# Supplementary material for: Artificial nighttime lighting impacts visual ecology links between flowers, pollinators and predators
Source: Nat Commun. 2021 Jul 6;12:4163. doi: 10.1038/s41467-021-24394-0 (PMC8260664; doi:10.1038/s41467-021-24394-0)
Supplement: Supplementary file 4 — Source Data & Code [file 41467_2021_24394_MOESM4_ESM.zip]

Archive with 16 entries (16 files):
- AnalysisScript.R
- BalkeniusSample.csv
- Bluetit.csv
- Camouflage_data.csv
- CIE_2006.csv
- Deilephila.csv
- FReDdata_leaves.csv
- Functions.R
- Gomez_LED.csv
- Gomez_spectra.csv
- Grass_spectra.csv
- HawkmothForewingSpectra.csv
- HawkmothWingSpectra.csv
- LightSpectra.csv
- Plant_spectra.csv
- Source Data.xlsx
