# Supplementary material for: Artificial nighttime lighting impacts visual ecology links between flowers, pollinators and predators
Source: Nat Commun. 2021 Jul 6;12:4163. doi: 10.1038/s41467-021-24394-0 (PMC8260664; doi:10.1038/s41467-021-24394-0)
Supplement: Supplementary file 4 — Source Data & Code [file 41467_2021_24394_MOESM4_ESM.zip › AnalysisScript.R]

## Modelling the effects of artificial lighting on hawkmoth and avian perception - analysis script
## Author: E.S.Briolat
## Date created: 18/10/2019

##load libraries----

library(tidyverse)

#data manipulation and calculations
library(data.table)#for the rbindlist function, concatenating list elements into a df
library(pracma) #for deg2rad function
library(splancs) #to calculate area of polygon 
library(geometry) #for volume calculation

#plotting
library(ggthemes)
library(scatterplot3d)
library(ggpubr)
library(scales)

#visual modelling
library(pavo) 

#statistics
library(lme4)
library(multcomp)
library(vegan)


#source useful functions----
source('NewRfiles/Functions.R')

##define colour vectors and plotting themes (change if using different data) ----

#set plotting theme 
my_theme<-theme(panel.grid.major = element_blank(), panel.grid.minor = element_blank(),
                panel.background = element_blank(), axis.line = element_line(colour = "black"))


#new light colour vector, with full moon, d65 + 3 moon measurements + 3 twilight + 2 starlight + artificial lights
lightsfullcols<-c("gray0","gray70","gray20","gray30","gray40",
                  "lightsalmon2","coral2","brown3",
                  "slateblue1","slateblue3",
                  "green2","skyblue","deepskyblue","dodgerblue",
                  "royalblue","blue","blue3","darkorchid2","hotpink1","gold","goldenrod3", 
                  "gold4", "orange","red")

#colours for key lights dataset (full moon, d65, artificial lights)
lightskeycols<-c("gray0","gray70","green2","skyblue","deepskyblue","dodgerblue",
                 "royalblue","blue","blue3","darkorchid2","hotpink1",
                 "gold","goldenrod3","gold4", "orange","red")

#colours for hawkmoth species
speciescols<-c("gold1","darkgray","hotpink","darkolivegreen4","deeppink","pink1",
               "indianred1","red","navajowhite2","burlywood4","darkorange2","orange","plum2","steelblue2")

##LOAD AND PREPARE DATA----

#light data----
LIGHTS<-read.csv("LightSpectra.csv", header=TRUE)#contains wavelengths in col1, then 24 light types
LIGHTS<-as.rspec(LIGHTS,lim=c(300,700))#make into reflectance spectra object, from 300 to 700nm
LIGHTS<-procspec(LIGHTS, fixneg = 'zero') #remove any negative values and replace with zeroes
#colnames(LIGHTS)[9]<-"Twilight_-10.8deg"#rename to restore the - sign
LIGHTNAMES<-c(colnames(LIGHTS)[2:8], "Twilight_-10.8deg", colnames(LIGHTS)[10:25])#define lightnames vector
head(LIGHTS)

#normalise to max=1 for plotting purposes:
LIGHTS_PLOT<-LIGHTS
for(i in 2:25){
  LIGHTS_PLOT[,i]<-LIGHTS[,i]/max(LIGHTS[,i])
}

#plot lights data - first plot moonlight, then add lines for all other lights
#THIS JUST SHOWS SHAPE OF CURVES, they are not on the same scale 
par(mfrow=c(1,1), mar=c(4,4,4,4), xpd=TRUE)
plot(LIGHTS_PLOT$wl, LIGHTS_PLOT[,2], type="l", col="gray0", xlab="Wavelength (nm)", 
     ylab="Spectral power", ylim=c(0,1))
for (i in 3:25){
  lines(LIGHTS_PLOT$wl, LIGHTS_PLOT[,i], col=lightsfullcols[i-1])
}
legend(720, 1, legend=c(colnames(LIGHTS_PLOT[2]),colnames(LIGHTS_PLOT[4:6])),
       col=c(lightsfullcols[2],lightsfullcols[3:5]), lty=1,cex=0.7, box.lty=0, title="Light types",  title.adj=0.1)

ggplot(LIGHTS_PLOT,aes(wl,Twilight_11.4deg))+geom_line(col="lightsalmon2")+my_theme+
  geom_line(aes(wl,Twilight_1deg), col="coral2")+
  geom_line(aes(wl,Twilight_.10.8deg), col="brown3")+
  labs(x="Wavelength(nm)",y="Normalised radiance")+
  scale_y_continuous(breaks=c(0,1), limits=c(0,1))

ggplot(LIGHTS_PLOT,aes(wl,Moon_full))+geom_line(col="gray0")+my_theme+
  geom_line(aes(wl,Moon_gibbous), col="gray20")+
  geom_line(aes(wl,Moon_quarter), col="gray30")+
  geom_line(aes(wl,Moon_crescent), col="gray40")+
  labs(x="Wavelength(nm)",y="Normalised radiance")+
  scale_y_continuous(breaks=c(0,1), limits=c(0,1))

ggplot(LIGHTS_PLOT,aes(wl,Starlight1))+geom_line(col="slateblue1")+my_theme+
  geom_line(aes(wl,Starlight2), col="slateblue2")+
  labs(x="Wavelength(nm)",y="Normalised radiance")+
  scale_y_continuous(breaks=c(0,1), limits=c(0,1))

#threshold lights: set any value below 1/100th max radiance to 1*10^(-16)
#values equal to 0 are not altered, as they indicate an absence of measurement for that wavelength
thresh_light<-rep(0,(length(colnames(LIGHTS))-1))
LIGHTS_FULL_THRESH<-LIGHTS
for (i in 1:length(LIGHTNAMES)){
  thresh_light[i]<-max(LIGHTS[,i+1])/100
  for(j in 1:length(LIGHTS$wl)){
    if (LIGHTS[j,i+1]< thresh_light[i]&LIGHTS[j,i+1]!=0){
      LIGHTS_FULL_THRESH[j,i+1]<-1*10^(-16)
    }
  }
}

#core light set - D65, full moon and artificial lights
LIGHTS_KEY_THRESH<-cbind(LIGHTS_FULL_THRESH[,1:3],LIGHTS_FULL_THRESH[,12:25])
LIGHTNAMES_KEY<-c(LIGHTNAMES[1:2],LIGHTNAMES[11:24])


#sample reflectance data----

#moth data
HSPEC<-read.csv("HawkmothWingSpectra.csv", header=TRUE)
head(HSPEC)
  #reflectance spectra for 5 individuals each of 14 hawkmoth species
MOTHS_300<-as.rspec(HSPEC, interp = TRUE, lim=c(300, 700)) #cut to 300-700nm and interpolate data
MOTHS_300<-procspec(MOTHS_300, fixneg = 'zero')#zero negative values
head(MOTHS_300)
str(MOTHS_300)#445 patches for analysis

#moth data - forewings only 
HSPEC_FWONLY<-read.csv("HawkmothForeWingSpectra.csv", header=TRUE)
  #same data as above, but restricted to colour patches found on the forewings - 235 samples
FWMOTHS_300<-as.rspec(HSPEC_FWONLY, interp = TRUE, lim=c(300, 700)) #cut to 300-700nm and interpolate data
FWMOTHS_300<-procspec(FWMOTHS_300, fixneg = 'zero')#zero negative values
str(FWMOTHS_300) #235 patches for analysis

#plot hawkmoth reflectances

#transform data format to use ggplot
longspecs<-MOTHS_300 %>%
  gather(colnames(MOTHS_300)[2:446], key = ID, value = Reflectance)
head(longspecs)
#add in region and species columns
longspecs$region<-as.factor(gsub(pattern='.*_.*_(.*)$','\\1',longspecs$ID)) 
longspecs$species<-as.factor(substr(longspecs$ID, start = 1, stop = 2)) 
str(longspecs)
#summarise
MOTHSPECSUMM<-longspecs %>%
  group_by(wl, region,species) %>%
  summarise(median = median(Reflectance),sd=sd(Reflectance))
head(MOTHSPECSUMM)
MOTHSPECSUMM$lower<-MOTHSPECSUMM$median+MOTHSPECSUMM$sd
MOTHSPECSUMM$upper<-MOTHSPECSUMM$median-MOTHSPECSUMM$sd

#plot
#add in full names of species
names <- c(AA = "Acherontia atropos", AC = "Agrius convolvuli",
           DE = "Deilpehila elpenor", DN = "Daphnis nerii", DP="Deilephila porcellus",
          HC="Hippotion celerio",HE = "Hyles euphorbiae", HG="Hyles gallii", 
          HL = "Hyles livornica",HP = "Hyloicus pinastri",LP = "Laothoe populi",
          MT="Mimas tiliae",SL = "Sphinx ligustri",SO = "Smerinthus ocellata")

ggplot(MOTHSPECSUMM, aes(wl,median,col=region))+
         geom_line(size=1, alpha=1) + ylab("Reflectance(%)")+
          xlab("Wavelength (nm)")+scale_y_continuous(limits=c(0,110),breaks=c(0,25,50,75,100))+
         geom_ribbon(aes(ymin=lower, ymax=upper,fill=region,col=NA), alpha=0.2)+
          facet_wrap(~species,labeller=labeller(species = names), ncol=3)+
        scale_color_brewer(palette="Set1")+scale_fill_brewer(palette="Set1")+my_theme+
  theme(strip.text = element_text(size=10, face="italic"),
        strip.background = element_rect(colour="white", fill="white"))+ 
  theme(legend.position="bottom")


#set reflectance values on a 0-1 scale instead of 0-100
MOTHSNORM_300<-MOTHS_300
MOTHSNORM_300[,2:446]<-MOTHSNORM_300[,2:446]/100
FWMOTHSNORM_300<-FWMOTHS_300
FWMOTHSNORM_300[,2:236]<-FWMOTHSNORM_300[,2:236]/100

#Data for natural backgrounds and flower colours
plants<-read.csv("Plant_spectra.csv", header=TRUE)#data for all preferred plants (flowers and leaves) measured with spectrometer
grass<-read.csv("Grass_spectra.csv", header=TRUE)#data for all grass species, measured with spectrometer
FReDleaves<-read.csv("FReDdata_leaves.csv", header=TRUE)#data from the FReD database - all leaf samples
  #column headers correspond to sample ID numbers in FReD database

PLANTS_300<-as.rspec(plants, interp = TRUE, lim=c(300, 700))#interpolate, clip and remove negative values
PLANTS_300<-procspec(PLANTS_300, fixneg = 'zero')#negative values zeroed
PLANTSNORM_300<-PLANTS_300
dim(PLANTSNORM_300)
PLANTSNORM_300[,2:281]<-PLANTSNORM_300[,2:281]/100 #set to 0-1 scale instead of percentages

GRASS_300<-as.rspec(grass, interp = TRUE, lim=c(300, 700))#interpolate, clip and remove negative values
GRASS_300<-procspec(GRASS_300, fixneg = 'zero')#negative values zeroed
GRASSNORM_300<-GRASS_300
dim(GRASSNORM_300)
GRASSNORM_300[,2:301]<-GRASS_300[,2:301]/100 #set to 0-1 scale instead of percentages

FReD_300<-as.rspec(FReDleaves, interp = TRUE, lim=c(300, 700))#interpolate, clip and remove negative values
FReD_300<-procspec(FReD_300, fixneg = 'zero')#negative values zeroed, already on 0-1 scale

#background datasets separated by plant type
FLOWERNORM_300<-subset(PLANTSNORM_300, "flower1")#has all flower measurements (main floral colour)
LEAFNORM_300<-subset(PLANTSNORM_300, "leaf")#has all leaf measurements from plants measured by us
dim(LEAFNORM_300)

#create dataset with all relevant natural backgrounds
GREEN_BGD<-cbind(GRASSNORM_300,LEAFNORM_300[,2:141],FReD_300[,2:514])
GREEN_BGD_type<-c(rep("grass",300), rep("leaf",140),rep("FReD_leaf",513))#grass and leaf indicate measurements taken for this study
  #useful vector for keeping track of where the GREEN_BGD data is from

#spectral sensitivity data - hawkmoth and avian vision----

#Elephant hawkmoth, D. elpenor - data from Johnsen et al. 2006

#load data
deilephila<-read.csv("Deilephila.csv", header=TRUE)
deilephila<-deilephila[,1:5]
head(deilephila) #wl in column 1, then sensitivities for UV, B, G & G.alone (luminance)

#interpolate and cut to 300-700nm
DE_300<-as.rspec(deilephila, interp = TRUE, lim=c(300, 700))
head(DE_300)

#normalise so the area under the curve = 1
DENORM_300<-DE_300
sum_de<-list()
for(i in 2:5){#4 photoreceptor types, column 1 is wavelength
  sum_de[[i]]<-sum(DE_300[,i])
  DENORM_300[,i]<-DE_300[,i]/sum_de[[i]]
}
#View(DENORM_300)

#plot sensitivities
plotde<-ggplot(DE_300, aes(wl, UV))+geom_line(col="purple")+
  geom_line(aes(wl, B), col="blue")+ 
  geom_line(aes(wl, G), col="darkgreen")+
  geom_line(aes(wl, G.alone), col="gold")+
  scale_x_continuous(limits = c(300,700), expand = c(0, 0)) +
  scale_y_continuous(limits = c(0,1), expand = c(0, 0)) +
  xlab("Wavelength (nm)")+ylab("Sensitivity")+
  labs(title="",subtitle="a. Elephant hawkmoth")+
  annotate("text", x = 322, y = 0.97, label = "UV", color="purple")+
  annotate("text", x = 410, y = 0.7, label = "B", color="blue")+
  annotate("text", x = 514, y = 0.6, label = "G", color="darkgreen")+
  annotate("text", x = 484, y = 0.97, label = "G.alone", color="gold")+
  my_theme

plotde_norm<-ggplot(DENORM_300, aes(wl, UV))+geom_line(col="purple")+
  geom_line(aes(wl, B), col="blue")+ 
  geom_line(aes(wl, G), col="darkgreen")+
  geom_line(aes(wl, G.alone), col="gold")+
  scale_x_continuous(limits = c(300,700), expand = c(0, 0)) +
  scale_y_continuous(limits = c(0,0.03), expand = c(0, 0)) +
  xlab("Wavelength (nm)")+ylab("Normalised sensitivity")+
  labs(title="",subtitle="a. Elephant hawkmoth")+
  annotate("text", x = 322, y = 0.015, label = "UV", color="purple")+
  annotate("text", x = 410, y = 0.01, label = "B", color="blue")+
  annotate("text", x = 514, y = 0.008, label = "G", color="darkgreen")+
  annotate("text", x = 484, y = 0.007, label = "G.alone", color="gold")+
  my_theme

#bluetit sensitivities

BT_300<-read.csv("Bluetit.csv", header=TRUE)#this is the same data as in the MICA Toolbox cone mapping folder (Troscianko & Stevens, 2015)
colnames(BT_300)<-c("wl","UV","B", "G", "R","dbl")#rename headings to match D. elpenor data
head(BT_300)

#normalise so max =1
BTNORM_300<-BT_300
max_bt<-list()
for(i in 2:6){#5 photoreceptor types, column 1 is wavelength
  max_bt[[i]]<-max(BT_300[,i])
  BTNORM_300[,i]<-BT_300[,i]/max_bt[[i]]#this dataset is normalised so max=1
}

#normalise so area under the curve =1
BTNORM2_300<-BT_300
sum_BT<-list()
for(i in 2:5){#4 photoreceptor types, column 1 is wavelength
  sum_BT[[i]]<-sum(BT_300[,i])
  BTNORM2_300[,i]<-BT_300[,i]/sum_BT[[i]]#this dataset is normalised so integral=1
}

#sensitivities as in Olsson et al. 2015 - accounting for oil droplets
Oil_lw<-0.5;Oil_mw<-0.5;Oil_sw<-0.6;Oil_uv<-0.8 
BTNORM3_300<-BTNORM_300
BTNORM3_300$UV<-BTNORM_300$UV*Oil_uv
BTNORM3_300$B<-BTNORM_300$B*Oil_sw
BTNORM3_300$G<-BTNORM_300$G*Oil_mw
BTNORM3_300$R<-BTNORM_300$R*Oil_lw

#visualise
plotbt<-ggplot(BTNORM3_300, aes(wl, UV))+geom_line(col="purple")+
  geom_line(aes(wl, B), col="blue")+
  geom_line(aes(wl, G), col="darkgreen")+
  geom_line(aes(wl, R), col="red")+
  geom_line(aes(wl, dbl), col="gold")+
  xlab("Wavelength (nm)")+ylab("Normalised sensitivity")+
  labs(title="",subtitle="b. Blue tit")+
  annotate("text", x = 352, y = 0.8, label = "UV", color="purple")+
  annotate("text", x = 433, y = 0.6, label = "B", color="blue")+
  annotate("text", x = 524, y = 0.50, label = "G", color="darkgreen")+
  annotate("text", x = 622, y = 0.50, label = "R", color="red")+
  annotate("text", x = 565, y = 0.93, label = "dbl", color="gold")+
  my_theme

#plot both sets of sensitivities
multiplot(plotde, plotbt, cols=2)

#define useful variables for visual modelling ----

#load CIE 2006 Y data 
CIE_2006<-read.csv("CIE_2006.csv",header=TRUE)
CIE_2006<-CIE_2006$CIE_2006_2_degree_Y

nit_level<-c(10,1,0.1,0.01,0.001) #five lighting levels of interest

#Variables needed for hawkmoth vision
n<-568 #number of effective facets in superpostition aperture (Johnsen et al.,2006)
Rho<-deg2rad(3) #photoreceptor acceptance angle - 3 degrees, converted to radians (Johnsen et al.,2006)
D<-29#diameter of facet lens, in um (Johnsen et al.,2006)
Kappa<-0.5 #quantum efficiency of transduction (Johnsen et al.,2006)
Theta<-0.8 #fractional transmission of the eye media (Johnsen et al.,2006)
Time<-1 #integration time of photoreceptor, in seconds, based on Kelber review
K<-6.7*10^(-3) #absorption coefficient of the rhabdom, in um^-1 (Johnsen et al.,2006)
l<-414#rhabdom length, in um (Johnsen et al.,2006)

W<-0.05 #weber fraction
#W<-0.1 #alternative: repeat analyses with weber fraction of 0.1

#cone ratios - the following values are for D. elpenor, based on Johnsen et al. 2006
de_sw<-1
de_mw<-1
de_lw<-7
#relative cone abundance:
Nidesw<-de_sw/de_lw
Nidemw<-de_mw/de_lw
Nidelw<-de_lw/de_lw
#Weber fraction for each cone type:
deWsw<-W/(Nidesw^0.5)
deWmw<-W/(Nidemw^0.5)
deWlw<-W/(Nidelw^0.5)

#variables needed for the blue tit visual system
Oil_lw<-0.5;Oil_mw<-0.5;Oil_sw<-0.6;Oil_uv<-0.8 #rough corrections for oil droplet absorption
Cosl<-30 #cone outer length segment in um, from Olsson et al. 2015, assuming blue tit photoreceptors are like chicken
K_bird<-0.035 #absorption coefficient, same as for chicken, Bowmaker et al.1977
d<-3.1 #ellipsoid diameter in um, from Olsson et al. 2015, same as chicken
D_bt<-2000 #pupil diameter in um, for blue tits, from Lind, Kelber & Kroger, 2008
f<-D_bt*8300/3200 #focal length in um: estimated for blue tits, 
#based on their pupil diameter, and focal length for chicken (with mid range of pupil diameter=3200), Olsson et al. 2015
F_number<-1.66 #Olsson et al. 2015
Theta_bird<-0.8 #transmission of ocular medium, Olsson et al. 2015
Kappa_bird<-0.5 #quantum efficiency of transduction, Olsson et al. 2015
Time_bird<-c(0.025,0.05,0.05)#integration time in s, same as for chicken, Olsson et al. 2015
#bluetit cone ratios, from Hart et al. 2000 (change cone ratios to calculate JNDs for a different avian species)
uv<-1
sw<-1.92
mw<-2.68
lw<-2.7
#relative cone ratios
reluv<-uv/max(c(uv,sw,mw,lw))
relsw<-sw/max(c(uv,sw,mw,lw))
relmw<-mw/max(c(uv,sw,mw,lw))
rellw<-lw/max(c(uv,sw,mw,lw))
#weber fractions:
Wuv<-W/(reluv^0.5)
Wsw<-W/(relsw^0.5)
Wmw<-W/(relmw^0.5)
Wlw<-W/(rellw^0.5)
#rnl chromaticity coordinates (Renoult et al. 2017):
A<-(((Wmw*Wlw)^2+(Wsw*Wlw)^2+(Wsw*Wmw)^2)/((Wsw*Wmw*Wlw)^2+(Wuv*Wmw*Wlw)^2+(Wuv*Wsw*Wlw)^2+(Wuv*Wsw*Wmw)^2))^0.5
a<-(Wsw*Wmw)^2/((Wmw*Wlw)^2+(Wsw*Wmw)^2+(Wsw*Wlw)^2)
b<-(Wsw*Wlw)^2/((Wmw*Wlw)^2+(Wsw*Wmw)^2+(Wsw*Wlw)^2)
c<-(Wmw*Wlw)^2/((Wmw*Wlw)^2+(Wsw*Wmw)^2+(Wsw*Wlw)^2)
#save for bluetit - in case you want to use a different avian species too
btWuv<-Wuv; btWsw<-Wsw; btWmw<-Wmw; btWlw<-Wlw #bluetit weber fractions
btA<-A; bta<-a; btb<-b; btc<-c 

##HAWKMOTH & BLUE TIT PERCEPTION OF MOTH COLOURS----
  #This section investigates how both hawkmoths (D. elpenor)
  #and avian predators (blue tits) perceive contrasts between the wing colours
  #of 14 hawmoth species found in the UK
  #metrics are maximum chromatic contrasts perceived per specimen
  #and areas or volumes occupied by colours in the receiver's RNL space
  #Results correspond to sections on intraspecific communication
  #and signalling to predators (aposematism/startle) in the paper

#Quantum cone catch (N) calculation----
  #this section calculateS total quantum catches for each photoreceptor type, 
  #for all moth colour patches, for every illuminant considered, at 5 lighting levels
  #for the hawkmoth and blue tit visual systems

#initialise lists and vectors for quantum catch calculations
ILLUM_REF<-list()
illum_ref<-ref_irrad<-photon_catch<-photon_count_sqm<-photon_count<-UV<-B<-G<-N_UV<-N_B<-N_G<-N_UV_BT<-N_B_BT<-
  N_G_BT<-N_R_BT<-rep(0,length(MOTHSNORM_300$wl))
lum_flux<-list()
QCATCH<-QCATCH_BT<-N_BYLIGHT_DE<-N_BYLIGHT_BT<-N_10nit_DE<-N_1nit_DE<-N_0.1nit_DE<-N_0.01nit_DE<-N_0.001nit_DE<-list()
N_10nit_BT<-N_1nit_BT<-N_0.1nit_BT<-N_0.01nit_BT<-N_0.001nit_BT<-list()
LIGHTS_THRESH<-list()
LIGHTNAMES_TEMP<-list()
for (i in 1:5){#modelling for different lux levels
  nit<-nit_level[i]#choose from five light levels, as defined in nit_level above. i=1 is 10 nit

  #select which light types to use per light level
  if (i==1){
    LIGHTS_THRESH[[i]]<-cbind(LIGHTS_KEY_THRESH,LIGHTS_FULL_THRESH$Twilight_11.4deg)#add dusk measurement
    LIGHTNAMES_TEMP[[i]]<-c(LIGHTNAMES_KEY, LIGHTNAMES[6])
  }
  else if (i==2){
    LIGHTS_THRESH[[i]]<-cbind(LIGHTS_KEY_THRESH,LIGHTS_FULL_THRESH$Twilight_1deg)#add sunset measurement
    LIGHTNAMES_TEMP[[i]]<-c(LIGHTNAMES_KEY, LIGHTNAMES[7])
  }
  else if (i==3){
    LIGHTS_THRESH[[i]]<-cbind(LIGHTS_KEY_THRESH,LIGHTS_FULL_THRESH$Moon_gibbous, LIGHTS_FULL_THRESH$Moon_quarter,
                              LIGHTS_FULL_THRESH$Moon_crescent, LIGHTS_FULL_THRESH$Twilight_.10.8deg)#add nautical twilight+moon phases
    LIGHTNAMES_TEMP[[i]]<-c(LIGHTNAMES_KEY,LIGHTNAMES[3:5],LIGHTNAMES[8])
  }
  else if (i==4){
    LIGHTS_THRESH[[i]]<-cbind(LIGHTS_KEY_THRESH,LIGHTS_FULL_THRESH$Moon_crescent)#add smallest moon phase
    LIGHTNAMES_TEMP[[i]]<-c(LIGHTNAMES_KEY,LIGHTNAMES[5])
  }
  else if (i==5){
    LIGHTS_THRESH[[i]]<-cbind(LIGHTS_KEY_THRESH,LIGHTS_FULL_THRESH$Starlight1,
                         LIGHTS_FULL_THRESH$Starlight2)#add starlight
    LIGHTNAMES_TEMP[[i]]<-c(LIGHTNAMES_KEY,LIGHTNAMES[9:10])
  }
  
  for(j in 1:(length(LIGHTNAMES_TEMP[[i]]))){#for each light type
    
    #calculate total luminous flux per light type (lumens)
    lum_flux[[i]]<-rep(0,length(LIGHTNAMES_TEMP[[i]]))
    lum_flux[[i]][j]<-sum(LIGHTS_THRESH[[i]][,j+1]*CIE_2006)*683
    
    for (k in 1:(length(colnames(MOTHSNORM_300))-1)){#for each colour patch
      
      #calculate illuminant (W/(m^2*nm)) * reflectance 
      illum_ref<-LIGHTS_THRESH[[i]][,j+1]*MOTHSNORM_300[,k+1]
      
      #calculate reflected irradiance (W/(m^2*nm), scaled to lux)
      ref_irrad<-(illum_ref*(nit/lum_flux[[i]][j]))
      
      #convert to number of photons
      photon_count_sqm<-MOTHSNORM_300$wl*ref_irrad*5.03*10^15 #in square meters
      photon_count<-photon_count_sqm/10^12 #in square micrometers
      
      #calculate quantal catches for the hawkmoth system, per wavelength, then overall per photoreceptor type
      #equations in Johnsen (2006)
      DE_UV<-Kappa*Theta*(1-exp(-1*K*DENORM_300$UV*l))*photon_count
      DE_B<-Kappa*Theta*(1-exp(-1*K*DENORM_300$B*l))*photon_count
      DE_G<-Kappa*Theta*(1-exp(-1*K*DENORM_300$G*l))*photon_count
      QCATCH[[k]]<-data.frame(DE_UV, DE_B, DE_G)
      
      N_UV[k]<-1.13*(pi/4)*n*Rho^2*D^2*Time*sum(QCATCH[[k]]$DE_UV)#these are the total quantal catches per cone type
      N_B[k]<-1.13*(pi/4)*n*Rho^2*D^2*Time*sum(QCATCH[[k]]$DE_B)
      N_G[k]<-1.13*(pi/4)*n*Rho^2*D^2*Time*sum(QCATCH[[k]]$DE_G)
      
      
      #calculate quantal catches for the bluetit system
      #equations in Olsson, Lind & Kelber 2015
      #only  for 3 first light levels
      
      if(i<=3){
      BT_UV<-(1-exp(-1*K_bird*BTNORM_300$UV*Oil_uv*Cosl))*photon_count
      BT_B<-(1-exp(-1*K_bird*BTNORM_300$B*Oil_sw*Cosl))*photon_count
      BT_G<-(1-exp(-1*K_bird*BTNORM_300$G*Oil_mw*Cosl))*photon_count
      BT_R<-(1-exp(-1*K_bird*BTNORM_300$R*Oil_lw*Cosl))*photon_count
      QCATCH_BT[[k]]<-data.frame(BT_UV, BT_B, BT_G, BT_R)
      
      N_UV_BT[k]<-(pi/4)^2*(d/f)^2*D_bt^2*Theta_bird*Kappa_bird*Time_bird[i]*sum(QCATCH_BT[[k]]$BT_UV)
      N_B_BT[k]<-(pi/4)^2*(d/f)^2*D_bt^2*Theta_bird*Kappa_bird*Time_bird[i]*sum(QCATCH_BT[[k]]$BT_B)
      N_G_BT[k]<-(pi/4)^2*(d/f)^2*D_bt^2*Theta_bird*Kappa_bird*Time_bird[i]*sum(QCATCH_BT[[k]]$BT_G)
      N_R_BT[k]<-(pi/4)^2*(d/f)^2*D_bt^2*Theta_bird*Kappa_bird*Time_bird[i]*sum(QCATCH_BT[[k]]$BT_R)
      }
      
    }
    
    #data frames with all results by light type, for hawkmoths then bluetits
    N_BYLIGHT_DE[[j]]<-data.frame(N_UV,N_B,N_G, row.names=colnames(MOTHSNORM_300[2:446]))
    if(i<=3){
    N_BYLIGHT_BT[[j]]<-data.frame(N_UV_BT,N_B_BT,N_G_BT,N_R_BT, row.names=colnames(MOTHSNORM_300[2:446]))
    colnames(N_BYLIGHT_BT[[j]])<-c("N_UV","N_B","N_G","N_R")
    }
  }
  
  #file into new list names based on nit level choice
  #each element of list gives quantal catches for all patches, for light type j
  if (nit ==10){ N_10nit_DE<-N_BYLIGHT_DE
  N_10nit_BT<-N_BYLIGHT_BT
  }
  
  else if (nit ==1){ N_1nit_DE<-N_BYLIGHT_DE
  N_1nit_BT<-N_BYLIGHT_BT
  }
  
  else if (nit==0.1){N_0.1nit_DE<-N_BYLIGHT_DE
  N_0.1nit_BT<-N_BYLIGHT_BT}
  
  else if(nit==0.01){N_0.01nit_DE<-N_BYLIGHT_DE[1:17]
  }
  
  else{N_0.001nit_DE<-N_BYLIGHT_DE[1:18]
  }
}
#check results:
head(N_0.001nit_DE[[10]])
head(N_0.1nit_BT[[1]])
head(N_10nit_BT[[1]])

#Coordinates in RNL space for hawkmoth and bluetit vision----

#gather quantum catch data into lists grouping all nit levels
NITLIST_DE<-list(N_10nit_DE,N_1nit_DE,N_0.1nit_DE,N_0.01nit_DE,N_0.001nit_DE)
NITLIST_BT<-list(N_10nit_BT,N_1nit_BT,N_0.1nit_BT)

#calculate x, y for hawkmoth data and x,y,z for bluetit data

for (i in 1:5){ #for every nit level
  #select which light types to use per light level
  if (i==1){
    LIGHTNAMES_TEMP<-c(LIGHTNAMES_KEY, LIGHTNAMES[6])
  }
  else if (i==2){
    LIGHTNAMES_TEMP<-c(LIGHTNAMES_KEY, LIGHTNAMES[7])
  }
  else if (i==3){
    LIGHTNAMES_TEMP<-c(LIGHTNAMES_KEY, LIGHTNAMES[3:5],LIGHTNAMES[8])
  }
  else if (i==4){
    LIGHTNAMES_TEMP<-c(LIGHTNAMES_KEY,LIGHTNAMES[5])
  }
  else {
    LIGHTNAMES_TEMP<-c(LIGHTNAMES_KEY,LIGHTNAMES[9:10])
  }
  
  
  for (j in 1:length(LIGHTNAMES_TEMP)){#and for every light type 
    
    #hawkmoth vision:
    #using Olsson et al. 2015 equation - adjusted weber fractions
    NITLIST_DE[[i]][[j]]$esw<-sqrt(deWsw^2*NITLIST_DE[[i]][[j]]$N_UV^2+NITLIST_DE[[i]][[j]]$N_UV)/NITLIST_DE[[i]][[j]]$N_UV
    NITLIST_DE[[i]][[j]]$emw<-sqrt(deWmw^2*NITLIST_DE[[i]][[j]]$N_B^2+NITLIST_DE[[i]][[j]]$N_B)/NITLIST_DE[[i]][[j]]$N_B
    NITLIST_DE[[i]][[j]]$elw<-sqrt(deWlw^2*NITLIST_DE[[i]][[j]]$N_G^2+NITLIST_DE[[i]][[j]]$N_G)/NITLIST_DE[[i]][[j]]$N_G
    
    #RNL coordinates
    NITLIST_DE[[i]][[j]]$X<-(1/(NITLIST_DE[[i]][[j]]$emw^2+NITLIST_DE[[i]][[j]]$elw^2))^0.5*
      (log(NITLIST_DE[[i]][[j]]$N_G)-log(NITLIST_DE[[i]][[j]]$N_B))
    
    NITLIST_DE[[i]][[j]]$Y<-((NITLIST_DE[[i]][[j]]$emw^2+NITLIST_DE[[i]][[j]]$elw^2)/
                               ((NITLIST_DE[[i]][[j]]$esw*NITLIST_DE[[i]][[j]]$emw)^2+
                                  (NITLIST_DE[[i]][[j]]$esw*NITLIST_DE[[i]][[j]]$elw)^2+
                                  (NITLIST_DE[[i]][[j]]$emw*NITLIST_DE[[i]][[j]]$elw)^2))^0.5*
      (log(NITLIST_DE[[i]][[j]]$N_UV)-(log(NITLIST_DE[[i]][[j]]$N_G)*(NITLIST_DE[[i]][[j]]$emw^2/
                                                                        (NITLIST_DE[[i]][[j]]$emw^2+NITLIST_DE[[i]][[j]]$elw^2))+
                                         log(NITLIST_DE[[i]][[j]]$N_B)*(NITLIST_DE[[i]][[j]]$elw^2/
                                                                          (NITLIST_DE[[i]][[j]]$emw^2+NITLIST_DE[[i]][[j]]$elw^2))))
    
    
    #blue tit vision:
    #adjusted weber fractions and other variables
    if(i<=3){
    
    NITLIST_BT[[i]][[j]]$eUV<-sqrt(btWuv^2*NITLIST_BT[[i]][[j]]$N_UV^2+NITLIST_BT[[i]][[j]]$N_UV)/NITLIST_BT[[i]][[j]]$N_UV
    NITLIST_BT[[i]][[j]]$eSW<-sqrt(btWsw^2*NITLIST_BT[[i]][[j]]$N_B^2+NITLIST_BT[[i]][[j]]$N_B)/NITLIST_BT[[i]][[j]]$N_B
    NITLIST_BT[[i]][[j]]$eMW<-sqrt(btWmw^2*NITLIST_BT[[i]][[j]]$N_G^2+NITLIST_BT[[i]][[j]]$N_G)/NITLIST_BT[[i]][[j]]$N_G
    NITLIST_BT[[i]][[j]]$eLW<-sqrt(btWlw^2*NITLIST_BT[[i]][[j]]$N_R^2+NITLIST_BT[[i]][[j]]$N_R)/NITLIST_BT[[i]][[j]]$N_R
    
    NITLIST_BT[[i]][[j]]$A<-(((NITLIST_BT[[i]][[j]]$eMW*NITLIST_BT[[i]][[j]]$eLW)^2+
                                (NITLIST_BT[[i]][[j]]$eSW*NITLIST_BT[[i]][[j]]$eLW)^2+
                                (NITLIST_BT[[i]][[j]]$eSW*NITLIST_BT[[i]][[j]]$eMW)^2)/
                               ((NITLIST_BT[[i]][[j]]$eSW*NITLIST_BT[[i]][[j]]$eMW*NITLIST_BT[[i]][[j]]$eLW)^2+
                                  (NITLIST_BT[[i]][[j]]$eUV*NITLIST_BT[[i]][[j]]$eMW*NITLIST_BT[[i]][[j]]$eLW)^2+
                                  (NITLIST_BT[[i]][[j]]$eUV*NITLIST_BT[[i]][[j]]$eSW*NITLIST_BT[[i]][[j]]$eLW)^2+
                                  (NITLIST_BT[[i]][[j]]$eUV*NITLIST_BT[[i]][[j]]$eSW*NITLIST_BT[[i]][[j]]$eMW)^2))^0.5
    NITLIST_BT[[i]][[j]]$a<-(NITLIST_BT[[i]][[j]]$eSW*NITLIST_BT[[i]][[j]]$eMW)^2/
      ((NITLIST_BT[[i]][[j]]$eMW*NITLIST_BT[[i]][[j]]$eLW)^2+
         (NITLIST_BT[[i]][[j]]$eSW*NITLIST_BT[[i]][[j]]$eMW)^2+
         (NITLIST_BT[[i]][[j]]$eSW*NITLIST_BT[[i]][[j]]$eLW)^2)
    NITLIST_BT[[i]][[j]]$b<-(NITLIST_BT[[i]][[j]]$eSW*NITLIST_BT[[i]][[j]]$eLW)^2/
      ((NITLIST_BT[[i]][[j]]$eMW*NITLIST_BT[[i]][[j]]$eLW)^2+
         (NITLIST_BT[[i]][[j]]$eSW*NITLIST_BT[[i]][[j]]$eMW)^2+
         (NITLIST_BT[[i]][[j]]$eSW*NITLIST_BT[[i]][[j]]$eLW)^2)
    NITLIST_BT[[i]][[j]]$c<-(NITLIST_BT[[i]][[j]]$eMW*NITLIST_BT[[i]][[j]]$eLW)^2/
      ((NITLIST_BT[[i]][[j]]$eMW*NITLIST_BT[[i]][[j]]$eLW)^2+
         (NITLIST_BT[[i]][[j]]$eSW*NITLIST_BT[[i]][[j]]$eMW)^2+
         (NITLIST_BT[[i]][[j]]$eSW*NITLIST_BT[[i]][[j]]$eLW)^2)
    
    #RNL coordinates
    NITLIST_BT[[i]][[j]]$X<-(1/(NITLIST_BT[[i]][[j]]$eMW^2+NITLIST_BT[[i]][[j]]$eLW^2))^0.5*
      (log(NITLIST_BT[[i]][[j]]$N_R)-log(NITLIST_BT[[i]][[j]]$N_G))
    NITLIST_BT[[i]][[j]]$Y<-((NITLIST_BT[[i]][[j]]$eMW^2+NITLIST_BT[[i]][[j]]$eLW^2)/
                               ((NITLIST_BT[[i]][[j]]$eSW*NITLIST_BT[[i]][[j]]$eMW)^2+(NITLIST_BT[[i]][[j]]$eSW*NITLIST_BT[[i]][[j]]$eLW)^2+
                                  (NITLIST_BT[[i]][[j]]$eMW*NITLIST_BT[[i]][[j]]$eLW)^2))^0.5*
      (log(NITLIST_BT[[i]][[j]]$N_B)-(log(NITLIST_BT[[i]][[j]]$N_R)*(NITLIST_BT[[i]][[j]]$eMW^2/(NITLIST_BT[[i]][[j]]$eMW^2+NITLIST_BT[[i]][[j]]$eLW^2))+
                                        log(NITLIST_BT[[i]][[j]]$N_G)*(NITLIST_BT[[i]][[j]]$eLW^2/(NITLIST_BT[[i]][[j]]$eMW^2+NITLIST_BT[[i]][[j]]$eLW^2))))
    NITLIST_BT[[i]][[j]]$Z<-NITLIST_BT[[i]][[j]]$A*(log(NITLIST_BT[[i]][[j]]$N_UV)-
                                                      (NITLIST_BT[[i]][[j]]$a*log(NITLIST_BT[[i]][[j]]$N_R)+
                                                         NITLIST_BT[[i]][[j]]$b*log(NITLIST_BT[[i]][[j]]$N_G)+
                                                         NITLIST_BT[[i]][[j]]$c*log(NITLIST_BT[[i]][[j]]$N_B)))
    }
  }
}


#Pairwise scotopic JNDs between colours (within specimen)----
  #this section compares every colour patch from each specimen to all the other
  #colour patches from the same specimen, to calculate chromatic contrast between patches

  #to do this: build comparative datasets for hawkmoth and avian vision,
  #then calculate scotopic JNDs for each pair of colours

#vector of patch numbers per specimen in moth data:
#manually enter the number of patches per species and number of specimens per species
specimen<-gsub(pattern='(.*_.*)_.*$','\\1', row.names(N_10nit_DE[[1]])) #vector of specimen labels
specimen_unique<-unique(specimen)#vector of 70 unique specimen names
patch_perspecies<-c(6, 5, 4, 7,4, 8, 4, 8, 6,8,8,9,5,7)#input this manually, patch number depends on species
specimen_number<-rep(5,14)#5 individuals for each of 14 species
patches<-rep(patch_perspecies,patch_perspecies)
patch_perspecimen<-rep(patch_perspecies,specimen_number)
#length(patches)
spec_perpatch<-rep(specimen_number, patch_perspecies)
repeats1<-rep(patches, spec_perpatch)

#initialise lists
comp_moths<-comp_moths_bt<-list() #to store comparative data for moths - part 1
comp2_moths<-comp2_moths_bt<- list()#to store second half of comparative dataset
moths_subsets<-moths_subsets_bt<-list() #temporarily store repeats of data for each specimen, while making part 2 of data
COMP_MOTHS<-COMP_MOTHS_BT<-list()#to store final data, with full comparative dataset, ready for jnd calculations
COMP_MOTHS_BYNIT<-COMP_MOTHS_BT_BYNIT<-list()#list with results per nit level
COMPARISONS_MOTHS<-COMPARISONS_MOTHS_BT<-list()#results with all nit levels combined

for (i in 1:5){ #build comparative dataset for each nit level
  #select which light types to use per light level
  if (i==1){
    LIGHTNAMES_TEMP<-c(LIGHTNAMES_KEY, LIGHTNAMES[6])
  }
  else if (i==2){
    LIGHTNAMES_TEMP<-c(LIGHTNAMES_KEY, LIGHTNAMES[7])
  }
  else if (i==3){
    LIGHTNAMES_TEMP<-c(LIGHTNAMES_KEY, LIGHTNAMES[3:5],LIGHTNAMES[8])
  }
  else if (i==4){
    LIGHTNAMES_TEMP<-c(LIGHTNAMES_KEY,LIGHTNAMES[5])
  }
  else {
    LIGHTNAMES_TEMP<-c(LIGHTNAMES_KEY,LIGHTNAMES[9:10])
  }
  
  for (j in 1:length(LIGHTNAMES_TEMP)){ #and for each light type
    
    #1:part 1 : repeat each row a number of times = number of measured patches in that specimen
    comp_moths[[j]]<-NITLIST_DE[[i]][[j]][rep(row.names(NITLIST_DE[[i]][[j]]), repeats1),]
    comp_moths[[j]]$Patch1<-row.names(comp_moths[[j]]) #column identifying patches in part 1 of data
    
    #2:part 2: repeat set of rows per specimen, by number of patches in each specimen
    #add in column with patch name
    NITLIST_DE[[i]][[j]]$patch2<-row.names(NITLIST_DE[[i]][[j]])
    #add in column with specimen name
    NITLIST_DE[[i]][[j]]$specid<-(gsub(pattern='(.*_.*)_.*$','\\1', row.names(NITLIST_DE[[i]][[j]])))
    #convert list element into df to make subsetting work
    ccdata<-as.data.frame(NITLIST_DE[[i]][[j]])
    
    #and repeat for blue tit:
    if(i<=3){
    comp_moths_bt[[j]]<-NITLIST_BT[[i]][[j]][rep(row.names(NITLIST_BT[[i]][[j]]), repeats1),]
    comp_moths_bt[[j]]$Patch1<-row.names(comp_moths_bt[[j]]) #column identifying patches in part 1 of data

    #add in column with patch name
    NITLIST_BT[[i]][[j]]$patch2<-row.names(NITLIST_DE[[i]][[j]])
    #add in column with specimen name
    NITLIST_BT[[i]][[j]]$specid<-(gsub(pattern='(.*_.*)_.*$','\\1', row.names(NITLIST_DE[[i]][[j]])))
    #convert list element into df to make subsetting work
    ccdata_bt<-as.data.frame(NITLIST_BT[[i]][[j]])
    }
    
    #create subsets for each specimen and repeat this by number of patches per specimen
    for (k in 1:length(specimen_unique)){
      #delimitate the lines corresponding to each specimen
      sub<-subset(ccdata, specid==specimen_unique[k])
      sub_bt<-subset(ccdata_bt, specid==specimen_unique[k])
      
      #then replicate by number of patches
      moths_subsets[[k]]<-do.call("rbind", replicate(patch_perspecimen[k],sub,simplify = FALSE))
      moths_subsets_bt[[k]]<-do.call("rbind", replicate(patch_perspecimen[k],sub_bt,simplify = FALSE))
      
      #put together in dataset per light type
      if (k==1) {
        comp2_moths[[j]]<-moths_subsets[[k]]
        comp2_moths_bt[[j]]<-moths_subsets_bt[[k]]
      }
      else {
        comp2_moths[[j]]<-rbind(comp2_moths[[j]], moths_subsets[[k]])
        comp2_moths_bt[[j]]<-rbind(comp2_moths_bt[[j]], moths_subsets_bt[[k]])
        
      }
      
    }
    
    #change column names for second part of data
    colnames(comp2_moths[[j]])<-c("Patch2.N_UV", "Patch2.N_B", "Patch2.N_G",
                                  "esw2","emw2","elw2","X2","Y2","Patch2", "SpecID")
    colnames(comp2_moths_bt[[j]])<-c("Patch2.N_UV", "Patch2.N_B", "Patch2.N_G", "Patch2.N_R", 
                                     "eUV2","eSW2","eMW2","eLW2","A2","a2","b2","c2","X2","Y2","Z2","Patch2", "SpecID")
    
    #3: make full comparative dataset
    
    #cbind with 1st half of comparatve dataset, per light type
    COMP_MOTHS[[j]]<-cbind(comp_moths[[j]], comp2_moths[[j]])
    row.names(COMP_MOTHS[[j]])<-NULL
    COMP_MOTHS[[j]]$patch2<-NULL #remove redundant patch 2 column
    #add column with light type
    COMP_MOTHS[[j]]$lighttype<-rep(LIGHTNAMES_TEMP[j], length(COMP_MOTHS[[j]]$Patch1))
    
    #and repeat for blue tit:
    if(i<=3){
    COMP_MOTHS_BT[[j]]<-cbind(comp_moths_bt[[j]], comp2_moths_bt[[j]])
    row.names(COMP_MOTHS_BT[[j]])<-NULL
    COMP_MOTHS_BT[[j]]$patch2<-NULL 
    COMP_MOTHS_BT[[j]]$lighttype<-rep(LIGHTNAMES_TEMP[j], length(COMP_MOTHS[[j]]$Patch1))
    }
    
    #4:prune data to remove redundant comparisons
    
    #generate columns with patch numbers for comparisons
    COMP_MOTHS[[j]]$Patch1number<-as.numeric(gsub(pattern='.*_.*_(.*)$','\\1', COMP_MOTHS[[j]]$Patch1))
    COMP_MOTHS[[j]]$Patch2number<-as.numeric(gsub(pattern='.*_.*_(.*)$','\\1', COMP_MOTHS[[j]]$Patch2))
    #use filter to keep only unique comparisons
    COMP_MOTHS[[j]]<-COMP_MOTHS[[j]]%>%
      filter(Patch1number<Patch2number)
    #NOTE: in patch number 1, ignore decimal figure - the patch is the number before the .
    
    #repeat for bluetit:
    if(i<=3){
    COMP_MOTHS_BT[[j]]$Patch1number<-as.numeric(gsub(pattern='.*_.*_(.*)$','\\1', COMP_MOTHS_BT[[j]]$Patch1))
    COMP_MOTHS_BT[[j]]$Patch2number<-as.numeric(gsub(pattern='.*_.*_(.*)$','\\1', COMP_MOTHS_BT[[j]]$Patch2))
    
    COMP_MOTHS_BT[[j]]<-COMP_MOTHS_BT[[j]]%>%
      filter(Patch1number<Patch2number)
    }
    
    #5:add species and specimen columns
    COMP_MOTHS[[j]]$Specimen<-gsub(pattern='(.*_.*)_.*$','\\1', COMP_MOTHS[[j]]$Patch1)
    COMP_MOTHS[[j]]$Species<-gsub(pattern='(.*)_.*_.*$','\\1', COMP_MOTHS[[j]]$Patch1)
    if(i<=3){
    COMP_MOTHS_BT[[j]]$Specimen<-gsub(pattern='(.*_.*)_.*$','\\1', COMP_MOTHS[[j]]$Patch1)
    COMP_MOTHS_BT[[j]]$Species<-gsub(pattern='(.*)_.*_.*$','\\1', COMP_MOTHS[[j]]$Patch1)
    }
    
    #6:calculate JNDs between colours
    #Olsson JNDs - deltaS
    COMP_MOTHS[[j]]$scotJND<-((COMP_MOTHS[[j]]$X-COMP_MOTHS[[j]]$X2)^2+
                                (COMP_MOTHS[[j]]$Y-COMP_MOTHS[[j]]$Y2)^2)^0.5
    if(i<=3){
    COMP_MOTHS_BT[[j]]$scotJND<-((COMP_MOTHS_BT[[j]]$X-COMP_MOTHS_BT[[j]]$X2)^2+
                                   (COMP_MOTHS_BT[[j]]$Y-COMP_MOTHS_BT[[j]]$Y2)^2+
                                   (COMP_MOTHS_BT[[j]]$Z-COMP_MOTHS_BT[[j]]$Z2)^2)^0.5    
    }
    
  }  
  #file into lists by nit level
  #and version where all light types are merged into one dataset
  if(i<=3){
  COMP_MOTHS_BYNIT[[i]]<-COMP_MOTHS
  COMPARISONS_MOTHS[[i]]<-do.call("rbind",COMP_MOTHS)
  COMP_MOTHS_BT_BYNIT[[i]]<-COMP_MOTHS_BT #each list element is itself a list, with comparative data per light type
  COMPARISONS_MOTHS_BT[[i]]<-do.call("rbind",COMP_MOTHS_BT)#each list element is full dataset with comp dat for all lights together
  }
  if(i==4){
    COMP_MOTHS_BYNIT[[i]]<-COMP_MOTHS[1:17]
    COMPARISONS_MOTHS[[i]]<-do.call("rbind",COMP_MOTHS[1:17])
  }
  if(i==5){
    COMP_MOTHS_BYNIT[[i]]<-COMP_MOTHS[1:18]
    COMPARISONS_MOTHS[[i]]<-do.call("rbind",COMP_MOTHS[1:18])
  }
}

#remove objects not needed in further analysis to keep workspace clear
rm(comp_moths, comp_moths_bt, comp2_moths, comp2_moths_bt, QCATCH, QCATCH_BT)

#check results
head(COMPARISONS_MOTHS[[1]])
head(COMPARISONS_MOTHS_BT[[1]])

#Maximum chromatic contrasts per specimen, light type & nit level----
  #identify value of maximum pairwise chromatic contrast per specimen 

#initialise lists
MOTHS_COMP_LIGHT<-MOTHS_COMP_LIGHT_BT<-list()#initialise lists
MOTHS_MAXJND<-list()
maxJNDdfscot<-maxJNDdfscot_BT<-list()
MOTHS_MAXJND_SCOTOPIC<-MOTHS_MAXJND_ALL_SCOT<-MOTHS_MAXJND_SCOTOPIC_BT<-MOTHS_MAXJND_ALL_SCOT_BT<-list()
MOTHS_COMP_BYSPECIES<-MOTHS_COMP_BYSPECIES_BT<-list()
maxJND<-maxJNDscot<-row_maxJND<-row_maxJNDscot<-rep(0,length(specimen_unique))
maxJNDscot_BT<-row_maxJNDscot_BT<-rep(0,length(specimen_unique))
species_unique<-unique(COMPARISONS_MOTHS$Species)
light_order<-list()
lights_cols<-list()
#calculate maximum chromatic contrast per specimen

for (i in 1:5){ #for every nit level
  #select which light types to use per light level
  if (i==1){
    LIGHTNAMES_TEMP<-c(LIGHTNAMES_KEY, LIGHTNAMES[6])
    #define vectors for plotting light in right order and by correct colour
    light_order[[i]]<-c("Moon_full", "D65","Twilight_11.4deg", "MH","LED_2700K","LED_3000K","LED_3079K",
      "LED_3500K","LED_4000K","LED_5000K","MV","HPS","PCAmber_Luxeon",
      "PCAmber_AEL","PCAmber_Cree","LED_Orange", "LPS")
    lights_cols[[i]]<-c("gray0","gray70","lightsalmon2","green2","skyblue","deepskyblue","dodgerblue",
                      "royalblue","blue","blue3","darkorchid2","hotpink1","gold","goldenrod3", 
                      "gold4", "orange","red")
  }
  else if (i==2){
    LIGHTNAMES_TEMP<-c(LIGHTNAMES_KEY, LIGHTNAMES[7])
    light_order[[i]]<-c("Moon_full", "D65","Twilight_1deg", "MH","LED_2700K","LED_3000K","LED_3079K",
                        "LED_3500K","LED_4000K","LED_5000K","MV","HPS","PCAmber_Luxeon",
                        "PCAmber_AEL","PCAmber_Cree","LED_Orange", "LPS")
    lights_cols[[i]]<-c("gray0","gray70","coral2","green2","skyblue","deepskyblue","dodgerblue",
                  "royalblue","blue","blue3","darkorchid2","hotpink1","gold","goldenrod3", 
                  "gold4", "orange","red")
  }
  else if (i==3){
    LIGHTNAMES_TEMP<-c(LIGHTNAMES_KEY, LIGHTNAMES[3:5],LIGHTNAMES[8])
    light_order[[i]]<-c("Moon_full", "D65","Moon_gibbous","Moon_quarter",
                        "Moon_crescent","Twilight_-10.8deg", "MH","LED_2700K","LED_3000K","LED_3079K",
                        "LED_3500K","LED_4000K","LED_5000K","MV","HPS","PCAmber_Luxeon",
                        "PCAmber_AEL","PCAmber_Cree","LED_Orange", "LPS")
    lights_cols[[i]]<-c("gray0","gray70","gray20","gray30","gray40","brown3",
                        "green2","skyblue","deepskyblue","dodgerblue",
                  "royalblue","blue","blue3","darkorchid2","hotpink1","gold","goldenrod3", 
                  "gold4", "orange","red")
  }
  else if (i==4){
    LIGHTNAMES_TEMP<-c(LIGHTNAMES_KEY,LIGHTNAMES[5])
    light_order[[i]]<-c("Moon_full", "D65","Moon_crescent","MH","LED_2700K","LED_3000K","LED_3079K",
                        "LED_3500K","LED_4000K","LED_5000K","MV","HPS","PCAmber_Luxeon",
                        "PCAmber_AEL","PCAmber_Cree","LED_Orange", "LPS")
    lights_cols[[i]]<-c("gray0","gray70","gray40","green2","skyblue","deepskyblue","dodgerblue",
                  "royalblue","blue","blue3","darkorchid2","hotpink1","gold","goldenrod3", 
                  "gold4", "orange","red")
  }
  else {
    LIGHTNAMES_TEMP<-c(LIGHTNAMES_KEY,LIGHTNAMES[9:10])
    light_order[[i]]<-c("Moon_full", "D65","Starlight1","Starlight2","MH","LED_2700K","LED_3000K","LED_3079K",
                        "LED_3500K","LED_4000K","LED_5000K","MV","HPS","PCAmber_Luxeon",
                        "PCAmber_AEL","PCAmber_Cree","LED_Orange", "LPS")
    lights_cols[[i]]<-c("gray0","gray70","slateblue1","slateblue2","green2","skyblue","deepskyblue","dodgerblue",
                  "royalblue","blue","blue3","darkorchid2","hotpink1","gold","goldenrod3", 
                  "gold4", "orange","red")
  }
  
  for (j in 1:length(LIGHTNAMES_TEMP)){ #for every light level
    
    #select maximum jnds per specimen, per light type
    
    #for hawkmoth data:
    for (k in 1:length(specimen_unique)){
      MOTHS_COMP_BYSPECIES[[k]]<-COMP_MOTHS_BYNIT[[i]][[j]]%>% 
        filter(Specimen==specimen_unique[k])
      #data with only a single light type and specimen
      
      maxJNDscot[k]<-max(MOTHS_COMP_BYSPECIES[[k]]$scotJND)#compute max jnd for each specimen
      row_maxJNDscot[k]<-which(MOTHS_COMP_BYSPECIES[[k]]$scotJND==maxJNDscot[k])[1]#find row number for max jnd in dataset
      maxJNDdfscot[[k]]<-MOTHS_COMP_BYSPECIES[[k]][row_maxJNDscot[k],]#extract relevant row and store in list
      
      #repeat for bluetit data:
      if(i<=3){
      MOTHS_COMP_BYSPECIES_BT[[k]]<-COMP_MOTHS_BT_BYNIT[[i]][[j]]%>% 
        filter(Specimen==specimen_unique[k])
      #data with only a single light type and specimen
      
      maxJNDscot_BT[k]<-max(MOTHS_COMP_BYSPECIES_BT[[k]]$scotJND)#compute max jnd for each specimen
      row_maxJNDscot_BT[k]<-which(MOTHS_COMP_BYSPECIES_BT[[k]]$scotJND==maxJNDscot_BT[k])[1]#find row number for max jnd in dataset
      maxJNDdfscot_BT[[k]]<-MOTHS_COMP_BYSPECIES_BT[[k]][row_maxJNDscot_BT[k],]#extract relevant row and store in list
      }
    }
    #now aggregate all max jnds per specimen for light type j, in a single df:
    #MOTHS_MAXJND_SCOTOPIC[[j]]<-do.call("rbind", maxJNDdfscot) 
    MOTHS_MAXJND_SCOTOPIC[[j]]<-do.call("rbind", maxJNDdfscot) 
    if(i<=3){
    MOTHS_MAXJND_SCOTOPIC_BT[[j]]<-do.call("rbind", maxJNDdfscot_BT) 
    }
    
  }
  
  #also aggregate into large dataset for all light types, per nit level i
  MOTHS_MAXJND_ALL_SCOT[[i]]<-do.call("rbind", MOTHS_MAXJND_SCOTOPIC) 
  if(i<=3){
  MOTHS_MAXJND_ALL_SCOT[[i]]<-do.call("rbind", MOTHS_MAXJND_SCOTOPIC) 
  MOTHS_MAXJND_ALL_SCOT_BT[[i]]<-do.call("rbind", MOTHS_MAXJND_SCOTOPIC_BT) 
  }
  if(i==4){
    MOTHS_MAXJND_ALL_SCOT[[i]]<-do.call("rbind", MOTHS_MAXJND_SCOTOPIC[1:17]) 
  }
  if(i==5){
    MOTHS_MAXJND_ALL_SCOT[[i]]<-do.call("rbind", MOTHS_MAXJND_SCOTOPIC[1:18])  
  }
  #for hawkmoth data - reorder light types
  #order by: natural, better than moonlight, all others similar or worse
  MOTHS_MAXJND_ALL_SCOT[[i]]$lighttype <- factor(MOTHS_MAXJND_ALL_SCOT[[i]]$lighttype, 
                                                 levels = light_order[[i]])
  
  #for blue tit data - reorder light types
  #order by: natural, better than moonlight, all others similar or worse
  if(i <=3){
  MOTHS_MAXJND_ALL_SCOT_BT[[i]]$lighttype <- factor(MOTHS_MAXJND_ALL_SCOT_BT[[i]]$lighttype, 
                                                    levels =  light_order[[i]])
  }
}

#plot maximum chromatic contrasts

#plot - for nit levels 10, 1, 0.1, 0.01 and 0.001 for hawkmoths, nit levels 10, 1, 0.1 for birds
#adjust list element for each desired nit level, and check title of graph matches
ggplot(MOTHS_MAXJND_ALL_SCOT[[1]], aes(Species, scotJND, fill=lighttype))+geom_boxplot()+
  scale_fill_manual(values=lights_cols[[1]], name="Light type")+my_theme+
  ylab("Maximum chromatic contrast (JNDs)")+
  ggtitle("Moth colours, hawkmoth vision - Maximum JNDs per specimen - nit=10")+
  geom_hline(yintercept=3,linetype="dashed",col="orangered3")+
  geom_hline(yintercept=1,linetype="dashed",col="orangered")

ggplot(MOTHS_MAXJND_ALL_SCOT_BT[[3]], aes(Species, scotJND, fill=lighttype))+geom_boxplot()+
  scale_fill_manual(values=lights_cols[[3]], name="Light type")+my_theme+
  ylab("Maximum chromatic contrast (JNDs)")+
  ggtitle("Moth colours, blue tit vision - Maximum JNDs per specimen - nit=10")+
  geom_hline(yintercept=1,linetype="dashed",col="orangered3")+
  geom_hline(yintercept=3,linetype="dashed",col="orangered") #ignore last line for 0.1 nit level

#Plot maximum contrasts for example species----
#Example for D. elpenor, the elephant hawkmoth
#Change species name to plot contrasts for other species

#make dataset with all nit levels

DE_MAXJND_BYNIT<-DE_MAXJND_BYNIT_BT<-list()

for (i in 1:5){
  DE_MAXJND_BYNIT[[i]]<-MOTHS_MAXJND_ALL_SCOT[[i]]%>% #select only D.elpenor data
    filter(Species=="DE")
  DE_MAXJND_BYNIT[[i]]$Light_level<-as.factor(rep(nit_level[i],length(DE_MAXJND_BYNIT[[i]]$scotJND))) #add nit level column
  if(i<=3){
  #repeat for blue tit data
  DE_MAXJND_BYNIT_BT[[i]]<-MOTHS_MAXJND_ALL_SCOT_BT[[i]]%>% #select only D.elpenor data
    filter(Species=="DE")
  DE_MAXJND_BYNIT_BT[[i]]$Light_level<-as.factor(rep(nit_level[i],length(DE_MAXJND_BYNIT_BT[[i]]$scotJND))) #add nit level column
  }
}

#now combine into single datasets, with all nit levels together
DE_MAXJND<-do.call("rbind",DE_MAXJND_BYNIT)#for hawkmoth vision
DE_MAXJND_BT<-do.call("rbind",DE_MAXJND_BYNIT_BT)#for bluetit vision

DE_MAXJND$lighttype <- factor(DE_MAXJND$lighttype, 
                    levels = LIGHTNAMES)
DE_MAXJND_BT$lighttype <- factor(DE_MAXJND_BT$lighttype, 
                              levels = LIGHTNAMES)

head(DE_MAXJND)
str(DE_MAXJND)

#plot for hawkmoth vision - by light level
DEbynit<-ggplot(DE_MAXJND, aes(Light_level, scotJND, fill=lighttype))+
  geom_boxplot(position=position_dodge(0.8), coef=10, lwd=0.1)+#coef arg extends whiskers
  geom_point(shape=21,col="grey30", aes(fill=lighttype), position=position_dodge(0.8), alpha=0.4)+#comment out if dots not needed
  scale_fill_manual(values=lightsfullcols, name="Light type")+my_theme+
  ylab("Maximum chromatic contrast (Delta-S)")+xlab(expression(paste("Light level (cd.m"^{-2},")")))+
  ggtitle("D. elpenor colours, hawkmoth vision - Maximum JNDs per specimen")+
  geom_hline(yintercept=1,linetype="dashed",col="orangered")+guides(fill=FALSE)+guides(col=FALSE)

#plot for bluetit vision - by light level
lightsfullcols_bt<-c(lightsfullcols[1:8],lightsfullcols[11:24])#blue tits never see under starlight conditions in our analyses
DE_bynitBT<-ggplot(DE_MAXJND_BT, aes(Light_level, scotJND, fill=lighttype))+geom_boxplot(position=position_dodge(0.8),coef=10, lwd=0.1)+
  geom_point(shape=21,col="grey30", aes(fill=lighttype), position=position_dodge(0.8), alpha=0.4)+#comment out if dots not needed
  scale_fill_manual(values=lightsfullcols_bt, name="Light type")+my_theme+
  ylab("Maximum chromatic contrast (Delta-S)")+xlab(expression(paste("Light level (cd.m"^{-2},")")))+
  ggtitle("D. elpenor colours, blue tit vision - Maximum JNDs per specimen")+
  geom_hline(yintercept=1,linetype="dashed",col="orangered")+
  theme(legend.title = element_text(size = 6.5), legend.text = element_text(size = 6.5))

#plot together 
multiplot(DEbynit, DE_bynitBT, cols=2)

#Statistics for maximum contrasts ----

#Hawkmoth perception 

#remove extra light types to focus on key comparisons
MOTHS_MAXJND_STATS<-list()
for (i in 1:5){
  
  MOTHS_MAXJND_STATS[[i]]<-MOTHS_MAXJND_ALL_SCOT[[i]]%>%
    filter(lighttype!="LED_2700K")%>%
    filter(lighttype!="LED_3000K")%>%
    filter(lighttype!="LED_3500K")%>%
    filter(lighttype!="LED_4000K")%>%
    filter(lighttype!="LED_5000K")%>%
    filter(lighttype!="PCAmber_Luxeon")%>%
    filter(lighttype!="PCAmber_AEL")
  if(i==1){
    MOTHS_MAXJND_STATS[[i]]<-MOTHS_MAXJND_STATS[[i]]%>%
      filter(lighttype!="Twilight_11.4deg")
  }
  if(i==2){
    MOTHS_MAXJND_STATS[[i]]<-MOTHS_MAXJND_STATS[[i]]%>%
      filter(lighttype!="Twilight_1deg")
  }
  if(i==3){
    MOTHS_MAXJND_STATS[[i]]<-MOTHS_MAXJND_STATS[[i]]%>%
      filter(lighttype!="Twilight_-10.8deg")%>%
      filter(lighttype!="Moon_gibbous")%>%
      filter(lighttype!="Moon_quarter")%>%
      filter(lighttype!="Moon_crescent")
  }
  if(i==4){
    MOTHS_MAXJND_STATS[[i]]<-MOTHS_MAXJND_STATS[[i]]%>%
      filter(lighttype!="Moon_crescent")
  }
  if(i==5){
    MOTHS_MAXJND_STATS[[i]]<-MOTHS_MAXJND_STATS[[i]]%>%
      filter(lighttype!="Starlight1")%>%
      filter(lighttype!="Starlight2")
  }
}


#nit=10
jnd10_mod1<-lmer(scotJND~Species*lighttype+(1|Specimen), data=MOTHS_MAXJND_STATS[[1]])
summary(jnd10_mod1)
par(mfrow=c(1,1))
plot(jnd10_mod1)
hist(resid(jnd10_mod1), breaks=c(20))
qqnorm(resid(jnd10_mod1))
qqline(resid(jnd10_mod1))
  #histogram and residuals plot look ok

jnd10_mod2<-lmer(scotJND~Species+lighttype+(1|Specimen), data=MOTHS_MAXJND_STATS[[1]])
summary(jnd10_mod2)
plot(jnd10_mod2)
hist(resid(jnd10_mod2),breaks=c(20))#ok
qqnorm(resid(jnd10_mod2))#ok
qqline(resid(jnd10_mod2))#good
anova(jnd10_mod1, jnd10_mod2)#interaction is significant


#Model summary for results with w=0.05:
#Linear mixed model fit by REML ['lmerMod']
#Formula: scotJND ~ Species * lighttype + (1 | Specimen)
#Data: MOTHS_MAXJND_STATS[[1]]
#
#REML criterion at convergence: 2205.2
#
#Scaled residuals: 
#  Min      1Q  Median      3Q     Max 
#-3.8406 -0.5469  0.0236  0.4916  3.2256 
#
#Random effects:
#  Groups   Name        Variance Std.Dev.
#Specimen (Intercept) 1.193    1.092   
#Residual             2.594    1.611   
#Number of obs: 630, groups:  Specimen, 70
#
#Fixed effects:
#  Estimate Std. Error t value
#(Intercept)                       8.56751    0.87034   9.844
#SpeciesAC                        -3.96496    1.23084  -3.221
#SpeciesDE                         1.38922    1.23084   1.129
#SpeciesDN                         1.46109    1.23084   1.187
#SpeciesDP                        -0.21236    1.23084  -0.173
#SpeciesHC                        -2.21140    1.23084  -1.797
#SpeciesHE                         0.93898    1.23084   0.763
#SpeciesHG                        -1.19069    1.23084  -0.967
#SpeciesHL                        -2.69036    1.23084  -2.186
#SpeciesHP                        -2.35380    1.23084  -1.912
#SpeciesLP                        -2.70398    1.23084  -2.197
#SpeciesMT                        -1.81704    1.23084  -1.476
#SpeciesSL                        -4.00287    1.23084  -3.252
#SpeciesSO                         5.98244    1.23084   4.860
#lighttypeD65                     -0.26886    1.01867  -0.264
#lighttypeMH                       0.44092    1.01867   0.433
#lighttypeLED_3079K                4.74189    1.01867   4.655
#lighttypeMV                       1.85779    1.01867   1.824
#lighttypeHPS                      6.23084    1.01867   6.117
#lighttypePCAmber_Cree            10.23497    1.01867  10.047
#lighttypeLED_Orange              -8.56734    1.01867  -8.410
#lighttypeLPS                     -8.56720    1.01867  -8.410
#SpeciesAC:lighttypeD65            0.13922    1.44061   0.097
#SpeciesDE:lighttypeD65            0.21541    1.44061   0.150
#SpeciesDN:lighttypeD65           -0.07187    1.44061  -0.050
#SpeciesDP:lighttypeD65            0.27081    1.44061   0.188
#SpeciesHC:lighttypeD65            0.08935    1.44061   0.062
#SpeciesHE:lighttypeD65           -0.03142    1.44061  -0.022
#SpeciesHG:lighttypeD65            0.12760    1.44061   0.089
#SpeciesHL:lighttypeD65            0.11253    1.44061   0.078
#SpeciesHP:lighttypeD65           -0.10340    1.44061  -0.072
#SpeciesLP:lighttypeD65            0.12771    1.44061   0.089
#SpeciesMT:lighttypeD65            0.02881    1.44061   0.020
#SpeciesSL:lighttypeD65            0.05392    1.44061   0.037
#SpeciesSO:lighttypeD65           -0.15583    1.44061  -0.108
#SpeciesAC:lighttypeMH            -0.37075    1.44061  -0.257
#SpeciesDE:lighttypeMH             0.63113    1.44061   0.438
#SpeciesDN:lighttypeMH            -1.36525    1.44061  -0.948
#SpeciesDP:lighttypeMH            -0.27580    1.44061  -0.191
#SpeciesHC:lighttypeMH            -0.90755    1.44061  -0.630
#SpeciesHE:lighttypeMH            -1.03260    1.44061  -0.717
#SpeciesHG:lighttypeMH            -0.65353    1.44061  -0.454
#SpeciesHL:lighttypeMH            -0.82018    1.44061  -0.569
#SpeciesHP:lighttypeMH            -1.46105    1.44061  -1.014
#SpeciesLP:lighttypeMH             0.16519    1.44061   0.115
#SpeciesMT:lighttypeMH            -1.17950    1.44061  -0.819
#SpeciesSL:lighttypeMH            -1.89657    1.44061  -1.316
#SpeciesSO:lighttypeMH            -1.31853    1.44061  -0.915
#SpeciesAC:lighttypeLED_3079K     -0.23511    1.44061  -0.163
#SpeciesDE:lighttypeLED_3079K     -4.00530    1.44061  -2.780
#SpeciesDN:lighttypeLED_3079K     -8.23800    1.44061  -5.718
#SpeciesDP:lighttypeLED_3079K     -5.94928    1.44061  -4.130
#SpeciesHC:lighttypeLED_3079K     -3.70907    1.44061  -2.575
#SpeciesHE:lighttypeLED_3079K     -2.10803    1.44061  -1.463
#SpeciesHG:lighttypeLED_3079K      1.05941    1.44061   0.735
#SpeciesHL:lighttypeLED_3079K     -2.60242    1.44061  -1.806
#SpeciesHP:lighttypeLED_3079K     -4.94676    1.44061  -3.434
#SpeciesLP:lighttypeLED_3079K     -0.71532    1.44061  -0.497
#SpeciesMT:lighttypeLED_3079K     -4.58851    1.44061  -3.185
#SpeciesSL:lighttypeLED_3079K      2.81753    1.44061   1.956
#SpeciesSO:lighttypeLED_3079K     -3.79482    1.44061  -2.634
#SpeciesAC:lighttypeMV            -1.08507    1.44061  -0.753
#SpeciesDE:lighttypeMV             1.43201    1.44061   0.994
#SpeciesDN:lighttypeMV             0.07050    1.44061   0.049
#SpeciesDP:lighttypeMV             1.45674    1.44061   1.011
#SpeciesHC:lighttypeMV            -0.48170    1.44061  -0.334
#SpeciesHE:lighttypeMV            -0.93175    1.44061  -0.647
#SpeciesHG:lighttypeMV            -0.85066    1.44061  -0.590
#SpeciesHL:lighttypeMV            -1.08503    1.44061  -0.753
#SpeciesHP:lighttypeMV            -1.36488    1.44061  -0.947
#SpeciesLP:lighttypeMV            -1.72043    1.44061  -1.194
#SpeciesMT:lighttypeMV            -1.00392    1.44061  -0.697
#SpeciesSL:lighttypeMV            -1.88374    1.44061  -1.308
#SpeciesSO:lighttypeMV            -0.36731    1.44061  -0.255
#SpeciesAC:lighttypeHPS           -0.78503    1.44061  -0.545
#SpeciesDE:lighttypeHPS           -5.39198    1.44061  -3.743
#SpeciesDN:lighttypeHPS           -8.76780    1.44061  -6.086
#SpeciesDP:lighttypeHPS           -8.22389    1.44061  -5.709
#SpeciesHC:lighttypeHPS           -3.73762    1.44061  -2.594
#SpeciesHE:lighttypeHPS           -1.42233    1.44061  -0.987
#SpeciesHG:lighttypeHPS            1.88485    1.44061   1.308
#SpeciesHL:lighttypeHPS           -2.23816    1.44061  -1.554
#SpeciesHP:lighttypeHPS           -5.59526    1.44061  -3.884
#SpeciesLP:lighttypeHPS           -1.19397    1.44061  -0.829
#SpeciesMT:lighttypeHPS           -4.93619    1.44061  -3.426
#SpeciesSL:lighttypeHPS            2.56607    1.44061   1.781
#SpeciesSO:lighttypeHPS           -3.66325    1.44061  -2.543
#SpeciesAC:lighttypePCAmber_Cree   5.61078    1.44061   3.895
#SpeciesDE:lighttypePCAmber_Cree  -2.30146    1.44061  -1.598
#SpeciesDN:lighttypePCAmber_Cree  -3.17615    1.44061  -2.205
#SpeciesDP:lighttypePCAmber_Cree -11.06532    1.44061  -7.681
#SpeciesHC:lighttypePCAmber_Cree   1.23864    1.44061   0.860
#SpeciesHE:lighttypePCAmber_Cree   7.06221    1.44061   4.902
#SpeciesHG:lighttypePCAmber_Cree  10.68736    1.44061   7.419
#SpeciesHL:lighttypePCAmber_Cree   6.61530    1.44061   4.592
#SpeciesHP:lighttypePCAmber_Cree  -2.64582    1.44061  -1.837
#SpeciesLP:lighttypePCAmber_Cree   6.68991    1.44061   4.644
#SpeciesMT:lighttypePCAmber_Cree  -3.34533    1.44061  -2.322
#SpeciesSL:lighttypePCAmber_Cree   7.49953    1.44061   5.206
#SpeciesSO:lighttypePCAmber_Cree   1.21606    1.44061   0.844
#SpeciesAC:lighttypeLED_Orange     3.96502    1.44061   2.752
#SpeciesDE:lighttypeLED_Orange    -1.38920    1.44061  -0.964
#SpeciesDN:lighttypeLED_Orange    -1.46106    1.44061  -1.014
#SpeciesDP:lighttypeLED_Orange     0.21228    1.44061   0.147
#SpeciesHC:lighttypeLED_Orange     2.21144    1.44061   1.535
#SpeciesHE:lighttypeLED_Orange    -0.93879    1.44061  -0.652
#SpeciesHG:lighttypeLED_Orange     1.19090    1.44061   0.827
#SpeciesHL:lighttypeLED_Orange     2.69049    1.44061   1.868
#SpeciesHP:lighttypeLED_Orange     2.35379    1.44061   1.634
#SpeciesLP:lighttypeLED_Orange     2.70409    1.44061   1.877
#SpeciesMT:lighttypeLED_Orange     1.81701    1.44061   1.261
#SpeciesSL:lighttypeLED_Orange     4.00293    1.44061   2.779
#SpeciesSO:lighttypeLED_Orange    -5.98231    1.44061  -4.153
#SpeciesAC:lighttypeLPS            3.96512    1.44061   2.752
#SpeciesDE:lighttypeLPS           -1.38917    1.44061  -0.964
#SpeciesDN:lighttypeLPS           -1.46104    1.44061  -1.014
#SpeciesDP:lighttypeLPS            0.21219    1.44061   0.147
#SpeciesHC:lighttypeLPS            2.21150    1.44061   1.535
#SpeciesHE:lighttypeLPS           -0.93865    1.44061  -0.652
#SpeciesHG:lighttypeLPS            1.19107    1.44061   0.827
#SpeciesHL:lighttypeLPS            2.69060    1.44061   1.868
#SpeciesHP:lighttypeLPS            2.35379    1.44061   1.634
#SpeciesLP:lighttypeLPS            2.70419    1.44061   1.877
#SpeciesMT:lighttypeLPS            1.81700    1.44061   1.261
#SpeciesSL:lighttypeLPS            4.00301    1.44061   2.779
#SpeciesSO:lighttypeLPS           -5.98214    1.44061  -4.152

#Model summary for results with w=0.1:
#Linear mixed model fit by REML ['lmerMod']
#Formula: scotJND ~ Species * lighttype + (1 | Specimen)
#Data: MOTHS_MAXJND_STATS[[1]]
#
#REML criterion at convergence: 1484.6
#
#Scaled residuals: 
#  Min      1Q  Median      3Q     Max 
#-4.6093 -0.4534 -0.0378  0.4383  3.3182 
#
#Random effects:
#  Groups   Name        Variance Std.Dev.
#Specimen (Intercept) 0.3162   0.5623  
#Residual             0.6147   0.7840  
#Number of obs: 630, groups:  Specimen, 70
#
#Fixed effects:
#  Estimate Std. Error t value
#(Intercept)                      4.261915   0.431469   9.878
#SpeciesAC                       -1.927388   0.610190  -3.159
#SpeciesDE                        0.759646   0.610190   1.245
#SpeciesDN                        0.803839   0.610190   1.317
#SpeciesDP                       -0.052125   0.610190  -0.085
#SpeciesHC                       -1.075328   0.610190  -1.762
#SpeciesHE                        0.468728   0.610190   0.768
#SpeciesHG                       -0.542809   0.610190  -0.890
#SpeciesHL                       -1.320118   0.610190  -2.163
#SpeciesHP                       -1.151403   0.610190  -1.887
#SpeciesLP                       -1.346483   0.610190  -2.207
#SpeciesMT                       -0.863551   0.610190  -1.415
#SpeciesSL                       -2.001366   0.610190  -3.280
#SpeciesSO                        3.021920   0.610190   4.952
#lighttypeD65                    -0.124544   0.495851  -0.251
#lighttypeMH                      0.141463   0.495851   0.285
#lighttypeLED_3079K               0.229195   0.495851   0.462
#lighttypeMV                      0.947594   0.495851   1.911
#lighttypeHPS                     1.039265   0.495851   2.096
#lighttypePCAmber_Cree            6.291902   0.495851  12.689
#lighttypeLED_Orange             -4.261745   0.495851  -8.595
#lighttypeLPS                    -4.261601   0.495851  -8.595
#SpeciesAC:lighttypeD65           0.051614   0.701239   0.074
#SpeciesDE:lighttypeD65           0.088758   0.701239   0.127
#SpeciesDN:lighttypeD65          -0.059442   0.701239  -0.085
#SpeciesDP:lighttypeD65           0.118489   0.701239   0.169
#SpeciesHC:lighttypeD65           0.032188   0.701239   0.046
#SpeciesHE:lighttypeD65          -0.020475   0.701239  -0.029
#SpeciesHG:lighttypeD65           0.046522   0.701239   0.066
#SpeciesHL:lighttypeD65           0.045373   0.701239   0.065
#SpeciesHP:lighttypeD65          -0.063025   0.701239  -0.090
#SpeciesLP:lighttypeD65           0.055834   0.701239   0.080
#SpeciesMT:lighttypeD65          -0.002275   0.701239  -0.003
#SpeciesSL:lighttypeD65           0.025319   0.701239   0.036
#SpeciesSO:lighttypeD65          -0.089040   0.701239  -0.127
#SpeciesAC:lighttypeMH            0.038682   0.701239   0.055
#SpeciesDE:lighttypeMH            0.481367   0.701239   0.686
#SpeciesDN:lighttypeMH           -0.495397   0.701239  -0.706
#SpeciesDP:lighttypeMH            0.029839   0.701239   0.043
#SpeciesHC:lighttypeMH           -0.379640   0.701239  -0.541
#SpeciesHE:lighttypeMH           -0.436724   0.701239  -0.623
#SpeciesHG:lighttypeMH           -0.156685   0.701239  -0.223
#SpeciesHL:lighttypeMH           -0.212429   0.701239  -0.303
#SpeciesHP:lighttypeMH           -0.627560   0.701239  -0.895
#SpeciesLP:lighttypeMH            0.338541   0.701239   0.483
#SpeciesMT:lighttypeMH           -0.435678   0.701239  -0.621
#SpeciesSL:lighttypeMH           -0.967612   0.701239  -1.380
#SpeciesSO:lighttypeMH           -0.581646   0.701239  -0.829
#SpeciesAC:lighttypeLED_3079K    -0.591369   0.701239  -0.843
#SpeciesDE:lighttypeLED_3079K    -0.255719   0.701239  -0.365
#SpeciesDN:lighttypeLED_3079K    -1.825995   0.701239  -2.604
#SpeciesDP:lighttypeLED_3079K    -0.396426   0.701239  -0.565
#SpeciesHC:lighttypeLED_3079K    -1.228172   0.701239  -1.751
#SpeciesHE:lighttypeLED_3079K    -1.256942   0.701239  -1.792
#SpeciesHG:lighttypeLED_3079K    -0.634369   0.701239  -0.905
#SpeciesHL:lighttypeLED_3079K    -1.016801   0.701239  -1.450
#SpeciesHP:lighttypeLED_3079K    -1.443078   0.701239  -2.058
#SpeciesLP:lighttypeLED_3079K    -0.030899   0.701239  -0.044
#SpeciesMT:lighttypeLED_3079K    -1.038643   0.701239  -1.481
#SpeciesSL:lighttypeLED_3079K     0.069733   0.701239   0.099
#SpeciesSO:lighttypeLED_3079K    -2.034377   0.701239  -2.901
#SpeciesAC:lighttypeMV           -0.580237   0.701239  -0.827
#SpeciesDE:lighttypeMV            0.677673   0.701239   0.966
#SpeciesDN:lighttypeMV           -0.014909   0.701239  -0.021
#SpeciesDP:lighttypeMV            0.689077   0.701239   0.983
#SpeciesHC:lighttypeMV           -0.261468   0.701239  -0.373
#SpeciesHE:lighttypeMV           -0.467328   0.701239  -0.666
#SpeciesHG:lighttypeMV           -0.462220   0.701239  -0.659
#SpeciesHL:lighttypeMV           -0.560437   0.701239  -0.799
#SpeciesHP:lighttypeMV           -0.703210   0.701239  -1.003
#SpeciesLP:lighttypeMV           -0.854708   0.701239  -1.219
#SpeciesMT:lighttypeMV           -0.534742   0.701239  -0.763
#SpeciesSL:lighttypeMV           -0.943754   0.701239  -1.346
#SpeciesSO:lighttypeMV           -0.203479   0.701239  -0.290
#SpeciesAC:lighttypeHPS          -1.018247   0.701239  -1.452
#SpeciesDE:lighttypeHPS          -0.647163   0.701239  -0.923
#SpeciesDN:lighttypeHPS          -2.582438   0.701239  -3.683
#SpeciesDP:lighttypeHPS          -1.420320   0.701239  -2.025
#SpeciesHC:lighttypeHPS          -1.434193   0.701239  -2.045
#SpeciesHE:lighttypeHPS          -1.114113   0.701239  -1.589
#SpeciesHG:lighttypeHPS          -0.243546   0.701239  -0.347
#SpeciesHL:lighttypeHPS          -1.487673   0.701239  -2.121
#SpeciesHP:lighttypeHPS          -1.759322   0.701239  -2.509
#SpeciesLP:lighttypeHPS          -0.398004   0.701239  -0.568
#SpeciesMT:lighttypeHPS          -1.758753   0.701239  -2.508
#SpeciesSL:lighttypeHPS          -0.066144   0.701239  -0.094
#SpeciesSO:lighttypeHPS          -1.516931   0.701239  -2.163
#SpeciesAC:lighttypePCAmber_Cree  1.501937   0.701239   2.142
#SpeciesDE:lighttypePCAmber_Cree -2.284393   0.701239  -3.258
#SpeciesDN:lighttypePCAmber_Cree -3.667588   0.701239  -5.230
#SpeciesDP:lighttypePCAmber_Cree -6.865607   0.701239  -9.791
#SpeciesHC:lighttypePCAmber_Cree -1.138807   0.701239  -1.624
#SpeciesHE:lighttypePCAmber_Cree  1.149774   0.701239   1.640
#SpeciesHG:lighttypePCAmber_Cree  3.016370   0.701239   4.301
#SpeciesHL:lighttypePCAmber_Cree  0.529861   0.701239   0.756
#SpeciesHP:lighttypePCAmber_Cree -2.961188   0.701239  -4.223
#SpeciesLP:lighttypePCAmber_Cree  1.598395   0.701239   2.279
#SpeciesMT:lighttypePCAmber_Cree -2.501374   0.701239  -3.567
#SpeciesSL:lighttypePCAmber_Cree  3.214640   0.701239   4.584
#SpeciesSO:lighttypePCAmber_Cree -0.433438   0.701239  -0.618
#SpeciesAC:lighttypeLED_Orange    1.927447   0.701239   2.749
#SpeciesDE:lighttypeLED_Orange   -0.759630   0.701239  -1.083
#SpeciesDN:lighttypeLED_Orange   -0.803813   0.701239  -1.146
#SpeciesDP:lighttypeLED_Orange    0.052037   0.701239   0.074
#SpeciesHC:lighttypeLED_Orange    1.075362   0.701239   1.534
#SpeciesHE:lighttypeLED_Orange   -0.468545   0.701239  -0.668
#SpeciesHG:lighttypeLED_Orange    0.543018   0.701239   0.774
#SpeciesHL:lighttypeLED_Orange    1.320256   0.701239   1.883
#SpeciesHP:lighttypeLED_Orange    1.151390   0.701239   1.642
#SpeciesLP:lighttypeLED_Orange    1.346593   0.701239   1.920
#SpeciesMT:lighttypeLED_Orange    0.863521   0.701239   1.231
#SpeciesSL:lighttypeLED_Orange    2.001420   0.701239   2.854
#SpeciesSO:lighttypeLED_Orange   -3.021786   0.701239  -4.309
#SpeciesAC:lighttypeLPS           1.927551   0.701239   2.749
#SpeciesDE:lighttypeLPS          -0.759604   0.701239  -1.083
#SpeciesDN:lighttypeLPS          -0.803796   0.701239  -1.146
#SpeciesDP:lighttypeLPS           0.051955   0.701239   0.074
#SpeciesHC:lighttypeLPS           1.075424   0.701239   1.534
#SpeciesHE:lighttypeLPS          -0.468406   0.701239  -0.668
#SpeciesHG:lighttypeLPS           0.543193   0.701239   0.775
#SpeciesHL:lighttypeLPS           1.320367   0.701239   1.883
#SpeciesHP:lighttypeLPS           1.151396   0.701239   1.642
#SpeciesLP:lighttypeLPS           1.346692   0.701239   1.920
#SpeciesMT:lighttypeLPS           0.863508   0.701239   1.231
#SpeciesSL:lighttypeLPS           2.001501   0.701239   2.854
#SpeciesSO:lighttypeLPS          -3.021618   0.701239  -4.309

#nit=1
jnd1_mod1<-lmer(scotJND~Species*lighttype+(1|Specimen), data=MOTHS_MAXJND_STATS[[2]])
summary(jnd1_mod1)
plot(jnd1_mod1)
hist(resid(jnd1_mod1), breaks=c(20))
qqnorm(resid(jnd1_mod1))
qqline(resid(jnd1_mod1))
  #model checks look ok

jnd1_mod2<-lmer(scotJND~Species+lighttype+(1|Specimen), data=MOTHS_MAXJND_STATS[[2]])
summary(jnd1_mod2)
plot(jnd1_mod2)
hist(resid(jnd1_mod2),breaks=c(20))#ok
qqnorm(resid(jnd1_mod2))#better
qqline(resid(jnd1_mod2))#good
anova(jnd1_mod1, jnd1_mod2)#interaction is significant

#Summary of results with w=0.05:
#Linear mixed model fit by REML ['lmerMod']
#Formula: scotJND ~ Species * lighttype + (1 | Specimen)
#Data: MOTHS_MAXJND_STATS[[2]]
#
#REML criterion at convergence: 2004.6
#
#Scaled residuals: 
#  Min      1Q  Median      3Q     Max 
#-3.1801 -0.5183  0.0126  0.5163  3.5544 
#
#Random effects:
#  Groups   Name        Variance Std.Dev.
#Specimen (Intercept) 0.9298   0.9643  
#Residual             1.7165   1.3102  
#Number of obs: 630, groups:  Specimen, 70
#
#Fixed effects:
#  Estimate Std. Error t value
#(Intercept)                      8.984870   0.727506  12.350
#SpeciesAC                       -4.920015   1.028849  -4.782
#SpeciesDE                        0.381350   1.028849   0.371
#SpeciesDN                       -0.004368   1.028849  -0.004
#SpeciesDP                       -1.260452   1.028849  -1.225
#SpeciesHC                       -2.603791   1.028849  -2.531
#SpeciesHE                        0.954828   1.028849   0.928
#SpeciesHG                       -1.727134   1.028849  -1.679
#SpeciesHL                       -3.245190   1.028849  -3.154
#SpeciesHP                       -2.861209   1.028849  -2.781
#SpeciesLP                       -2.747663   1.028849  -2.671
#SpeciesMT                       -2.654358   1.028849  -2.580
#SpeciesSL                       -3.436182   1.028849  -3.340
#SpeciesSO                        5.361089   1.028849   5.211
#lighttypeD65                    -0.370268   0.828624  -0.447
#lighttypeMH                      1.867339   0.828624   2.254
#lighttypeLED_3079K               6.123340   0.828624   7.390
#lighttypeMV                      1.504322   0.828624   1.815
#lighttypeHPS                     5.757464   0.828624   6.948
#lighttypePCAmber_Cree            6.750226   0.828624   8.146
#lighttypeLED_Orange             -8.984816   0.828624 -10.843
#lighttypeLPS                    -8.984770   0.828624 -10.843
#SpeciesAC:lighttypeD65           0.330794   1.171851   0.282
#SpeciesDE:lighttypeD65           0.360365   1.171851   0.308
#SpeciesDN:lighttypeD65           0.281226   1.171851   0.240
#SpeciesDP:lighttypeD65           0.480470   1.171851   0.410
#SpeciesHC:lighttypeD65           0.194984   1.171851   0.166
#SpeciesHE:lighttypeD65          -0.074900   1.171851  -0.064
#SpeciesHG:lighttypeD65           0.057792   1.171851   0.049
#SpeciesHL:lighttypeD65           0.258465   1.171851   0.221
#SpeciesHP:lighttypeD65           0.031406   1.171851   0.027
#SpeciesLP:lighttypeD65           0.157566   1.171851   0.134
#SpeciesMT:lighttypeD65           0.198220   1.171851   0.169
#SpeciesSL:lighttypeD65          -0.124781   1.171851  -0.106
#SpeciesSO:lighttypeD65          -0.054427   1.171851  -0.046
#SpeciesAC:lighttypeMH           -1.588084   1.171851  -1.355
#SpeciesDE:lighttypeMH           -1.248600   1.171851  -1.065
#SpeciesDN:lighttypeMH           -4.045420   1.171851  -3.452
#SpeciesDP:lighttypeMH           -2.806717   1.171851  -2.395
#SpeciesHC:lighttypeMH           -1.931413   1.171851  -1.648
#SpeciesHE:lighttypeMH           -1.438157   1.171851  -1.227
#SpeciesHG:lighttypeMH            0.362715   1.171851   0.310
#SpeciesHL:lighttypeMH           -1.654875   1.171851  -1.412
#SpeciesHP:lighttypeMH           -2.560126   1.171851  -2.185
#SpeciesLP:lighttypeMH           -1.932383   1.171851  -1.649
#SpeciesMT:lighttypeMH           -2.672309   1.171851  -2.280
#SpeciesSL:lighttypeMH           -0.283245   1.171851  -0.242
#SpeciesSO:lighttypeMH           -2.184763   1.171851  -1.864
#SpeciesAC:lighttypeLED_3079K     5.165651   1.171851   4.408
#SpeciesDE:lighttypeLED_3079K    -2.627717   1.171851  -2.242
#SpeciesDN:lighttypeLED_3079K    -2.182542   1.171851  -1.862
#SpeciesDP:lighttypeLED_3079K    -7.498114   1.171851  -6.399
#SpeciesHC:lighttypeLED_3079K     0.801216   1.171851   0.684
#SpeciesHE:lighttypeLED_3079K     3.805207   1.171851   3.247
#SpeciesHG:lighttypeLED_3079K     7.420343   1.171851   6.332
#SpeciesHL:lighttypeLED_3079K     4.727817   1.171851   4.034
#SpeciesHP:lighttypeLED_3079K    -1.825724   1.171851  -1.558
#SpeciesLP:lighttypeLED_3079K     5.055641   1.171851   4.314
#SpeciesMT:lighttypeLED_3079K    -1.769601   1.171851  -1.510
#SpeciesSL:lighttypeLED_3079K     5.004659   1.171851   4.271
#SpeciesSO:lighttypeLED_3079K    -1.340192   1.171851  -1.144
#SpeciesAC:lighttypeMV           -0.497680   1.171851  -0.425
#SpeciesDE:lighttypeMV            1.845415   1.171851   1.575
#SpeciesDN:lighttypeMV            1.020999   1.171851   0.871
#SpeciesDP:lighttypeMV            2.173841   1.171851   1.855
#SpeciesHC:lighttypeMV           -0.307921   1.171851  -0.263
#SpeciesHE:lighttypeMV           -0.923925   1.171851  -0.788
#SpeciesHG:lighttypeMV           -0.661832   1.171851  -0.565
#SpeciesHL:lighttypeMV           -0.698215   1.171851  -0.596
#SpeciesHP:lighttypeMV           -0.961695   1.171851  -0.821
#SpeciesLP:lighttypeMV           -1.715744   1.171851  -1.464
#SpeciesMT:lighttypeMV           -0.410668   1.171851  -0.350
#SpeciesSL:lighttypeMV           -2.381792   1.171851  -2.033
#SpeciesSO:lighttypeMV           -0.007823   1.171851  -0.007
#SpeciesAC:lighttypeHPS           4.715129   1.171851   4.024
#SpeciesDE:lighttypeHPS          -2.807818   1.171851  -2.396
#SpeciesDN:lighttypeHPS          -2.812578   1.171851  -2.400
#SpeciesDP:lighttypeHPS          -7.915230   1.171851  -6.754
#SpeciesHC:lighttypeHPS           0.602909   1.171851   0.514
#SpeciesHE:lighttypeHPS           3.523428   1.171851   3.007
#SpeciesHG:lighttypeHPS           7.141494   1.171851   6.094
#SpeciesHL:lighttypeHPS           4.571499   1.171851   3.901
#SpeciesHP:lighttypeHPS          -2.165752   1.171851  -1.848
#SpeciesLP:lighttypeHPS           3.650120   1.171851   3.115
#SpeciesMT:lighttypeHPS          -2.568208   1.171851  -2.192
#SpeciesSL:lighttypeHPS           4.805333   1.171851   4.101
#SpeciesSO:lighttypeHPS          -1.412676   1.171851  -1.206
#SpeciesAC:lighttypePCAmber_Cree  4.060295   1.171851   3.465
#SpeciesDE:lighttypePCAmber_Cree -2.965710   1.171851  -2.531
#SpeciesDN:lighttypePCAmber_Cree -4.870503   1.171851  -4.156
#SpeciesDP:lighttypePCAmber_Cree -8.352273   1.171851  -7.127
#SpeciesHC:lighttypePCAmber_Cree -0.169224   1.171851  -0.144
#SpeciesHE:lighttypePCAmber_Cree  3.637946   1.171851   3.104
#SpeciesHG:lighttypePCAmber_Cree  7.144898   1.171851   6.097
#SpeciesHL:lighttypePCAmber_Cree  3.939710   1.171851   3.362
#SpeciesHP:lighttypePCAmber_Cree -2.701128   1.171851  -2.305
#SpeciesLP:lighttypePCAmber_Cree  3.198685   1.171851   2.730
#SpeciesMT:lighttypePCAmber_Cree -3.402495   1.171851  -2.904
#SpeciesSL:lighttypePCAmber_Cree  4.619338   1.171851   3.942
#SpeciesSO:lighttypePCAmber_Cree -1.166749   1.171851  -0.996
#SpeciesAC:lighttypeLED_Orange    4.920033   1.171851   4.199
#SpeciesDE:lighttypeLED_Orange   -0.381345   1.171851  -0.325
#SpeciesDN:lighttypeLED_Orange    0.004376   1.171851   0.004
#SpeciesDP:lighttypeLED_Orange    1.260424   1.171851   1.076
#SpeciesHC:lighttypeLED_Orange    2.603802   1.171851   2.222
#SpeciesHE:lighttypeLED_Orange   -0.954770   1.171851  -0.815
#SpeciesHG:lighttypeLED_Orange    1.727200   1.171851   1.474
#SpeciesHL:lighttypeLED_Orange    3.245234   1.171851   2.769
#SpeciesHP:lighttypeLED_Orange    2.861205   1.171851   2.442
#SpeciesLP:lighttypeLED_Orange    2.747698   1.171851   2.345
#SpeciesMT:lighttypeLED_Orange    2.654349   1.171851   2.265
#SpeciesSL:lighttypeLED_Orange    3.436199   1.171851   2.932
#SpeciesSO:lighttypeLED_Orange   -5.361047   1.171851  -4.575
#SpeciesAC:lighttypeLPS           4.920066   1.171851   4.199
#SpeciesDE:lighttypeLPS          -0.381337   1.171851  -0.325
#SpeciesDN:lighttypeLPS           0.004381   1.171851   0.004
#SpeciesDP:lighttypeLPS           1.260398   1.171851   1.076
#SpeciesHC:lighttypeLPS           2.603822   1.171851   2.222
#SpeciesHE:lighttypeLPS          -0.954726   1.171851  -0.815
#SpeciesHG:lighttypeLPS           1.727256   1.171851   1.474
#SpeciesHL:lighttypeLPS           3.245269   1.171851   2.769
#SpeciesHP:lighttypeLPS           2.861207   1.171851   2.442
#SpeciesLP:lighttypeLPS           2.747729   1.171851   2.345
#SpeciesMT:lighttypeLPS           2.654345   1.171851   2.265
#SpeciesSL:lighttypeLPS           3.436224   1.171851   2.932
#SpeciesSO:lighttypeLPS          -5.360993   1.171851  -4.575

#Summary of results with w=0.1:
#Linear mixed model fit by REML ['lmerMod']
#Formula: scotJND ~ Species * lighttype + (1 | Specimen)
#Data: MOTHS_MAXJND_STATS[[2]]
#
#REML criterion at convergence: 1491.2
#
#Scaled residuals: 
#  Min      1Q  Median      3Q     Max 
#-3.2013 -0.4760  0.0111  0.5142  2.8759 
#
#Random effects:
#  Groups   Name        Variance Std.Dev.
#Specimen (Intercept) 0.2796   0.5288  
#Residual             0.6312   0.7945  
#Number of obs: 630, groups:  Specimen, 70
#
#Fixed effects:
#  Estimate Std. Error t value
#(Intercept)                      4.3250966  0.4268024  10.134
#SpeciesAC                       -2.0866783  0.6035897  -3.457
#SpeciesDE                        0.5702562  0.6035897   0.945
#SpeciesDN                        0.5903835  0.6035897   0.978
#SpeciesDP                       -0.2096664  0.6035897  -0.347
#SpeciesHC                       -1.1570174  0.6035897  -1.917
#SpeciesHE                        0.4687970  0.6035897   0.777
#SpeciesHG                       -0.6961411  0.6035897  -1.153
#SpeciesHL                       -1.3945026  0.6035897  -2.310
#SpeciesHP                       -1.2256128  0.6035897  -2.031
#SpeciesLP                       -1.3582240  0.6035897  -2.250
#SpeciesMT                       -0.9948292  0.6035897  -1.648
#SpeciesSL                       -1.9624694  0.6035897  -3.251
#SpeciesSO                        2.9306984  0.6035897   4.855
#lighttypeD65                    -0.1453300  0.5024759  -0.289
#lighttypeMH                      0.3552328  0.5024759   0.707
#lighttypeLED_3079K               3.6366296  0.5024759   7.237
#lighttypeMV                      0.8935602  0.5024759   1.778
#lighttypeHPS                     3.8948509  0.5024759   7.751
#lighttypePCAmber_Cree            3.9932492  0.5024759   7.947
#lighttypeLED_Orange             -4.3250429  0.5024759  -8.607
#lighttypeLPS                    -4.3249973  0.5024759  -8.607
#SpeciesAC:lighttypeD65           0.0953409  0.7106082   0.134
#SpeciesDE:lighttypeD65           0.1355052  0.7106082   0.191
#SpeciesDN:lighttypeD65           0.0005003  0.7106082   0.001
#SpeciesDP:lighttypeD65           0.1594943  0.7106082   0.224
#SpeciesHC:lighttypeD65           0.0586867  0.7106082   0.083
#SpeciesHE:lighttypeD65          -0.0135526  0.7106082  -0.019
#SpeciesHG:lighttypeD65           0.0887156  0.7106082   0.125
#SpeciesHL:lighttypeD65           0.0697597  0.7106082   0.098
#SpeciesHP:lighttypeD65          -0.0379350  0.7106082  -0.053
#SpeciesLP:lighttypeD65           0.0676585  0.7106082   0.095
#SpeciesMT:lighttypeD65           0.0382908  0.7106082   0.054
#SpeciesSL:lighttypeD65           0.0116149  0.7106082   0.016
#SpeciesSO:lighttypeD65          -0.0639951  0.7106082  -0.090
#SpeciesAC:lighttypeMH           -0.5135024  0.7106082  -0.723
#SpeciesDE:lighttypeMH            0.1054900  0.7106082   0.148
#SpeciesDN:lighttypeMH           -0.9974181  0.7106082  -1.404
#SpeciesDP:lighttypeMH           -0.4249433  0.7106082  -0.598
#SpeciesHC:lighttypeMH           -0.5932801  0.7106082  -0.835
#SpeciesHE:lighttypeMH           -0.6226224  0.7106082  -0.876
#SpeciesHG:lighttypeMH           -0.5230694  0.7106082  -0.736
#SpeciesHL:lighttypeMH           -0.6295489  0.7106082  -0.886
#SpeciesHP:lighttypeMH           -0.8680823  0.7106082  -1.222
#SpeciesLP:lighttypeMH           -0.3312687  0.7106082  -0.466
#SpeciesMT:lighttypeMH           -0.8485672  0.7106082  -1.194
#SpeciesSL:lighttypeMH           -0.6572580  0.7106082  -0.925
#SpeciesSO:lighttypeMH           -0.8131475  0.7106082  -1.144
#SpeciesAC:lighttypeLED_3079K     0.8704812  0.7106082   1.225
#SpeciesDE:lighttypeLED_3079K    -2.5440523  0.7106082  -3.580
#SpeciesDN:lighttypeLED_3079K    -3.6532604  0.7106082  -5.141
#SpeciesDP:lighttypeLED_3079K    -4.3746028  0.7106082  -6.156
#SpeciesHC:lighttypeLED_3079K    -1.3506157  0.7106082  -1.901
#SpeciesHE:lighttypeLED_3079K    -0.1702434  0.7106082  -0.240
#SpeciesHG:lighttypeLED_3079K     1.4800164  0.7106082   2.083
#SpeciesHL:lighttypeLED_3079K    -0.2584213  0.7106082  -0.364
#SpeciesHP:lighttypeLED_3079K    -2.4624346  0.7106082  -3.465
#SpeciesLP:lighttypeLED_3079K     0.7001409  0.7106082   0.985
#SpeciesMT:lighttypeLED_3079K    -2.1620471  0.7106082  -3.043
#SpeciesSL:lighttypeLED_3079K     2.0798758  0.7106082   2.927
#SpeciesSO:lighttypeLED_3079K    -1.5084609  0.7106082  -2.123
#SpeciesAC:lighttypeMV           -0.4716792  0.7106082  -0.664
#SpeciesDE:lighttypeMV            0.7879352  0.7106082   1.109
#SpeciesDN:lighttypeMV            0.1299931  0.7106082   0.183
#SpeciesDP:lighttypeMV            0.8028391  0.7106082   1.130
#SpeciesHC:lighttypeMV           -0.2086982  0.7106082  -0.294
#SpeciesHE:lighttypeMV           -0.4614027  0.7106082  -0.649
#SpeciesHG:lighttypeMV           -0.3552251  0.7106082  -0.500
#SpeciesHL:lighttypeMV           -0.5073829  0.7106082  -0.714
#SpeciesHP:lighttypeMV           -0.6429508  0.7106082  -0.905
#SpeciesLP:lighttypeMV           -0.8718274  0.7106082  -1.227
#SpeciesMT:lighttypeMV           -0.4395889  0.7106082  -0.619
#SpeciesSL:lighttypeMV           -0.9771704  0.7106082  -1.375
#SpeciesSO:lighttypeMV           -0.1449350  0.7106082  -0.204
#SpeciesAC:lighttypeHPS           0.8174157  0.7106082   1.150
#SpeciesDE:lighttypeHPS          -2.5449454  0.7106082  -3.581
#SpeciesDN:lighttypeHPS          -3.3402152  0.7106082  -4.701
#SpeciesDP:lighttypeHPS          -4.9833933  0.7106082  -7.013
#SpeciesHC:lighttypeHPS          -1.1640935  0.7106082  -1.638
#SpeciesHE:lighttypeHPS           0.2163079  0.7106082   0.304
#SpeciesHG:lighttypeHPS           1.8702047  0.7106082   2.632
#SpeciesHL:lighttypeHPS           0.1820107  0.7106082   0.256
#SpeciesHP:lighttypeHPS          -2.5775315  0.7106082  -3.627
#SpeciesLP:lighttypeHPS           0.5442726  0.7106082   0.766
#SpeciesMT:lighttypeHPS          -2.1068751  0.7106082  -2.965
#SpeciesSL:lighttypeHPS           2.0591563  0.7106082   2.898
#SpeciesSO:lighttypeHPS          -1.5976836  0.7106082  -2.248
#SpeciesAC:lighttypePCAmber_Cree  2.4691765  0.7106082   3.475
#SpeciesDE:lighttypePCAmber_Cree -1.1908021  0.7106082  -1.676
#SpeciesDN:lighttypePCAmber_Cree -1.9166233  0.7106082  -2.697
#SpeciesDP:lighttypePCAmber_Cree -4.9775489  0.7106082  -7.005
#SpeciesHC:lighttypePCAmber_Cree  0.4569833  0.7106082   0.643
#SpeciesHE:lighttypePCAmber_Cree  3.2710177  0.7106082   4.603
#SpeciesHG:lighttypePCAmber_Cree  5.1048299  0.7106082   7.184
#SpeciesHL:lighttypePCAmber_Cree  3.1717064  0.7106082   4.463
#SpeciesHP:lighttypePCAmber_Cree -1.2065303  0.7106082  -1.698
#SpeciesLP:lighttypePCAmber_Cree  2.7606562  0.7106082   3.885
#SpeciesMT:lighttypePCAmber_Cree -1.8426033  0.7106082  -2.593
#SpeciesSL:lighttypePCAmber_Cree  3.3116400  0.7106082   4.660
#SpeciesSO:lighttypePCAmber_Cree  0.3458836  0.7106082   0.487
#SpeciesAC:lighttypeLED_Orange    2.0866971  0.7106082   2.936
#SpeciesDE:lighttypeLED_Orange   -0.5702510  0.7106082  -0.802
#SpeciesDN:lighttypeLED_Orange   -0.5903751  0.7106082  -0.831
#SpeciesDP:lighttypeLED_Orange    0.2096385  0.7106082   0.295
#SpeciesHC:lighttypeLED_Orange    1.1570281  0.7106082   1.628
#SpeciesHE:lighttypeLED_Orange   -0.4687390  0.7106082  -0.660
#SpeciesHG:lighttypeLED_Orange    0.6962072  0.7106082   0.980
#SpeciesHL:lighttypeLED_Orange    1.3945462  0.7106082   1.962
#SpeciesHP:lighttypeLED_Orange    1.2256088  0.7106082   1.725
#SpeciesLP:lighttypeLED_Orange    1.3582586  0.7106082   1.911
#SpeciesMT:lighttypeLED_Orange    0.9948199  0.7106082   1.400
#SpeciesSL:lighttypeLED_Orange    1.9624865  0.7106082   2.762
#SpeciesSO:lighttypeLED_Orange   -2.9306561  0.7106082  -4.124
#SpeciesAC:lighttypeLPS           2.0867299  0.7106082   2.937
#SpeciesDE:lighttypeLPS          -0.5702430  0.7106082  -0.802
#SpeciesDN:lighttypeLPS          -0.5903699  0.7106082  -0.831
#SpeciesDP:lighttypeLPS           0.2096127  0.7106082   0.295
#SpeciesHC:lighttypeLPS           1.1570479  0.7106082   1.628
#SpeciesHE:lighttypeLPS          -0.4686951  0.7106082  -0.660
#SpeciesHG:lighttypeLPS           0.6962625  0.7106082   0.980
#SpeciesHL:lighttypeLPS           1.3945813  0.7106082   1.963
#SpeciesHP:lighttypeLPS           1.2256106  0.7106082   1.725
#SpeciesLP:lighttypeLPS           1.3582902  0.7106082   1.911
#SpeciesMT:lighttypeLPS           0.9948155  0.7106082   1.400
#SpeciesSL:lighttypeLPS           1.9625119  0.7106082   2.762
#SpeciesSO:lighttypeLPS          -2.9306029  0.7106082  -4.124

#nit=0.1

jnd01_mod1<-lmer(scotJND~Species*lighttype+(1|Specimen), data=MOTHS_MAXJND_STATS[[3]])
summary(jnd01_mod1)
plot(jnd01_mod1)
hist(resid(jnd01_mod1), breaks=c(20))
qqnorm(resid(jnd01_mod1))
qqline(resid(jnd01_mod1))
  #diagnostics ok

jnd01_mod2<-lmer(scotJND~Species+lighttype+(1|Specimen), data=MOTHS_MAXJND_STATS[[3]])
summary(jnd01_mod2)
plot(jnd01_mod2)
hist(resid(jnd01_mod2),breaks=c(20))
qqnorm(resid(jnd01_mod2))
qqline(resid(jnd01_mod2))
anova(jnd01_mod1, jnd01_mod2)#interaction is significant

##Model summary with w=0.05
#Linear mixed model fit by REML ['lmerMod']
#Formula: scotJND ~ Species * lighttype + (1 | Specimen)
#Data: MOTHS_MAXJND_STATS[[3]]
#
#REML criterion at convergence: 1498.9
#
#Scaled residuals: 
#  Min      1Q  Median      3Q     Max 
#-3.3317 -0.5357  0.0086  0.5477  4.1471 
#
#Random effects:
#  Groups   Name        Variance Std.Dev.
#Specimen (Intercept) 0.4874   0.6982  
#Residual             0.6063   0.7786  
#Number of obs: 630, groups:  Specimen, 70
#
#Fixed effects:
#                                 Estimate  Std. Error  t value
#(Intercept)                      10.005079   0.467697  21.392
#SpeciesAC                        -5.097445   0.661423  -7.707
#SpeciesDE                        -2.522608   0.661423  -3.814
#SpeciesDN                        -4.018020   0.661423  -6.075
#SpeciesDP                        -4.169847   0.661423  -6.304
#SpeciesHC                        -3.465071   0.661423  -5.239
#SpeciesHE                         0.689428   0.661423   1.042
#SpeciesHG                        -0.143342   0.661423  -0.217
#SpeciesHL                        -2.932928   0.661423  -4.434
#SpeciesHP                        -4.301577   0.661423  -6.504
#SpeciesLP                        -2.149367   0.661423  -3.250
#SpeciesMT                        -4.593219   0.661423  -6.944
#SpeciesSL                        -2.207695   0.661423  -3.338
#SpeciesSO                         2.279721   0.661423   3.447
#lighttypeD65                     -0.491804   0.492453  -0.999
#lighttypeMH                       1.439940   0.492453   2.924
#lighttypeLED_3079K               -0.581783   0.492453  -1.181
#lighttypeMV                       0.678489   0.492453   1.378
#lighttypeHPS                      0.645405   0.492453   1.311
#lighttypePCAmber_Cree            -1.158844   0.492453  -2.353
#lighttypeLED_Orange             -10.005062   0.492453 -20.317
#lighttypeLPS                    -10.005047   0.492453 -20.317
#SpeciesAC:lighttypeD65           -0.095634   0.696434  -0.137
#SpeciesDE:lighttypeD65            0.484985   0.696434   0.696
#SpeciesDN:lighttypeD65            0.604523   0.696434   0.868
#SpeciesDP:lighttypeD65            0.688143   0.696434   0.988
#SpeciesHC:lighttypeD65            0.268415   0.696434   0.385
#SpeciesHE:lighttypeD65            0.009975   0.696434   0.014
#SpeciesHG:lighttypeD65           -0.120013   0.696434  -0.172
#SpeciesHL:lighttypeD65           -0.027608   0.696434  -0.040
#SpeciesHP:lighttypeD65            0.262983   0.696434   0.378
#SpeciesLP:lighttypeD65            0.137247   0.696434   0.197
#SpeciesMT:lighttypeD65            0.406392   0.696434   0.584
#SpeciesSL:lighttypeD65           -0.032206   0.696434  -0.046
#SpeciesSO:lighttypeD65            0.364540   0.696434   0.523
#SpeciesAC:lighttypeMH             1.453662   0.696434   2.087
#SpeciesDE:lighttypeMH            -1.389942   0.696434  -1.996
#SpeciesDN:lighttypeMH            -1.004994   0.696434  -1.443
#SpeciesDP:lighttypeMH            -2.274893   0.696434  -3.266
#SpeciesHC:lighttypeMH            -0.372124   0.696434  -0.534
#SpeciesHE:lighttypeMH             0.028050   0.696434   0.040
#SpeciesHG:lighttypeMH             0.653002   0.696434   0.938
#SpeciesHL:lighttypeMH             0.719845   0.696434   1.034
#SpeciesHP:lighttypeMH            -1.377220   0.696434  -1.978
#SpeciesLP:lighttypeMH            -0.255399   0.696434  -0.367
#SpeciesMT:lighttypeMH            -0.731884   0.696434  -1.051
#SpeciesSL:lighttypeMH             0.475400   0.696434   0.683
#SpeciesSO:lighttypeMH            -1.398494   0.696434  -2.008
#SpeciesAC:lighttypeLED_3079K      3.835256   0.696434   5.507
#SpeciesDE:lighttypeLED_3079K     -0.202825   0.696434  -0.291
#SpeciesDN:lighttypeLED_3079K      1.481042   0.696434   2.127
#SpeciesDP:lighttypeLED_3079K     -0.652594   0.696434  -0.937
#SpeciesHC:lighttypeLED_3079K      1.461417   0.696434   2.098
#SpeciesHE:lighttypeLED_3079K      2.310996   0.696434   3.318
#SpeciesHG:lighttypeLED_3079K      3.586106   0.696434   5.149
#SpeciesHL:lighttypeLED_3079K      3.750566   0.696434   5.385
#SpeciesHP:lighttypeLED_3079K      0.625832   0.696434   0.899
#SpeciesLP:lighttypeLED_3079K      2.259029   0.696434   3.244
#SpeciesMT:lighttypeLED_3079K      0.565840   0.696434   0.812
#SpeciesSL:lighttypeLED_3079K      1.720859   0.696434   2.471
#SpeciesSO:lighttypeLED_3079K     -0.706609   0.696434  -1.015
#SpeciesAC:lighttypeMV            -1.799522   0.696434  -2.584
#SpeciesDE:lighttypeMV             1.794151   0.696434   2.576
#SpeciesDN:lighttypeMV             2.029605   0.696434   2.914
#SpeciesDP:lighttypeMV             3.049825   0.696434   4.379
#SpeciesHC:lighttypeMV            -0.282406   0.696434  -0.406
#SpeciesHE:lighttypeMV            -0.946474   0.696434  -1.359
#SpeciesHG:lighttypeMV            -2.632571   0.696434  -3.780
#SpeciesHL:lighttypeMV            -1.975689   0.696434  -2.837
#SpeciesHP:lighttypeMV            -0.200522   0.696434  -0.288
#SpeciesLP:lighttypeMV            -2.072239   0.696434  -2.975
#SpeciesMT:lighttypeMV             0.466080   0.696434   0.669
#SpeciesSL:lighttypeMV            -2.910077   0.696434  -4.179
#SpeciesSO:lighttypeMV             1.038298   0.696434   1.491
#SpeciesAC:lighttypeHPS            3.744501   0.696434   5.377
#SpeciesDE:lighttypeHPS           -0.429205   0.696434  -0.616
#SpeciesDN:lighttypeHPS            0.120908   0.696434   0.174
#SpeciesDP:lighttypeHPS           -2.111074   0.696434  -3.031
#SpeciesHC:lighttypeHPS            1.126621   0.696434   1.618
#SpeciesHE:lighttypeHPS            1.632048   0.696434   2.343
#SpeciesHG:lighttypeHPS            2.831131   0.696434   4.065
#SpeciesHL:lighttypeHPS            2.590426   0.696434   3.720
#SpeciesHP:lighttypeHPS            0.071147   0.696434   0.102
#SpeciesLP:lighttypeHPS            1.472034   0.696434   2.114
#SpeciesMT:lighttypeHPS            0.082758   0.696434   0.119
#SpeciesSL:lighttypeHPS            2.047659   0.696434   2.940
#SpeciesSO:lighttypeHPS           -0.391270   0.696434  -0.562
#SpeciesAC:lighttypePCAmber_Cree   5.275850   0.696434   7.576
#SpeciesDE:lighttypePCAmber_Cree   1.010542   0.696434   1.451
#SpeciesDN:lighttypePCAmber_Cree   2.496867   0.696434   3.585
#SpeciesDP:lighttypePCAmber_Cree  -0.854903   0.696434  -1.228
#SpeciesHC:lighttypePCAmber_Cree   2.885390   0.696434   4.143
#SpeciesHE:lighttypePCAmber_Cree   3.860465   0.696434   5.543
#SpeciesHG:lighttypePCAmber_Cree   5.205316   0.696434   7.474
#SpeciesHL:lighttypePCAmber_Cree   5.144402   0.696434   7.387
#SpeciesHP:lighttypePCAmber_Cree   1.707000   0.696434   2.451
#SpeciesLP:lighttypePCAmber_Cree   3.828497   0.696434   5.497
#SpeciesMT:lighttypePCAmber_Cree   1.550546   0.696434   2.226
#SpeciesSL:lighttypePCAmber_Cree   2.887768   0.696434   4.147
#SpeciesSO:lighttypePCAmber_Cree   0.338888   0.696434   0.487
#SpeciesAC:lighttypeLED_Orange     5.097451   0.696434   7.319
#SpeciesDE:lighttypeLED_Orange     2.522610   0.696434   3.622
#SpeciesDN:lighttypeLED_Orange     4.018023   0.696434   5.769
#SpeciesDP:lighttypeLED_Orange     4.169838   0.696434   5.987
#SpeciesHC:lighttypeLED_Orange     3.465074   0.696434   4.975
#SpeciesHE:lighttypeLED_Orange    -0.689410   0.696434  -0.990
#SpeciesHG:lighttypeLED_Orange     0.143363   0.696434   0.206
#SpeciesHL:lighttypeLED_Orange     2.932942   0.696434   4.211
#SpeciesHP:lighttypeLED_Orange     4.301576   0.696434   6.177
#SpeciesLP:lighttypeLED_Orange     2.149378   0.696434   3.086
#SpeciesMT:lighttypeLED_Orange     4.593216   0.696434   6.595
#SpeciesSL:lighttypeLED_Orange     2.207700   0.696434   3.170
#SpeciesSO:lighttypeLED_Orange    -2.279708   0.696434  -3.273
#SpeciesAC:lighttypeLPS            5.097462   0.696434   7.319
#SpeciesDE:lighttypeLPS            2.522613   0.696434   3.622
#SpeciesDN:lighttypeLPS            4.018024   0.696434   5.769
#SpeciesDP:lighttypeLPS            4.169830   0.696434   5.987
#SpeciesHC:lighttypeLPS            3.465081   0.696434   4.975
#SpeciesHE:lighttypeLPS           -0.689396   0.696434  -0.990
#SpeciesHG:lighttypeLPS            0.143380   0.696434   0.206
#SpeciesHL:lighttypeLPS            2.932953   0.696434   4.211
#SpeciesHP:lighttypeLPS            4.301576   0.696434   6.177
#SpeciesLP:lighttypeLPS            2.149388   0.696434   3.086
#SpeciesMT:lighttypeLPS            4.593215   0.696434   6.595
#SpeciesSL:lighttypeLPS            2.207708   0.696434   3.170
#SpeciesSO:lighttypeLPS           -2.279691   0.696434  -3.273

#Results with w=0.1
#Linear mixed model fit by REML ['lmerMod']
#Formula: scotJND ~ Species * lighttype + (1 | Specimen)
#Data: MOTHS_MAXJND_STATS[[3]]
#
#REML criterion at convergence: 1146.6
#
#Scaled residuals: 
#  Min      1Q  Median      3Q     Max 
#-3.5963 -0.5483  0.0099  0.5539  3.9083 
#
#Random effects:
#  Groups   Name        Variance Std.Dev.
#Specimen (Intercept) 0.1830   0.4278  
#Residual             0.3104   0.5572  
#Number of obs: 630, groups:  Specimen, 70
#
#Fixed effects:
#  Estimate Std. Error t value
#(Intercept)                      4.732755   0.314141  15.066
#SpeciesAC                       -2.841736   0.444263  -6.397
#SpeciesDE                       -0.285427   0.444263  -0.642
#SpeciesDN                       -0.855296   0.444263  -1.925
#SpeciesDP                       -1.168162   0.444263  -2.629
#SpeciesHC                       -1.505371   0.444263  -3.388
#SpeciesHE                        0.454868   0.444263   1.024
#SpeciesHG                       -0.620323   0.444263  -1.396
#SpeciesHL                       -1.861261   0.444263  -4.190
#SpeciesHP                       -1.728703   0.444263  -3.891
#SpeciesLP                       -1.374189   0.444263  -3.093
#SpeciesMT                       -1.735176   0.444263  -3.906
#SpeciesSL                       -1.401231   0.444263  -3.154
#SpeciesSO                        2.289749   0.444263   5.154
#lighttypeD65                    -0.251344   0.352381  -0.713
#lighttypeMH                      1.249878   0.352381   3.547
#lighttypeLED_3079K               1.506816   0.352381   4.276
#lighttypeMV                      0.581410   0.352381   1.650
#lighttypeHPS                     1.743636   0.352381   4.948
#lighttypePCAmber_Cree            2.155009   0.352381   6.116
#lighttypeLED_Orange             -4.732738   0.352381 -13.431
#lighttypeLPS                    -4.732723   0.352381 -13.431
#SpeciesAC:lighttypeD65           0.200733   0.498343   0.403
#SpeciesDE:lighttypeD65           0.225842   0.498343   0.453
#SpeciesDN:lighttypeD65           0.322620   0.498343   0.647
#SpeciesDP:lighttypeD65           0.332219   0.498343   0.667
#SpeciesHC:lighttypeD65           0.149599   0.498343   0.300
#SpeciesHE:lighttypeD65          -0.003128   0.498343  -0.006
#SpeciesHG:lighttypeD65          -0.071735   0.498343  -0.144
#SpeciesHL:lighttypeD65           0.159499   0.498343   0.320
#SpeciesHP:lighttypeD65           0.088086   0.498343   0.177
#SpeciesLP:lighttypeD65           0.100270   0.498343   0.201
#SpeciesMT:lighttypeD65           0.198248   0.498343   0.398
#SpeciesSL:lighttypeD65          -0.064348   0.498343  -0.129
#SpeciesSO:lighttypeD65           0.060544   0.498343   0.121
#SpeciesAC:lighttypeMH           -0.104541   0.498343  -0.210
#SpeciesDE:lighttypeMH           -1.100040   0.498343  -2.207
#SpeciesDN:lighttypeMH           -2.022743   0.498343  -4.059
#SpeciesDP:lighttypeMH           -1.793368   0.498343  -3.599
#SpeciesHC:lighttypeMH           -0.920873   0.498343  -1.848
#SpeciesHE:lighttypeMH           -0.598410   0.498343  -1.201
#SpeciesHG:lighttypeMH            0.341923   0.498343   0.686
#SpeciesHL:lighttypeMH           -0.248330   0.498343  -0.498
#SpeciesHP:lighttypeMH           -1.319098   0.498343  -2.647
#SpeciesLP:lighttypeMH           -0.670267   0.498343  -1.345
#SpeciesMT:lighttypeMH           -1.192442   0.498343  -2.393
#SpeciesSL:lighttypeMH            0.006485   0.498343   0.013
#SpeciesSO:lighttypeMH           -1.288304   0.498343  -2.585
#SpeciesAC:lighttypeLED_3079K     3.054297   0.498343   6.129
#SpeciesDE:lighttypeLED_3079K    -0.647242   0.498343  -1.299
#SpeciesDN:lighttypeLED_3079K     0.307322   0.498343   0.617
#SpeciesDP:lighttypeLED_3079K    -2.282657   0.498343  -4.580
#SpeciesHC:lighttypeLED_3079K     1.010571   0.498343   2.028
#SpeciesHE:lighttypeLED_3079K     2.330722   0.498343   4.677
#SpeciesHG:lighttypeLED_3079K     3.812172   0.498343   7.650
#SpeciesHL:lighttypeLED_3079K     3.281558   0.498343   6.585
#SpeciesHP:lighttypeLED_3079K    -0.052540   0.498343  -0.105
#SpeciesLP:lighttypeLED_3079K     2.690374   0.498343   5.399
#SpeciesMT:lighttypeLED_3079K    -0.205716   0.498343  -0.413
#SpeciesSL:lighttypeLED_3079K     1.982429   0.498343   3.978
#SpeciesSO:lighttypeLED_3079K    -0.377806   0.498343  -0.758
#SpeciesAC:lighttypeMV           -0.123685   0.498343  -0.248
#SpeciesDE:lighttypeMV            0.962382   0.498343   1.931
#SpeciesDN:lighttypeMV            0.968123   0.498343   1.943
#SpeciesDP:lighttypeMV            1.354069   0.498343   2.717
#SpeciesHC:lighttypeMV           -0.127549   0.498343  -0.256
#SpeciesHE:lighttypeMV           -0.468893   0.498343  -0.941
#SpeciesHG:lighttypeMV           -0.851126   0.498343  -1.708
#SpeciesHL:lighttypeMV           -0.270411   0.498343  -0.543
#SpeciesHP:lighttypeMV           -0.289462   0.498343  -0.581
#SpeciesLP:lighttypeMV           -0.863303   0.498343  -1.732
#SpeciesMT:lighttypeMV            0.026025   0.498343   0.052
#SpeciesSL:lighttypeMV           -1.474567   0.498343  -2.959
#SpeciesSO:lighttypeMV            0.144412   0.498343   0.290
#SpeciesAC:lighttypeHPS           2.518475   0.498343   5.054
#SpeciesDE:lighttypeHPS          -1.056005   0.498343  -2.119
#SpeciesDN:lighttypeHPS          -0.835809   0.498343  -1.677
#SpeciesDP:lighttypeHPS          -2.888997   0.498343  -5.797
#SpeciesHC:lighttypeHPS           0.446577   0.498343   0.896
#SpeciesHE:lighttypeHPS           1.558597   0.498343   3.128
#SpeciesHG:lighttypeHPS           3.006610   0.498343   6.033
#SpeciesHL:lighttypeHPS           2.380603   0.498343   4.777
#SpeciesHP:lighttypeHPS          -0.577623   0.498343  -1.159
#SpeciesLP:lighttypeHPS           1.492943   0.498343   2.996
#SpeciesMT:lighttypeHPS          -0.944043   0.498343  -1.894
#SpeciesSL:lighttypeHPS           1.765172   0.498343   3.542
#SpeciesSO:lighttypeHPS          -0.568825   0.498343  -1.141
#SpeciesAC:lighttypePCAmber_Cree  2.623712   0.498343   5.265
#SpeciesDE:lighttypePCAmber_Cree -0.909118   0.498343  -1.824
#SpeciesDN:lighttypePCAmber_Cree -0.957005   0.498343  -1.920
#SpeciesDP:lighttypePCAmber_Cree -2.848000   0.498343  -5.715
#SpeciesHC:lighttypePCAmber_Cree  0.558830   0.498343   1.121
#SpeciesHE:lighttypePCAmber_Cree  1.862491   0.498343   3.737
#SpeciesHG:lighttypePCAmber_Cree  3.248378   0.498343   6.518
#SpeciesHL:lighttypePCAmber_Cree  2.481558   0.498343   4.980
#SpeciesHP:lighttypePCAmber_Cree -0.536505   0.498343  -1.077
#SpeciesLP:lighttypePCAmber_Cree  1.906364   0.498343   3.825
#SpeciesMT:lighttypePCAmber_Cree -0.772913   0.498343  -1.551
#SpeciesSL:lighttypePCAmber_Cree  1.864061   0.498343   3.741
#SpeciesSO:lighttypePCAmber_Cree -0.533348   0.498343  -1.070
#SpeciesAC:lighttypeLED_Orange    2.841742   0.498343   5.702
#SpeciesDE:lighttypeLED_Orange    0.285428   0.498343   0.573
#SpeciesDN:lighttypeLED_Orange    0.855299   0.498343   1.716
#SpeciesDP:lighttypeLED_Orange    1.168153   0.498343   2.344
#SpeciesHC:lighttypeLED_Orange    1.505374   0.498343   3.021
#SpeciesHE:lighttypeLED_Orange   -0.454850   0.498343  -0.913
#SpeciesHG:lighttypeLED_Orange    0.620344   0.498343   1.245
#SpeciesHL:lighttypeLED_Orange    1.861275   0.498343   3.735
#SpeciesHP:lighttypeLED_Orange    1.728702   0.498343   3.469
#SpeciesLP:lighttypeLED_Orange    1.374200   0.498343   2.758
#SpeciesMT:lighttypeLED_Orange    1.735173   0.498343   3.482
#SpeciesSL:lighttypeLED_Orange    1.401237   0.498343   2.812
#SpeciesSO:lighttypeLED_Orange   -2.289735   0.498343  -4.595
#SpeciesAC:lighttypeLPS           2.841752   0.498343   5.702
#SpeciesDE:lighttypeLPS           0.285431   0.498343   0.573
#SpeciesDN:lighttypeLPS           0.855301   0.498343   1.716
#SpeciesDP:lighttypeLPS           1.168145   0.498343   2.344
#SpeciesHC:lighttypeLPS           1.505380   0.498343   3.021
#SpeciesHE:lighttypeLPS          -0.454836   0.498343  -0.913
#SpeciesHG:lighttypeLPS           0.620361   0.498343   1.245
#SpeciesHL:lighttypeLPS           1.861286   0.498343   3.735
#SpeciesHP:lighttypeLPS           1.728703   0.498343   3.469
#SpeciesLP:lighttypeLPS           1.374210   0.498343   2.758
#SpeciesMT:lighttypeLPS           1.735172   0.498343   3.482
#SpeciesSL:lighttypeLPS           1.401245   0.498343   2.812
#SpeciesSO:lighttypeLPS          -2.289718   0.498343  -4.595

#nit=0.01
jnd001_mod1<-lmer(scotJND~Species*lighttype+(1|Specimen), data=MOTHS_MAXJND_STATS[[4]])
summary(jnd001_mod1)
plot(jnd001_mod1)
hist(resid(jnd001_mod1), breaks=c(20))
qqnorm(resid(jnd001_mod1))
qqline(resid(jnd001_mod1))
  #diagnostics ok
jnd001_mod2<-lmer(scotJND~Species+lighttype+(1|Specimen), data=MOTHS_MAXJND_STATS[[4]])
summary(jnd001_mod2)
plot(jnd001_mod2)
hist(resid(jnd001_mod2),breaks=c(20))
qqnorm(resid(jnd001_mod2))
qqline(resid(jnd001_mod2))
anova(jnd001_mod1, jnd001_mod2)#interaction is significant

#Model summary with w=0.05:
#
#Linear mixed model fit by REML ['lmerMod']
#Formula: scotJND ~ Species * lighttype + (1 | Specimen)
#Data: MOTHS_MAXJND_STATS[[4]]
#
#REML criterion at convergence: 663.1
#
#Scaled residuals: 
#  Min      1Q  Median      3Q     Max 
#-3.2050 -0.5546  0.0462  0.5227  3.6665 
#
#Random effects:
#  Groups   Name        Variance Std.Dev.
#Specimen (Intercept) 0.1457   0.3817  
#Residual             0.1098   0.3314  
#Number of obs: 630, groups:  Specimen, 70
#
#Fixed effects:
#  Estimate Std. Error t value
#(Intercept)                      6.398684   0.226063  28.305
#SpeciesAC                       -2.011304   0.319701  -6.291
#SpeciesDE                       -2.532253   0.319701  -7.921
#SpeciesDN                       -2.382911   0.319701  -7.454
#SpeciesDP                       -3.068519   0.319701  -9.598
#SpeciesHC                       -1.909013   0.319701  -5.971
#SpeciesHE                        1.323056   0.319701   4.138
#SpeciesHG                        1.131076   0.319701   3.538
#SpeciesHL                       -0.562688   0.319701  -1.760
#SpeciesHP                       -2.888619   0.319701  -9.035
#SpeciesLP                       -0.613991   0.319701  -1.921
#SpeciesMT                       -2.888802   0.319701  -9.036
#SpeciesSL                       -1.211761   0.319701  -3.790
#SpeciesSO                        0.379177   0.319701   1.186
#lighttypeD65                    -0.048528   0.209569  -0.232
#lighttypeMH                     -0.131163   0.209569  -0.626
#lighttypeLED_3079K              -1.023268   0.209569  -4.883
#lighttypeMV                      0.992485   0.209569   4.736
#lighttypeHPS                    -1.419767   0.209569  -6.775
#lighttypePCAmber_Cree           -3.309764   0.209569 -15.793
#lighttypeLED_Orange             -6.398679   0.209569 -30.533
#lighttypeLPS                    -6.398674   0.209569 -30.532
#SpeciesAC:lighttypeD65          -0.155736   0.296376  -0.525
#SpeciesDE:lighttypeD65           0.078540   0.296376   0.265
#SpeciesDN:lighttypeD65           0.114672   0.296376   0.387
#SpeciesDP:lighttypeD65           0.154722   0.296376   0.522
#SpeciesHC:lighttypeD65           0.012479   0.296376   0.042
#SpeciesHE:lighttypeD65          -0.054826   0.296376  -0.185
#SpeciesHG:lighttypeD65          -0.073596   0.296376  -0.248
#SpeciesHL:lighttypeD65          -0.006678   0.296376  -0.023
#SpeciesHP:lighttypeD65          -0.032393   0.296376  -0.109
#SpeciesLP:lighttypeD65           0.089640   0.296376   0.302
#SpeciesMT:lighttypeD65           0.062781   0.296376   0.212
#SpeciesSL:lighttypeD65          -0.048582   0.296376  -0.164
#SpeciesSO:lighttypeD65          -0.056616   0.296376  -0.191
#SpeciesAC:lighttypeMH            0.658557   0.296376   2.222
#SpeciesDE:lighttypeMH            0.223892   0.296376   0.755
#SpeciesDN:lighttypeMH            0.025277   0.296376   0.085
#SpeciesDP:lighttypeMH           -0.412583   0.296376  -1.392
#SpeciesHC:lighttypeMH            0.340009   0.296376   1.147
#SpeciesHE:lighttypeMH            0.085040   0.296376   0.287
#SpeciesHG:lighttypeMH            0.291091   0.296376   0.982
#SpeciesHL:lighttypeMH            0.207423   0.296376   0.700
#SpeciesHP:lighttypeMH            0.110464   0.296376   0.373
#SpeciesLP:lighttypeMH           -0.048203   0.296376  -0.163
#SpeciesMT:lighttypeMH            0.053836   0.296376   0.182
#SpeciesSL:lighttypeMH            0.441448   0.296376   1.489
#SpeciesSO:lighttypeMH            0.117381   0.296376   0.396
#SpeciesAC:lighttypeLED_3079K     0.736465   0.296376   2.485
#SpeciesDE:lighttypeLED_3079K     0.342853   0.296376   1.157
#SpeciesDN:lighttypeLED_3079K     0.283590   0.296376   0.957
#SpeciesDP:lighttypeLED_3079K     0.393170   0.296376   1.327
#SpeciesHC:lighttypeLED_3079K     0.481183   0.296376   1.624
#SpeciesHE:lighttypeLED_3079K    -0.360806   0.296376  -1.217
#SpeciesHG:lighttypeLED_3079K    -0.141280   0.296376  -0.477
#SpeciesHL:lighttypeLED_3079K     0.060718   0.296376   0.205
#SpeciesHP:lighttypeLED_3079K     0.437072   0.296376   1.475
#SpeciesLP:lighttypeLED_3079K     0.028177   0.296376   0.095
#SpeciesMT:lighttypeLED_3079K     0.486695   0.296376   1.642
#SpeciesSL:lighttypeLED_3079K     0.424046   0.296376   1.431
#SpeciesSO:lighttypeLED_3079K    -0.103271   0.296376  -0.348
#SpeciesAC:lighttypeMV           -2.608351   0.296376  -8.801
#SpeciesDE:lighttypeMV           -0.028120   0.296376  -0.095
#SpeciesDN:lighttypeMV           -0.678870   0.296376  -2.291
#SpeciesDP:lighttypeMV            0.835587   0.296376   2.819
#SpeciesHC:lighttypeMV           -0.919251   0.296376  -3.102
#SpeciesHE:lighttypeMV           -1.399620   0.296376  -4.722
#SpeciesHG:lighttypeMV           -1.871116   0.296376  -6.313
#SpeciesHL:lighttypeMV           -2.219771   0.296376  -7.490
#SpeciesHP:lighttypeMV           -0.606690   0.296376  -2.047
#SpeciesLP:lighttypeMV           -1.473483   0.296376  -4.972
#SpeciesMT:lighttypeMV           -0.607949   0.296376  -2.051
#SpeciesSL:lighttypeMV           -1.692105   0.296376  -5.709
#SpeciesSO:lighttypeMV            0.131805   0.296376   0.445
#SpeciesAC:lighttypeHPS           1.619106   0.296376   5.463
#SpeciesDE:lighttypeHPS           1.166238   0.296376   3.935
#SpeciesDN:lighttypeHPS           1.129722   0.296376   3.812
#SpeciesDP:lighttypeHPS           0.312121   0.296376   1.053
#SpeciesHC:lighttypeHPS           1.211464   0.296376   4.088
#SpeciesHE:lighttypeHPS           0.670589   0.296376   2.263
#SpeciesHG:lighttypeHPS           1.039406   0.296376   3.507
#SpeciesHL:lighttypeHPS           1.124716   0.296376   3.795
#SpeciesHP:lighttypeHPS           1.074565   0.296376   3.626
#SpeciesLP:lighttypeHPS           0.950234   0.296376   3.206
#SpeciesMT:lighttypeHPS           0.892245   0.296376   3.011
#SpeciesSL:lighttypeHPS           1.166609   0.296376   3.936
#SpeciesSO:lighttypeHPS           0.624915   0.296376   2.109
#SpeciesAC:lighttypePCAmber_Cree  2.159591   0.296376   7.287
#SpeciesDE:lighttypePCAmber_Cree  2.005405   0.296376   6.766
#SpeciesDN:lighttypePCAmber_Cree  1.998242   0.296376   6.742
#SpeciesDP:lighttypePCAmber_Cree  1.320949   0.296376   4.457
#SpeciesHC:lighttypePCAmber_Cree  1.823161   0.296376   6.152
#SpeciesHE:lighttypePCAmber_Cree  0.703701   0.296376   2.374
#SpeciesHG:lighttypePCAmber_Cree  1.129653   0.296376   3.812
#SpeciesHL:lighttypePCAmber_Cree  1.697043   0.296376   5.726
#SpeciesHP:lighttypePCAmber_Cree  2.029661   0.296376   6.848
#SpeciesLP:lighttypePCAmber_Cree  1.414655   0.296376   4.773
#SpeciesMT:lighttypePCAmber_Cree  1.846252   0.296376   6.229
#SpeciesSL:lighttypePCAmber_Cree  1.465549   0.296376   4.945
#SpeciesSO:lighttypePCAmber_Cree  0.644180   0.296376   2.174
#SpeciesAC:lighttypeLED_Orange    2.011306   0.296376   6.786
#SpeciesDE:lighttypeLED_Orange    2.532253   0.296376   8.544
#SpeciesDN:lighttypeLED_Orange    2.382911   0.296376   8.040
#SpeciesDP:lighttypeLED_Orange    3.068516   0.296376  10.353
#SpeciesHC:lighttypeLED_Orange    1.909014   0.296376   6.441
#SpeciesHE:lighttypeLED_Orange   -1.323051   0.296376  -4.464
#SpeciesHG:lighttypeLED_Orange   -1.131069   0.296376  -3.816
#SpeciesHL:lighttypeLED_Orange    0.562692   0.296376   1.899
#SpeciesHP:lighttypeLED_Orange    2.888618   0.296376   9.746
#SpeciesLP:lighttypeLED_Orange    0.613995   0.296376   2.072
#SpeciesMT:lighttypeLED_Orange    2.888801   0.296376   9.747
#SpeciesSL:lighttypeLED_Orange    1.211763   0.296376   4.089
#SpeciesSO:lighttypeLED_Orange   -0.379173   0.296376  -1.279
#SpeciesAC:lighttypeLPS           2.011309   0.296376   6.786
#SpeciesDE:lighttypeLPS           2.532254   0.296376   8.544
#SpeciesDN:lighttypeLPS           2.382912   0.296376   8.040
#SpeciesDP:lighttypeLPS           3.068513   0.296376  10.353
#SpeciesHC:lighttypeLPS           1.909016   0.296376   6.441
#SpeciesHE:lighttypeLPS          -1.323046   0.296376  -4.464
#SpeciesHG:lighttypeLPS          -1.131064   0.296376  -3.816
#SpeciesHL:lighttypeLPS           0.562696   0.296376   1.899
#SpeciesHP:lighttypeLPS           2.888619   0.296376   9.746
#SpeciesLP:lighttypeLPS           0.613998   0.296376   2.072
#SpeciesMT:lighttypeLPS           2.888801   0.296376   9.747
#SpeciesSL:lighttypeLPS           1.211765   0.296376   4.089
#SpeciesSO:lighttypeLPS          -0.379167   0.296376  -1.279

#Results summary with w=0.1:
#Linear mixed model fit by REML ['lmerMod']
#Formula: scotJND ~ Species * lighttype + (1 | Specimen)
#Data: MOTHS_MAXJND_STATS[[4]]
#
#REML criterion at convergence: 501.7
#
#Scaled residuals: 
#  Min      1Q  Median      3Q     Max 
#-2.8300 -0.5711  0.0417  0.5396  3.5259 
#
#Random effects:
#  Groups   Name        Variance Std.Dev.
#Specimen (Intercept) 0.08225  0.2868  
#Residual             0.08200  0.2864  
#Number of obs: 630, groups:  Specimen, 70
#
#Fixed effects:
#  Estimate Std. Error t value
#(Intercept)                      4.57755    0.18124  25.256
#SpeciesAC                       -1.88357    0.25632  -7.349
#SpeciesDE                       -1.54550    0.25632  -6.030
#SpeciesDN                       -1.82370    0.25632  -7.115
#SpeciesDP                       -2.15022    0.25632  -8.389
#SpeciesHC                       -1.51734    0.25632  -5.920
#SpeciesHE                        0.46724    0.25632   1.823
#SpeciesHG                        0.21037    0.25632   0.821
#SpeciesHL                       -0.90703    0.25632  -3.539
#SpeciesHP                       -2.07118    0.25632  -8.081
#SpeciesLP                       -0.69789    0.25632  -2.723
#SpeciesMT                       -2.07454    0.25632  -8.094
#SpeciesSL                       -0.89381    0.25632  -3.487
#SpeciesSO                        0.56545    0.25632   2.206
#lighttypeD65                    -0.13157    0.18111  -0.726
#lighttypeMH                      0.25928    0.18111   1.432
#lighttypeLED_3079K              -0.58208    0.18111  -3.214
#lighttypeMV                      0.44106    0.18111   2.435
#lighttypeHPS                    -0.34854    0.18111  -1.924
#lighttypePCAmber_Cree           -1.59381    0.18111  -8.800
#lighttypeLED_Orange             -4.57754    0.18111 -25.275
#lighttypeLPS                    -4.57754    0.18111 -25.275
#SpeciesAC:lighttypeD65          -0.10831    0.25613  -0.423
#SpeciesDE:lighttypeD65           0.13902    0.25613   0.543
#SpeciesDN:lighttypeD65           0.09173    0.25613   0.358
#SpeciesDP:lighttypeD65           0.21922    0.25613   0.856
#SpeciesHC:lighttypeD65           0.05090    0.25613   0.199
#SpeciesHE:lighttypeD65          -0.06449    0.25613  -0.252
#SpeciesHG:lighttypeD65          -0.06538    0.25613  -0.255
#SpeciesHL:lighttypeD65          -0.07085    0.25613  -0.277
#SpeciesHP:lighttypeD65           0.04534    0.25613   0.177
#SpeciesLP:lighttypeD65           0.03137    0.25613   0.122
#SpeciesMT:lighttypeD65           0.10237    0.25613   0.400
#SpeciesSL:lighttypeD65          -0.04612    0.25613  -0.180
#SpeciesSO:lighttypeD65           0.06435    0.25613   0.251
#SpeciesAC:lighttypeMH            0.64292    0.25613   2.510
#SpeciesDE:lighttypeMH           -0.17602    0.25613  -0.687
#SpeciesDN:lighttypeMH           -0.19697    0.25613  -0.769
#SpeciesDP:lighttypeMH           -0.57379    0.25613  -2.240
#SpeciesHC:lighttypeMH            0.09017    0.25613   0.352
#SpeciesHE:lighttypeMH            0.18891    0.25613   0.738
#SpeciesHG:lighttypeMH            0.42804    0.25613   1.671
#SpeciesHL:lighttypeMH            0.31693    0.25613   1.237
#SpeciesHP:lighttypeMH           -0.17203    0.25613  -0.672
#SpeciesLP:lighttypeMH           -0.07489    0.25613  -0.292
#SpeciesMT:lighttypeMH           -0.14707    0.25613  -0.574
#SpeciesSL:lighttypeMH            0.25421    0.25613   0.993
#SpeciesSO:lighttypeMH           -0.19290    0.25613  -0.753
#SpeciesAC:lighttypeLED_3079K     0.97966    0.25613   3.825
#SpeciesDE:lighttypeLED_3079K     0.11334    0.25613   0.443
#SpeciesDN:lighttypeLED_3079K     0.24543    0.25613   0.958
#SpeciesDP:lighttypeLED_3079K     0.15548    0.25613   0.607
#SpeciesHC:lighttypeLED_3079K     0.40676    0.25613   1.588
#SpeciesHE:lighttypeLED_3079K     0.25090    0.25613   0.980
#SpeciesHG:lighttypeLED_3079K     0.59660    0.25613   2.329
#SpeciesHL:lighttypeLED_3079K     0.64380    0.25613   2.514
#SpeciesHP:lighttypeLED_3079K     0.27318    0.25613   1.067
#SpeciesLP:lighttypeLED_3079K     0.24461    0.25613   0.955
#SpeciesMT:lighttypeLED_3079K     0.27873    0.25613   1.088
#SpeciesSL:lighttypeLED_3079K     0.39260    0.25613   1.533
#SpeciesSO:lighttypeLED_3079K    -0.23752    0.25613  -0.927
#SpeciesAC:lighttypeMV           -1.54865    0.25613  -6.046
#SpeciesDE:lighttypeMV            0.51985    0.25613   2.030
#SpeciesDN:lighttypeMV            0.20073    0.25613   0.784
#SpeciesDP:lighttypeMV            1.15077    0.25613   4.493
#SpeciesHC:lighttypeMV           -0.40065    0.25613  -1.564
#SpeciesHE:lighttypeMV           -0.64921    0.25613  -2.535
#SpeciesHG:lighttypeMV           -1.22978    0.25613  -4.801
#SpeciesHL:lighttypeMV           -1.42307    0.25613  -5.556
#SpeciesHP:lighttypeMV           -0.15878    0.25613  -0.620
#SpeciesLP:lighttypeMV           -1.11352    0.25613  -4.348
#SpeciesMT:lighttypeMV           -0.06805    0.25613  -0.266
#SpeciesSL:lighttypeMV           -1.30520    0.25613  -5.096
#SpeciesSO:lighttypeMV            0.41895    0.25613   1.636
#SpeciesAC:lighttypeHPS           1.40301    0.25613   5.478
#SpeciesDE:lighttypeHPS           0.35702    0.25613   1.394
#SpeciesDN:lighttypeHPS           0.46205    0.25613   1.804
#SpeciesDP:lighttypeHPS          -0.24242    0.25613  -0.946
#SpeciesHC:lighttypeHPS           0.71275    0.25613   2.783
#SpeciesHE:lighttypeHPS           0.65093    0.25613   2.541
#SpeciesHG:lighttypeHPS           1.02780    0.25613   4.013
#SpeciesHL:lighttypeHPS           0.92143    0.25613   3.598
#SpeciesHP:lighttypeHPS           0.44263    0.25613   1.728
#SpeciesLP:lighttypeHPS           0.62216    0.25613   2.429
#SpeciesMT:lighttypeHPS           0.33531    0.25613   1.309
#SpeciesSL:lighttypeHPS           0.81321    0.25613   3.175
#SpeciesSO:lighttypeHPS           0.16340    0.25613   0.638
#SpeciesAC:lighttypePCAmber_Cree  1.99561    0.25613   7.791
#SpeciesDE:lighttypePCAmber_Cree  1.03613    0.25613   4.045
#SpeciesDN:lighttypePCAmber_Cree  1.39973    0.25613   5.465
#SpeciesDP:lighttypePCAmber_Cree  0.46045    0.25613   1.798
#SpeciesHC:lighttypePCAmber_Cree  1.39248    0.25613   5.437
#SpeciesHE:lighttypePCAmber_Cree  1.31903    0.25613   5.150
#SpeciesHG:lighttypePCAmber_Cree  1.77864    0.25613   6.944
#SpeciesHL:lighttypePCAmber_Cree  1.86347    0.25613   7.276
#SpeciesHP:lighttypePCAmber_Cree  1.22514    0.25613   4.783
#SpeciesLP:lighttypePCAmber_Cree  1.39173    0.25613   5.434
#SpeciesMT:lighttypePCAmber_Cree  1.06109    0.25613   4.143
#SpeciesSL:lighttypePCAmber_Cree  1.13278    0.25613   4.423
#SpeciesSO:lighttypePCAmber_Cree  0.37626    0.25613   1.469
#SpeciesAC:lighttypeLED_Orange    1.88358    0.25613   7.354
#SpeciesDE:lighttypeLED_Orange    1.54550    0.25613   6.034
#SpeciesDN:lighttypeLED_Orange    1.82370    0.25613   7.120
#SpeciesDP:lighttypeLED_Orange    2.15022    0.25613   8.395
#SpeciesHC:lighttypeLED_Orange    1.51734    0.25613   5.924
#SpeciesHE:lighttypeLED_Orange   -0.46723    0.25613  -1.824
#SpeciesHG:lighttypeLED_Orange   -0.21036    0.25613  -0.821
#SpeciesHL:lighttypeLED_Orange    0.90704    0.25613   3.541
#SpeciesHP:lighttypeLED_Orange    2.07118    0.25613   8.087
#SpeciesLP:lighttypeLED_Orange    0.69789    0.25613   2.725
#SpeciesMT:lighttypeLED_Orange    2.07454    0.25613   8.100
#SpeciesSL:lighttypeLED_Orange    0.89381    0.25613   3.490
#SpeciesSO:lighttypeLED_Orange   -0.56544    0.25613  -2.208
#SpeciesAC:lighttypeLPS           1.88358    0.25613   7.354
#SpeciesDE:lighttypeLPS           1.54550    0.25613   6.034
#SpeciesDN:lighttypeLPS           1.82370    0.25613   7.120
#SpeciesDP:lighttypeLPS           2.15022    0.25613   8.395
#SpeciesHC:lighttypeLPS           1.51734    0.25613   5.924
#SpeciesHE:lighttypeLPS          -0.46723    0.25613  -1.824
#SpeciesHG:lighttypeLPS          -0.21035    0.25613  -0.821
#SpeciesHL:lighttypeLPS           0.90704    0.25613   3.541
#SpeciesHP:lighttypeLPS           2.07118    0.25613   8.087
#SpeciesLP:lighttypeLPS           0.69790    0.25613   2.725
#SpeciesMT:lighttypeLPS           2.07454    0.25613   8.100
#SpeciesSL:lighttypeLPS           0.89382    0.25613   3.490
#SpeciesSO:lighttypeLPS          -0.56544    0.25613  -2.208

#nit=0.001
jnd0001_mod1<-lmer(scotJND~Species*lighttype+(1|Specimen), data=MOTHS_MAXJND_STATS[[5]])
summary(jnd0001_mod1)
plot(jnd0001_mod1)
hist(resid(jnd0001_mod1), breaks=c(20))
qqnorm(resid(jnd0001_mod1))
qqline(resid(jnd0001_mod1))

jnd0001_mod2<-lmer(scotJND~Species+lighttype+(1|Specimen), data=MOTHS_MAXJND_STATS[[5]])
summary(jnd0001_mod2)
plot(jnd0001_mod2)
hist(resid(jnd0001_mod2),breaks=c(20))
qqnorm(resid(jnd0001_mod2))
qqline(resid(jnd0001_mod2))
anova(jnd0001_mod1, jnd0001_mod2)#interaction is significant

#Model summary with w=0.05:
#
#Linear mixed model fit by REML ['lmerMod']
#Formula: scotJND ~ Species * lighttype + (1 | Specimen)
#Data: MOTHS_MAXJND_STATS[[5]]
#
#REML criterion at convergence: -370.2
#
#Scaled residuals: 
#  Min      1Q  Median      3Q     Max 
#-2.7847 -0.5025  0.0417  0.4678  3.4175 
#
#Random effects:
#  Groups   Name        Variance Std.Dev.
#Specimen (Intercept) 0.02138  0.1462  
#Residual             0.01392  0.1180  
#Number of obs: 630, groups:  Specimen, 70
#
#Fixed effects:
#  Estimate Std. Error t value
#(Intercept)                      2.418e+00  8.403e-02  28.777
#SpeciesAC                       -6.706e-01  1.188e-01  -5.643
#SpeciesDE                       -1.036e+00  1.188e-01  -8.722
#SpeciesDN                       -8.607e-01  1.188e-01  -7.243
#SpeciesDP                       -1.155e+00  1.188e-01  -9.721
#SpeciesHC                       -6.448e-01  1.188e-01  -5.426
#SpeciesHE                        6.982e-01  1.188e-01   5.876
#SpeciesHG                        6.510e-01  1.188e-01   5.479
#SpeciesHL                       -8.322e-02  1.188e-01  -0.700
#SpeciesHP                       -1.080e+00  1.188e-01  -9.086
#SpeciesLP                       -1.646e-01  1.188e-01  -1.385
#SpeciesMT                       -1.100e+00  1.188e-01  -9.259
#SpeciesSL                       -4.690e-01  1.188e-01  -3.947
#SpeciesSO                        1.203e-01  1.188e-01   1.013
#lighttypeD65                     1.279e-02  7.463e-02   0.171
#lighttypeMH                     -1.767e-01  7.463e-02  -2.368
#lighttypeLED_3079K              -4.628e-01  7.463e-02  -6.201
#lighttypeMV                      4.193e-01  7.463e-02   5.619
#lighttypeHPS                    -7.464e-01  7.463e-02 -10.002
#lighttypePCAmber_Cree           -1.431e+00  7.463e-02 -19.171
#lighttypeLED_Orange             -2.418e+00  7.463e-02 -32.402
#lighttypeLPS                    -2.418e+00  7.463e-02 -32.402
#SpeciesAC:lighttypeD65          -4.929e-02  1.055e-01  -0.467
#SpeciesDE:lighttypeD65           4.563e-03  1.055e-01   0.043
#SpeciesDN:lighttypeD65           1.778e-02  1.055e-01   0.168
#SpeciesDP:lighttypeD65           4.462e-02  1.055e-01   0.423
#SpeciesHC:lighttypeD65          -2.428e-02  1.055e-01  -0.230
#SpeciesHE:lighttypeD65           6.539e-03  1.055e-01   0.062
#SpeciesHG:lighttypeD65           4.106e-03  1.055e-01   0.039
#SpeciesHL:lighttypeD65           1.348e-02  1.055e-01   0.128
#SpeciesHP:lighttypeD65          -2.275e-02  1.055e-01  -0.216
#SpeciesLP:lighttypeD65           2.434e-02  1.055e-01   0.231
#SpeciesMT:lighttypeD65           6.778e-04  1.055e-01   0.006
#SpeciesSL:lighttypeD65          -3.352e-02  1.055e-01  -0.318
#SpeciesSO:lighttypeD65          -2.631e-02  1.055e-01  -0.249
#SpeciesAC:lighttypeMH            2.396e-01  1.055e-01   2.270
#SpeciesDE:lighttypeMH            1.949e-01  1.055e-01   1.846
#SpeciesDN:lighttypeMH            1.112e-01  1.055e-01   1.054
#SpeciesDP:lighttypeMH           -8.304e-02  1.055e-01  -0.787
#SpeciesHC:lighttypeMH            1.547e-01  1.055e-01   1.466
#SpeciesHE:lighttypeMH            1.885e-02  1.055e-01   0.179
#SpeciesHG:lighttypeMH            8.736e-02  1.055e-01   0.828
#SpeciesHL:lighttypeMH            9.896e-02  1.055e-01   0.938
#SpeciesHP:lighttypeMH            1.038e-01  1.055e-01   0.983
#SpeciesLP:lighttypeMH            4.821e-02  1.055e-01   0.457
#SpeciesMT:lighttypeMH            9.585e-02  1.055e-01   0.908
#SpeciesSL:lighttypeMH            2.063e-01  1.055e-01   1.954
#SpeciesSO:lighttypeMH            8.981e-02  1.055e-01   0.851
#SpeciesAC:lighttypeLED_3079K     2.567e-01  1.055e-01   2.432
#SpeciesDE:lighttypeLED_3079K     2.213e-01  1.055e-01   2.097
#SpeciesDN:lighttypeLED_3079K     1.996e-01  1.055e-01   1.891
#SpeciesDP:lighttypeLED_3079K     1.783e-01  1.055e-01   1.690
#SpeciesHC:lighttypeLED_3079K     2.000e-01  1.055e-01   1.895
#SpeciesHE:lighttypeLED_3079K    -1.182e-01  1.055e-01  -1.120
#SpeciesHG:lighttypeLED_3079K    -4.965e-02  1.055e-01  -0.470
#SpeciesHL:lighttypeLED_3079K     5.272e-02  1.055e-01   0.499
#SpeciesHP:lighttypeLED_3079K     2.044e-01  1.055e-01   1.936
#SpeciesLP:lighttypeLED_3079K     8.115e-02  1.055e-01   0.769
#SpeciesMT:lighttypeLED_3079K     2.372e-01  1.055e-01   2.248
#SpeciesSL:lighttypeLED_3079K     1.955e-01  1.055e-01   1.852
#SpeciesSO:lighttypeLED_3079K    -7.504e-05  1.055e-01  -0.001
#SpeciesAC:lighttypeMV           -9.388e-01  1.055e-01  -8.896
#SpeciesDE:lighttypeMV           -1.435e-01  1.055e-01  -1.360
#SpeciesDN:lighttypeMV           -2.617e-01  1.055e-01  -2.480
#SpeciesDP:lighttypeMV            1.408e-01  1.055e-01   1.334
#SpeciesHC:lighttypeMV           -3.989e-01  1.055e-01  -3.780
#SpeciesHE:lighttypeMV           -4.619e-01  1.055e-01  -4.376
#SpeciesHG:lighttypeMV           -6.915e-01  1.055e-01  -6.552
#SpeciesHL:lighttypeMV           -6.937e-01  1.055e-01  -6.574
#SpeciesHP:lighttypeMV           -3.204e-01  1.055e-01  -3.036
#SpeciesLP:lighttypeMV           -4.208e-01  1.055e-01  -3.987
#SpeciesMT:lighttypeMV           -2.502e-01  1.055e-01  -2.371
#SpeciesSL:lighttypeMV           -5.841e-01  1.055e-01  -5.535
#SpeciesSO:lighttypeMV           -7.766e-02  1.055e-01  -0.736
#SpeciesAC:lighttypeHPS           5.707e-01  1.055e-01   5.408
#SpeciesDE:lighttypeHPS           5.844e-01  1.055e-01   5.538
#SpeciesDN:lighttypeHPS           4.981e-01  1.055e-01   4.720
#SpeciesDP:lighttypeHPS           2.345e-01  1.055e-01   2.222
#SpeciesHC:lighttypeHPS           4.533e-01  1.055e-01   4.296
#SpeciesHE:lighttypeHPS           1.289e-01  1.055e-01   1.222
#SpeciesHG:lighttypeHPS           2.509e-01  1.055e-01   2.377
#SpeciesHL:lighttypeHPS           3.935e-01  1.055e-01   3.729
#SpeciesHP:lighttypeHPS           4.870e-01  1.055e-01   4.615
#SpeciesLP:lighttypeHPS           3.571e-01  1.055e-01   3.384
#SpeciesMT:lighttypeHPS           4.391e-01  1.055e-01   4.160
#SpeciesSL:lighttypeHPS           4.644e-01  1.055e-01   4.400
#SpeciesSO:lighttypeHPS           2.524e-01  1.055e-01   2.392
#SpeciesAC:lighttypePCAmber_Cree  7.214e-01  1.055e-01   6.835
#SpeciesDE:lighttypePCAmber_Cree  8.680e-01  1.055e-01   8.225
#SpeciesDN:lighttypePCAmber_Cree  7.434e-01  1.055e-01   7.044
#SpeciesDP:lighttypePCAmber_Cree  5.966e-01  1.055e-01   5.653
#SpeciesHC:lighttypePCAmber_Cree  6.218e-01  1.055e-01   5.892
#SpeciesHE:lighttypePCAmber_Cree -3.060e-02  1.055e-01  -0.290
#SpeciesHG:lighttypePCAmber_Cree  9.421e-02  1.055e-01   0.893
#SpeciesHL:lighttypePCAmber_Cree  4.616e-01  1.055e-01   4.374
#SpeciesHP:lighttypePCAmber_Cree  8.068e-01  1.055e-01   7.645
#SpeciesLP:lighttypePCAmber_Cree  4.293e-01  1.055e-01   4.068
#SpeciesMT:lighttypePCAmber_Cree  7.676e-01  1.055e-01   7.273
#SpeciesSL:lighttypePCAmber_Cree  5.508e-01  1.055e-01   5.219
#SpeciesSO:lighttypePCAmber_Cree  2.121e-01  1.055e-01   2.010
#SpeciesAC:lighttypeLED_Orange    6.706e-01  1.055e-01   6.354
#SpeciesDE:lighttypeLED_Orange    1.036e+00  1.055e-01   9.820
#SpeciesDN:lighttypeLED_Orange    8.607e-01  1.055e-01   8.156
#SpeciesDP:lighttypeLED_Orange    1.155e+00  1.055e-01  10.945
#SpeciesHC:lighttypeLED_Orange    6.448e-01  1.055e-01   6.110
#SpeciesHE:lighttypeLED_Orange   -6.982e-01  1.055e-01  -6.616
#SpeciesHG:lighttypeLED_Orange   -6.510e-01  1.055e-01  -6.169
#SpeciesHL:lighttypeLED_Orange    8.322e-02  1.055e-01   0.789
#SpeciesHP:lighttypeLED_Orange    1.080e+00  1.055e-01  10.230
#SpeciesLP:lighttypeLED_Orange    1.646e-01  1.055e-01   1.560
#SpeciesMT:lighttypeLED_Orange    1.100e+00  1.055e-01  10.425
#SpeciesSL:lighttypeLED_Orange    4.690e-01  1.055e-01   4.444
#SpeciesSO:lighttypeLED_Orange   -1.203e-01  1.055e-01  -1.140
#SpeciesAC:lighttypeLPS           6.706e-01  1.055e-01   6.354
#SpeciesDE:lighttypeLPS           1.036e+00  1.055e-01   9.820
#SpeciesDN:lighttypeLPS           8.607e-01  1.055e-01   8.156
#SpeciesDP:lighttypeLPS           1.155e+00  1.055e-01  10.945
#SpeciesHC:lighttypeLPS           6.448e-01  1.055e-01   6.110
#SpeciesHE:lighttypeLPS          -6.982e-01  1.055e-01  -6.616
#SpeciesHG:lighttypeLPS          -6.510e-01  1.055e-01  -6.169
#SpeciesHL:lighttypeLPS           8.323e-02  1.055e-01   0.789
#SpeciesHP:lighttypeLPS           1.080e+00  1.055e-01  10.230
#SpeciesLP:lighttypeLPS           1.646e-01  1.055e-01   1.560
#SpeciesMT:lighttypeLPS           1.100e+00  1.055e-01  10.425
#SpeciesSL:lighttypeLPS           4.690e-01  1.055e-01   4.444
#SpeciesSO:lighttypeLPS          -1.203e-01  1.055e-01  -1.140

#Results wih w=0.1:
#Linear mixed model fit by REML ['lmerMod']
#Formula: scotJND ~ Species * lighttype + (1 | Specimen)
#Data: MOTHS_MAXJND_STATS[[5]]
#
#REML criterion at convergence: -430.1
#
#Scaled residuals: 
#  Min      1Q  Median      3Q     Max 
#-3.2205 -0.5229  0.0506  0.5192  3.5857 
#
#Random effects:
#  Groups   Name        Variance Std.Dev.
#Specimen (Intercept) 0.01834  0.1354  
#Residual             0.01241  0.1114  
#Number of obs: 630, groups:  Specimen, 70
#
#Fixed effects:
#  Estimate Std. Error t value
#(Intercept)                      2.2571032  0.0784193  28.782
#SpeciesAC                       -0.6536556  0.1109017  -5.894
#SpeciesDE                       -0.9358106  0.1109017  -8.438
#SpeciesDN                       -0.8229082  0.1109017  -7.420
#SpeciesDP                       -1.0791191  0.1109017  -9.730
#SpeciesHC                       -0.6314419  0.1109017  -5.694
#SpeciesHE                        0.5692526  0.1109017   5.133
#SpeciesHG                        0.5156230  0.1109017   4.649
#SpeciesHL                       -0.1259380  0.1109017  -1.136
#SpeciesHP                       -1.0082396  0.1109017  -9.091
#SpeciesLP                       -0.1811210  0.1109017  -1.633
#SpeciesMT                       -1.0228770  0.1109017  -9.223
#SpeciesSL                       -0.4302917  0.1109017  -3.880
#SpeciesSO                        0.1209587  0.1109017   1.091
#lighttypeD65                    -0.0006686  0.0704625  -0.009
#lighttypeMH                     -0.1148156  0.0704625  -1.629
#lighttypeLED_3079K              -0.3990515  0.0704625  -5.663
#lighttypeMV                      0.3825245  0.0704625   5.429
#lighttypeHPS                    -0.6196999  0.0704625  -8.795
#lighttypePCAmber_Cree           -1.2732980  0.0704625 -18.071
#lighttypeLED_Orange             -2.2571015  0.0704625 -32.033
#lighttypeLPS                    -2.2571001  0.0704625 -32.033
#SpeciesAC:lighttypeD65          -0.0474284  0.0996491  -0.476
#SpeciesDE:lighttypeD65           0.0120783  0.0996491   0.121
#SpeciesDN:lighttypeD65           0.0310444  0.0996491   0.312
#SpeciesDP:lighttypeD65           0.0464026  0.0996491   0.466
#SpeciesHC:lighttypeD65          -0.0161828  0.0996491  -0.162
#SpeciesHE:lighttypeD65           0.0004127  0.0996491   0.004
#SpeciesHG:lighttypeD65          -0.0031225  0.0996491  -0.031
#SpeciesHL:lighttypeD65           0.0123822  0.0996491   0.124
#SpeciesHP:lighttypeD65          -0.0177670  0.0996491  -0.178
#SpeciesLP:lighttypeD65           0.0310602  0.0996491   0.312
#SpeciesMT:lighttypeD65           0.0104321  0.0996491   0.105
#SpeciesSL:lighttypeD65          -0.0274675  0.0996491  -0.276
#SpeciesSO:lighttypeD65          -0.0235980  0.0996491  -0.237
#SpeciesAC:lighttypeMH            0.2209343  0.0996491   2.217
#SpeciesDE:lighttypeMH            0.1369617  0.0996491   1.374
#SpeciesDN:lighttypeMH            0.0683018  0.0996491   0.685
#SpeciesDP:lighttypeMH           -0.1063385  0.0996491  -1.067
#SpeciesHC:lighttypeMH            0.1347682  0.0996491   1.352
#SpeciesHE:lighttypeMH            0.0206140  0.0996491   0.207
#SpeciesHG:lighttypeMH            0.0864784  0.0996491   0.868
#SpeciesHL:lighttypeMH            0.0788731  0.0996491   0.792
#SpeciesHP:lighttypeMH            0.0692766  0.0996491   0.695
#SpeciesLP:lighttypeMH            0.0187810  0.0996491   0.188
#SpeciesMT:lighttypeMH            0.0595065  0.0996491   0.597
#SpeciesSL:lighttypeMH            0.1738073  0.0996491   1.744
#SpeciesSO:lighttypeMH            0.0652523  0.0996491   0.655
#SpeciesAC:lighttypeLED_3079K     0.2385981  0.0996491   2.394
#SpeciesDE:lighttypeLED_3079K     0.1657951  0.0996491   1.664
#SpeciesDN:lighttypeLED_3079K     0.1520340  0.0996491   1.526
#SpeciesDP:lighttypeLED_3079K     0.1521753  0.0996491   1.527
#SpeciesHC:lighttypeLED_3079K     0.1779714  0.0996491   1.786
#SpeciesHE:lighttypeLED_3079K    -0.1264779  0.0996491  -1.269
#SpeciesHG:lighttypeLED_3079K    -0.0607365  0.0996491  -0.610
#SpeciesHL:lighttypeLED_3079K     0.0254229  0.0996491   0.255
#SpeciesHP:lighttypeLED_3079K     0.1696565  0.0996491   1.703
#SpeciesLP:lighttypeLED_3079K     0.0452229  0.0996491   0.454
#SpeciesMT:lighttypeLED_3079K     0.1980965  0.0996491   1.988
#SpeciesSL:lighttypeLED_3079K     0.1638017  0.0996491   1.644
#SpeciesSO:lighttypeLED_3079K    -0.0180852  0.0996491  -0.181
#SpeciesAC:lighttypeMV           -0.9120468  0.0996491  -9.153
#SpeciesDE:lighttypeMV           -0.0932336  0.0996491  -0.936
#SpeciesDN:lighttypeMV           -0.2667613  0.0996491  -2.677
#SpeciesDP:lighttypeMV            0.1907871  0.0996491   1.915
#SpeciesHC:lighttypeMV           -0.3587317  0.0996491  -3.600
#SpeciesHE:lighttypeMV           -0.4853517  0.0996491  -4.871
#SpeciesHG:lighttypeMV           -0.6597702  0.0996491  -6.621
#SpeciesHL:lighttypeMV           -0.7136014  0.0996491  -7.161
#SpeciesHP:lighttypeMV           -0.2725195  0.0996491  -2.735
#SpeciesLP:lighttypeMV           -0.4493770  0.0996491  -4.510
#SpeciesMT:lighttypeMV           -0.2324608  0.0996491  -2.333
#SpeciesSL:lighttypeMV           -0.5708325  0.0996491  -5.728
#SpeciesSO:lighttypeMV           -0.0348195  0.0996491  -0.349
#SpeciesAC:lighttypeHPS           0.5443775  0.0996491   5.463
#SpeciesDE:lighttypeHPS           0.4907113  0.0996491   4.924
#SpeciesDN:lighttypeHPS           0.4470558  0.0996491   4.486
#SpeciesDP:lighttypeHPS           0.1758685  0.0996491   1.765
#SpeciesHC:lighttypeHPS           0.4286674  0.0996491   4.302
#SpeciesHE:lighttypeHPS           0.1809485  0.0996491   1.816
#SpeciesHG:lighttypeHPS           0.3014737  0.0996491   3.025
#SpeciesHL:lighttypeHPS           0.3841904  0.0996491   3.855
#SpeciesHP:lighttypeHPS           0.4219694  0.0996491   4.235
#SpeciesLP:lighttypeHPS           0.3407366  0.0996491   3.419
#SpeciesMT:lighttypeHPS           0.3721799  0.0996491   3.735
#SpeciesSL:lighttypeHPS           0.4219570  0.0996491   4.234
#SpeciesSO:lighttypeHPS           0.2307761  0.0996491   2.316
#SpeciesAC:lighttypePCAmber_Cree  0.7031096  0.0996491   7.056
#SpeciesDE:lighttypePCAmber_Cree  0.7680458  0.0996491   7.708
#SpeciesDN:lighttypePCAmber_Cree  0.7040949  0.0996491   7.066
#SpeciesDP:lighttypePCAmber_Cree  0.5226126  0.0996491   5.245
#SpeciesHC:lighttypePCAmber_Cree  0.6070719  0.0996491   6.092
#SpeciesHE:lighttypePCAmber_Cree  0.0892231  0.0996491   0.895
#SpeciesHG:lighttypePCAmber_Cree  0.2192273  0.0996491   2.200
#SpeciesHL:lighttypePCAmber_Cree  0.4976167  0.0996491   4.994
#SpeciesHP:lighttypePCAmber_Cree  0.7357955  0.0996491   7.384
#SpeciesLP:lighttypePCAmber_Cree  0.4418995  0.0996491   4.435
#SpeciesMT:lighttypePCAmber_Cree  0.6912499  0.0996491   6.937
#SpeciesSL:lighttypePCAmber_Cree  0.5115711  0.0996491   5.134
#SpeciesSO:lighttypePCAmber_Cree  0.2084937  0.0996491   2.092
#SpeciesAC:lighttypeLED_Orange    0.6536562  0.0996491   6.560
#SpeciesDE:lighttypeLED_Orange    0.9358108  0.0996491   9.391
#SpeciesDN:lighttypeLED_Orange    0.8229084  0.0996491   8.258
#SpeciesDP:lighttypeLED_Orange    1.0791182  0.0996491  10.829
#SpeciesHC:lighttypeLED_Orange    0.6314422  0.0996491   6.337
#SpeciesHE:lighttypeLED_Orange   -0.5692508  0.0996491  -5.713
#SpeciesHG:lighttypeLED_Orange   -0.5156209  0.0996491  -5.174
#SpeciesHL:lighttypeLED_Orange    0.1259394  0.0996491   1.264
#SpeciesHP:lighttypeLED_Orange    1.0082395  0.0996491  10.118
#SpeciesLP:lighttypeLED_Orange    0.1811221  0.0996491   1.818
#SpeciesMT:lighttypeLED_Orange    1.0228767  0.0996491  10.265
#SpeciesSL:lighttypeLED_Orange    0.4302922  0.0996491   4.318
#SpeciesSO:lighttypeLED_Orange   -0.1209573  0.0996491  -1.214
#SpeciesAC:lighttypeLPS           0.6536572  0.0996491   6.560
#SpeciesDE:lighttypeLPS           0.9358110  0.0996491   9.391
#SpeciesDN:lighttypeLPS           0.8229086  0.0996491   8.258
#SpeciesDP:lighttypeLPS           1.0791174  0.0996491  10.829
#SpeciesHC:lighttypeLPS           0.6314428  0.0996491   6.337
#SpeciesHE:lighttypeLPS          -0.5692494  0.0996491  -5.713
#SpeciesHG:lighttypeLPS          -0.5156191  0.0996491  -5.174
#SpeciesHL:lighttypeLPS           0.1259405  0.0996491   1.264
#SpeciesHP:lighttypeLPS           1.0082396  0.0996491  10.118
#SpeciesLP:lighttypeLPS           0.1811231  0.0996491   1.818
#SpeciesMT:lighttypeLPS           1.0228766  0.0996491  10.265
#SpeciesSL:lighttypeLPS           0.4302930  0.0996491   4.318
#SpeciesSO:lighttypeLPS          -0.1209556  0.0996491  -1.214

#Blue tit perception of contrasts

#restrict to key comparisons
MOTHS_MAXJND_STATS_BT<-list()
for (i in 1:3){
  MOTHS_MAXJND_STATS_BT[[i]]<-MOTHS_MAXJND_ALL_SCOT_BT[[i]]%>%
    filter(lighttype!="LED_2700K")%>%
    filter(lighttype!="LED_3000K")%>%
    filter(lighttype!="LED_3500K")%>%
    filter(lighttype!="LED_4000K")%>%
    filter(lighttype!="LED_5000K")%>%
    filter(lighttype!="PCAmber_Luxeon")%>%
    filter(lighttype!="PCAmber_AEL")
  if(i==1){
    MOTHS_MAXJND_STATS_BT[[i]]<-MOTHS_MAXJND_STATS_BT[[i]]%>%
      filter(lighttype!="Twilight_11.4deg")
  }
  if(i==2){
    MOTHS_MAXJND_STATS_BT[[i]]<-MOTHS_MAXJND_STATS_BT[[i]]%>%
      filter(lighttype!="Twilight_1deg")
  }
  if(i==3){
    MOTHS_MAXJND_STATS_BT[[i]]<-MOTHS_MAXJND_STATS_BT[[i]]%>%
      filter(lighttype!="Twilight_-10.8deg")%>%
      filter(lighttype!="Moon_gibbous")%>%
      filter(lighttype!="Moon_quarter")%>%
      filter(lighttype!="Moon_crescent")
  }
} 

#nit=10
btjnd10_mod1<-lmer(scotJND~Species*lighttype+(1|Specimen), data=MOTHS_MAXJND_STATS_BT[[1]])
summary(btjnd10_mod1)
plot(btjnd10_mod1)
hist(resid(btjnd10_mod1), breaks=c(20))
qqnorm(resid(btjnd10_mod1))
qqline(resid(btjnd10_mod1))
  #diagnostics ok

btjnd10_mod2<-lmer(scotJND~Species+lighttype+(1|Specimen), data=MOTHS_MAXJND_STATS_BT[[1]])
summary(btjnd10_mod2)
plot(btjnd10_mod2)
hist(resid(btjnd10_mod2), breaks=c(20))
qqnorm(resid(btjnd10_mod2))
qqline(resid(btjnd10_mod2))
anova(btjnd10_mod1, btjnd10_mod2)#interaction is significant

#Model summary for w=0.05:

#Linear mixed model fit by REML ['lmerMod']
#Formula: scotJND ~ Species * lighttype + (1 | Specimen)
#Data: MOTHS_MAXJND_STATS_BT[[1]]
#
#REML criterion at convergence: 302.1
#
#Scaled residuals: 
#  Min      1Q  Median      3Q     Max 
#-3.6399 -0.4325  0.0019  0.4488  4.3542 
#
#Random effects:
#  Groups   Name        Variance Std.Dev.
#Specimen (Intercept) 0.19100  0.4370  
#Residual             0.04773  0.2185  
#Number of obs: 630, groups:  Specimen, 70
#
#Fixed effects:
#  Estimate Std. Error t value
#(Intercept)                      4.725956   0.218509  21.628
#SpeciesAC                       -2.124328   0.309019  -6.874
#SpeciesDE                       -0.731858   0.309019  -2.368
#SpeciesDN                       -2.100206   0.309019  -6.796
#SpeciesDP                       -2.328627   0.309019  -7.536
#SpeciesHC                       -1.241369   0.309019  -4.017
#SpeciesHE                       -0.183140   0.309019  -0.593
#SpeciesHG                       -0.270793   0.309019  -0.876
#SpeciesHL                       -1.026891   0.309019  -3.323
#SpeciesHP                       -2.476946   0.309019  -8.016
#SpeciesLP                       -1.626275   0.309019  -5.263
#SpeciesMT                       -2.387376   0.309019  -7.726
#SpeciesSL                       -1.386072   0.309019  -4.485
#SpeciesSO                        0.499522   0.309019   1.616
#lighttypeD65                    -0.348960   0.138177  -2.525
#lighttypeMH                      0.730115   0.138177   5.284
#lighttypeLED_3079K              -0.225484   0.138177  -1.632
#lighttypeMV                      0.586295   0.138177   4.243
#lighttypeHPS                     0.320913   0.138177   2.322
#lighttypePCAmber_Cree            0.356056   0.138177   2.577
#lighttypeLED_Orange             -0.590802   0.138177  -4.276
#lighttypeLPS                    -0.666959   0.138177  -4.827
#SpeciesAC:lighttypeD65           0.175931   0.195412   0.900
#SpeciesDE:lighttypeD65          -0.151597   0.195412  -0.776
#SpeciesDN:lighttypeD65           0.382665   0.195412   1.958
#SpeciesDP:lighttypeD65           0.211839   0.195412   1.084
#SpeciesHC:lighttypeD65          -0.061275   0.195412  -0.314
#SpeciesHE:lighttypeD65           0.357970   0.195412   1.832
#SpeciesHG:lighttypeD65           0.486402   0.195412   2.489
#SpeciesHL:lighttypeD65           0.456091   0.195412   2.334
#SpeciesHP:lighttypeD65           0.210527   0.195412   1.077
#SpeciesLP:lighttypeD65           0.697919   0.195412   3.572
#SpeciesMT:lighttypeD65           0.192735   0.195412   0.986
#SpeciesSL:lighttypeD65          -0.007092   0.195412  -0.036
#SpeciesSO:lighttypeD65           0.330067   0.195412   1.689
#SpeciesAC:lighttypeMH            0.674855   0.195412   3.454
#SpeciesDE:lighttypeMH            0.093391   0.195412   0.478
#SpeciesDN:lighttypeMH            0.206431   0.195412   1.056
#SpeciesDP:lighttypeMH           -0.577062   0.195412  -2.953
#SpeciesHC:lighttypeMH            0.207579   0.195412   1.062
#SpeciesHE:lighttypeMH            0.935110   0.195412   4.785
#SpeciesHG:lighttypeMH            0.998760   0.195412   5.111
#SpeciesHL:lighttypeMH            0.478719   0.195412   2.450
#SpeciesHP:lighttypeMH           -0.131302   0.195412  -0.672
#SpeciesLP:lighttypeMH            0.472760   0.195412   2.419
#SpeciesMT:lighttypeMH           -0.156574   0.195412  -0.801
#SpeciesSL:lighttypeMH            0.687517   0.195412   3.518
#SpeciesSO:lighttypeMH            0.156876   0.195412   0.803
#SpeciesAC:lighttypeLED_3079K     0.364042   0.195412   1.863
#SpeciesDE:lighttypeLED_3079K     0.427465   0.195412   2.188
#SpeciesDN:lighttypeLED_3079K     0.387186   0.195412   1.981
#SpeciesDP:lighttypeLED_3079K     0.275876   0.195412   1.412
#SpeciesHC:lighttypeLED_3079K     0.405743   0.195412   2.076
#SpeciesHE:lighttypeLED_3079K     0.274395   0.195412   1.404
#SpeciesHG:lighttypeLED_3079K    -0.007042   0.195412  -0.036
#SpeciesHL:lighttypeLED_3079K     0.093786   0.195412   0.480
#SpeciesHP:lighttypeLED_3079K     0.127992   0.195412   0.655
#SpeciesLP:lighttypeLED_3079K     0.153471   0.195412   0.785
#SpeciesMT:lighttypeLED_3079K     0.256690   0.195412   1.314
#SpeciesSL:lighttypeLED_3079K     0.450710   0.195412   2.306
#SpeciesSO:lighttypeLED_3079K    -0.073836   0.195412  -0.378
#SpeciesAC:lighttypeMV           -0.697593   0.195412  -3.570
#SpeciesDE:lighttypeMV           -1.518740   0.195412  -7.772
#SpeciesDN:lighttypeMV           -0.102454   0.195412  -0.524
#SpeciesDP:lighttypeMV            0.488285   0.195412   2.499
#SpeciesHC:lighttypeMV           -0.747333   0.195412  -3.824
#SpeciesHE:lighttypeMV            0.581323   0.195412   2.975
#SpeciesHG:lighttypeMV            0.190840   0.195412   0.977
#SpeciesHL:lighttypeMV           -0.430321   0.195412  -2.202
#SpeciesHP:lighttypeMV           -0.166604   0.195412  -0.853
#SpeciesLP:lighttypeMV            0.548053   0.195412   2.805
#SpeciesMT:lighttypeMV           -0.178900   0.195412  -0.916
#SpeciesSL:lighttypeMV           -0.633174   0.195412  -3.240
#SpeciesSO:lighttypeMV           -0.080717   0.195412  -0.413
#SpeciesAC:lighttypeHPS           1.220029   0.195412   6.243
#SpeciesDE:lighttypeHPS           0.536881   0.195412   2.747
#SpeciesDN:lighttypeHPS           0.827034   0.195412   4.232
#SpeciesDP:lighttypeHPS          -0.154532   0.195412  -0.791
#SpeciesHC:lighttypeHPS           0.659090   0.195412   3.373
#SpeciesHE:lighttypeHPS           1.639511   0.195412   8.390
#SpeciesHG:lighttypeHPS           1.800181   0.195412   9.212
#SpeciesHL:lighttypeHPS           1.158689   0.195412   5.929
#SpeciesHP:lighttypeHPS           0.337838   0.195412   1.729
#SpeciesLP:lighttypeHPS           1.229720   0.195412   6.293
#SpeciesMT:lighttypeHPS           0.232724   0.195412   1.191
#SpeciesSL:lighttypeHPS           1.101050   0.195412   5.635
#SpeciesSO:lighttypeHPS           0.498482   0.195412   2.551
#SpeciesAC:lighttypePCAmber_Cree  0.892952   0.195412   4.570
#SpeciesDE:lighttypePCAmber_Cree  0.420781   0.195412   2.153
#SpeciesDN:lighttypePCAmber_Cree  0.652526   0.195412   3.339
#SpeciesDP:lighttypePCAmber_Cree -0.234853   0.195412  -1.202
#SpeciesHC:lighttypePCAmber_Cree  0.505226   0.195412   2.585
#SpeciesHE:lighttypePCAmber_Cree  1.241529   0.195412   6.353
#SpeciesHG:lighttypePCAmber_Cree  1.333452   0.195412   6.824
#SpeciesHL:lighttypePCAmber_Cree  0.866083   0.195412   4.432
#SpeciesHP:lighttypePCAmber_Cree  0.180246   0.195412   0.922
#SpeciesLP:lighttypePCAmber_Cree  0.807216   0.195412   4.131
#SpeciesMT:lighttypePCAmber_Cree  0.160995   0.195412   0.824
#SpeciesSL:lighttypePCAmber_Cree  0.881843   0.195412   4.513
#SpeciesSO:lighttypePCAmber_Cree  0.338041   0.195412   1.730
#SpeciesAC:lighttypeLED_Orange    1.020348   0.195412   5.222
#SpeciesDE:lighttypeLED_Orange   -0.070388   0.195412  -0.360
#SpeciesDN:lighttypeLED_Orange    0.676963   0.195412   3.464
#SpeciesDP:lighttypeLED_Orange    0.182098   0.195412   0.932
#SpeciesHC:lighttypeLED_Orange    0.344824   0.195412   1.765
#SpeciesHE:lighttypeLED_Orange    0.967311   0.195412   4.950
#SpeciesHG:lighttypeLED_Orange    1.040103   0.195412   5.323
#SpeciesHL:lighttypeLED_Orange    0.716463   0.195412   3.666
#SpeciesHP:lighttypeLED_Orange    0.543812   0.195412   2.783
#SpeciesLP:lighttypeLED_Orange    0.906675   0.195412   4.640
#SpeciesMT:lighttypeLED_Orange    0.516519   0.195412   2.643
#SpeciesSL:lighttypeLED_Orange    0.811793   0.195412   4.154
#SpeciesSO:lighttypeLED_Orange   -0.150654   0.195412  -0.771
#SpeciesAC:lighttypeLPS           1.084608   0.195412   5.550
#SpeciesDE:lighttypeLPS          -0.333679   0.195412  -1.708
#SpeciesDN:lighttypeLPS           0.650504   0.195412   3.329
#SpeciesDP:lighttypeLPS           0.209635   0.195412   1.073
#SpeciesHC:lighttypeLPS           0.271867   0.195412   1.391
#SpeciesHE:lighttypeLPS           1.023716   0.195412   5.239
#SpeciesHG:lighttypeLPS           1.113798   0.195412   5.700
#SpeciesHL:lighttypeLPS           0.760207   0.195412   3.890
#SpeciesHP:lighttypeLPS           0.591009   0.195412   3.024
#SpeciesLP:lighttypeLPS           1.016901   0.195412   5.204
#SpeciesMT:lighttypeLPS           0.549864   0.195412   2.814
#SpeciesSL:lighttypeLPS           0.812819   0.195412   4.160
#SpeciesSO:lighttypeLPS          -0.219514   0.195412  -1.123

#Results for w:0.1
#Linear mixed model fit by REML ['lmerMod']
#Formula: scotJND ~ Species * lighttype + (1 | Specimen)
#Data: MOTHS_MAXJND_STATS_BT[[1]]
#
#REML criterion at convergence: 211.7
#
#Scaled residuals: 
#  Min      1Q  Median      3Q     Max 
#-4.3168 -0.4345  0.0070  0.4862  4.6193 
#
#Random effects:
#  Groups   Name        Variance Std.Dev.
#Specimen (Intercept) 0.15418  0.3927  
#Residual             0.04006  0.2002  
#Number of obs: 630, groups:  Specimen, 70
#
#Fixed effects:
#  Estimate Std. Error t value
#(Intercept)                      4.241622   0.197102  21.520
#SpeciesAC                       -1.941925   0.278744  -6.967
#SpeciesDE                       -0.683640   0.278744  -2.453
#SpeciesDN                       -1.845404   0.278744  -6.620
#SpeciesDP                       -2.086202   0.278744  -7.484
#SpeciesHC                       -1.204060   0.278744  -4.320
#SpeciesHE                       -0.174488   0.278744  -0.626
#SpeciesHG                       -0.254980   0.278744  -0.915
#SpeciesHL                       -0.928975   0.278744  -3.333
#SpeciesHP                       -2.188755   0.278744  -7.852
#SpeciesLP                       -1.373124   0.278744  -4.926
#SpeciesMT                       -2.156697   0.278744  -7.737
#SpeciesSL                       -1.242089   0.278744  -4.456
#SpeciesSO                        0.489895   0.278744   1.758
#lighttypeD65                    -0.268518   0.126591  -2.121
#lighttypeMH                      0.652504   0.126591   5.154
#lighttypeLED_3079K              -0.230466   0.126591  -1.821
#lighttypeMV                      0.582486   0.126591   4.601
#lighttypeHPS                     0.249741   0.126591   1.973
#lighttypePCAmber_Cree            0.097572   0.126591   0.771
#lighttypeLED_Orange             -0.844035   0.126591  -6.667
#lighttypeLPS                    -0.911113   0.126591  -7.197
#SpeciesAC:lighttypeD65           0.117694   0.179026   0.657
#SpeciesDE:lighttypeD65          -0.138049   0.179026  -0.771
#SpeciesDN:lighttypeD65           0.344531   0.179026   1.924
#SpeciesDP:lighttypeD65           0.223479   0.179026   1.248
#SpeciesHC:lighttypeD65          -0.045057   0.179026  -0.252
#SpeciesHE:lighttypeD65           0.230221   0.179026   1.286
#SpeciesHG:lighttypeD65           0.334302   0.179026   1.867
#SpeciesHL:lighttypeD65           0.321145   0.179026   1.794
#SpeciesHP:lighttypeD65           0.160856   0.179026   0.899
#SpeciesLP:lighttypeD65           0.597924   0.179026   3.340
#SpeciesMT:lighttypeD65           0.194779   0.179026   1.088
#SpeciesSL:lighttypeD65           0.003470   0.179026   0.019
#SpeciesSO:lighttypeD65           0.256810   0.179026   1.434
#SpeciesAC:lighttypeMH            0.590476   0.179026   3.298
#SpeciesDE:lighttypeMH            0.092366   0.179026   0.516
#SpeciesDN:lighttypeMH            0.019780   0.179026   0.110
#SpeciesDP:lighttypeMH           -0.581967   0.179026  -3.251
#SpeciesHC:lighttypeMH            0.155913   0.179026   0.871
#SpeciesHE:lighttypeMH            0.637412   0.179026   3.560
#SpeciesHG:lighttypeMH            0.665737   0.179026   3.719
#SpeciesHL:lighttypeMH            0.266363   0.179026   1.488
#SpeciesHP:lighttypeMH           -0.156238   0.179026  -0.873
#SpeciesLP:lighttypeMH            0.199550   0.179026   1.115
#SpeciesMT:lighttypeMH           -0.138470   0.179026  -0.773
#SpeciesSL:lighttypeMH            0.632922   0.179026   3.535
#SpeciesSO:lighttypeMH            0.087989   0.179026   0.491
#SpeciesAC:lighttypeLED_3079K     0.297958   0.179026   1.664
#SpeciesDE:lighttypeLED_3079K     0.373903   0.179026   2.089
#SpeciesDN:lighttypeLED_3079K     0.194423   0.179026   1.086
#SpeciesDP:lighttypeLED_3079K     0.253106   0.179026   1.414
#SpeciesHC:lighttypeLED_3079K     0.347895   0.179026   1.943
#SpeciesHE:lighttypeLED_3079K     0.142595   0.179026   0.797
#SpeciesHG:lighttypeLED_3079K    -0.144490   0.179026  -0.807
#SpeciesHL:lighttypeLED_3079K    -0.045816   0.179026  -0.256
#SpeciesHP:lighttypeLED_3079K     0.108434   0.179026   0.606
#SpeciesLP:lighttypeLED_3079K    -0.096422   0.179026  -0.539
#SpeciesMT:lighttypeLED_3079K     0.233800   0.179026   1.306
#SpeciesSL:lighttypeLED_3079K     0.394377   0.179026   2.203
#SpeciesSO:lighttypeLED_3079K    -0.091372   0.179026  -0.510
#SpeciesAC:lighttypeMV           -0.803000   0.179026  -4.485
#SpeciesDE:lighttypeMV           -1.191822   0.179026  -6.657
#SpeciesDN:lighttypeMV           -0.284655   0.179026  -1.590
#SpeciesDP:lighttypeMV            0.519414   0.179026   2.901
#SpeciesHC:lighttypeMV           -0.668132   0.179026  -3.732
#SpeciesHE:lighttypeMV            0.176535   0.179026   0.986
#SpeciesHG:lighttypeMV           -0.101475   0.179026  -0.567
#SpeciesHL:lighttypeMV           -0.731291   0.179026  -4.085
#SpeciesHP:lighttypeMV           -0.171554   0.179026  -0.958
#SpeciesLP:lighttypeMV            0.112663   0.179026   0.629
#SpeciesMT:lighttypeMV           -0.191253   0.179026  -1.068
#SpeciesSL:lighttypeMV           -0.672617   0.179026  -3.757
#SpeciesSO:lighttypeMV           -0.001161   0.179026  -0.006
#SpeciesAC:lighttypeHPS           1.200387   0.179026   6.705
#SpeciesDE:lighttypeHPS           0.607390   0.179026   3.393
#SpeciesDN:lighttypeHPS           0.667436   0.179026   3.728
#SpeciesDP:lighttypeHPS          -0.130801   0.179026  -0.731
#SpeciesHC:lighttypeHPS           0.656225   0.179026   3.666
#SpeciesHE:lighttypeHPS           1.378920   0.179026   7.702
#SpeciesHG:lighttypeHPS           1.509306   0.179026   8.431
#SpeciesHL:lighttypeHPS           0.977302   0.179026   5.459
#SpeciesHP:lighttypeHPS           0.342541   0.179026   1.913
#SpeciesLP:lighttypeHPS           1.004966   0.179026   5.614
#SpeciesMT:lighttypeHPS           0.246757   0.179026   1.378
#SpeciesSL:lighttypeHPS           1.094953   0.179026   6.116
#SpeciesSO:lighttypeHPS           0.500176   0.179026   2.794
#SpeciesAC:lighttypePCAmber_Cree  0.995871   0.179026   5.563
#SpeciesDE:lighttypePCAmber_Cree  0.634828   0.179026   3.546
#SpeciesDN:lighttypePCAmber_Cree  0.610940   0.179026   3.413
#SpeciesDP:lighttypePCAmber_Cree -0.066804   0.179026  -0.373
#SpeciesHC:lighttypePCAmber_Cree  0.601841   0.179026   3.362
#SpeciesHE:lighttypePCAmber_Cree  1.110459   0.179026   6.203
#SpeciesHG:lighttypePCAmber_Cree  1.186024   0.179026   6.625
#SpeciesHL:lighttypePCAmber_Cree  0.814289   0.179026   4.548
#SpeciesHP:lighttypePCAmber_Cree  0.319337   0.179026   1.784
#SpeciesLP:lighttypePCAmber_Cree  0.702288   0.179026   3.923
#SpeciesMT:lighttypePCAmber_Cree  0.263473   0.179026   1.472
#SpeciesSL:lighttypePCAmber_Cree  0.975847   0.179026   5.451
#SpeciesSO:lighttypePCAmber_Cree  0.424322   0.179026   2.370
#SpeciesAC:lighttypeLED_Orange    1.096800   0.179026   6.126
#SpeciesDE:lighttypeLED_Orange    0.188272   0.179026   1.052
#SpeciesDN:lighttypeLED_Orange    0.628651   0.179026   3.512
#SpeciesDP:lighttypeLED_Orange    0.256325   0.179026   1.432
#SpeciesHC:lighttypeLED_Orange    0.470418   0.179026   2.628
#SpeciesHE:lighttypeLED_Orange    0.738847   0.179026   4.127
#SpeciesHG:lighttypeLED_Orange    0.770363   0.179026   4.303
#SpeciesHL:lighttypeLED_Orange    0.610042   0.179026   3.408
#SpeciesHP:lighttypeLED_Orange    0.682481   0.179026   3.812
#SpeciesLP:lighttypeLED_Orange    0.717700   0.179026   4.009
#SpeciesMT:lighttypeLED_Orange    0.623103   0.179026   3.481
#SpeciesSL:lighttypeLED_Orange    0.911866   0.179026   5.093
#SpeciesSO:lighttypeLED_Orange   -0.034122   0.179026  -0.191
#SpeciesAC:lighttypeLPS           1.156686   0.179026   6.461
#SpeciesDE:lighttypeLPS          -0.065262   0.179026  -0.365
#SpeciesDN:lighttypeLPS           0.601039   0.179026   3.357
#SpeciesDP:lighttypeLPS           0.284531   0.179026   1.589
#SpeciesHC:lighttypeLPS           0.397175   0.179026   2.219
#SpeciesHE:lighttypeLPS           0.789234   0.179026   4.408
#SpeciesHG:lighttypeLPS           0.836269   0.179026   4.671
#SpeciesHL:lighttypeLPS           0.645480   0.179026   3.606
#SpeciesHP:lighttypeLPS           0.727293   0.179026   4.062
#SpeciesLP:lighttypeLPS           0.823022   0.179026   4.597
#SpeciesMT:lighttypeLPS           0.655612   0.179026   3.662
#SpeciesSL:lighttypeLPS           0.911830   0.179026   5.093
#SpeciesSO:lighttypeLPS          -0.102016   0.179026  -0.570


#nit=1
btjnd1_mod1<-lmer(scotJND~Species*lighttype+(1|Specimen), data=MOTHS_MAXJND_STATS_BT[[2]])
summary(btjnd1_mod1)
plot(btjnd1_mod1)
hist(resid(btjnd1_mod1), breaks=c(20))
qqnorm(resid(btjnd1_mod1))
qqline(resid(btjnd1_mod1))
  #diagnostics ok

btjnd1_mod2<-lmer(scotJND~Species+lighttype+(1|Specimen), data=MOTHS_MAXJND_STATS_BT[[2]])
summary(btjnd1_mod2)
plot(btjnd1_mod2)
hist(resid(btjnd1_mod2),breaks=c(20))
qqnorm(resid(btjnd1_mod2))
qqline(resid(btjnd1_mod2))
anova(btjnd1_mod1, btjnd1_mod2)#interaction is significant

#Model summary with w=0.05:
#
#Linear mixed model fit by REML ['lmerMod']
#Formula: scotJND ~ Species * lighttype + (1 | Specimen)
#Data: MOTHS_MAXJND_STATS_BT[[2]]
#
#REML criterion at convergence: -476.4
#
#Scaled residuals: 
#  Min      1Q  Median      3Q     Max 
#-3.5909 -0.4370 -0.0017  0.4187  4.2571 
#
#Random effects:
#  Groups   Name        Variance Std.Dev.
#Specimen (Intercept) 0.04124  0.2031  
#Residual             0.01017  0.1008  
#Number of obs: 630, groups:  Specimen, 70
#
#Fixed effects:
#  Estimate Std. Error t value
#(Intercept)                      2.188538   0.101403  21.583
#SpeciesAC                       -0.980291   0.143406  -6.836
#SpeciesDE                       -0.337241   0.143406  -2.352
#SpeciesDN                       -0.969611   0.143406  -6.761
#SpeciesDP                       -1.080334   0.143406  -7.533
#SpeciesHC                       -0.560808   0.143406  -3.911
#SpeciesHE                       -0.085080   0.143406  -0.593
#SpeciesHG                       -0.125093   0.143406  -0.872
#SpeciesHL                       -0.476359   0.143406  -3.322
#SpeciesHP                       -1.154604   0.143406  -8.051
#SpeciesLP                       -0.762565   0.143406  -5.318
#SpeciesMT                       -1.104634   0.143406  -7.703
#SpeciesSL                       -0.642151   0.143406  -4.478
#SpeciesSO                        0.223990   0.143406   1.562
#lighttypeD65                    -0.170441   0.063782  -2.672
#lighttypeMH                      0.341167   0.063782   5.349
#lighttypeLED_3079K              -0.098746   0.063782  -1.548
#lighttypeMV                      0.258679   0.063782   4.056
#lighttypeHPS                     0.161798   0.063782   2.537
#lighttypePCAmber_Cree            0.210723   0.063782   3.304
#lighttypeLED_Orange             -0.219566   0.063782  -3.442
#lighttypeLPS                    -0.255901   0.063782  -4.012
#SpeciesAC:lighttypeD65           0.088818   0.090202   0.985
#SpeciesDE:lighttypeD65          -0.069075   0.090202  -0.766
#SpeciesDN:lighttypeD65           0.165993   0.090202   1.840
#SpeciesDP:lighttypeD65           0.097640   0.090202   1.082
#SpeciesHC:lighttypeD65          -0.030209   0.090202  -0.335
#SpeciesHE:lighttypeD65           0.179913   0.090202   1.995
#SpeciesHG:lighttypeD65           0.242046   0.090202   2.683
#SpeciesHL:lighttypeD65           0.226303   0.090202   2.509
#SpeciesHP:lighttypeD65           0.103466   0.090202   1.147
#SpeciesLP:lighttypeD65           0.321649   0.090202   3.566
#SpeciesMT:lighttypeD65           0.087308   0.090202   0.968
#SpeciesSL:lighttypeD65          -0.006642   0.090202  -0.074
#SpeciesSO:lighttypeD65           0.162051   0.090202   1.797
#SpeciesAC:lighttypeMH            0.312593   0.090202   3.465
#SpeciesDE:lighttypeMH            0.037613   0.090202   0.417
#SpeciesDN:lighttypeMH            0.111550   0.090202   1.237
#SpeciesDP:lighttypeMH           -0.259534   0.090202  -2.877
#SpeciesHC:lighttypeMH            0.098621   0.090202   1.093
#SpeciesHE:lighttypeMH            0.475831   0.090202   5.275
#SpeciesHG:lighttypeMH            0.511858   0.090202   5.675
#SpeciesHL:lighttypeMH            0.252946   0.090202   2.804
#SpeciesHP:lighttypeMH           -0.057958   0.090202  -0.643
#SpeciesLP:lighttypeMH            0.251668   0.090202   2.790
#SpeciesMT:lighttypeMH           -0.074888   0.090202  -0.830
#SpeciesSL:lighttypeMH            0.311164   0.090202   3.450
#SpeciesSO:lighttypeMH            0.079067   0.090202   0.877
#SpeciesAC:lighttypeLED_3079K     0.172783   0.090202   1.916
#SpeciesDE:lighttypeLED_3079K     0.196513   0.090202   2.179
#SpeciesDN:lighttypeLED_3079K     0.192669   0.090202   2.136
#SpeciesDP:lighttypeLED_3079K     0.131981   0.090202   1.463
#SpeciesHC:lighttypeLED_3079K     0.189537   0.090202   2.101
#SpeciesHE:lighttypeLED_3079K     0.150994   0.090202   1.674
#SpeciesHG:lighttypeLED_3079K     0.035258   0.090202   0.391
#SpeciesHL:lighttypeLED_3079K     0.069577   0.090202   0.771
#SpeciesHP:lighttypeLED_3079K     0.058820   0.090202   0.652
#SpeciesLP:lighttypeLED_3079K     0.105265   0.090202   1.167
#SpeciesMT:lighttypeLED_3079K     0.117598   0.090202   1.304
#SpeciesSL:lighttypeLED_3079K     0.206538   0.090202   2.290
#SpeciesSO:lighttypeLED_3079K    -0.028366   0.090202  -0.314
#SpeciesAC:lighttypeMV           -0.289267   0.090202  -3.207
#SpeciesDE:lighttypeMV           -0.725934   0.090202  -8.048
#SpeciesDN:lighttypeMV           -0.016125   0.090202  -0.179
#SpeciesDP:lighttypeMV            0.216487   0.090202   2.400
#SpeciesHC:lighttypeMV           -0.345515   0.090202  -3.830
#SpeciesHE:lighttypeMV            0.348527   0.090202   3.864
#SpeciesHG:lighttypeMV            0.173718   0.090202   1.926
#SpeciesHL:lighttypeMV           -0.135163   0.090202  -1.498
#SpeciesHP:lighttypeMV           -0.070831   0.090202  -0.785
#SpeciesLP:lighttypeMV            0.313795   0.090202   3.479
#SpeciesMT:lighttypeMV           -0.076141   0.090202  -0.844
#SpeciesSL:lighttypeMV           -0.276698   0.090202  -3.068
#SpeciesSO:lighttypeMV           -0.048455   0.090202  -0.537
#SpeciesAC:lighttypeHPS           0.543493   0.090202   6.025
#SpeciesDE:lighttypeHPS           0.220050   0.090202   2.440
#SpeciesDN:lighttypeHPS           0.381313   0.090202   4.227
#SpeciesDP:lighttypeHPS          -0.079029   0.090202  -0.876
#SpeciesHC:lighttypeHPS           0.288894   0.090202   3.203
#SpeciesHE:lighttypeHPS           0.781796   0.090202   8.667
#SpeciesHG:lighttypeHPS           0.859979   0.090202   9.534
#SpeciesHL:lighttypeHPS           0.547954   0.090202   6.075
#SpeciesHP:lighttypeHPS           0.143940   0.090202   1.596
#SpeciesLP:lighttypeHPS           0.579504   0.090202   6.425
#SpeciesMT:lighttypeHPS           0.097002   0.090202   1.075
#SpeciesSL:lighttypeHPS           0.485065   0.090202   5.378
#SpeciesSO:lighttypeHPS           0.216423   0.090202   2.399
#SpeciesAC:lighttypePCAmber_Cree  0.377241   0.090202   4.182
#SpeciesDE:lighttypePCAmber_Cree  0.142015   0.090202   1.574
#SpeciesDN:lighttypePCAmber_Cree  0.285271   0.090202   3.163
#SpeciesDP:lighttypePCAmber_Cree -0.130925   0.090202  -1.451
#SpeciesHC:lighttypePCAmber_Cree  0.202904   0.090202   2.249
#SpeciesHE:lighttypePCAmber_Cree  0.592500   0.090202   6.569
#SpeciesHG:lighttypePCAmber_Cree  0.639153   0.090202   7.086
#SpeciesHL:lighttypePCAmber_Cree  0.400504   0.090202   4.440
#SpeciesHP:lighttypePCAmber_Cree  0.049325   0.090202   0.547
#SpeciesLP:lighttypePCAmber_Cree  0.375711   0.090202   4.165
#SpeciesMT:lighttypePCAmber_Cree  0.048781   0.090202   0.541
#SpeciesSL:lighttypePCAmber_Cree  0.369198   0.090202   4.093
#SpeciesSO:lighttypePCAmber_Cree  0.130563   0.090202   1.447
#SpeciesAC:lighttypeLED_Orange    0.439753   0.090202   4.875
#SpeciesDE:lighttypeLED_Orange   -0.078037   0.090202  -0.865
#SpeciesDN:lighttypeLED_Orange    0.298449   0.090202   3.309
#SpeciesDP:lighttypeLED_Orange    0.068211   0.090202   0.756
#SpeciesHC:lighttypeLED_Orange    0.130199   0.090202   1.443
#SpeciesHE:lighttypeLED_Orange    0.479682   0.090202   5.318
#SpeciesHG:lighttypeLED_Orange    0.520775   0.090202   5.773
#SpeciesHL:lighttypeLED_Orange    0.341723   0.090202   3.788
#SpeciesHP:lighttypeLED_Orange    0.215593   0.090202   2.390
#SpeciesLP:lighttypeLED_Orange    0.430596   0.090202   4.774
#SpeciesMT:lighttypeLED_Orange    0.209686   0.090202   2.325
#SpeciesSL:lighttypeLED_Orange    0.339750   0.090202   3.767
#SpeciesSO:lighttypeLED_Orange   -0.088987   0.090202  -0.987
#SpeciesAC:lighttypeLPS           0.469562   0.090202   5.206
#SpeciesDE:lighttypeLPS          -0.195798   0.090202  -2.171
#SpeciesDN:lighttypeLPS           0.287189   0.090202   3.184
#SpeciesDP:lighttypeLPS           0.080710   0.090202   0.895
#SpeciesHC:lighttypeLPS           0.098605   0.090202   1.093
#SpeciesHE:lighttypeLPS           0.504934   0.090202   5.598
#SpeciesHG:lighttypeLPS           0.553889   0.090202   6.141
#SpeciesHL:lighttypeLPS           0.361583   0.090202   4.009
#SpeciesHP:lighttypeLPS           0.237718   0.090202   2.635
#SpeciesLP:lighttypeLPS           0.480292   0.090202   5.325
#SpeciesMT:lighttypeLPS           0.225213   0.090202   2.497
#SpeciesSL:lighttypeLPS           0.340970   0.090202   3.780
#SpeciesSO:lighttypeLPS          -0.120533   0.090202  -1.336

#Results summary when w=0.1
#Linear mixed model fit by REML ['lmerMod']
#Formula: scotJND ~ Species * lighttype + (1 | Specimen)
#Data: MOTHS_MAXJND_STATS_BT[[2]]
#
#REML criterion at convergence: -501.8
#
#Scaled residuals: 
#  Min      1Q  Median      3Q     Max 
#-3.6271 -0.4263  0.0073  0.4454  4.3334 
#
#Random effects:
#  Groups   Name        Variance Std.Dev.
#Specimen (Intercept) 0.038902 0.19724 
#Residual             0.009681 0.09839 
#Number of obs: 630, groups:  Specimen, 70
#
#Fixed effects:
#  Estimate Std. Error t value
#(Intercept)                      2.131377   0.098573  21.622
#SpeciesAC                       -0.957134   0.139403  -6.866
#SpeciesDE                       -0.329535   0.139403  -2.364
#SpeciesDN                       -0.948335   0.139403  -6.803
#SpeciesDP                       -1.050587   0.139403  -7.536
#SpeciesHC                       -0.556493   0.139403  -3.992
#SpeciesHE                       -0.082606   0.139403  -0.593
#SpeciesHG                       -0.121988   0.139403  -0.875
#SpeciesHL                       -0.463232   0.139403  -3.323
#SpeciesHP                       -1.118777   0.139403  -8.025
#SpeciesLP                       -0.735699   0.139403  -5.277
#SpeciesMT                       -1.076404   0.139403  -7.722
#SpeciesSL                       -0.625056   0.139403  -4.484
#SpeciesSO                        0.223672   0.139403   1.604
#lighttypeD65                    -0.159395   0.062228  -2.561
#lighttypeMH                      0.329863   0.062228   5.301
#lighttypeLED_3079K              -0.100425   0.062228  -1.614
#lighttypeMV                      0.261555   0.062228   4.203
#lighttypeHPS                     0.147522   0.062228   2.371
#lighttypePCAmber_Cree            0.170982   0.062228   2.748
#lighttypeLED_Orange             -0.253804   0.062228  -4.079
#lighttypeLPS                    -0.288365   0.062228  -4.634
#SpeciesAC:lighttypeD65           0.081049   0.088003   0.921
#SpeciesDE:lighttypeD65          -0.068144   0.088003  -0.774
#SpeciesDN:lighttypeD65           0.171859   0.088003   1.953
#SpeciesDP:lighttypeD65           0.095354   0.088003   1.084
#SpeciesHC:lighttypeD65          -0.028065   0.088003  -0.319
#SpeciesHE:lighttypeD65           0.164856   0.088003   1.873
#SpeciesHG:lighttypeD65           0.223342   0.088003   2.538
#SpeciesHL:lighttypeD65           0.209227   0.088003   2.377
#SpeciesHP:lighttypeD65           0.096289   0.088003   1.094
#SpeciesLP:lighttypeD65           0.314496   0.088003   3.574
#SpeciesMT:lighttypeD65           0.086389   0.088003   0.982
#SpeciesSL:lighttypeD65          -0.004037   0.088003  -0.046
#SpeciesSO:lighttypeD65           0.150867   0.088003   1.714
#SpeciesAC:lighttypeMH            0.304506   0.088003   3.460
#SpeciesDE:lighttypeMH            0.041006   0.088003   0.466
#SpeciesDN:lighttypeMH            0.098821   0.088003   1.123
#SpeciesDP:lighttypeMH           -0.258293   0.088003  -2.935
#SpeciesHC:lighttypeMH            0.094342   0.088003   1.072
#SpeciesHE:lighttypeMH            0.431333   0.088003   4.901
#SpeciesHG:lighttypeMH            0.461454   0.088003   5.244
#SpeciesHL:lighttypeMH            0.223066   0.088003   2.535
#SpeciesHP:lighttypeMH           -0.058367   0.088003  -0.663
#SpeciesLP:lighttypeMH            0.220945   0.088003   2.511
#SpeciesMT:lighttypeMH           -0.071059   0.088003  -0.807
#SpeciesSL:lighttypeMH            0.308510   0.088003   3.506
#SpeciesSO:lighttypeMH            0.072341   0.088003   0.822
#SpeciesAC:lighttypeLED_3079K     0.165227   0.088003   1.878
#SpeciesDE:lighttypeLED_3079K     0.192611   0.088003   2.189
#SpeciesDN:lighttypeLED_3079K     0.179761   0.088003   2.043
#SpeciesDP:lighttypeLED_3079K     0.125508   0.088003   1.426
#SpeciesHC:lighttypeLED_3079K     0.183536   0.088003   2.086
#SpeciesHE:lighttypeLED_3079K     0.129345   0.088003   1.470
#SpeciesHG:lighttypeLED_3079K     0.005618   0.088003   0.064
#SpeciesHL:lighttypeLED_3079K     0.047811   0.088003   0.543
#SpeciesHP:lighttypeLED_3079K     0.057708   0.088003   0.656
#SpeciesLP:lighttypeLED_3079K     0.077309   0.088003   0.878
#SpeciesMT:lighttypeLED_3079K     0.115522   0.088003   1.313
#SpeciesSL:lighttypeLED_3079K     0.202836   0.088003   2.305
#SpeciesSO:lighttypeLED_3079K    -0.031834   0.088003  -0.362
#SpeciesAC:lighttypeMV           -0.306846   0.088003  -3.487
#SpeciesDE:lighttypeMV           -0.690538   0.088003  -7.847
#SpeciesDN:lighttypeMV           -0.037022   0.088003  -0.421
#SpeciesDP:lighttypeMV            0.217765   0.088003   2.475
#SpeciesHC:lighttypeMV           -0.336959   0.088003  -3.829
#SpeciesHE:lighttypeMV            0.280304   0.088003   3.185
#SpeciesHG:lighttypeMV            0.105512   0.088003   1.199
#SpeciesHL:lighttypeMV           -0.179276   0.088003  -2.037
#SpeciesHP:lighttypeMV           -0.073777   0.088003  -0.838
#SpeciesLP:lighttypeMV            0.261253   0.088003   2.969
#SpeciesMT:lighttypeMV           -0.079184   0.088003  -0.900
#SpeciesSL:lighttypeMV           -0.281749   0.088003  -3.202
#SpeciesSO:lighttypeMV           -0.039145   0.088003  -0.445
#SpeciesAC:lighttypeHPS           0.545369   0.088003   6.197
#SpeciesDE:lighttypeHPS           0.235764   0.088003   2.679
#SpeciesDN:lighttypeHPS           0.374665   0.088003   4.257
#SpeciesDP:lighttypeHPS          -0.071170   0.088003  -0.809
#SpeciesHC:lighttypeHPS           0.293676   0.088003   3.337
#SpeciesHE:lighttypeHPS           0.744326   0.088003   8.458
#SpeciesHG:lighttypeHPS           0.817561   0.088003   9.290
#SpeciesHL:lighttypeHPS           0.525186   0.088003   5.968
#SpeciesHP:lighttypeHPS           0.149716   0.088003   1.701
#SpeciesLP:lighttypeHPS           0.557051   0.088003   6.330
#SpeciesMT:lighttypeHPS           0.102645   0.088003   1.166
#SpeciesSL:lighttypeHPS           0.490950   0.088003   5.579
#SpeciesSO:lighttypeHPS           0.221596   0.088003   2.518
#SpeciesAC:lighttypePCAmber_Cree  0.394386   0.088003   4.481
#SpeciesDE:lighttypePCAmber_Cree  0.177787   0.088003   2.020
#SpeciesDN:lighttypePCAmber_Cree  0.292324   0.088003   3.322
#SpeciesDP:lighttypePCAmber_Cree -0.111865   0.088003  -1.271
#SpeciesHC:lighttypePCAmber_Cree  0.220857   0.088003   2.510
#SpeciesHE:lighttypePCAmber_Cree  0.563202   0.088003   6.400
#SpeciesHG:lighttypePCAmber_Cree  0.605433   0.088003   6.880
#SpeciesHL:lighttypePCAmber_Cree  0.390206   0.088003   4.434
#SpeciesHP:lighttypePCAmber_Cree  0.073623   0.088003   0.837
#SpeciesLP:lighttypePCAmber_Cree  0.364399   0.088003   4.141
#SpeciesMT:lighttypePCAmber_Cree  0.066834   0.088003   0.759
#SpeciesSL:lighttypePCAmber_Cree  0.388775   0.088003   4.418
#SpeciesSO:lighttypePCAmber_Cree  0.146541   0.088003   1.665
#SpeciesAC:lighttypeLED_Orange    0.452589   0.088003   5.143
#SpeciesDE:lighttypeLED_Orange   -0.042284   0.088003  -0.480
#SpeciesDN:lighttypeLED_Orange    0.303725   0.088003   3.451
#SpeciesDP:lighttypeLED_Orange    0.078367   0.088003   0.890
#SpeciesHC:lighttypeLED_Orange    0.148708   0.088003   1.690
#SpeciesHE:lighttypeLED_Orange    0.443245   0.088003   5.037
#SpeciesHG:lighttypeLED_Orange    0.477692   0.088003   5.428
#SpeciesHL:lighttypeLED_Orange    0.325305   0.088003   3.697
#SpeciesHP:lighttypeLED_Orange    0.236895   0.088003   2.692
#SpeciesLP:lighttypeLED_Orange    0.411490   0.088003   4.676
#SpeciesMT:lighttypeLED_Orange    0.226141   0.088003   2.570
#SpeciesSL:lighttypeLED_Orange    0.357741   0.088003   4.065
#SpeciesSO:lighttypeLED_Orange   -0.072396   0.088003  -0.823
#SpeciesAC:lighttypeLPS           0.481561   0.088003   5.472
#SpeciesDE:lighttypeLPS          -0.160104   0.088003  -1.819
#SpeciesDN:lighttypeLPS           0.292009   0.088003   3.318
#SpeciesDP:lighttypeLPS           0.090709   0.088003   1.031
#SpeciesHC:lighttypeLPS           0.116275   0.088003   1.321
#SpeciesHE:lighttypeLPS           0.468526   0.088003   5.324
#SpeciesHG:lighttypeLPS           0.510745   0.088003   5.804
#SpeciesHL:lighttypeLPS           0.344950   0.088003   3.920
#SpeciesHP:lighttypeLPS           0.258212   0.088003   2.934
#SpeciesLP:lighttypeLPS           0.460895   0.088003   5.237
#SpeciesMT:lighttypeLPS           0.241175   0.088003   2.741
#SpeciesSL:lighttypeLPS           0.358351   0.088003   4.072
#SpeciesSO:lighttypeLPS          -0.103392   0.088003  -1.175

#nit=0.1
btjnd01_mod1<-lmer(scotJND~Species*lighttype+(1|Specimen), data=MOTHS_MAXJND_STATS_BT[[3]])
summary(btjnd01_mod1)
plot(btjnd01_mod1)
hist(resid(btjnd01_mod1), breaks=c(20))
qqnorm(resid(btjnd01_mod1))
qqline(resid(btjnd01_mod1))
  #diagnostics ok

btjnd01_mod2<-lmer(scotJND~Species+lighttype+(1|Specimen), data=MOTHS_MAXJND_STATS_BT[[3]])
summary(btjnd01_mod2)
plot(btjnd01_mod2)
hist(resid(btjnd01_mod2),breaks=c(20))
qqnorm(resid(btjnd01_mod2))
qqline(resid(btjnd01_mod2))
anova(btjnd01_mod1, btjnd01_mod2)#interaction is significant

#Model summary with w=0.05:
#Linear mixed model fit by REML ['lmerMod']
#Formula: scotJND ~ Species * lighttype + (1 | Specimen)
#Data: MOTHS_MAXJND_STATS_BT[[3]]
#
#REML criterion at convergence: -1628
#
#Scaled residuals: 
#  Min      1Q  Median      3Q     Max 
#-3.5745 -0.4399  0.0035  0.4280  4.2290 
#
#Random effects:
#  Groups   Name        Variance Std.Dev.
#Specimen (Intercept) 0.004204 0.06484 
#Residual             0.001035 0.03217 
#Number of obs: 630, groups:  Specimen, 70
#
#Fixed effects:
#  Estimate Std. Error t value
#(Intercept)                      0.697863   0.032371  21.558
#SpeciesAC                       -0.312384   0.045779  -6.824
#SpeciesDE                       -0.107483   0.045779  -2.348
#SpeciesDN                       -0.308663   0.045779  -6.742
#SpeciesDP                       -0.344680   0.045779  -7.529
#SpeciesHC                       -0.177787   0.045779  -3.884
#SpeciesHE                       -0.027170   0.045779  -0.594
#SpeciesHG                       -0.039892   0.045779  -0.871
#SpeciesHL                       -0.152002   0.045779  -3.320
#SpeciesHP                       -0.368793   0.045779  -8.056
#SpeciesLP                       -0.243856   0.045779  -5.327
#SpeciesMT                       -0.352204   0.045779  -7.694
#SpeciesSL                       -0.204849   0.045779  -4.475
#SpeciesSO                        0.070802   0.045779   1.547
#lighttypeD65                    -0.055055   0.020348  -2.706
#lighttypeMH                      0.109095   0.020348   5.361
#lighttypeLED_3079K              -0.031016   0.020348  -1.524
#lighttypeMV                      0.081427   0.020348   4.002
#lighttypeHPS                     0.052760   0.020348   2.593
#lighttypePCAmber_Cree            0.070875   0.020348   3.483
#lighttypeLED_Orange             -0.065877   0.020348  -3.237
#lighttypeLPS                    -0.077564   0.020348  -3.812
#SpeciesAC:lighttypeD65           0.028891   0.028777   1.004
#SpeciesDE:lighttypeD65          -0.021917   0.028777  -0.762
#SpeciesDN:lighttypeD65           0.051751   0.028777   1.798
#SpeciesDP:lighttypeD65           0.031281   0.028777   1.087
#SpeciesHC:lighttypeD65          -0.009771   0.028777  -0.340
#SpeciesHE:lighttypeD65           0.058389   0.028777   2.029
#SpeciesHG:lighttypeD65           0.078436   0.028777   2.726
#SpeciesHL:lighttypeD65           0.073318   0.028777   2.548
#SpeciesHP:lighttypeD65           0.033480   0.028777   1.163
#SpeciesLP:lighttypeD65           0.102387   0.028777   3.558
#SpeciesMT:lighttypeD65           0.027734   0.028777   0.964
#SpeciesSL:lighttypeD65          -0.002346   0.028777  -0.082
#SpeciesSO:lighttypeD65           0.052457   0.028777   1.823
#SpeciesAC:lighttypeMH            0.099608   0.028777   3.461
#SpeciesDE:lighttypeMH            0.011448   0.028777   0.398
#SpeciesDN:lighttypeMH            0.036423   0.028777   1.266
#SpeciesDP:lighttypeMH           -0.082255   0.028777  -2.858
#SpeciesHC:lighttypeMH            0.031559   0.028777   1.097
#SpeciesHE:lighttypeMH            0.155236   0.028777   5.394
#SpeciesHG:lighttypeMH            0.167294   0.028777   5.814
#SpeciesHL:lighttypeMH            0.083131   0.028777   2.889
#SpeciesHP:lighttypeMH           -0.018364   0.028777  -0.638
#SpeciesLP:lighttypeMH            0.082715   0.028777   2.874
#SpeciesMT:lighttypeMH           -0.024126   0.028777  -0.838
#SpeciesSL:lighttypeMH            0.098593   0.028777   3.426
#SpeciesSO:lighttypeMH            0.025657   0.028777   0.892
#SpeciesAC:lighttypeLED_3079K     0.055378   0.028777   1.924
#SpeciesDE:lighttypeLED_3079K     0.062460   0.028777   2.171
#SpeciesDN:lighttypeLED_3079K     0.062076   0.028777   2.157
#SpeciesDP:lighttypeLED_3079K     0.042352   0.028777   1.472
#SpeciesHC:lighttypeLED_3079K     0.060472   0.028777   2.101
#SpeciesHE:lighttypeLED_3079K     0.049974   0.028777   1.737
#SpeciesHG:lighttypeLED_3079K     0.014816   0.028777   0.515
#SpeciesHL:lighttypeLED_3079K     0.024297   0.028777   0.844
#SpeciesHP:lighttypeLED_3079K     0.018669   0.028777   0.649
#SpeciesLP:lighttypeLED_3079K     0.036129   0.028777   1.255
#SpeciesMT:lighttypeLED_3079K     0.037368   0.028777   1.299
#SpeciesSL:lighttypeLED_3079K     0.065645   0.028777   2.281
#SpeciesSO:lighttypeLED_3079K    -0.008655   0.028777  -0.301
#SpeciesAC:lighttypeMV           -0.089577   0.028777  -3.113
#SpeciesDE:lighttypeMV           -0.233051   0.028777  -8.099
#SpeciesDN:lighttypeMV           -0.003040   0.028777  -0.106
#SpeciesDP:lighttypeMV            0.068399   0.028777   2.377
#SpeciesHC:lighttypeMV           -0.110104   0.028777  -3.826
#SpeciesHE:lighttypeMV            0.117443   0.028777   4.081
#SpeciesHG:lighttypeMV            0.062217   0.028777   2.162
#SpeciesHL:lighttypeMV           -0.038080   0.028777  -1.323
#SpeciesHP:lighttypeMV           -0.022038   0.028777  -0.766
#SpeciesLP:lighttypeMV            0.104626   0.028777   3.636
#SpeciesMT:lighttypeMV           -0.023726   0.028777  -0.824
#SpeciesSL:lighttypeMV           -0.086936   0.028777  -3.021
#SpeciesSO:lighttypeMV           -0.016215   0.028777  -0.563
#SpeciesAC:lighttypeHPS           0.171563   0.028777   5.962
#SpeciesDE:lighttypeHPS           0.067807   0.028777   2.356
#SpeciesDN:lighttypeHPS           0.121050   0.028777   4.207
#SpeciesDP:lighttypeHPS          -0.025917   0.028777  -0.901
#SpeciesHC:lighttypeHPS           0.090733   0.028777   3.153
#SpeciesHE:lighttypeHPS           0.251227   0.028777   8.730
#SpeciesHG:lighttypeHPS           0.276510   0.028777   9.609
#SpeciesHL:lighttypeHPS           0.175620   0.028777   6.103
#SpeciesHP:lighttypeHPS           0.044788   0.028777   1.556
#SpeciesLP:lighttypeHPS           0.185496   0.028777   6.446
#SpeciesMT:lighttypeHPS           0.029992   0.028777   1.042
#SpeciesSL:lighttypeHPS           0.152667   0.028777   5.305
#SpeciesSO:lighttypeHPS           0.067823   0.028777   2.357
#SpeciesAC:lighttypePCAmber_Cree  0.117423   0.028777   4.080
#SpeciesDE:lighttypePCAmber_Cree  0.041033   0.028777   1.426
#SpeciesDN:lighttypePCAmber_Cree  0.089297   0.028777   3.103
#SpeciesDP:lighttypePCAmber_Cree -0.043433   0.028777  -1.509
#SpeciesHC:lighttypePCAmber_Cree  0.062173   0.028777   2.161
#SpeciesHE:lighttypePCAmber_Cree  0.190736   0.028777   6.628
#SpeciesHG:lighttypePCAmber_Cree  0.206029   0.028777   7.160
#SpeciesHL:lighttypePCAmber_Cree  0.127804   0.028777   4.441
#SpeciesHP:lighttypePCAmber_Cree  0.012939   0.028777   0.450
#SpeciesLP:lighttypePCAmber_Cree  0.119993   0.028777   4.170
#SpeciesMT:lighttypePCAmber_Cree  0.013439   0.028777   0.467
#SpeciesSL:lighttypePCAmber_Cree  0.114596   0.028777   3.982
#SpeciesSO:lighttypePCAmber_Cree  0.039554   0.028777   1.375
#SpeciesAC:lighttypeLED_Orange    0.137669   0.028777   4.784
#SpeciesDE:lighttypeLED_Orange   -0.028413   0.028777  -0.987
#SpeciesDN:lighttypeLED_Orange    0.093673   0.028777   3.255
#SpeciesDP:lighttypeLED_Orange    0.020508   0.028777   0.713
#SpeciesHC:lighttypeLED_Orange    0.039207   0.028777   1.362
#SpeciesHE:lighttypeLED_Orange    0.155619   0.028777   5.408
#SpeciesHG:lighttypeLED_Orange    0.169349   0.028777   5.885
#SpeciesHL:lighttypeLED_Orange    0.109800   0.028777   3.816
#SpeciesHP:lighttypeLED_Orange    0.065908   0.028777   2.290
#SpeciesLP:lighttypeLED_Orange    0.138081   0.028777   4.798
#SpeciesMT:lighttypeLED_Orange    0.064549   0.028777   2.243
#SpeciesSL:lighttypeLED_Orange    0.105514   0.028777   3.667
#SpeciesSO:lighttypeLED_Orange   -0.029870   0.028777  -1.038
#SpeciesAC:lighttypeLPS           0.147190   0.028777   5.115
#SpeciesDE:lighttypeLPS          -0.065617   0.028777  -2.280
#SpeciesDN:lighttypeLPS           0.090167   0.028777   3.133
#SpeciesDP:lighttypeLPS           0.024484   0.028777   0.851
#SpeciesHC:lighttypeLPS           0.029323   0.028777   1.019
#SpeciesHE:lighttypeLPS           0.163579   0.028777   5.684
#SpeciesHG:lighttypeLPS           0.179800   0.028777   6.248
#SpeciesHL:lighttypeLPS           0.116097   0.028777   4.034
#SpeciesHP:lighttypeLPS           0.073001   0.028777   2.537
#SpeciesLP:lighttypeLPS           0.153820   0.028777   5.345
#SpeciesMT:lighttypeLPS           0.069520   0.028777   2.416
#SpeciesSL:lighttypeLPS           0.105975   0.028777   3.683
#SpeciesSO:lighttypeLPS          -0.039892   0.028777  -1.386


#Results with w=0.1
#Linear mixed model fit by REML ['lmerMod']
#Formula: scotJND ~ Species * lighttype + (1 | Specimen)
#Data: MOTHS_MAXJND_STATS_BT[[3]]
#
#REML criterion at convergence: -1631
#
#Scaled residuals: 
#  Min     1Q Median     3Q    Max 
#-3.580 -0.442 -0.002  0.425  4.239 
#
#Random effects:
#  Groups   Name        Variance Std.Dev.
#Specimen (Intercept) 0.004177 0.06463 
#Residual             0.001029 0.03208 
#Number of obs: 630, groups:  Specimen, 70
#
#Fixed effects:
#  Estimate Std. Error t value
#(Intercept)                      0.695914   0.032267  21.567
#SpeciesAC                       -0.311577   0.045633  -6.828
#SpeciesDE                       -0.107198   0.045633  -2.349
#SpeciesDN                       -0.307975   0.045633  -6.749
#SpeciesDP                       -0.343651   0.045633  -7.531
#SpeciesHC                       -0.177637   0.045633  -3.893
#SpeciesHE                       -0.027080   0.045633  -0.593
#SpeciesHG                       -0.039779   0.045633  -0.872
#SpeciesHL                       -0.151541   0.045633  -3.321
#SpeciesHP                       -0.367552   0.045633  -8.055
#SpeciesLP                       -0.242943   0.045633  -5.324
#SpeciesMT                       -0.351230   0.045633  -7.697
#SpeciesSL                       -0.204246   0.045633  -4.476
#SpeciesSO                        0.070815   0.045633   1.552
#lighttypeD65                    -0.054663   0.020287  -2.694
#lighttypeMH                      0.108684   0.020287   5.357
#lighttypeLED_3079K              -0.031089   0.020287  -1.532
#lighttypeMV                      0.081557   0.020287   4.020
#lighttypeHPS                     0.052214   0.020287   2.574
#lighttypePCAmber_Cree            0.069436   0.020287   3.423
#lighttypeLED_Orange             -0.067080   0.020287  -3.307
#lighttypeLPS                    -0.078699   0.020287  -3.879
#SpeciesAC:lighttypeD65           0.028619   0.028690   0.998
#SpeciesDE:lighttypeD65          -0.021894   0.028690  -0.763
#SpeciesDN:lighttypeD65           0.052003   0.028690   1.813
#SpeciesDP:lighttypeD65           0.031093   0.028690   1.084
#SpeciesHC:lighttypeD65          -0.009697   0.028690  -0.338
#SpeciesHE:lighttypeD65           0.057887   0.028690   2.018
#SpeciesHG:lighttypeD65           0.077798   0.028690   2.712
#SpeciesHL:lighttypeD65           0.072726   0.028690   2.535
#SpeciesHP:lighttypeD65           0.033222   0.028690   1.158
#SpeciesLP:lighttypeD65           0.102164   0.028690   3.561
#SpeciesMT:lighttypeD65           0.027690   0.028690   0.965
#SpeciesSL:lighttypeD65          -0.002264   0.028690  -0.079
#SpeciesSO:lighttypeD65           0.052044   0.028690   1.814
#SpeciesAC:lighttypeMH            0.099356   0.028690   3.463
#SpeciesDE:lighttypeMH            0.011604   0.028690   0.404
#SpeciesDN:lighttypeMH            0.036039   0.028690   1.256
#SpeciesDP:lighttypeMH           -0.082190   0.028690  -2.865
#SpeciesHC:lighttypeMH            0.031437   0.028690   1.096
#SpeciesHE:lighttypeMH            0.153617   0.028690   5.354
#SpeciesHG:lighttypeMH            0.165447   0.028690   5.767
#SpeciesHL:lighttypeMH            0.082066   0.028690   2.860
#SpeciesHP:lighttypeMH           -0.018347   0.028690  -0.639
#SpeciesLP:lighttypeMH            0.081660   0.028690   2.846
#SpeciesMT:lighttypeMH           -0.023973   0.028690  -0.836
#SpeciesSL:lighttypeMH            0.098532   0.028690   3.434
#SpeciesSO:lighttypeMH            0.025438   0.028690   0.887
#SpeciesAC:lighttypeLED_3079K     0.055131   0.028690   1.922
#SpeciesDE:lighttypeLED_3079K     0.062358   0.028690   2.173
#SpeciesDN:lighttypeLED_3079K     0.061693   0.028690   2.150
#SpeciesDP:lighttypeLED_3079K     0.042147   0.028690   1.469
#SpeciesHC:lighttypeLED_3079K     0.060296   0.028690   2.102
#SpeciesHE:lighttypeLED_3079K     0.049223   0.028690   1.716
#SpeciesHG:lighttypeLED_3079K     0.013496   0.028690   0.470
#SpeciesHL:lighttypeLED_3079K     0.023521   0.028690   0.820
#SpeciesHP:lighttypeLED_3079K     0.018648   0.028690   0.650
#SpeciesLP:lighttypeLED_3079K     0.035172   0.028690   1.226
#SpeciesMT:lighttypeLED_3079K     0.037309   0.028690   1.300
#SpeciesSL:lighttypeLED_3079K     0.065536   0.028690   2.284
#SpeciesSO:lighttypeLED_3079K    -0.008759   0.028690  -0.305
#SpeciesAC:lighttypeMV           -0.090222   0.028690  -3.145
#SpeciesDE:lighttypeMV           -0.231880   0.028690  -8.082
#SpeciesDN:lighttypeMV           -0.003735   0.028690  -0.130
#SpeciesDP:lighttypeMV            0.068415   0.028690   2.385
#SpeciesHC:lighttypeMV           -0.109822   0.028690  -3.828
#SpeciesHE:lighttypeMV            0.114991   0.028690   4.008
#SpeciesHG:lighttypeMV            0.059744   0.028690   2.082
#SpeciesHL:lighttypeMV           -0.039661   0.028690  -1.382
#SpeciesHP:lighttypeMV           -0.022163   0.028690  -0.772
#SpeciesLP:lighttypeMV            0.102805   0.028690   3.583
#SpeciesMT:lighttypeMV           -0.023847   0.028690  -0.831
#SpeciesSL:lighttypeMV           -0.087128   0.028690  -3.037
#SpeciesSO:lighttypeMV           -0.015918   0.028690  -0.555
#SpeciesAC:lighttypeHPS           0.171672   0.028690   5.984
#SpeciesDE:lighttypeHPS           0.068416   0.028690   2.385
#SpeciesDN:lighttypeHPS           0.120898   0.028690   4.214
#SpeciesDP:lighttypeHPS          -0.025598   0.028690  -0.892
#SpeciesHC:lighttypeHPS           0.090950   0.028690   3.170
#SpeciesHE:lighttypeHPS           0.249867   0.028690   8.709
#SpeciesHG:lighttypeHPS           0.274959   0.028690   9.584
#SpeciesHL:lighttypeHPS           0.174830   0.028690   6.094
#SpeciesHP:lighttypeHPS           0.045042   0.028690   1.570
#SpeciesLP:lighttypeHPS           0.184743   0.028690   6.439
#SpeciesMT:lighttypeHPS           0.030228   0.028690   1.054
#SpeciesSL:lighttypeHPS           0.152918   0.028690   5.330
#SpeciesSO:lighttypeHPS           0.068035   0.028690   2.371
#SpeciesAC:lighttypePCAmber_Cree  0.118061   0.028690   4.115
#SpeciesDE:lighttypePCAmber_Cree  0.042352   0.028690   1.476
#SpeciesDN:lighttypePCAmber_Cree  0.089610   0.028690   3.123
#SpeciesDP:lighttypePCAmber_Cree -0.042741   0.028690  -1.490
#SpeciesHC:lighttypePCAmber_Cree  0.062853   0.028690   2.191
#SpeciesHE:lighttypePCAmber_Cree  0.189578   0.028690   6.608
#SpeciesHG:lighttypePCAmber_Cree  0.204683   0.028690   7.134
#SpeciesHL:lighttypePCAmber_Cree  0.127409   0.028690   4.441
#SpeciesHP:lighttypePCAmber_Cree  0.013845   0.028690   0.483
#SpeciesLP:lighttypePCAmber_Cree  0.119593   0.028690   4.168
#SpeciesMT:lighttypePCAmber_Cree  0.014117   0.028690   0.492
#SpeciesSL:lighttypePCAmber_Cree  0.115331   0.028690   4.020
#SpeciesSO:lighttypePCAmber_Cree  0.040144   0.028690   1.399
#SpeciesAC:lighttypeLED_Orange    0.138143   0.028690   4.815
#SpeciesDE:lighttypeLED_Orange   -0.027149   0.028690  -0.946
#SpeciesDN:lighttypeLED_Orange    0.093914   0.028690   3.273
#SpeciesDP:lighttypeLED_Orange    0.020868   0.028690   0.727
#SpeciesHC:lighttypeLED_Orange    0.039874   0.028690   1.390
#SpeciesHE:lighttypeLED_Orange    0.154282   0.028690   5.377
#SpeciesHG:lighttypeLED_Orange    0.167761   0.028690   5.847
#SpeciesHL:lighttypeLED_Orange    0.109211   0.028690   3.807
#SpeciesHP:lighttypeLED_Orange    0.066678   0.028690   2.324
#SpeciesLP:lighttypeLED_Orange    0.137437   0.028690   4.790
#SpeciesMT:lighttypeLED_Orange    0.065147   0.028690   2.271
#SpeciesSL:lighttypeLED_Orange    0.106168   0.028690   3.700
#SpeciesSO:lighttypeLED_Orange   -0.029285   0.028690  -1.021
#SpeciesAC:lighttypeLPS           0.147632   0.028690   5.146
#SpeciesDE:lighttypeLPS          -0.064366   0.028690  -2.243
#SpeciesDN:lighttypeLPS           0.090389   0.028690   3.151
#SpeciesDP:lighttypeLPS           0.024835   0.028690   0.866
#SpeciesHC:lighttypeLPS           0.029953   0.028690   1.044
#SpeciesHE:lighttypeLPS           0.162252   0.028690   5.655
#SpeciesHG:lighttypeLPS           0.178221   0.028690   6.212
#SpeciesHL:lighttypeLPS           0.115502   0.028690   4.026
#SpeciesHP:lighttypeLPS           0.073738   0.028690   2.570
#SpeciesLP:lighttypeLPS           0.153169   0.028690   5.339
#SpeciesMT:lighttypeLPS           0.070097   0.028690   2.443
#SpeciesSL:lighttypeLPS           0.106602   0.028690   3.716
#SpeciesSO:lighttypeLPS          -0.039292   0.028690  -1.370

#Statistics for maximum contrasts - new reference levels----

#Hawkmoth perception 

#change which light types are kept in here
MOTHS_MAXJND_STATS<-list()
for (i in 1:5){
  
  MOTHS_MAXJND_STATS[[i]]<-MOTHS_MAXJND_ALL_SCOT[[i]]%>%
    filter(lighttype!="D65")%>%
    filter(lighttype!="LED_2700K")%>%
    filter(lighttype!="LED_3000K")%>%
    filter(lighttype!="LED_3500K")%>%
    filter(lighttype!="LED_4000K")%>%
    filter(lighttype!="LED_5000K")%>%
    filter(lighttype!="PCAmber_Luxeon")%>%
    filter(lighttype!="PCAmber_AEL")
  if(i==1|i==2|i==4){
    MOTHS_MAXJND_STATS[[i]]<-MOTHS_MAXJND_STATS[[i]]%>%
      filter(lighttype!="Moon_full")
  }
  if(i==3){
    MOTHS_MAXJND_STATS[[i]]<-MOTHS_MAXJND_STATS[[i]]%>%
      filter(lighttype!="Twilight_-10.8deg")%>%
      filter(lighttype!="Moon_gibbous")%>%
      filter(lighttype!="Moon_quarter")%>%
      filter(lighttype!="Moon_crescent")
  }
  if(i==5){
    MOTHS_MAXJND_STATS[[i]]<-MOTHS_MAXJND_STATS[[i]]%>%
      filter(lighttype!="Moon_full")%>%
      filter(lighttype!="Starlight2")
  }
}


#nit=10 - twilight 11.4 deg is reference
jnd10_mod1<-lmer(scotJND~Species*lighttype+(1|Specimen), data=MOTHS_MAXJND_STATS[[1]])
summary(jnd10_mod1)
par(mfrow=c(1,1))
plot(jnd10_mod1)
hist(resid(jnd10_mod1), breaks=c(20))
qqnorm(resid(jnd10_mod1))
qqline(resid(jnd10_mod1))
#histogram and residuals plot look ok

jnd10_mod2<-lmer(scotJND~Species+lighttype+(1|Specimen), data=MOTHS_MAXJND_STATS[[1]])
summary(jnd10_mod2)
plot(jnd10_mod2)
hist(resid(jnd10_mod2),breaks=c(20))#ok
qqnorm(resid(jnd10_mod2))#ok
qqline(resid(jnd10_mod2))#good
anova(jnd10_mod1, jnd10_mod2)#interaction is significant

#Results with w=0.05
#Linear mixed model fit by REML ['lmerMod']
#Formula: scotJND ~ Species * lighttype + (1 | Specimen)
#Data: MOTHS_MAXJND_STATS[[1]]
#
#REML criterion at convergence: 1976.7
#
#Scaled residuals: 
#  Min      1Q  Median      3Q     Max 
#-3.5732 -0.5043  0.0285  0.4515  3.1115 
#
#Random effects:
#  Groups   Name        Variance Std.Dev.
#Specimen (Intercept) 1.110    1.053   
#Residual             2.691    1.640   
#Number of obs: 560, groups:  Specimen, 70
#
#Fixed effects:
#  Estimate Std. Error t value
#(Intercept)                       8.38762    0.87181   9.621
#SpeciesAC                        -3.99583    1.23293  -3.241
#SpeciesDE                         1.78587    1.23293   1.448
#SpeciesDN                         1.02222    1.23293   0.829
#SpeciesDP                         0.09988    1.23293   0.081
#SpeciesHC                        -2.34644    1.23293  -1.903
#SpeciesHE                         0.51279    1.23293   0.416
#SpeciesHG                        -1.34827    1.23293  -1.094
#SpeciesHL                        -2.90200    1.23293  -2.354
#SpeciesHP                        -2.83474    1.23293  -2.299
#SpeciesLP                        -2.87809    1.23293  -2.334
#SpeciesMT                        -2.23718    1.23293  -1.815
#SpeciesSL                        -4.41437    1.23293  -3.580
#SpeciesSO                         5.43477    1.23293   4.408
#lighttypeMH                       0.62082    1.03745   0.598
#lighttypeLED_3079K                4.92178    1.03745   4.744
#lighttypeMV                       2.03768    1.03745   1.964
#lighttypeHPS                      6.41074    1.03745   6.179
#lighttypePCAmber_Cree            10.41486    1.03745  10.039
#lighttypeLED_Orange              -8.38745    1.03745  -8.085
#lighttypeLPS                     -8.38730    1.03745  -8.085
#SpeciesAC:lighttypeMH            -0.33988    1.46718  -0.232
#SpeciesDE:lighttypeMH             0.23448    1.46718   0.160
#SpeciesDN:lighttypeMH            -0.92639    1.46718  -0.631
#SpeciesDP:lighttypeMH            -0.58804    1.46718  -0.401
#SpeciesHC:lighttypeMH            -0.77251    1.46718  -0.527
#SpeciesHE:lighttypeMH            -0.60641    1.46718  -0.413
#SpeciesHG:lighttypeMH            -0.49595    1.46718  -0.338
#SpeciesHL:lighttypeMH            -0.60854    1.46718  -0.415
#SpeciesHP:lighttypeMH            -0.98011    1.46718  -0.668
#SpeciesLP:lighttypeMH             0.33930    1.46718   0.231
#SpeciesMT:lighttypeMH            -0.75936    1.46718  -0.518
#SpeciesSL:lighttypeMH            -1.48508    1.46718  -1.012
#SpeciesSO:lighttypeMH            -0.77086    1.46718  -0.525
#SpeciesAC:lighttypeLED_3079K     -0.20424    1.46718  -0.139
#SpeciesDE:lighttypeLED_3079K     -4.40195    1.46718  -3.000
#SpeciesDN:lighttypeLED_3079K     -7.79914    1.46718  -5.316
#SpeciesDP:lighttypeLED_3079K     -6.26153    1.46718  -4.268
#SpeciesHC:lighttypeLED_3079K     -3.57403    1.46718  -2.436
#SpeciesHE:lighttypeLED_3079K     -1.68184    1.46718  -1.146
#SpeciesHG:lighttypeLED_3079K      1.21698    1.46718   0.829
#SpeciesHL:lighttypeLED_3079K     -2.39077    1.46718  -1.629
#SpeciesHP:lighttypeLED_3079K     -4.46583    1.46718  -3.044
#SpeciesLP:lighttypeLED_3079K     -0.54121    1.46718  -0.369
#SpeciesMT:lighttypeLED_3079K     -4.16837    1.46718  -2.841
#SpeciesSL:lighttypeLED_3079K      3.22903    1.46718   2.201
#SpeciesSO:lighttypeLED_3079K     -3.24715    1.46718  -2.213
#SpeciesAC:lighttypeMV            -1.05420    1.46718  -0.719
#SpeciesDE:lighttypeMV             1.03536    1.46718   0.706
#SpeciesDN:lighttypeMV             0.50936    1.46718   0.347
#SpeciesDP:lighttypeMV             1.14449    1.46718   0.780
#SpeciesHC:lighttypeMV            -0.34667    1.46718  -0.236
#SpeciesHE:lighttypeMV            -0.50556    1.46718  -0.345
#SpeciesHG:lighttypeMV            -0.69309    1.46718  -0.472
#SpeciesHL:lighttypeMV            -0.87339    1.46718  -0.595
#SpeciesHP:lighttypeMV            -0.88394    1.46718  -0.602
#SpeciesLP:lighttypeMV            -1.54632    1.46718  -1.054
#SpeciesMT:lighttypeMV            -0.58378    1.46718  -0.398
#SpeciesSL:lighttypeMV            -1.47225    1.46718  -1.003
#SpeciesSO:lighttypeMV             0.18036    1.46718   0.123
#SpeciesAC:lighttypeHPS           -0.75416    1.46718  -0.514
#SpeciesDE:lighttypeHPS           -5.78863    1.46718  -3.945
#SpeciesDN:lighttypeHPS           -8.32894    1.46718  -5.677
#SpeciesDP:lighttypeHPS           -8.53614    1.46718  -5.818
#SpeciesHC:lighttypeHPS           -3.60259    1.46718  -2.455
#SpeciesHE:lighttypeHPS           -0.99615    1.46718  -0.679
#SpeciesHG:lighttypeHPS            2.04242    1.46718   1.392
#SpeciesHL:lighttypeHPS           -2.02652    1.46718  -1.381
#SpeciesHP:lighttypeHPS           -5.11432    1.46718  -3.486
#SpeciesLP:lighttypeHPS           -1.01987    1.46718  -0.695
#SpeciesMT:lighttypeHPS           -4.51605    1.46718  -3.078
#SpeciesSL:lighttypeHPS            2.97756    1.46718   2.029
#SpeciesSO:lighttypeHPS           -3.11558    1.46718  -2.124
#SpeciesAC:lighttypePCAmber_Cree   5.64166    1.46718   3.845
#SpeciesDE:lighttypePCAmber_Cree  -2.69811    1.46718  -1.839
#SpeciesDN:lighttypePCAmber_Cree  -2.73729    1.46718  -1.866
#SpeciesDP:lighttypePCAmber_Cree -11.37757    1.46718  -7.755
#SpeciesHC:lighttypePCAmber_Cree   1.37368    1.46718   0.936
#SpeciesHE:lighttypePCAmber_Cree   7.48840    1.46718   5.104
#SpeciesHG:lighttypePCAmber_Cree  10.84493    1.46718   7.392
#SpeciesHL:lighttypePCAmber_Cree   6.82694    1.46718   4.653
#SpeciesHP:lighttypePCAmber_Cree  -2.16488    1.46718  -1.476
#SpeciesLP:lighttypePCAmber_Cree   6.86402    1.46718   4.678
#SpeciesMT:lighttypePCAmber_Cree  -2.92519    1.46718  -1.994
#SpeciesSL:lighttypePCAmber_Cree   7.91102    1.46718   5.392
#SpeciesSO:lighttypePCAmber_Cree   1.76373    1.46718   1.202
#SpeciesAC:lighttypeLED_Orange     3.99589    1.46718   2.724
#SpeciesDE:lighttypeLED_Orange    -1.78585    1.46718  -1.217
#SpeciesDN:lighttypeLED_Orange    -1.02220    1.46718  -0.697
#SpeciesDP:lighttypeLED_Orange    -0.09997    1.46718  -0.068
#SpeciesHC:lighttypeLED_Orange     2.34647    1.46718   1.599
#SpeciesHE:lighttypeLED_Orange    -0.51260    1.46718  -0.349
#SpeciesHG:lighttypeLED_Orange     1.34847    1.46718   0.919
#SpeciesHL:lighttypeLED_Orange     2.90214    1.46718   1.978
#SpeciesHP:lighttypeLED_Orange     2.83473    1.46718   1.932
#SpeciesLP:lighttypeLED_Orange     2.87820    1.46718   1.962
#SpeciesMT:lighttypeLED_Orange     2.23715    1.46718   1.525
#SpeciesSL:lighttypeLED_Orange     4.41442    1.46718   3.009
#SpeciesSO:lighttypeLED_Orange    -5.43464    1.46718  -3.704
#SpeciesAC:lighttypeLPS            3.99600    1.46718   2.724
#SpeciesDE:lighttypeLPS           -1.78583    1.46718  -1.217
#SpeciesDN:lighttypeLPS           -1.02218    1.46718  -0.697
#SpeciesDP:lighttypeLPS           -0.10005    1.46718  -0.068
#SpeciesHC:lighttypeLPS            2.34654    1.46718   1.599
#SpeciesHE:lighttypeLPS           -0.51246    1.46718  -0.349
#SpeciesHG:lighttypeLPS            1.34865    1.46718   0.919
#SpeciesHL:lighttypeLPS            2.90225    1.46718   1.978
#SpeciesHP:lighttypeLPS            2.83473    1.46718   1.932
#SpeciesLP:lighttypeLPS            2.87830    1.46718   1.962
#SpeciesMT:lighttypeLPS            2.23714    1.46718   1.525
#SpeciesSL:lighttypeLPS            4.41450    1.46718   3.009
#SpeciesSO:lighttypeLPS           -5.43447    1.46718  -3.704

#nit=1 - twilight 1 deg is the reference
jnd1_mod1<-lmer(scotJND~Species*lighttype+(1|Specimen), data=MOTHS_MAXJND_STATS[[2]])
summary(jnd1_mod1)
par(mfrow=c(1,1))
plot(jnd1_mod1)
hist(resid(jnd1_mod1), breaks=c(20))
qqnorm(resid(jnd1_mod1))
qqline(resid(jnd1_mod1))
#histogram and residuals plot look ok

jnd1_mod2<-lmer(scotJND~Species+lighttype+(1|Specimen), data=MOTHS_MAXJND_STATS[[2]])
summary(jnd1_mod2)
plot(jnd1_mod2)
hist(resid(jnd1_mod2),breaks=c(20))#ok
qqnorm(resid(jnd1_mod2))#ok
qqline(resid(jnd1_mod2))#good
anova(jnd1_mod1, jnd1_mod2)#interaction is significant

#Results with w=0.05
#Linear mixed model fit by REML ['lmerMod']
#Formula: scotJND ~ Species * lighttype + (1 | Specimen)
#Data: MOTHS_MAXJND_STATS[[2]]
#
#REML criterion at convergence: 1779.3
#
#Scaled residuals: 
#  Min      1Q  Median      3Q     Max 
#-2.9310 -0.4833  0.0269  0.5067  3.8516 
#
#Random effects:
#  Groups   Name        Variance Std.Dev.
#Specimen (Intercept) 0.8821   0.9392  
#Residual             1.6923   1.3009  
#Number of obs: 560, groups:  Specimen, 70
#
#Fixed effects:
#  Estimate Std. Error t value
#(Intercept)                       8.4778     0.7176  11.815
#SpeciesAC                        -4.8136     1.0148  -4.744
#SpeciesDE                         0.6946     1.0148   0.684
#SpeciesDN                        -0.4203     1.0148  -0.414
#SpeciesDP                        -0.8288     1.0148  -0.817
#SpeciesHC                        -2.5508     1.0148  -2.514
#SpeciesHE                         0.6904     1.0148   0.680
#SpeciesHG                        -1.5831     1.0148  -1.560
#SpeciesHL                        -3.3082     1.0148  -3.260
#SpeciesHP                        -3.2564     1.0148  -3.209
#SpeciesLP                        -2.7330     1.0148  -2.693
#SpeciesMT                        -2.9004     1.0148  -2.858
#SpeciesSL                        -3.4009     1.0148  -3.351
#SpeciesSO                         4.7606     1.0148   4.691
#lighttypeMH                       2.3744     0.8228   2.886
#lighttypeLED_3079K                6.6304     0.8228   8.059
#lighttypeMV                       2.0114     0.8228   2.445
#lighttypeHPS                      6.2645     0.8228   7.614
#lighttypePCAmber_Cree             7.2573     0.8228   8.821
#lighttypeLED_Orange              -8.4778     0.8228 -10.304
#lighttypeLPS                     -8.4777     0.8228 -10.304
#SpeciesAC:lighttypeMH            -1.6945     1.1635  -1.456
#SpeciesDE:lighttypeMH            -1.5618     1.1635  -1.342
#SpeciesDN:lighttypeMH            -3.6295     1.1635  -3.119
#SpeciesDP:lighttypeMH            -3.2384     1.1635  -2.783
#SpeciesHC:lighttypeMH            -1.9844     1.1635  -1.706
#SpeciesHE:lighttypeMH            -1.1737     1.1635  -1.009
#SpeciesHG:lighttypeMH             0.2187     1.1635   0.188
#SpeciesHL:lighttypeMH            -1.5918     1.1635  -1.368
#SpeciesHP:lighttypeMH            -2.1650     1.1635  -1.861
#SpeciesLP:lighttypeMH            -1.9471     1.1635  -1.673
#SpeciesMT:lighttypeMH            -2.4262     1.1635  -2.085
#SpeciesSL:lighttypeMH            -0.3186     1.1635  -0.274
#SpeciesSO:lighttypeMH            -1.5842     1.1635  -1.362
#SpeciesAC:lighttypeLED_3079K      5.0593     1.1635   4.348
#SpeciesDE:lighttypeLED_3079K     -2.9409     1.1635  -2.528
#SpeciesDN:lighttypeLED_3079K     -1.7666     1.1635  -1.518
#SpeciesDP:lighttypeLED_3079K     -7.9298     1.1635  -6.815
#SpeciesHC:lighttypeLED_3079K      0.7482     1.1635   0.643
#SpeciesHE:lighttypeLED_3079K      4.0696     1.1635   3.498
#SpeciesHG:lighttypeLED_3079K      7.2764     1.1635   6.254
#SpeciesHL:lighttypeLED_3079K      4.7908     1.1635   4.117
#SpeciesHP:lighttypeLED_3079K     -1.4306     1.1635  -1.229
#SpeciesLP:lighttypeLED_3079K      5.0410     1.1635   4.332
#SpeciesMT:lighttypeLED_3079K     -1.5235     1.1635  -1.309
#SpeciesSL:lighttypeLED_3079K      4.9693     1.1635   4.271
#SpeciesSO:lighttypeLED_3079K     -0.7397     1.1635  -0.636
#SpeciesAC:lighttypeMV            -0.6041     1.1635  -0.519
#SpeciesDE:lighttypeMV             1.5322     1.1635   1.317
#SpeciesDN:lighttypeMV             1.4369     1.1635   1.235
#SpeciesDP:lighttypeMV             1.7422     1.1635   1.497
#SpeciesHC:lighttypeMV            -0.3609     1.1635  -0.310
#SpeciesHE:lighttypeMV            -0.6595     1.1635  -0.567
#SpeciesHG:lighttypeMV            -0.8058     1.1635  -0.693
#SpeciesHL:lighttypeMV            -0.6352     1.1635  -0.546
#SpeciesHP:lighttypeMV            -0.5665     1.1635  -0.487
#SpeciesLP:lighttypeMV            -1.7304     1.1635  -1.487
#SpeciesMT:lighttypeMV            -0.1646     1.1635  -0.141
#SpeciesSL:lighttypeMV            -2.4171     1.1635  -2.077
#SpeciesSO:lighttypeMV             0.5927     1.1635   0.509
#SpeciesAC:lighttypeHPS            4.6088     1.1635   3.961
#SpeciesDE:lighttypeHPS           -3.1210     1.1635  -2.682
#SpeciesDN:lighttypeHPS           -2.3967     1.1635  -2.060
#SpeciesDP:lighttypeHPS           -8.3469     1.1635  -7.174
#SpeciesHC:lighttypeHPS            0.5499     1.1635   0.473
#SpeciesHE:lighttypeHPS            3.7878     1.1635   3.255
#SpeciesHG:lighttypeHPS            6.9975     1.1635   6.014
#SpeciesHL:lighttypeHPS            4.6345     1.1635   3.983
#SpeciesHP:lighttypeHPS           -1.7706     1.1635  -1.522
#SpeciesLP:lighttypeHPS            3.6355     1.1635   3.124
#SpeciesMT:lighttypeHPS           -2.3221     1.1635  -1.996
#SpeciesSL:lighttypeHPS            4.7700     1.1635   4.100
#SpeciesSO:lighttypeHPS           -0.8121     1.1635  -0.698
#SpeciesAC:lighttypePCAmber_Cree   3.9539     1.1635   3.398
#SpeciesDE:lighttypePCAmber_Cree  -3.2789     1.1635  -2.818
#SpeciesDN:lighttypePCAmber_Cree  -4.4546     1.1635  -3.828
#SpeciesDP:lighttypePCAmber_Cree  -8.7840     1.1635  -7.549
#SpeciesHC:lighttypePCAmber_Cree  -0.2222     1.1635  -0.191
#SpeciesHE:lighttypePCAmber_Cree   3.9024     1.1635   3.354
#SpeciesHG:lighttypePCAmber_Cree   7.0009     1.1635   6.017
#SpeciesHL:lighttypePCAmber_Cree   4.0027     1.1635   3.440
#SpeciesHP:lighttypePCAmber_Cree  -2.3060     1.1635  -1.982
#SpeciesLP:lighttypePCAmber_Cree   3.1840     1.1635   2.736
#SpeciesMT:lighttypePCAmber_Cree  -3.1564     1.1635  -2.713
#SpeciesSL:lighttypePCAmber_Cree   4.5840     1.1635   3.940
#SpeciesSO:lighttypePCAmber_Cree  -0.5662     1.1635  -0.487
#SpeciesAC:lighttypeLED_Orange     4.8137     1.1635   4.137
#SpeciesDE:lighttypeLED_Orange    -0.6946     1.1635  -0.597
#SpeciesDN:lighttypeLED_Orange     0.4203     1.1635   0.361
#SpeciesDP:lighttypeLED_Orange     0.8287     1.1635   0.712
#SpeciesHC:lighttypeLED_Orange     2.5508     1.1635   2.192
#SpeciesHE:lighttypeLED_Orange    -0.6904     1.1635  -0.593
#SpeciesHG:lighttypeLED_Orange     1.5832     1.1635   1.361
#SpeciesHL:lighttypeLED_Orange     3.3083     1.1635   2.843
#SpeciesHP:lighttypeLED_Orange     3.2564     1.1635   2.799
#SpeciesLP:lighttypeLED_Orange     2.7330     1.1635   2.349
#SpeciesMT:lighttypeLED_Orange     2.9004     1.1635   2.493
#SpeciesSL:lighttypeLED_Orange     3.4009     1.1635   2.923
#SpeciesSO:lighttypeLED_Orange    -4.7605     1.1635  -4.091
#SpeciesAC:lighttypeLPS            4.8137     1.1635   4.137
#SpeciesDE:lighttypeLPS           -0.6945     1.1635  -0.597
#SpeciesDN:lighttypeLPS            0.4203     1.1635   0.361
#SpeciesDP:lighttypeLPS            0.8287     1.1635   0.712
#SpeciesHC:lighttypeLPS            2.5508     1.1635   2.192
#SpeciesHE:lighttypeLPS           -0.6903     1.1635  -0.593
#SpeciesHG:lighttypeLPS            1.5833     1.1635   1.361
#SpeciesHL:lighttypeLPS            3.3083     1.1635   2.843
#SpeciesHP:lighttypeLPS            3.2564     1.1635   2.799
#SpeciesLP:lighttypeLPS            2.7331     1.1635   2.349
#SpeciesMT:lighttypeLPS            2.9004     1.1635   2.493
#SpeciesSL:lighttypeLPS            3.4009     1.1635   2.923
#SpeciesSO:lighttypeLPS           -4.7605     1.1635  -4.091

#nit=0.1 - full moon is the reference, as before
jnd0.1_mod1<-lmer(scotJND~Species*lighttype+(1|Specimen), data=MOTHS_MAXJND_STATS[[3]])
summary(jnd0.1_mod1)
par(mfrow=c(1,1))
plot(jnd0.1_mod1)
hist(resid(jnd0.1_mod1), breaks=c(20))
qqnorm(resid(jnd0.1_mod1))
qqline(resid(jnd0.1_mod1))
#histogram and residuals plot look ok

jnd0.1_mod2<-lmer(scotJND~Species+lighttype+(1|Specimen), data=MOTHS_MAXJND_STATS[[3]])
summary(jnd0.1_mod2)
plot(jnd0.1_mod2)
hist(resid(jnd0.1_mod2),breaks=c(20))#ok
qqnorm(resid(jnd0.1_mod2))#ok
qqline(resid(jnd0.1_mod2))#good
anova(jnd0.1_mod1, jnd0.1_mod2)#interaction is significant

#Results with w=0.05
#Linear mixed model fit by REML ['lmerMod']
#Formula: scotJND ~ Species * lighttype + (1 | Specimen)
#Data: MOTHS_MAXJND_STATS[[3]]
#
#REML criterion at convergence: 1360.2
#
#Scaled residuals: 
#  Min      1Q  Median      3Q     Max 
#-3.2728 -0.5220  0.0115  0.5443  4.1461 
#
#Random effects:
#  Groups   Name        Variance Std.Dev.
#Specimen (Intercept) 0.4344   0.6591  
#Residual             0.6468   0.8043  
#Number of obs: 560, groups:  Specimen, 70
#
#Fixed effects:
#  Estimate Std. Error t value
#(Intercept)                      10.00508    0.46503  21.515
#SpeciesAC                        -5.09745    0.65765  -7.751
#SpeciesDE                        -2.52261    0.65765  -3.836
#SpeciesDN                        -4.01802    0.65765  -6.110
#SpeciesDP                        -4.16985    0.65765  -6.341
#SpeciesHC                        -3.46507    0.65765  -5.269
#SpeciesHE                         0.68943    0.65765   1.048
#SpeciesHG                        -0.14334    0.65765  -0.218
#SpeciesHL                        -2.93293    0.65765  -4.460
#SpeciesHP                        -4.30158    0.65765  -6.541
#SpeciesLP                        -2.14937    0.65765  -3.268
#SpeciesMT                        -4.59322    0.65765  -6.984
#SpeciesSL                        -2.20769    0.65765  -3.357
#SpeciesSO                         2.27972    0.65765   3.466
#lighttypeMH                       1.43994    0.50866   2.831
#lighttypeLED_3079K               -0.58178    0.50866  -1.144
#lighttypeMV                       0.67849    0.50866   1.334
#lighttypeHPS                      0.64540    0.50866   1.269
#lighttypePCAmber_Cree            -1.15884    0.50866  -2.278
#lighttypeLED_Orange             -10.00506    0.50866 -19.669
#lighttypeLPS                    -10.00505    0.50866 -19.669
#SpeciesAC:lighttypeMH             1.45366    0.71936   2.021
#SpeciesDE:lighttypeMH            -1.38994    0.71936  -1.932
#SpeciesDN:lighttypeMH            -1.00499    0.71936  -1.397
#SpeciesDP:lighttypeMH            -2.27489    0.71936  -3.162
#SpeciesHC:lighttypeMH            -0.37212    0.71936  -0.517
#SpeciesHE:lighttypeMH             0.02805    0.71936   0.039
#SpeciesHG:lighttypeMH             0.65300    0.71936   0.908
#SpeciesHL:lighttypeMH             0.71984    0.71936   1.001
#SpeciesHP:lighttypeMH            -1.37722    0.71936  -1.915
#SpeciesLP:lighttypeMH            -0.25540    0.71936  -0.355
#SpeciesMT:lighttypeMH            -0.73188    0.71936  -1.017
#SpeciesSL:lighttypeMH             0.47540    0.71936   0.661
#SpeciesSO:lighttypeMH            -1.39849    0.71936  -1.944
#SpeciesAC:lighttypeLED_3079K      3.83526    0.71936   5.332
#SpeciesDE:lighttypeLED_3079K     -0.20283    0.71936  -0.282
#SpeciesDN:lighttypeLED_3079K      1.48104    0.71936   2.059
#SpeciesDP:lighttypeLED_3079K     -0.65259    0.71936  -0.907
#SpeciesHC:lighttypeLED_3079K      1.46142    0.71936   2.032
#SpeciesHE:lighttypeLED_3079K      2.31100    0.71936   3.213
#SpeciesHG:lighttypeLED_3079K      3.58611    0.71936   4.985
#SpeciesHL:lighttypeLED_3079K      3.75057    0.71936   5.214
#SpeciesHP:lighttypeLED_3079K      0.62583    0.71936   0.870
#SpeciesLP:lighttypeLED_3079K      2.25903    0.71936   3.140
#SpeciesMT:lighttypeLED_3079K      0.56584    0.71936   0.787
#SpeciesSL:lighttypeLED_3079K      1.72086    0.71936   2.392
#SpeciesSO:lighttypeLED_3079K     -0.70661    0.71936  -0.982
#SpeciesAC:lighttypeMV            -1.79952    0.71936  -2.502
#SpeciesDE:lighttypeMV             1.79415    0.71936   2.494
#SpeciesDN:lighttypeMV             2.02960    0.71936   2.821
#SpeciesDP:lighttypeMV             3.04982    0.71936   4.240
#SpeciesHC:lighttypeMV            -0.28241    0.71936  -0.393
#SpeciesHE:lighttypeMV            -0.94647    0.71936  -1.316
#SpeciesHG:lighttypeMV            -2.63257    0.71936  -3.660
#SpeciesHL:lighttypeMV            -1.97569    0.71936  -2.746
#SpeciesHP:lighttypeMV            -0.20052    0.71936  -0.279
#SpeciesLP:lighttypeMV            -2.07224    0.71936  -2.881
#SpeciesMT:lighttypeMV             0.46608    0.71936   0.648
#SpeciesSL:lighttypeMV            -2.91008    0.71936  -4.045
#SpeciesSO:lighttypeMV             1.03830    0.71936   1.443
#SpeciesAC:lighttypeHPS            3.74450    0.71936   5.205
#SpeciesDE:lighttypeHPS           -0.42921    0.71936  -0.597
#SpeciesDN:lighttypeHPS            0.12091    0.71936   0.168
#SpeciesDP:lighttypeHPS           -2.11107    0.71936  -2.935
#SpeciesHC:lighttypeHPS            1.12662    0.71936   1.566
#SpeciesHE:lighttypeHPS            1.63205    0.71936   2.269
#SpeciesHG:lighttypeHPS            2.83113    0.71936   3.936
#SpeciesHL:lighttypeHPS            2.59043    0.71936   3.601
#SpeciesHP:lighttypeHPS            0.07115    0.71936   0.099
#SpeciesLP:lighttypeHPS            1.47203    0.71936   2.046
#SpeciesMT:lighttypeHPS            0.08276    0.71936   0.115
#SpeciesSL:lighttypeHPS            2.04766    0.71936   2.847
#SpeciesSO:lighttypeHPS           -0.39127    0.71936  -0.544
#SpeciesAC:lighttypePCAmber_Cree   5.27585    0.71936   7.334
#SpeciesDE:lighttypePCAmber_Cree   1.01054    0.71936   1.405
#SpeciesDN:lighttypePCAmber_Cree   2.49687    0.71936   3.471
#SpeciesDP:lighttypePCAmber_Cree  -0.85490    0.71936  -1.188
#SpeciesHC:lighttypePCAmber_Cree   2.88539    0.71936   4.011
#SpeciesHE:lighttypePCAmber_Cree   3.86047    0.71936   5.367
#SpeciesHG:lighttypePCAmber_Cree   5.20532    0.71936   7.236
#SpeciesHL:lighttypePCAmber_Cree   5.14440    0.71936   7.151
#SpeciesHP:lighttypePCAmber_Cree   1.70700    0.71936   2.373
#SpeciesLP:lighttypePCAmber_Cree   3.82850    0.71936   5.322
#SpeciesMT:lighttypePCAmber_Cree   1.55055    0.71936   2.155
#SpeciesSL:lighttypePCAmber_Cree   2.88777    0.71936   4.014
#SpeciesSO:lighttypePCAmber_Cree   0.33889    0.71936   0.471
#SpeciesAC:lighttypeLED_Orange     5.09745    0.71936   7.086
#SpeciesDE:lighttypeLED_Orange     2.52261    0.71936   3.507
#SpeciesDN:lighttypeLED_Orange     4.01802    0.71936   5.586
#SpeciesDP:lighttypeLED_Orange     4.16984    0.71936   5.797
#SpeciesHC:lighttypeLED_Orange     3.46507    0.71936   4.817
#SpeciesHE:lighttypeLED_Orange    -0.68941    0.71936  -0.958
#SpeciesHG:lighttypeLED_Orange     0.14336    0.71936   0.199
#SpeciesHL:lighttypeLED_Orange     2.93294    0.71936   4.077
#SpeciesHP:lighttypeLED_Orange     4.30158    0.71936   5.980
#SpeciesLP:lighttypeLED_Orange     2.14938    0.71936   2.988
#SpeciesMT:lighttypeLED_Orange     4.59322    0.71936   6.385
#SpeciesSL:lighttypeLED_Orange     2.20770    0.71936   3.069
#SpeciesSO:lighttypeLED_Orange    -2.27971    0.71936  -3.169
#SpeciesAC:lighttypeLPS            5.09746    0.71936   7.086
#SpeciesDE:lighttypeLPS            2.52261    0.71936   3.507
#SpeciesDN:lighttypeLPS            4.01802    0.71936   5.586
#SpeciesDP:lighttypeLPS            4.16983    0.71936   5.797
#SpeciesHC:lighttypeLPS            3.46508    0.71936   4.817
#SpeciesHE:lighttypeLPS           -0.68940    0.71936  -0.958
#SpeciesHG:lighttypeLPS            0.14338    0.71936   0.199
#SpeciesHL:lighttypeLPS            2.93295    0.71936   4.077
#SpeciesHP:lighttypeLPS            4.30158    0.71936   5.980
#SpeciesLP:lighttypeLPS            2.14939    0.71936   2.988
#SpeciesMT:lighttypeLPS            4.59321    0.71936   6.385
#SpeciesSL:lighttypeLPS            2.20771    0.71936   3.069
#SpeciesSO:lighttypeLPS           -2.27969    0.71936  -3.169

#nit=0.01 - crescent moon is the reference
jnd0.01_mod1<-lmer(scotJND~Species*lighttype+(1|Specimen), data=MOTHS_MAXJND_STATS[[4]])
summary(jnd0.01_mod1)
par(mfrow=c(1,1))
plot(jnd0.01_mod1)
hist(resid(jnd0.01_mod1), breaks=c(20))
qqnorm(resid(jnd0.01_mod1))
qqline(resid(jnd0.01_mod1))
#histogram and residuals plot look ok

jnd0.01_mod2<-lmer(scotJND~Species+lighttype+(1|Specimen), data=MOTHS_MAXJND_STATS[[4]])
summary(jnd0.01_mod2)
plot(jnd0.01_mod2)
hist(resid(jnd0.01_mod2),breaks=c(20))#ok
qqnorm(resid(jnd0.01_mod2))#ok
qqline(resid(jnd0.01_mod2))#good
anova(jnd0.01_mod1, jnd0.01_mod2)#interaction is significant

#Results for w=0.05
#Linear mixed model fit by REML ['lmerMod']
#Formula: scotJND ~ Species * lighttype + (1 | Specimen)
#Data: MOTHS_MAXJND_STATS[[4]]
#
#REML criterion at convergence: 610.3
#
#Scaled residuals: 
#  Min      1Q  Median      3Q     Max 
#-3.0770 -0.5281  0.0168  0.5216  3.7376 
#
#Random effects:
#  Groups   Name        Variance Std.Dev.
#Specimen (Intercept) 0.1308   0.3616  
#Residual             0.1145   0.3383  
#Number of obs: 560, groups:  Specimen, 70
#
#Fixed effects:
#  Estimate Std. Error t value
#(Intercept)                      6.33773    0.22147  28.616
#SpeciesAC                       -1.72732    0.31321  -5.515
#SpeciesDE                       -2.50724    0.31321  -8.005
#SpeciesDN                       -2.40450    0.31321  -7.677
#SpeciesDP                       -3.11890    0.31321  -9.958
#SpeciesHC                       -1.78347    0.31321  -5.694
#SpeciesHE                        1.43189    0.31321   4.572
#SpeciesHG                        1.31674    0.31321   4.204
#SpeciesHL                       -0.41140    0.31321  -1.313
#SpeciesHP                       -2.80304    0.31321  -8.949
#SpeciesLP                       -0.56480    0.31321  -1.803
#SpeciesMT                       -2.85584    0.31321  -9.118
#SpeciesSL                       -1.05545    0.31321  -3.370
#SpeciesSO                        0.42564    0.31321   1.359
#lighttypeMH                     -0.07021    0.21398  -0.328
#lighttypeLED_3079K              -0.96231    0.21398  -4.497
#lighttypeMV                      1.05344    0.21398   4.923
#lighttypeHPS                    -1.35881    0.21398  -6.350
#lighttypePCAmber_Cree           -3.24881    0.21398 -15.183
#lighttypeLED_Orange             -6.33772    0.21398 -29.618
#lighttypeLPS                    -6.33772    0.21398 -29.618
#SpeciesAC:lighttypeMH            0.37457    0.30261   1.238
#SpeciesDE:lighttypeMH            0.19888    0.30261   0.657
#SpeciesDN:lighttypeMH            0.04686    0.30261   0.155
#SpeciesDP:lighttypeMH           -0.36220    0.30261  -1.197
#SpeciesHC:lighttypeMH            0.21447    0.30261   0.709
#SpeciesHE:lighttypeMH           -0.02379    0.30261  -0.079
#SpeciesHG:lighttypeMH            0.10543    0.30261   0.348
#SpeciesHL:lighttypeMH            0.05613    0.30261   0.185
#SpeciesHP:lighttypeMH            0.02489    0.30261   0.082
#SpeciesLP:lighttypeMH           -0.09739    0.30261  -0.322
#SpeciesMT:lighttypeMH            0.02087    0.30261   0.069
#SpeciesSL:lighttypeMH            0.28513    0.30261   0.942
#SpeciesSO:lighttypeMH            0.07092    0.30261   0.234
#SpeciesAC:lighttypeLED_3079K     0.45248    0.30261   1.495
#SpeciesDE:lighttypeLED_3079K     0.31784    0.30261   1.050
#SpeciesDN:lighttypeLED_3079K     0.30517    0.30261   1.008
#SpeciesDP:lighttypeLED_3079K     0.44355    0.30261   1.466
#SpeciesHC:lighttypeLED_3079K     0.35564    0.30261   1.175
#SpeciesHE:lighttypeLED_3079K    -0.46964    0.30261  -1.552
#SpeciesHG:lighttypeLED_3079K    -0.32694    0.30261  -1.080
#SpeciesHL:lighttypeLED_3079K    -0.09057    0.30261  -0.299
#SpeciesHP:lighttypeLED_3079K     0.35149    0.30261   1.162
#SpeciesLP:lighttypeLED_3079K    -0.02101    0.30261  -0.069
#SpeciesMT:lighttypeLED_3079K     0.45373    0.30261   1.499
#SpeciesSL:lighttypeLED_3079K     0.26773    0.30261   0.885
#SpeciesSO:lighttypeLED_3079K    -0.14973    0.30261  -0.495
#SpeciesAC:lighttypeMV           -2.89234    0.30261  -9.558
#SpeciesDE:lighttypeMV           -0.05314    0.30261  -0.176
#SpeciesDN:lighttypeMV           -0.65729    0.30261  -2.172
#SpeciesDP:lighttypeMV            0.88597    0.30261   2.928
#SpeciesHC:lighttypeMV           -1.04479    0.30261  -3.453
#SpeciesHE:lighttypeMV           -1.50845    0.30261  -4.985
#SpeciesHG:lighttypeMV           -2.05678    0.30261  -6.797
#SpeciesHL:lighttypeMV           -2.37106    0.30261  -7.835
#SpeciesHP:lighttypeMV           -0.69227    0.30261  -2.288
#SpeciesLP:lighttypeMV           -1.52267    0.30261  -5.032
#SpeciesMT:lighttypeMV           -0.64092    0.30261  -2.118
#SpeciesSL:lighttypeMV           -1.84842    0.30261  -6.108
#SpeciesSO:lighttypeMV            0.08534    0.30261   0.282
#SpeciesAC:lighttypeHPS           1.33512    0.30261   4.412
#SpeciesDE:lighttypeHPS           1.14122    0.30261   3.771
#SpeciesDN:lighttypeHPS           1.15131    0.30261   3.805
#SpeciesDP:lighttypeHPS           0.36250    0.30261   1.198
#SpeciesHC:lighttypeHPS           1.08592    0.30261   3.588
#SpeciesHE:lighttypeHPS           0.56176    0.30261   1.856
#SpeciesHG:lighttypeHPS           0.85375    0.30261   2.821
#SpeciesHL:lighttypeHPS           0.97342    0.30261   3.217
#SpeciesHP:lighttypeHPS           0.98899    0.30261   3.268
#SpeciesLP:lighttypeHPS           0.90105    0.30261   2.978
#SpeciesMT:lighttypeHPS           0.85928    0.30261   2.840
#SpeciesSL:lighttypeHPS           1.01029    0.30261   3.339
#SpeciesSO:lighttypeHPS           0.57845    0.30261   1.912
#SpeciesAC:lighttypePCAmber_Cree  1.87560    0.30261   6.198
#SpeciesDE:lighttypePCAmber_Cree  1.98039    0.30261   6.544
#SpeciesDN:lighttypePCAmber_Cree  2.01983    0.30261   6.675
#SpeciesDP:lighttypePCAmber_Cree  1.37133    0.30261   4.532
#SpeciesHC:lighttypePCAmber_Cree  1.69762    0.30261   5.610
#SpeciesHE:lighttypePCAmber_Cree  0.59487    0.30261   1.966
#SpeciesHG:lighttypePCAmber_Cree  0.94399    0.30261   3.119
#SpeciesHL:lighttypePCAmber_Cree  1.54575    0.30261   5.108
#SpeciesHP:lighttypePCAmber_Cree  1.94408    0.30261   6.424
#SpeciesLP:lighttypePCAmber_Cree  1.36547    0.30261   4.512
#SpeciesMT:lighttypePCAmber_Cree  1.81329    0.30261   5.992
#SpeciesSL:lighttypePCAmber_Cree  1.30923    0.30261   4.326
#SpeciesSO:lighttypePCAmber_Cree  0.59772    0.30261   1.975
#SpeciesAC:lighttypeLED_Orange    1.72732    0.30261   5.708
#SpeciesDE:lighttypeLED_Orange    2.50724    0.30261   8.285
#SpeciesDN:lighttypeLED_Orange    2.40450    0.30261   7.946
#SpeciesDP:lighttypeLED_Orange    3.11890    0.30261  10.307
#SpeciesHC:lighttypeLED_Orange    1.78347    0.30261   5.894
#SpeciesHE:lighttypeLED_Orange   -1.43188    0.30261  -4.732
#SpeciesHG:lighttypeLED_Orange   -1.31673    0.30261  -4.351
#SpeciesHL:lighttypeLED_Orange    0.41140    0.30261   1.359
#SpeciesHP:lighttypeLED_Orange    2.80304    0.30261   9.263
#SpeciesLP:lighttypeLED_Orange    0.56481    0.30261   1.866
#SpeciesMT:lighttypeLED_Orange    2.85583    0.30261   9.437
#SpeciesSL:lighttypeLED_Orange    1.05545    0.30261   3.488
#SpeciesSO:lighttypeLED_Orange   -0.42564    0.30261  -1.407
#SpeciesAC:lighttypeLPS           1.72732    0.30261   5.708
#SpeciesDE:lighttypeLPS           2.50724    0.30261   8.285
#SpeciesDN:lighttypeLPS           2.40450    0.30261   7.946
#SpeciesDP:lighttypeLPS           3.11890    0.30261  10.307
#SpeciesHC:lighttypeLPS           1.78347    0.30261   5.894
#SpeciesHE:lighttypeLPS          -1.43188    0.30261  -4.732
#SpeciesHG:lighttypeLPS          -1.31672    0.30261  -4.351
#SpeciesHL:lighttypeLPS           0.41140    0.30261   1.360
#SpeciesHP:lighttypeLPS           2.80304    0.30261   9.263
#SpeciesLP:lighttypeLPS           0.56481    0.30261   1.866
#SpeciesMT:lighttypeLPS           2.85583    0.30261   9.437
#SpeciesSL:lighttypeLPS           1.05545    0.30261   3.488
#SpeciesSO:lighttypeLPS          -0.42563    0.30261  -1.407

#nit=0.001 - starlight1 is the reference
MOTHS_MAXJND_STATS[[5]]$lighttype <- factor(MOTHS_MAXJND_STATS[[5]]$lighttype, 
                                               levels = c("Starlight1","MH", "LED_3079K","MV","HPS", "PCAmber_Cree","LPS","LED_Orange"))
jnd0.001_mod1<-lmer(scotJND~Species*lighttype+(1|Specimen), data=MOTHS_MAXJND_STATS[[5]])
summary(jnd0.001_mod1)
par(mfrow=c(1,1))
plot(jnd0.001_mod1)
hist(resid(jnd0.001_mod1), breaks=c(20))
qqnorm(resid(jnd0.001_mod1))
qqline(resid(jnd0.001_mod1))
#histogram and residuals plot look ok

jnd0.001_mod2<-lmer(scotJND~Species+lighttype+(1|Specimen), data=MOTHS_MAXJND_STATS[[5]])
summary(jnd0.001_mod2)
plot(jnd0.001_mod2)
hist(resid(jnd0.001_mod2),breaks=c(20))#ok
qqnorm(resid(jnd0.001_mod2))#ok
qqline(resid(jnd0.001_mod2))#good
anova(jnd0.001_mod1, jnd0.001_mod2)#interaction is significant

#Results with w=0.05
#Linear mixed model fit by REML ['lmerMod']
#Formula: scotJND ~ Species * lighttype + (1 | Specimen)
#Data: MOTHS_MAXJND_STATS[[5]]
#
#REML criterion at convergence: -290.1
#
#Scaled residuals: 
#  Min      1Q  Median      3Q     Max 
#-2.7191 -0.5167  0.0334  0.4843  3.3764 
#
#Random effects:
#  Groups   Name        Variance Std.Dev.
#Specimen (Intercept) 0.01890  0.1375  
#Residual             0.01519  0.1233  
#Number of obs: 560, groups:  Specimen, 70
#
#Fixed effects:
#  Estimate Std. Error t value
#(Intercept)                      2.4717607  0.0825803  29.932
#SpeciesAC                       -0.7438642  0.1167862  -6.369
#SpeciesDE                       -1.0884654  0.1167862  -9.320
#SpeciesDN                       -0.8909471  0.1167862  -7.629
#SpeciesDP                       -1.2372662  0.1167862 -10.594
#SpeciesHC                       -0.6880585  0.1167862  -5.892
#SpeciesHE                        0.6575108  0.1167862   5.630
#SpeciesHG                        0.5822517  0.1167862   4.986
#SpeciesHL                       -0.1729312  0.1167862  -1.481
#SpeciesHP                       -1.1187447  0.1167862  -9.579
#SpeciesLP                       -0.2287814  0.1167862  -1.959
#SpeciesMT                       -1.1347256  0.1167862  -9.716
#SpeciesSL                       -0.5016116  0.1167862  -4.295
#SpeciesSO                        0.1330285  0.1167862   1.139
#lighttypeMH                     -0.2304857  0.0779563  -2.957
#lighttypeLED_3079K              -0.5165230  0.0779563  -6.626
#lighttypeMV                      0.3655832  0.0779563   4.690
#lighttypeHPS                    -0.8001708  0.0779563 -10.264
#lighttypePCAmber_Cree           -1.4844072  0.0779563 -19.042
#lighttypeLPS                    -2.4717575  0.0779563 -31.707
#lighttypeLED_Orange             -2.4717590  0.0779563 -31.707
#SpeciesAC:lighttypeMH            0.3128351  0.1102468   2.838
#SpeciesDE:lighttypeMH            0.2469403  0.1102468   2.240
#SpeciesDN:lighttypeMH            0.1414476  0.1102468   1.283
#SpeciesDP:lighttypeMH           -0.0008769  0.1102468  -0.008
#SpeciesHC:lighttypeMH            0.1979980  0.1102468   1.796
#SpeciesHE:lighttypeMH            0.0595326  0.1102468   0.540
#SpeciesHG:lighttypeMH            0.1561260  0.1102468   1.416
#SpeciesHL:lighttypeMH            0.1886668  0.1102468   1.711
#SpeciesHP:lighttypeMH            0.1428723  0.1102468   1.296
#SpeciesLP:lighttypeMH            0.1123995  0.1102468   1.020
#SpeciesMT:lighttypeMH            0.1303569  0.1102468   1.182
#SpeciesSL:lighttypeMH            0.2389059  0.1102468   2.167
#SpeciesSO:lighttypeMH            0.0771170  0.1102468   0.699
#SpeciesAC:lighttypeLED_3079K     0.3299627  0.1102468   2.993
#SpeciesDE:lighttypeLED_3079K     0.2733354  0.1102468   2.479
#SpeciesDN:lighttypeLED_3079K     0.2298269  0.1102468   2.085
#SpeciesDP:lighttypeLED_3079K     0.2605025  0.1102468   2.363
#SpeciesHC:lighttypeLED_3079K     0.2432262  0.1102468   2.206
#SpeciesHE:lighttypeLED_3079K    -0.0775116  0.1102468  -0.703
#SpeciesHG:lighttypeLED_3079K     0.0191190  0.1102468   0.173
#SpeciesHL:lighttypeLED_3079K     0.1424229  0.1102468   1.292
#SpeciesHP:lighttypeLED_3079K     0.2434535  0.1102468   2.208
#SpeciesLP:lighttypeLED_3079K     0.1453424  0.1102468   1.318
#SpeciesMT:lighttypeLED_3079K     0.2717297  0.1102468   2.465
#SpeciesSL:lighttypeLED_3079K     0.2281295  0.1102468   2.069
#SpeciesSO:lighttypeLED_3079K    -0.0127716  0.1102468  -0.116
#SpeciesAC:lighttypeMV           -0.8655507  0.1102468  -7.851
#SpeciesDE:lighttypeMV           -0.0914104  0.1102468  -0.829
#SpeciesDN:lighttypeMV           -0.2315041  0.1102468  -2.100
#SpeciesDP:lighttypeMV            0.2229851  0.1102468   2.023
#SpeciesHC:lighttypeMV           -0.3556155  0.1102468  -3.226
#SpeciesHE:lighttypeMV           -0.4211776  0.1102468  -3.820
#SpeciesHG:lighttypeMV           -0.6226910  0.1102468  -5.648
#SpeciesHL:lighttypeMV           -0.6040380  0.1102468  -5.479
#SpeciesHP:lighttypeMV           -0.2813275  0.1102468  -2.552
#SpeciesLP:lighttypeMV           -0.3566090  0.1102468  -3.235
#SpeciesMT:lighttypeMV           -0.2156980  0.1102468  -1.957
#SpeciesSL:lighttypeMV           -0.5514880  0.1102468  -5.002
#SpeciesSO:lighttypeMV           -0.0903593  0.1102468  -0.820
#SpeciesAC:lighttypeHPS           0.6439916  0.1102468   5.841
#SpeciesDE:lighttypeHPS           0.6365089  0.1102468   5.773
#SpeciesDN:lighttypeHPS           0.5283263  0.1102468   4.792
#SpeciesDP:lighttypeHPS           0.3166206  0.1102468   2.872
#SpeciesHC:lighttypeHPS           0.4966258  0.1102468   4.505
#SpeciesHE:lighttypeHPS           0.1696335  0.1102468   1.539
#SpeciesHG:lighttypeHPS           0.3196208  0.1102468   2.899
#SpeciesHL:lighttypeHPS           0.4832463  0.1102468   4.383
#SpeciesHP:lighttypeHPS           0.5261067  0.1102468   4.772
#SpeciesLP:lighttypeHPS           0.4213040  0.1102468   3.821
#SpeciesMT:lighttypeHPS           0.4735618  0.1102468   4.295
#SpeciesSL:lighttypeHPS           0.4970147  0.1102468   4.508
#SpeciesSO:lighttypeHPS           0.2397006  0.1102468   2.174
#SpeciesAC:lighttypePCAmber_Cree  0.7946361  0.1102468   7.208
#SpeciesDE:lighttypePCAmber_Cree  0.9201126  0.1102468   8.346
#SpeciesDN:lighttypePCAmber_Cree  0.7735963  0.1102468   7.017
#SpeciesDP:lighttypePCAmber_Cree  0.6787919  0.1102468   6.157
#SpeciesHC:lighttypePCAmber_Cree  0.6651211  0.1102468   6.033
#SpeciesHE:lighttypePCAmber_Cree  0.0100853  0.1102468   0.091
#SpeciesHG:lighttypePCAmber_Cree  0.1629736  0.1102468   1.478
#SpeciesHL:lighttypePCAmber_Cree  0.5513387  0.1102468   5.001
#SpeciesHP:lighttypePCAmber_Cree  0.8458919  0.1102468   7.673
#SpeciesLP:lighttypePCAmber_Cree  0.4934695  0.1102468   4.476
#SpeciesMT:lighttypePCAmber_Cree  0.8021127  0.1102468   7.276
#SpeciesSL:lighttypePCAmber_Cree  0.5834152  0.1102468   5.292
#SpeciesSO:lighttypePCAmber_Cree  0.1994327  0.1102468   1.809
#SpeciesAC:lighttypeLPS           0.7438658  0.1102468   6.747
#SpeciesDE:lighttypeLPS           1.0884658  0.1102468   9.873
#SpeciesDN:lighttypeLPS           0.8909475  0.1102468   8.081
#SpeciesDP:lighttypeLPS           1.2372645  0.1102468  11.223
#SpeciesHC:lighttypeLPS           0.6880595  0.1102468   6.241
#SpeciesHE:lighttypeLPS          -0.6575076  0.1102468  -5.964
#SpeciesHG:lighttypeLPS          -0.5822479  0.1102468  -5.281
#SpeciesHL:lighttypeLPS           0.1729337  0.1102468   1.569
#SpeciesHP:lighttypeLPS           1.1187446  0.1102468  10.148
#SpeciesLP:lighttypeLPS           0.2287835  0.1102468   2.075
#SpeciesMT:lighttypeLPS           1.1347252  0.1102468  10.293
#SpeciesSL:lighttypeLPS           0.5016130  0.1102468   4.550
#SpeciesSO:lighttypeLPS          -0.1330255  0.1102468  -1.207
#SpeciesAC:lighttypeLED_Orange    0.7438648  0.1102468   6.747
#SpeciesDE:lighttypeLED_Orange    1.0884655  0.1102468   9.873
#SpeciesDN:lighttypeLED_Orange    0.8909474  0.1102468   8.081
#SpeciesDP:lighttypeLED_Orange    1.2372653  0.1102468  11.223
#SpeciesHC:lighttypeLED_Orange    0.6880588  0.1102468   6.241
#SpeciesHE:lighttypeLED_Orange   -0.6575090  0.1102468  -5.964
#SpeciesHG:lighttypeLED_Orange   -0.5822496  0.1102468  -5.281
#SpeciesHL:lighttypeLED_Orange    0.1729326  0.1102468   1.569
#SpeciesHP:lighttypeLED_Orange    1.1187446  0.1102468  10.148
#SpeciesLP:lighttypeLED_Orange    0.2287825  0.1102468   2.075
#SpeciesMT:lighttypeLED_Orange    1.1347253  0.1102468  10.293
#SpeciesSL:lighttypeLED_Orange    0.5016122  0.1102468   4.550


#Blue tit perception
MOTHS_MAXJND_STATS_BT<-list()
for (i in 1:3){
  MOTHS_MAXJND_STATS_BT[[i]]<-MOTHS_MAXJND_ALL_SCOT_BT[[i]]%>%
    filter(lighttype!="LED_2700K")%>%
    filter(lighttype!="LED_3000K")%>%
    filter(lighttype!="LED_3500K")%>%
    filter(lighttype!="LED_4000K")%>%
    filter(lighttype!="LED_5000K")%>%
    filter(lighttype!="PCAmber_Luxeon")%>%
    filter(lighttype!="PCAmber_AEL")%>%
    filter(lighttype!="D65")
  if(i<=2){
    MOTHS_MAXJND_STATS_BT[[i]]<-MOTHS_MAXJND_STATS_BT[[i]]%>%
      filter(lighttype!="Moon_full")
  }
  if(i==3){
    MOTHS_MAXJND_STATS_BT[[i]]<-MOTHS_MAXJND_STATS_BT[[i]]%>%
      filter(lighttype!="Twilight_-10.8deg")%>%
      filter(lighttype!="Moon_gibbous")%>%
      filter(lighttype!="Moon_quarter")%>%
      filter(lighttype!="Moon_crescent")
  }
} 

#nit=10 - twilight 11.4 deg is reference
btjnd10_mod1<-lmer(scotJND~Species*lighttype+(1|Specimen), data=MOTHS_MAXJND_STATS_BT[[1]])
summary(btjnd10_mod1)
plot(btjnd10_mod1)
hist(resid(btjnd10_mod1), breaks=c(20))
qqnorm(resid(btjnd10_mod1))
qqline(resid(btjnd10_mod1))
#diagnostics ok

btjnd10_mod2<-lmer(scotJND~Species+lighttype+(1|Specimen), data=MOTHS_MAXJND_STATS_BT[[1]])
summary(btjnd10_mod2)
plot(btjnd10_mod2)
hist(resid(btjnd10_mod2), breaks=c(20))
qqnorm(resid(btjnd10_mod2))
qqline(resid(btjnd10_mod2))
anova(btjnd10_mod1, btjnd10_mod2)#interaction is significant

#Results with w=0.05
#Linear mixed model fit by REML ['lmerMod']
#Formula: scotJND ~ Species * lighttype + (1 | Specimen)
#Data: MOTHS_MAXJND_STATS_BT[[1]]
#
#REML criterion at convergence: 237.3
#
#Scaled residuals: 
#  Min      1Q  Median      3Q     Max 
#-4.1901 -0.4063  0.0176  0.4438  5.0088 
#
#Random effects:
#  Groups   Name        Variance Std.Dev.
#Specimen (Intercept) 0.20478  0.4525  
#Residual             0.04192  0.2047  
#Number of obs: 560, groups:  Specimen, 70
#
#Fixed effects:
#  Estimate Std. Error t value
#(Intercept)                      4.85805    0.22212  21.871
#SpeciesAC                       -2.01409    0.31413  -6.412
#SpeciesDE                       -0.52788    0.31413  -1.680
#SpeciesDN                       -2.07052    0.31413  -6.591
#SpeciesDP                       -2.33732    0.31413  -7.441
#SpeciesHC                       -1.10541    0.31413  -3.519
#SpeciesHE                       -0.16902    0.31413  -0.538
#SpeciesHG                       -0.29486    0.31413  -0.939
#SpeciesHL                       -1.04523    0.31413  -3.327
#SpeciesHP                       -2.55351    0.31413  -8.129
#SpeciesLP                       -1.74121    0.31413  -5.543
#SpeciesMT                       -2.39969    0.31413  -7.639
#SpeciesSL                       -1.21748    0.31413  -3.876
#SpeciesSO                        0.52293    0.31413   1.665
#lighttypeMH                      0.59802    0.12949   4.618
#lighttypeLED_3079K              -0.35758    0.12949  -2.761
#lighttypeMV                      0.45420    0.12949   3.508
#lighttypeHPS                     0.18882    0.12949   1.458
#lighttypePCAmber_Cree            0.22396    0.12949   1.730
#lighttypeLED_Orange             -0.72290    0.12949  -5.583
#lighttypeLPS                    -0.79905    0.12949  -6.171
#SpeciesAC:lighttypeMH            0.56462    0.18313   3.083
#SpeciesDE:lighttypeMH           -0.11058    0.18313  -0.604
#SpeciesDN:lighttypeMH            0.17674    0.18313   0.965
#SpeciesDP:lighttypeMH           -0.56837    0.18313  -3.104
#SpeciesHC:lighttypeMH            0.07162    0.18313   0.391
#SpeciesHE:lighttypeMH            0.92099    0.18313   5.029
#SpeciesHG:lighttypeMH            1.02283    0.18313   5.585
#SpeciesHL:lighttypeMH            0.49706    0.18313   2.714
#SpeciesHP:lighttypeMH           -0.05473    0.18313  -0.299
#SpeciesLP:lighttypeMH            0.58769    0.18313   3.209
#SpeciesMT:lighttypeMH           -0.14426    0.18313  -0.788
#SpeciesSL:lighttypeMH            0.51892    0.18313   2.834
#SpeciesSO:lighttypeMH            0.13347    0.18313   0.729
#SpeciesAC:lighttypeLED_3079K     0.25381    0.18313   1.386
#SpeciesDE:lighttypeLED_3079K     0.22349    0.18313   1.220
#SpeciesDN:lighttypeLED_3079K     0.35749    0.18313   1.952
#SpeciesDP:lighttypeLED_3079K     0.28457    0.18313   1.554
#SpeciesHC:lighttypeLED_3079K     0.26978    0.18313   1.473
#SpeciesHE:lighttypeLED_3079K     0.26027    0.18313   1.421
#SpeciesHG:lighttypeLED_3079K     0.01703    0.18313   0.093
#SpeciesHL:lighttypeLED_3079K     0.11213    0.18313   0.612
#SpeciesHP:lighttypeLED_3079K     0.20456    0.18313   1.117
#SpeciesLP:lighttypeLED_3079K     0.26840    0.18313   1.466
#SpeciesMT:lighttypeLED_3079K     0.26901    0.18313   1.469
#SpeciesSL:lighttypeLED_3079K     0.28211    0.18313   1.541
#SpeciesSO:lighttypeLED_3079K    -0.09724    0.18313  -0.531
#SpeciesAC:lighttypeMV           -0.80783    0.18313  -4.411
#SpeciesDE:lighttypeMV           -1.72272    0.18313  -9.407
#SpeciesDN:lighttypeMV           -0.13214    0.18313  -0.722
#SpeciesDP:lighttypeMV            0.49698    0.18313   2.714
#SpeciesHC:lighttypeMV           -0.88330    0.18313  -4.823
#SpeciesHE:lighttypeMV            0.56720    0.18313   3.097
#SpeciesHG:lighttypeMV            0.21491    0.18313   1.174
#SpeciesHL:lighttypeMV           -0.41198    0.18313  -2.250
#SpeciesHP:lighttypeMV           -0.09004    0.18313  -0.492
#SpeciesLP:lighttypeMV            0.66298    0.18313   3.620
#SpeciesMT:lighttypeMV           -0.16658    0.18313  -0.910
#SpeciesSL:lighttypeMV           -0.80177    0.18313  -4.378
#SpeciesSO:lighttypeMV           -0.10412    0.18313  -0.569
#SpeciesAC:lighttypeHPS           1.10979    0.18313   6.060
#SpeciesDE:lighttypeHPS           0.33291    0.18313   1.818
#SpeciesDN:lighttypeHPS           0.79734    0.18313   4.354
#SpeciesDP:lighttypeHPS          -0.14584    0.18313  -0.796
#SpeciesHC:lighttypeHPS           0.52313    0.18313   2.857
#SpeciesHE:lighttypeHPS           1.62539    0.18313   8.876
#SpeciesHG:lighttypeHPS           1.82425    0.18313   9.962
#SpeciesHL:lighttypeHPS           1.17703    0.18313   6.427
#SpeciesHP:lighttypeHPS           0.41440    0.18313   2.263
#SpeciesLP:lighttypeHPS           1.34465    0.18313   7.343
#SpeciesMT:lighttypeHPS           0.24504    0.18313   1.338
#SpeciesSL:lighttypeHPS           0.93246    0.18313   5.092
#SpeciesSO:lighttypeHPS           0.47507    0.18313   2.594
#SpeciesAC:lighttypePCAmber_Cree  0.78272    0.18313   4.274
#SpeciesDE:lighttypePCAmber_Cree  0.21681    0.18313   1.184
#SpeciesDN:lighttypePCAmber_Cree  0.62284    0.18313   3.401
#SpeciesDP:lighttypePCAmber_Cree -0.22616    0.18313  -1.235
#SpeciesHC:lighttypePCAmber_Cree  0.36926    0.18313   2.016
#SpeciesHE:lighttypePCAmber_Cree  1.22741    0.18313   6.702
#SpeciesHG:lighttypePCAmber_Cree  1.35752    0.18313   7.413
#SpeciesHL:lighttypePCAmber_Cree  0.88442    0.18313   4.829
#SpeciesHP:lighttypePCAmber_Cree  0.25681    0.18313   1.402
#SpeciesLP:lighttypePCAmber_Cree  0.92215    0.18313   5.035
#SpeciesMT:lighttypePCAmber_Cree  0.17331    0.18313   0.946
#SpeciesSL:lighttypePCAmber_Cree  0.71325    0.18313   3.895
#SpeciesSO:lighttypePCAmber_Cree  0.31463    0.18313   1.718
#SpeciesAC:lighttypeLED_Orange    0.91011    0.18313   4.970
#SpeciesDE:lighttypeLED_Orange   -0.27436    0.18313  -1.498
#SpeciesDN:lighttypeLED_Orange    0.64727    0.18313   3.534
#SpeciesDP:lighttypeLED_Orange    0.19079    0.18313   1.042
#SpeciesHC:lighttypeLED_Orange    0.20886    0.18313   1.141
#SpeciesHE:lighttypeLED_Orange    0.95319    0.18313   5.205
#SpeciesHG:lighttypeLED_Orange    1.06417    0.18313   5.811
#SpeciesHL:lighttypeLED_Orange    0.73480    0.18313   4.012
#SpeciesHP:lighttypeLED_Orange    0.62038    0.18313   3.388
#SpeciesLP:lighttypeLED_Orange    1.02161    0.18313   5.579
#SpeciesMT:lighttypeLED_Orange    0.52883    0.18313   2.888
#SpeciesSL:lighttypeLED_Orange    0.64320    0.18313   3.512
#SpeciesSO:lighttypeLED_Orange   -0.17406    0.18313  -0.950
#SpeciesAC:lighttypeLPS           0.97437    0.18313   5.321
#SpeciesDE:lighttypeLPS          -0.53765    0.18313  -2.936
#SpeciesDN:lighttypeLPS           0.62081    0.18313   3.390
#SpeciesDP:lighttypeLPS           0.21833    0.18313   1.192
#SpeciesHC:lighttypeLPS           0.13590    0.18313   0.742
#SpeciesHE:lighttypeLPS           1.00959    0.18313   5.513
#SpeciesHG:lighttypeLPS           1.13787    0.18313   6.213
#SpeciesHL:lighttypeLPS           0.77855    0.18313   4.251
#SpeciesHP:lighttypeLPS           0.66758    0.18313   3.645
#SpeciesLP:lighttypeLPS           1.13183    0.18313   6.180
#SpeciesMT:lighttypeLPS           0.56218    0.18313   3.070
#SpeciesSL:lighttypeLPS           0.64422    0.18313   3.518
#SpeciesSO:lighttypeLPS          -0.24292    0.18313  -1.327

#nit=1 - twilight 1 deg is reference
btjnd1_mod1<-lmer(scotJND~Species*lighttype+(1|Specimen), data=MOTHS_MAXJND_STATS_BT[[2]])
summary(btjnd1_mod1)
plot(btjnd1_mod1)
hist(resid(btjnd1_mod1), breaks=c(20))
qqnorm(resid(btjnd1_mod1))
qqline(resid(btjnd1_mod1))
#diagnostics ok

btjnd1_mod2<-lmer(scotJND~Species+lighttype+(1|Specimen), data=MOTHS_MAXJND_STATS_BT[[2]])
summary(btjnd1_mod2)
plot(btjnd1_mod2)
hist(resid(btjnd1_mod2), breaks=c(20))
qqnorm(resid(btjnd1_mod2))
qqline(resid(btjnd1_mod2))
anova(btjnd1_mod1, btjnd1_mod2)#interaction is significant

#Results with w=0.05
#Linear mixed model fit by REML ['lmerMod']
#Formula: scotJND ~ Species * lighttype + (1 | Specimen)
#Data: MOTHS_MAXJND_STATS_BT[[2]]
#
#REML criterion at convergence: -365.4
#
#Scaled residuals: 
#  Min      1Q  Median      3Q     Max 
#-3.5063 -0.3997  0.0105  0.4183  4.4203 
#
#Random effects:
#  Groups   Name        Variance Std.Dev.
#Specimen (Intercept) 0.04171  0.2042  
#Residual             0.01130  0.1063  
#Number of obs: 560, groups:  Specimen, 70
#
#Fixed effects:
#  Estimate Std. Error t value
#(Intercept)                      1.990700   0.102964  19.334
#SpeciesAC                       -0.768346   0.145613  -5.277
#SpeciesDE                       -0.295574   0.145613  -2.030
#SpeciesDN                       -0.761099   0.145613  -5.227
#SpeciesDP                       -0.920030   0.145613  -6.318
#SpeciesHC                       -0.510855   0.145613  -3.508
#SpeciesHE                        0.130851   0.145613   0.899
#SpeciesHG                        0.213594   0.145613   1.467
#SpeciesHL                       -0.164846   0.145613  -1.132
#SpeciesHP                       -1.032466   0.145613  -7.090
#SpeciesLP                       -0.358213   0.145613  -2.460
#SpeciesMT                       -0.984923   0.145613  -6.764
#SpeciesSL                       -0.579076   0.145613  -3.977
#SpeciesSO                        0.460058   0.145613   3.159
#lighttypeMH                      0.539004   0.067224   8.018
#lighttypeLED_3079K               0.099091   0.067224   1.474
#lighttypeMV                      0.456516   0.067224   6.791
#lighttypeHPS                     0.359635   0.067224   5.350
#lighttypePCAmber_Cree            0.408560   0.067224   6.078
#lighttypeLED_Orange             -0.021729   0.067224  -0.323
#lighttypeLPS                    -0.058063   0.067224  -0.864
#SpeciesAC:lighttypeMH            0.100648   0.095069   1.059
#SpeciesDE:lighttypeMH           -0.004053   0.095069  -0.043
#SpeciesDN:lighttypeMH           -0.096962   0.095069  -1.020
#SpeciesDP:lighttypeMH           -0.419838   0.095069  -4.416
#SpeciesHC:lighttypeMH            0.048668   0.095069   0.512
#SpeciesHE:lighttypeMH            0.259900   0.095069   2.734
#SpeciesHG:lighttypeMH            0.173170   0.095069   1.822
#SpeciesHL:lighttypeMH           -0.058567   0.095069  -0.616
#SpeciesHP:lighttypeMH           -0.180095   0.095069  -1.894
#SpeciesLP:lighttypeMH           -0.152684   0.095069  -1.606
#SpeciesMT:lighttypeMH           -0.194599   0.095069  -2.047
#SpeciesSL:lighttypeMH            0.248089   0.095069   2.610
#SpeciesSO:lighttypeMH           -0.157001   0.095069  -1.651
#SpeciesAC:lighttypeLED_3079K    -0.039163   0.095069  -0.412
#SpeciesDE:lighttypeLED_3079K     0.154846   0.095069   1.629
#SpeciesDN:lighttypeLED_3079K    -0.015844   0.095069  -0.167
#SpeciesDP:lighttypeLED_3079K    -0.028322   0.095069  -0.298
#SpeciesHC:lighttypeLED_3079K     0.139584   0.095069   1.468
#SpeciesHE:lighttypeLED_3079K    -0.064937   0.095069  -0.683
#SpeciesHG:lighttypeLED_3079K    -0.303429   0.095069  -3.192
#SpeciesHL:lighttypeLED_3079K    -0.241937   0.095069  -2.545
#SpeciesHP:lighttypeLED_3079K    -0.063318   0.095069  -0.666
#SpeciesLP:lighttypeLED_3079K    -0.299087   0.095069  -3.146
#SpeciesMT:lighttypeLED_3079K    -0.002112   0.095069  -0.022
#SpeciesSL:lighttypeLED_3079K     0.143464   0.095069   1.509
#SpeciesSO:lighttypeLED_3079K    -0.264434   0.095069  -2.781
#SpeciesAC:lighttypeMV           -0.501213   0.095069  -5.272
#SpeciesDE:lighttypeMV           -0.767601   0.095069  -8.074
#SpeciesDN:lighttypeMV           -0.224637   0.095069  -2.363
#SpeciesDP:lighttypeMV            0.056184   0.095069   0.591
#SpeciesHC:lighttypeMV           -0.395468   0.095069  -4.160
#SpeciesHE:lighttypeMV            0.132596   0.095069   1.395
#SpeciesHG:lighttypeMV           -0.164969   0.095069  -1.735
#SpeciesHL:lighttypeMV           -0.446676   0.095069  -4.698
#SpeciesHP:lighttypeMV           -0.192969   0.095069  -2.030
#SpeciesLP:lighttypeMV           -0.090557   0.095069  -0.953
#SpeciesMT:lighttypeMV           -0.195851   0.095069  -2.060
#SpeciesSL:lighttypeMV           -0.339772   0.095069  -3.574
#SpeciesSO:lighttypeMV           -0.284524   0.095069  -2.993
#SpeciesAC:lighttypeHPS           0.331547   0.095069   3.487
#SpeciesDE:lighttypeHPS           0.178383   0.095069   1.876
#SpeciesDN:lighttypeHPS           0.172801   0.095069   1.818
#SpeciesDP:lighttypeHPS          -0.239332   0.095069  -2.517
#SpeciesHC:lighttypeHPS           0.238941   0.095069   2.513
#SpeciesHE:lighttypeHPS           0.565865   0.095069   5.952
#SpeciesHG:lighttypeHPS           0.521292   0.095069   5.483
#SpeciesHL:lighttypeHPS           0.236441   0.095069   2.487
#SpeciesHP:lighttypeHPS           0.021802   0.095069   0.229
#SpeciesLP:lighttypeHPS           0.175152   0.095069   1.842
#SpeciesMT:lighttypeHPS          -0.022709   0.095069  -0.239
#SpeciesSL:lighttypeHPS           0.421990   0.095069   4.439
#SpeciesSO:lighttypeHPS          -0.019645   0.095069  -0.207
#SpeciesAC:lighttypePCAmber_Cree  0.165296   0.095069   1.739
#SpeciesDE:lighttypePCAmber_Cree  0.100349   0.095069   1.056
#SpeciesDN:lighttypePCAmber_Cree  0.076759   0.095069   0.807
#SpeciesDP:lighttypePCAmber_Cree -0.291228   0.095069  -3.063
#SpeciesHC:lighttypePCAmber_Cree  0.152951   0.095069   1.609
#SpeciesHE:lighttypePCAmber_Cree  0.376568   0.095069   3.961
#SpeciesHG:lighttypePCAmber_Cree  0.300466   0.095069   3.160
#SpeciesHL:lighttypePCAmber_Cree  0.088990   0.095069   0.936
#SpeciesHP:lighttypePCAmber_Cree -0.072812   0.095069  -0.766
#SpeciesLP:lighttypePCAmber_Cree -0.028641   0.095069  -0.301
#SpeciesMT:lighttypePCAmber_Cree -0.070929   0.095069  -0.746
#SpeciesSL:lighttypePCAmber_Cree  0.306123   0.095069   3.220
#SpeciesSO:lighttypePCAmber_Cree -0.105505   0.095069  -1.110
#SpeciesAC:lighttypeLED_Orange    0.227807   0.095069   2.396
#SpeciesDE:lighttypeLED_Orange   -0.119703   0.095069  -1.259
#SpeciesDN:lighttypeLED_Orange    0.089937   0.095069   0.946
#SpeciesDP:lighttypeLED_Orange   -0.092092   0.095069  -0.969
#SpeciesHC:lighttypeLED_Orange    0.080246   0.095069   0.844
#SpeciesHE:lighttypeLED_Orange    0.263751   0.095069   2.774
#SpeciesHG:lighttypeLED_Orange    0.182087   0.095069   1.915
#SpeciesHL:lighttypeLED_Orange    0.030210   0.095069   0.318
#SpeciesHP:lighttypeLED_Orange    0.093455   0.095069   0.983
#SpeciesLP:lighttypeLED_Orange    0.026244   0.095069   0.276
#SpeciesMT:lighttypeLED_Orange    0.089976   0.095069   0.946
#SpeciesSL:lighttypeLED_Orange    0.276675   0.095069   2.910
#SpeciesSO:lighttypeLED_Orange   -0.325055   0.095069  -3.419
#SpeciesAC:lighttypeLPS           0.257617   0.095069   2.710
#SpeciesDE:lighttypeLPS          -0.237465   0.095069  -2.498
#SpeciesDN:lighttypeLPS           0.078677   0.095069   0.828
#SpeciesDP:lighttypeLPS          -0.079594   0.095069  -0.837
#SpeciesHC:lighttypeLPS           0.048652   0.095069   0.512
#SpeciesHE:lighttypeLPS           0.289002   0.095069   3.040
#SpeciesHG:lighttypeLPS           0.215202   0.095069   2.264
#SpeciesHL:lighttypeLPS           0.050070   0.095069   0.527
#SpeciesHP:lighttypeLPS           0.115581   0.095069   1.216
#SpeciesLP:lighttypeLPS           0.075941   0.095069   0.799
#SpeciesMT:lighttypeLPS           0.105502   0.095069   1.110
#SpeciesSL:lighttypeLPS           0.277895   0.095069   2.923
#SpeciesSO:lighttypeLPS          -0.356601   0.095069  -3.751

#nit=0.1, moon full is reference, as before
btjnd0.1_mod1<-lmer(scotJND~Species*lighttype+(1|Specimen), data=MOTHS_MAXJND_STATS_BT[[3]])
summary(btjnd0.1_mod1)
plot(btjnd0.1_mod1)
hist(resid(btjnd0.1_mod1), breaks=c(20))
qqnorm(resid(btjnd0.1_mod1))
qqline(resid(btjnd0.1_mod1))
#diagnostics ok

btjnd0.1_mod2<-lmer(scotJND~Species+lighttype+(1|Specimen), data=MOTHS_MAXJND_STATS_BT[[3]])
summary(btjnd0.1_mod2)
plot(btjnd0.1_mod2)
hist(resid(btjnd0.1_mod2), breaks=c(20))
qqnorm(resid(btjnd0.1_mod2))
qqline(resid(btjnd0.1_mod2))
anova(btjnd0.1_mod1, btjnd0.1_mod2)#interaction is significant

#Results with w=0.05 - same reference light type (full moonlight) as before -> see section above

#RNL spaces, areas and volumes per species & light type -----
  #Calculate areas occupied by the colours of each specimen in 2D XY space for hawkmoth vision,
  #and volumes occupied in 3D XYZ space for blue tit vision
  #this section only for key light types: moon, d65, and artificial lights

cha<-function(x,y){#function to calculate area in 2D space
  chull(x,y)->i
  return(areapl(cbind(x[i],y[i])))
}

#initialise lists and vectors to store results
MOTHS_AREAS<-BT_VOLUMES<-MOTHS_PLOT<-BT_PLOT<-list() #create single dataset per nit level, and second dataset with only 1 LED
nit_level_text<-c(expression(paste("10 cd.m"^{-2})), expression(paste("1 cd.m"^{-2})), expression(paste("0.1 cd.m"^{-2})),
                  expression(paste("0.01 cd.m"^{-2})), expression(paste("0.001 cd.m"^{-2})))#useful label
RNL_SPECIMEN<-AREA_RNL_SPECIMEN_DF<-AREA_RNL_SPECIMEN_FINAL<-list()#lists to store areas per light type and nit level
AREA_RNL_SPECIMEN<-rep(0, length(specimen_unique))#vector to store areas per specimen, for each light type and level
RNL_SPECIMEN_BT<-VOL_RNL_SPECIMEN_DF<-VOL_RNL_SPECIMEN_FINAL<-list()#equivalent results lists and vectors for blue tit volumes
VOL_RNL_SPECIMEN<-rep(0, length(specimen_unique))
NITLIST_DE_KEY<-list()

#area calculations for hawkmoth vision

for ( i in 1:5){#for all nit levels
  NITLIST_DE_KEY[[i]]<-NITLIST_DE[[i]][1:16]#restrict to 16 core light types
    for (j in 1:length(LIGHTNAMES_KEY)){#number of light types
      #run loop to calculate area per specimen per light type, under nit level i
   
    NITLIST_DE_KEY[[i]][[j]]$lighttype<-rep(LIGHTNAMES_KEY[j], each=length(NITLIST_DE_KEY[[i]][[1]]$N_UV))#add light type column
    NITLIST_DE_KEY[[i]][[j]]$species<-gsub(pattern='(.*)_.*_.*$','\\1', row.names(NITLIST_DE_KEY[[1]][[1]]))#add species column, for plotting
 
    for (k in 1:length(specimen_unique)){
      #subset by specimen k, under light type j
      RNL_SPECIMEN[[k]]<-subset(NITLIST_DE_KEY[[i]][[j]], specid==specimen_unique[k])
      
      #calculate area for each specimen, under light type i
      AREA_RNL_SPECIMEN[k]<-cha(RNL_SPECIMEN[[k]]$X, RNL_SPECIMEN[[k]]$Y)
    }
    #save area results in data frame
    AREA_RNL_SPECIMEN_DF[[j]]<-data.frame(species=gsub(pattern='(.*)_.*$','\\1',specimen_unique), 
                                          specimen=specimen_unique,
                                          lighttype=rep(LIGHTNAMES_KEY[j], length(specimen_unique)),
                                          area=AREA_RNL_SPECIMEN)
    
  }
  #make final dataset per nit level
  AREA_RNL_SPECIMEN_FINAL[[i]]<-do.call("rbind",AREA_RNL_SPECIMEN_DF)
  
  # for plotting, make dataset with only key light types
  MOTHS_AREAS[[i]]<-do.call("rbind",NITLIST_DE_KEY[[i]]) #create single data frame with all light types, for each nit level

  MOTHS_PLOT[[i]]<-MOTHS_AREAS[[i]]%>% #remove extra LED light types
    filter(lighttype!="LED_2700K")%>%
    filter(lighttype!="LED_3000K")%>%
    filter(lighttype!="LED_3500K")%>%
    filter(lighttype!="LED_4000K")%>%
    filter(lighttype!="LED_5000K")%>%
    filter(lighttype!="PCAmber_Luxeon")%>%
    filter(lighttype!="PCAmber_AEL")
}

#plot points in RNL space - replace i with desired nit level (for the data and plot legend)
#plotting function
plotareas<-function(i){
  #to plot points in RNL space
  #parameters: i=light level, 1-5
  ggplot(MOTHS_PLOT[[i]], aes(X, Y, col=species))+geom_point(alpha = 0.4)+
    facet_wrap(.~lighttype, scales="fixed")+theme_tufte(base_family = "sans") + theme(axis.line=element_line())+
    scale_color_manual(values=speciescols)+guides(col=FALSE)+ labs(title="Moth colours in moth RNL space",
                                                                   subtitle = nit_level_text[[i]])
  }
#call for each light level, as needed
plotareas(i)


#volumes for bluetit vision
NITLIST_BT_KEY<-list()
for (i in 1:3){#for all nit levels
  NITLIST_BT_KEY[[i]]<-NITLIST_BT[[i]][1:16]#restrict to 16 core light types
  #run loop to calculate volume per specimen per light type, under nit level i
  for (j in 1:length(LIGHTNAMES_KEY)){#number of light types

  NITLIST_BT_KEY[[i]][[j]]$lighttype<-rep(LIGHTNAMES_KEY[j], each=length(NITLIST_BT_KEY[[i]][[1]]$N_UV))#add lighttype column
  NITLIST_BT_KEY[[i]][[j]]$species<-gsub(pattern='(.*)_.*_.*$','\\1', row.names(NITLIST_BT_KEY[[1]][[1]]))#add species column, for plotting
  
     for (k in 1:length(specimen_unique)){
      #subset by specimen under light type j
      RNL_SPECIMEN_BT[[k]]<-subset(NITLIST_BT_KEY[[i]][[j]], specid==specimen_unique[k])
      
      #calculate area for each specimen, under light type i
      VOL_RNL_SPECIMEN[k]<-convhulln(RNL_SPECIMEN_BT[[k]][13:15], options="FA")$vol 
        #same method as in pavo package trichromatic space volume calculation
        #check the columns selected correspond to x,y,z
    }
    #save volume results in data frame
    VOL_RNL_SPECIMEN_DF[[j]]<-data.frame(species=gsub(pattern='(.*)_.*$','\\1',specimen_unique), 
                                         specimen=specimen_unique,
                                         lighttype=rep(LIGHTNAMES_KEY[j], length(specimen_unique)),
                                         volume=VOL_RNL_SPECIMEN)
    
  }
  #make final dataset per nit level
  VOL_RNL_SPECIMEN_FINAL[[i]]<-do.call("rbind",VOL_RNL_SPECIMEN_DF)
  
  # for plot - keep only key light types
  BT_VOLUMES[[i]]<-do.call("rbind",NITLIST_BT_KEY[[i]]) #create single data frame with all light types, for each nit level
 
  BT_PLOT[[i]]<-BT_VOLUMES[[i]]%>% #remove extra LED light types
    filter(lighttype!="LED_2700K")%>%
    filter(lighttype!="LED_3000K")%>%
    filter(lighttype!="LED_3500K")%>%
    filter(lighttype!="LED_4000K")%>%
    filter(lighttype!="LED_5000K")%>%
    filter(lighttype!="PCAmber_Luxeon")%>%
    filter(lighttype!="PCAmber_AEL")
}

#plot tetrachromatic spaces 
plotvolumes<-function(i){
  #plots points in 3D RNL space for blue tit vision, for light level i
  #parameter: i=light level, 1-5
  
  #use min & max X,Y,Z to set axes limits
  BT_PLOT[[i]]$speccol<-as.factor(BT_PLOT[[i]]$species)
  rnlbt<-list()
  par(mfrow=c(3,3))
  for (j in 1:9){
    #subset by lighttype
    rnlbt[[j]]<-BT_PLOT[[i]]%>%
      filter(lighttype==unique(BT_PLOT[[i]]$lighttype)[j])
    #add colour vector
    speccolors <- speciescols
    speccolors <- speccolors[as.numeric(rnlbt[[j]]$speccol)]
    
    #plot
    scatterplot3d(rnlbt[[j]][,13:15],#x,y,z,columns
                  pch = 16, color=speccolors, #points, coloured according to speciescols vector
                  main= unique(BT_PLOT[[i]]$lighttype)[j],#title
                  grid=TRUE, box=FALSE, #removes box top edges
                  xlab = "X",
                  ylab = "Y",
                  zlab = "Z",
                  #choose correct nit level for axes limits below
                  xlim=c((floor(min(BT_PLOT[[i]]$X*100))/100),(ceiling (max(BT_PLOT[[i]]$X*100))/100)),
                  ylim=c((floor(min(BT_PLOT[[i]]$Y*100))/100),(ceiling (max(BT_PLOT[[i]]$Y*100))/100)),
                  zlim=c((floor(min(BT_PLOT[[i]]$Z*100))/100),(ceiling (max(BT_PLOT[[i]]$Z*100))/100)))
  }
}


#call for each light level as needed
plotvolumes(i)

#plot area and volume results

plotareares<-function(i){
  #boxplot of areas in RNL space, for nit level i
  #parameters: i=light level, 1-5
  ggplot(AREA_RNL_SPECIMEN_FINAL[[i]], aes(species, area, fill=lighttype)) + 
  geom_boxplot(coef=100)+
  my_theme+labs(title="Area per specimen in RNL space", subtitle=nit_level_text[i])+
  xlab("Species")+ylab("Area")+ scale_fill_manual(name="Light type", values=lightskeycols)
}

#with y axis square-root transformed
plotareares_sqrt<-function(i){
  #boxplot of areas in RNL space, for nit level i
  #parameters: i=light level, 1-3
  ggplot(AREA_RNL_SPECIMEN_FINAL[[i]], aes(species, area, fill=lighttype)) + 
    geom_point(shape=21,col="grey30", aes(fill=lighttype), position=position_dodge(0.8), alpha=0.4)+#comment out if dots not needed
    geom_boxplot(coef=100,position=position_dodge(0.8))+scale_y_continuous(trans ="sqrt")+
    my_theme+labs(title="Area per specimen in RNL space", subtitle=nit_level_text[i])+
    labs(x="Species", y=expression(paste("Area (Delta-S"^{2},")")))+ scale_fill_manual(name="Light type", values=lightskeycols)+
    guides(Fill=FALSE)
}

plotvolres<-function(i){
  #boxplot of volumes in RNL space, for nit level i
  #parameters: i=light level, 1-5
ggplot(VOL_RNL_SPECIMEN_FINAL[[i]], aes(species, volume, fill=lighttype)) + 
  geom_boxplot(coef=100)+
  my_theme+labs(title="Volume per specimen in RNL space", subtitle=nit_level_text[i])+
  xlab("Species")+ylab("Volume")+ scale_fill_manual(name="Light type", values=lightskeycols)
}

# with y axis cube-root transformed
cuberoot_trans<-function() {trans_new('cuberoot', transform = function(x) x^(1/3),
                                      inverse = function(x) x^3)}
plotvolrescube<-function(i){
  #boxplot of volumes in RNL space, for nit level i
  #parameters: i=light level, 1-5
  ggplot(VOL_RNL_SPECIMEN_FINAL[[i]], aes(species, volume, fill=lighttype)) + 
    geom_point(shape=21,col="grey30", aes(fill=lighttype), position=position_dodge(0.8), alpha=0.4)+#comment out if dots not needed
    geom_boxplot(coef=100,position=position_dodge(0.8))+scale_y_continuous(trans = cuberoot_trans())+
    my_theme+labs(title="Volume per specimen in RNL space", subtitle=nit_level_text[i])+
    labs(x="Species", y=expression(paste("Volume (Delta-S"^{3},")")))+ scale_fill_manual(name="Light type", values=lightskeycols)
                                   }

#plot key light levels:
multiplot(plotareares(1), plotareares(3), plotareares(5))
multiplot(plotareares_sqrt(1), plotareares_sqrt(3), plotareares_sqrt(5))
multiplot(plotvolres(1), plotvolres(2), plotvolres(3))
multiplot(plotvolrescube(1), plotvolrescube(2), plotvolrescube(3))

#plots for Deilephila elpenor example 

#make restricted datasets
DE_AREA_BYNIT<-DE_VOL_BYNIT<-list()
for (i in 1:5){
  DE_AREA_BYNIT[[i]]<-AREA_RNL_SPECIMEN_FINAL[[i]]%>% #select only D.elpenor data
    filter(species=="DE")
  DE_AREA_BYNIT[[i]]$Light_level<-as.factor(rep(nit_level[i],length(DE_AREA_BYNIT[[1]]$area))) #add nit level column
}

for (i in 1:3){ 
  DE_VOL_BYNIT[[i]]<-VOL_RNL_SPECIMEN_FINAL[[i]]%>% #select only D.elpenor data
    filter(species=="DE")
  DE_VOL_BYNIT[[i]]$Light_level<-as.factor(rep(nit_level[i],length(DE_VOL_BYNIT[[1]]$volume))) #add nit level column
  
}

#combine into single datasets, with all nit levels together
DE_AREA<-do.call("rbind",DE_AREA_BYNIT)
DE_VOL<-do.call("rbind",DE_VOL_BYNIT)

#plot, without outliers
DEAREA<-ggplot(DE_AREA, aes(Light_level, area, fill=lighttype))+geom_boxplot(coef=10)+
  scale_fill_manual(values=lightskeycols, name="Light type")+my_theme+
  ylab("Area in RNL space")+xlab(expression(paste("Light level (cd.m"^{-2},")")))+
  ggtitle("D. elpenor colours, hawkmoth vision - area in RNL space per specimen")

DEVOL<-ggplot(DE_VOL, aes(Light_level, volume, fill=lighttype))+geom_boxplot(coef=50)+
  scale_fill_manual(values=lightskeycols, name="Light type")+my_theme+
  ylab("Volume in RNL space")+xlab(expression(paste("Light level (cd.m"^{-2},")")))+
  ggtitle("D. elpenor colours, blue tit vision - volume in RNL space per specimen")

multiplot(DEAREA, DEVOL)

#Statistics for areas and volumes ----

#areas

#restrict to key light types
MOTHS_AREA_STATS<-list()
for (i in 1:5){
  MOTHS_AREA_STATS[[i]]<-AREA_RNL_SPECIMEN_FINAL[[i]]%>%
    filter(lighttype!="LED_2700K")%>%
    filter(lighttype!="LED_3000K")%>%
    filter(lighttype!="LED_3500K")%>%
    filter(lighttype!="LED_4000K")%>%
    filter(lighttype!="LED_5000K")%>%
    filter(lighttype!="PCAmber_Luxeon")%>%
    filter(lighttype!="PCAmber_AEL")
  
  MOTHS_AREA_STATS[[i]]$logarea<-log(MOTHS_AREA_STATS[[i]]$area)
} 

#nit=10

area10_mod1<-lmer(area~species*lighttype+(1|specimen), data=MOTHS_AREA_STATS[[1]])
summary(area10_mod1)
par(mfrow=c(1,1))
plot(area10_mod1)
hist(resid(area10_mod1), breaks=c(20))
qqnorm(resid(area10_mod1))
qqline(resid(area10_mod1))#diagnostics are poor

area10_mod1<-lmer(logarea~species*lighttype+(1|specimen), data=MOTHS_AREA_STATS[[1]])
summary(area10_mod1)
plot(area10_mod1)
hist(resid(area10_mod1), breaks=c(20))
qqnorm(resid(area10_mod1))
qqline(resid(area10_mod1))
#diagnostics are better with a log transform

area10_mod2<-lmer(logarea~species+lighttype+(1|specimen), data=MOTHS_AREA_STATS[[1]])
summary(area10_mod2)
plot(area10_mod2)
hist(resid(area10_mod2), breaks=c(20))
qqnorm(resid(area10_mod2))
qqline(resid(area10_mod2))
anova(area10_mod1, area10_mod2)
  #diagnostics ok
  #interaction is significant

#however, we can exclude the interaction to enable us to compare moonlight to other light types overall
comp_area10<-glht(area10_mod2, linfct = mcp(lighttype = c("Moon_full - D65 = 0",
                                                     "Moon_full - HPS = 0",
                                                     "Moon_full - LED_3079K = 0",
                                                     "Moon_full - MH = 0",
                                                     "Moon_full - MV = 0",
                                                     "Moon_full - PCAmber_Cree = 0",
                                                     "Moon_full - LED_Orange = 0",
                                                     "Moon_full - LPS = 0")))

summary(comp_area10)

#planned comparisons with w=0.05
# Fit: lmer(formula = logarea ~ species + lighttype + (1 | specimen), 
#           data = MOTHS_AREA_STATS[[1]])
# 
#Linear Hypotheses:
#                                Estimate Std. Error z value Pr(>|z|)    
#  Moon_full - D65 == 0           0.08862    0.06428   1.379   0.6307    
#  Moon_full - HPS == 0          -0.73861    0.06428 -11.490   <0.001 ***
#  Moon_full - LED_3079K == 0    -0.55145    0.06428  -8.579   <0.001 ***
#  Moon_full - MH == 0            0.15700    0.06428   2.442   0.0861 .  
#  Moon_full - MV == 0           -0.20367    0.06428  -3.168   0.0107 *  
#  Moon_full - PCAmber_Cree == 0 -1.37770    0.06428 -21.432   <0.001 ***
#  Moon_full - LED_Orange == 0   23.20074    0.06428 360.926   <0.001 ***
#  Moon_full - LPS == 0          20.41945    0.06428 317.659   <0.001 ***


#nit=1

area1_mod1<-lmer(area~species*lighttype+(1|specimen), data=MOTHS_AREA_STATS[[2]])
summary(area1_mod1)
plot(area1_mod1)
hist(resid(area1_mod1), breaks=c(20))
qqnorm(resid(area1_mod1))
qqline(resid(area1_mod1))#poor diagnostics

area1_mod1<-lmer(logarea~species*lighttype+(1|specimen), data=MOTHS_AREA_STATS[[2]])
summary(area1_mod1)
plot(area1_mod1)
hist(resid(area1_mod1), breaks=c(20))
qqnorm(resid(area1_mod1))
qqline(resid(area1_mod1))
#log transform is better

area1_mod2<-lmer(logarea~species+lighttype+(1|specimen), data=MOTHS_AREA_STATS[[2]])
summary(area1_mod2)
plot(area1_mod2)
hist(resid(area1_mod2), breaks=c(20))#good
qqnorm(resid(area1_mod2))#ok
qqline(resid(area1_mod2))
anova(area1_mod1, area1_mod2)

#we can exclude the interaction to enable us to compare moonlight to other light types overall
comp_area1<-glht(area1_mod2, linfct = mcp(lighttype = c("Moon_full - D65 = 0",
                                                        "Moon_full - HPS = 0",
                                                        "Moon_full - LED_3079K = 0",
                                                        "Moon_full - MH = 0",
                                                        "Moon_full - MV = 0",
                                                        "Moon_full - PCAmber_Cree = 0",
                                                        "Moon_full - LED_Orange = 0",
                                                        "Moon_full - LPS = 0")))

summary(comp_area1)

#planned comparisons with w=0.05

# Fit: lmer(formula = logarea ~ species + lighttype + (1 | specimen), 
#           data = MOTHS_AREA_STATS[[2]])
# 
#Linear Hypotheses:
#                                Estimate Std. Error z value Pr(>|z|)    
#  Moon_full - D65 == 0           0.07982    0.06410   1.245   0.7309    
#  Moon_full - HPS == 0          -0.95597    0.06410 -14.913   <0.001 ***
#  Moon_full - LED_3079K == 0    -0.94334    0.06410 -14.716   <0.001 ***
#  Moon_full - MH == 0           -0.16536    0.06410  -2.580   0.0606 .  
#  Moon_full - MV == 0           -0.13337    0.06410  -2.081   0.1964    
#  Moon_full - PCAmber_Cree == 0 -0.70001    0.06410 -10.920   <0.001 ***
#  Moon_full - LED_Orange == 0   25.51475    0.06410 398.031   <0.001 ***
#  Moon_full - LPS == 0          22.73345    0.06410 354.643   <0.001 ***

#nit=0.1

area01_mod1<-lmer(area~species*lighttype+(1|specimen), data=MOTHS_AREA_STATS[[3]])
summary(area01_mod1)
plot(area01_mod1)
hist(resid(area01_mod1), breaks=c(20))
qqnorm(resid(area01_mod1))
qqline(resid(area01_mod1))

area01_mod1<-lmer(logarea~species*lighttype+(1|specimen), data=MOTHS_AREA_STATS[[3]])
summary(area01_mod1)
plot(area01_mod1)
hist(resid(area01_mod1), breaks=c(20))
qqnorm(resid(area01_mod1))
qqline(resid(area01_mod1))
# log transform is not better 

area01_mod1<-lmer(area~species*lighttype+(1|specimen), data=MOTHS_AREA_STATS[[3]])
area01_mod2<-lmer(area~species+lighttype+(1|specimen), data=MOTHS_AREA_STATS[[3]])
summary(area01_mod2)
plot(area01_mod2)
hist(resid(area01_mod2), breaks=c(20))
qqnorm(resid(area01_mod2))
qqline(resid(area01_mod2))

anova(area01_mod1, area01_mod2)#interaction is significant

#we can exclude the interaction to enable us to compare moonlight to other light types overall
comp_area01<-glht(area01_mod2, linfct = mcp(lighttype = c("Moon_full - D65 = 0",
                                                          "Moon_full - HPS = 0",
                                                          "Moon_full - LED_3079K = 0",
                                                          "Moon_full - MH = 0",
                                                          "Moon_full - MV = 0",
                                                          "Moon_full - PCAmber_Cree = 0",
                                                          "Moon_full - LED_Orange = 0",
                                                          "Moon_full - LPS = 0")))

summary(comp_area01)

#planned comparisons with w=0.05:
# Fit: lmer(formula = area ~ species + lighttype + (1 | specimen), 
#           data = MOTHS_AREA_STATS[[3]])
# 
#Linear Hypotheses:
#                                  Estimate Std. Error z value Pr(>|z|)    
#  Moon_full - D65 == 0            0.2877     0.7237   0.398    1.000    
#  Moon_full - HPS == 0           -1.5628     0.7237  -2.160    0.166    
#  Moon_full - LED_3079K == 0     -4.0469     0.7237  -5.592   <0.001 ***
#  Moon_full - MH == 0            -2.8487     0.7237  -3.937   <0.001 ***
#  Moon_full - MV == 0             0.7167     0.7237   0.990    0.891    
#  Moon_full - PCAmber_Cree == 0   6.9202     0.7237   9.563   <0.001 ***
#  Moon_full - LED_Orange == 0     9.6352     0.7237  13.315   <0.001 ***
#  Moon_full - LPS == 0            9.6352     0.7237  13.315   <0.001 ***


#nit=0.01

area001_mod1<-lmer(area~species*lighttype+(1|specimen), data=MOTHS_AREA_STATS[[4]])
summary(area001_mod1)
plot(area001_mod1)
hist(resid(area001_mod1), breaks=c(20))
qqnorm(resid(area001_mod1))
qqline(resid(area001_mod1))

area001_mod1<-lmer(logarea~species*lighttype+(1|specimen), data=MOTHS_AREA_STATS[[4]])
summary(area001_mod1)
plot(area001_mod1)
hist(resid(area001_mod1), breaks=c(20))
qqnorm(resid(area001_mod1))
qqline(resid(area001_mod1))
  #log transform is not better 

area001_mod1<-lmer(area~species*lighttype+(1|specimen), data=MOTHS_AREA_STATS[[4]])
area001_mod2<-lmer(area~species+lighttype+(1|specimen), data=MOTHS_AREA_STATS[[4]])
summary(area001_mod2)
anova(area001_mod1, area001_mod2)#interaction is significant
plot(area001_mod2)
hist(resid(area001_mod2), breaks=c(20))
qqnorm(resid(area001_mod2))
qqline(resid(area001_mod2))

#we can exclude the interaction to enable us to compare moonlight to other light types overall
comp_area001<-glht(area001_mod2, linfct = mcp(lighttype = c("Moon_full - D65 = 0",
                                                            "Moon_full - HPS = 0",
                                                            "Moon_full - LED_3079K = 0",
                                                            "Moon_full - MH = 0",
                                                            "Moon_full - MV = 0",
                                                            "Moon_full - PCAmber_Cree = 0",
                                                            "Moon_full - LED_Orange = 0",
                                                            "Moon_full - LPS = 0")))

summary(comp_area001)

#planned comparisons with w=0.05:
# Fit: lmer(formula = area ~ species + lighttype + (1 | specimen), data = MOTHS_AREA_STATS[[4]])
# 
#Linear Hypotheses:
#                                 Estimate Std. Error z value Pr(>|z|)    
#  Moon_full - D65 == 0           -0.2877     0.1874  -1.535   0.5130    
#  Moon_full - HPS == 0            2.1716     0.1874  11.587   <0.001 ***
#  Moon_full - LED_3079K == 0      1.3086     0.1874   6.982   <0.001 ***
#  Moon_full - MH == 0             0.4956     0.1874   2.645   0.0509 .  
#  Moon_full - MV == 0             1.0475     0.1874   5.589   <0.001 ***
#  Moon_full - PCAmber_Cree == 0   3.1984     0.1874  17.066   <0.001 ***
#  Moon_full - LED_Orange == 0     3.4476     0.1874  18.396   <0.001 ***
#  Moon_full - LPS == 0            3.4476     0.1874  18.396   <0.001 ***

#nit=0.001

area0001_mod1<-lmer(area~species*lighttype+(1|specimen), data=MOTHS_AREA_STATS[[5]])
summary(area0001_mod1)
plot(area0001_mod1)
hist(resid(area0001_mod1), breaks=c(20))
qqnorm(resid(area0001_mod1))
qqline(resid(area0001_mod1))

area0001_mod1<-lmer(logarea~species*lighttype+(1|specimen), data=MOTHS_AREA_STATS[[5]])
summary(area0001_mod1)
plot(area0001_mod1)
hist(resid(area0001_mod1), breaks=c(20))
qqnorm(resid(area0001_mod1))
qqline(resid(area0001_mod1))
  #log transform is not better

area0001_mod1<-lmer(area~species*lighttype+(1|specimen), data=MOTHS_AREA_STATS[[5]])
area0001_mod2<-lmer(area~species+lighttype+(1|specimen), data=MOTHS_AREA_STATS[[5]])
summary(area0001_mod2)
anova(area0001_mod1, area0001_mod2)#interaction is significant
plot(area0001_mod2)
hist(resid(area0001_mod2), breaks=c(20))
qqnorm(resid(area0001_mod2))
qqline(resid(area0001_mod2))
  #diagnostics still poor

#we exclude the interaction to enable us to compare moonlight to other light types overall
comp_area0001<-glht(area0001_mod2, linfct = mcp(lighttype = c("Moon_full - D65 = 0",
                                                              "Moon_full - HPS = 0",
                                                              "Moon_full - LED_3079K = 0",
                                                              "Moon_full - MH = 0",
                                                              "Moon_full - MV = 0",
                                                              "Moon_full - PCAmber_Cree = 0",
                                                              "Moon_full - LED_Orange = 0",
                                                              "Moon_full - LPS = 0")))

summary(comp_area0001)

#planned comparisons with w=0.05:
# Fit: lmer(formula = area ~ species + lighttype + (1 | specimen), data = MOTHS_AREA_STATS[[5]])
# 
# Linear Hypotheses:
#                               Estimate Std. Error z value Pr(>|z|)    
#  Moon_full - D65 == 0          -0.07778    0.02508  -3.101   0.0131 *  
#  Moon_full - HPS == 0           0.29892    0.02508  11.919   <0.001 ***
#  Moon_full - LED_3079K == 0     0.21832    0.02508   8.705   <0.001 ***
#  Moon_full - MH == 0            0.11503    0.02508   4.586   <0.001 ***
#  Moon_full - MV == 0            0.14275    0.02508   5.692   <0.001 ***
#  Moon_full - PCAmber_Cree == 0  0.39993    0.02508  15.946   <0.001 ***
#  Moon_full - LED_Orange == 0    0.42461    0.02508  16.930   <0.001 ***
#  Moon_full - LPS == 0           0.42461    0.02508  16.930   <0.001 ***

#Blue tit volume statistics:

MOTHS_VOL_STATS<-list()
for (i in 1:3){
  
  MOTHS_VOL_STATS[[i]]<-VOL_RNL_SPECIMEN_FINAL[[i]]%>%
    filter(lighttype!="LED_2700K")%>%
    filter(lighttype!="LED_3000K")%>%
    filter(lighttype!="LED_3500K")%>%
    filter(lighttype!="LED_4000K")%>%
    filter(lighttype!="LED_5000K")%>%
    filter(lighttype!="PCAmber_Luxeon")%>%
    filter(lighttype!="PCAmber_AEL")
  
  MOTHS_VOL_STATS[[i]]$logvol<-log(MOTHS_VOL_STATS[[i]]$volume)
} 

#nit=10

vol10_mod1<-lmer(volume~species*lighttype+(1|specimen), data=MOTHS_VOL_STATS[[1]])
summary(vol10_mod1)
plot(vol10_mod1)
hist(resid(vol10_mod1), breaks=c(20))
qqnorm(resid(vol10_mod1))
qqline(resid(vol10_mod1))
  #diagnostics poor

vol10_mod1<-lmer(logvol~species*lighttype+(1|specimen), data=MOTHS_VOL_STATS[[1]])
summary(vol10_mod1)
plot(vol10_mod1)
hist(resid(vol10_mod1), breaks=c(20))
qqnorm(resid(vol10_mod1))
qqline(resid(vol10_mod1))
#log transform is better, though histogram is still too narrow. No other transforms better

vol10_mod2<-lmer(logvol~species+lighttype+(1|specimen), data=MOTHS_VOL_STATS[[1]])
summary(vol10_mod2)
plot(vol10_mod2)
hist(resid(vol10_mod2), breaks=c(20))
qqnorm(resid(vol10_mod2))
qqline(resid(vol10_mod2))
  #diagnostics ok, but long tails

anova(vol10_mod1, vol10_mod2) # interaction significant


#however, we can exclude the interaction to enable us to compare moonlight to other light types overall
comp_vol10<-glht(vol10_mod2, linfct = mcp(lighttype = c("Moon_full - D65 = 0",
                                                        "Moon_full - HPS = 0",
                                                        "Moon_full - LED_3079K = 0",
                                                        "Moon_full - MH = 0",
                                                        "Moon_full - MV = 0",
                                                        "Moon_full - PCAmber_Cree = 0",
                                                        "Moon_full - LED_Orange = 0",
                                                        "Moon_full - LPS = 0")))

summary(comp_vol10)

#planned comparisons with w=0.05
# Linear Hypotheses:
#                               Estimate Std. Error z value Pr(>|z|)    
#  Moon_full - D65 == 0           -0.1981     0.1024  -1.934    0.263    
#  Moon_full - HPS == 0            1.5223     0.1024  14.866   <0.001 ***
#  Moon_full - LED_3079K == 0      1.3982     0.1024  13.653   <0.001 ***
#  Moon_full - MH == 0             0.9015     0.1024   8.803   <0.001 ***
#  Moon_full - MV == 0             0.7415     0.1024   7.241   <0.001 ***
#  Moon_full - PCAmber_Cree == 0   2.7306     0.1024  26.664   <0.001 ***
#  Moon_full - LED_Orange == 0    17.0279     0.1024 166.277   <0.001 ***
#  Moon_full - LPS == 0           16.9659     0.1024 165.672   <0.001 ***

#nit=1

vol1_mod1<-lmer(volume~species*lighttype+(1|specimen), data=MOTHS_VOL_STATS[[2]])
summary(vol1_mod1)
plot(vol1_mod1)
hist(resid(vol1_mod1), breaks=c(20))
qqnorm(resid(vol1_mod1))
qqline(resid(vol1_mod1))
  #diagnostics poor

vol1_mod1<-lmer(logvol~species*lighttype+(1|specimen), data=MOTHS_VOL_STATS[[2]])
summary(vol1_mod1)
plot(vol1_mod1)
hist(resid(vol1_mod1), breaks=c(20))
qqnorm(resid(vol1_mod1))
qqline(resid(vol1_mod1))
  #log transform is better, histogram still very narrow

vol1_mod2<-lmer(logvol~species+lighttype+(1|specimen), data=MOTHS_VOL_STATS[[2]])
summary(vol1_mod2)
plot(vol1_mod2)
hist(resid(vol1_mod2), breaks=c(20))
qqnorm(resid(vol1_mod2))
qqline(resid(vol1_mod2))
  #diangostics ok, long tails

anova(vol1_mod1, vol1_mod2)#interaction significant

#however, we can exclude the interaction to enable us to compare moonlight to other light types overall
comp_vol1<-glht(vol1_mod2, linfct = mcp(lighttype = c("Moon_full - D65 = 0",
                                                      "Moon_full - HPS = 0",
                                                      "Moon_full - LED_3079K = 0",
                                                      "Moon_full - MH = 0",
                                                      "Moon_full - MV = 0",
                                                      "Moon_full - PCAmber_Cree = 0",
                                                      "Moon_full - LED_Orange = 0",
                                                      "Moon_full - LPS = 0")))

summary(comp_vol1)

#Results with w=0.05
# Linear Hypotheses:
#                            Estimate Std. Error z value Pr(>|z|)    
#  Moon_full - D65 == 0          -0.21489    0.09091  -2.364    0.104    
#  Moon_full - HPS == 0           1.45287    0.09091  15.982   <0.001 ***
#  Moon_full - LED_3079K == 0     1.43706    0.09091  15.808   <0.001 ***
#  Moon_full - MH == 0            0.92158    0.09091  10.138   <0.001 ***
#  Moon_full - MV == 0            0.76563    0.09091   8.422   <0.001 ***
#  Moon_full - PCAmber_Cree == 0  2.82214    0.09091  31.044   <0.001 ***
#  Moon_full - LED_Orange == 0   17.14951    0.09091 188.648   <0.001 ***
#  Moon_full - LPS == 0          17.52795    0.09091 192.811   <0.001 ***


#nit=0.1

vol01_mod1<-lmer(volume~species*lighttype+(1|specimen), data=MOTHS_VOL_STATS[[3]])
summary(vol01_mod1)
plot(vol01_mod1)
hist(resid(vol01_mod1), breaks=c(20))
qqnorm(resid(vol01_mod1))
qqline(resid(vol01_mod1))
  #diagnostics poor

vol01_mod1<-lmer(logvol~species*lighttype+(1|specimen), data=MOTHS_VOL_STATS[[3]])
summary(vol01_mod1)
plot(vol01_mod1)
hist(resid(vol01_mod1), breaks=c(20))
qqnorm(resid(vol01_mod1))
qqline(resid(vol01_mod1))
  #log transform is better, long tails

vol01_mod2<-lmer(logvol~species+lighttype+(1|specimen), data=MOTHS_VOL_STATS[[3]])
summary(vol01_mod2)
plot(vol01_mod2)
hist(resid(vol01_mod2), breaks=c(20))
qqnorm(resid(vol01_mod2))
qqline(resid(vol01_mod2))
  #diagnostics ok, long tails

anova(vol01_mod1, vol01_mod2) #interaction is significant

#however, we can exclude the interaction to enable us to compare moonlight to other light types overall
comp_vol01<-glht(vol01_mod2, linfct = mcp(lighttype = c("Moon_full - D65 = 0",
                                                        "Moon_full - HPS = 0",
                                                        "Moon_full - LED_3079K = 0",
                                                        "Moon_full - MH = 0",
                                                        "Moon_full - MV = 0",
                                                        "Moon_full - PCAmber_Cree = 0",
                                                        "Moon_full - LED_Orange = 0",
                                                        "Moon_full - LPS = 0")))

summary(comp_vol01)

#results with w=0.05
# Linear Hypotheses:
#                             Estimate Std. Error z value Pr(>|z|)    
#  Moon_full - D65 == 0          -0.21908    0.08995  -2.435   0.0874 .  
#  Moon_full - HPS == 0           1.45220    0.08995  16.144   <0.001 ***
#  Moon_full - LED_3079K == 0     1.44627    0.08995  16.078   <0.001 ***
#  Moon_full - MH == 0            0.92656    0.08995  10.300   <0.001 ***
#  Moon_full - MV == 0            0.77136    0.08995   8.575   <0.001 ***
#  Moon_full - PCAmber_Cree == 0  2.83173    0.08995  31.479   <0.001 ***
#  Moon_full - LED_Orange == 0   17.16451    0.08995 190.813   <0.001 ***
#  Moon_full - LPS == 0          17.76554    0.08995 197.494   <0.001 ***


## HAWKMOTH PERCEPTION OF FLOWER COLOURS----
  #this section investigates how well hawkmoths see the colour contrast between
  #flowers they pollinate and likely natural backgounds 
  #(leaves from the same plant,leaves from FReD database, many grass samples
  #[as many of these floral species are wildlflowers])

  #start by calculating quantum cone catches to hawkmoth vision
  #then use bootstrapping method implemented by pavo package to compare
  #whole groups of flower and background colours under different light types & levels

#Quantum cone catch calculation for flowers & vegetation----

#I)Prepare data
POLLIN<-cbind(FLOWERNORM_300,GREEN_BGD[,2:954]) 
  #flower green background colour reflectances, on a 0-1 scale, for 300-700nm 
dim(POLLIN)
str(POLLIN)

#create useful vectors:
type<-c(rep("Plant_flower",140),rep("Plant_grass",300), rep("Plant_leaf", 140), rep("FReD_FReDleaf", 513))#sample provenance
group<-c(rep("flower",140), rep("green",953)) #flower or background

#II)Calculate quantal cone catches
#initialise vectors and lists
ILLUM_REF<-list()
illum_ref<-ref_irrad<-photon_catch<-photon_count_sqm<-photon_count<-DE_UV<-DE_B<-DE_G<-N_UV<-N_B<-N_G<-rep(0,length(POLLIN$wl))
lum_flux<-rep(0,length(LIGHTNAMES))
QCATCH<-N_POLLIN<-N_10nit_POLLIN<-N_1nit_POLLIN<-N_0.1nit_POLLIN<-N_0.01nit_POLLIN<-list()

#use same D. elpenor parameters as for perception of wing colours

for (i in 1:5){#modelling for different lux levels
  nit<-nit_level[i]#choose from five lux levels, as defined in lux_level above. i=1 is 10 nit
  
  for(j in 1:(length(colnames(LIGHTS_FULL_THRESH))-1)){#for each light type
    
    #calculate total luminous flux per light type (lumens)
    lum_flux[j]<-sum(LIGHTS_FULL_THRESH[,j+1]*CIE_2006)*683
    
    for (k in 1:(length(colnames(POLLIN))-1)){#for each colour patch
      
      #calculate illuminant (W/(m^2*nm)) * reflectance 
      illum_ref<-LIGHTS_FULL_THRESH[,j+1]*POLLIN[,k+1]
      
      #calculate reflected irradiance (W/(m^2*nm), scaled to lux)
      ref_irrad<-(illum_ref*(nit/lum_flux[j]))
      
      #convert to number of photons
      photon_count_sqm<-POLLIN$wl*ref_irrad*5.03*10^15 #in square meters
      photon_count<-photon_count_sqm/10^12 #in square micrometers
      
      #calculate quantal catches for the hawkmoth system, per wavelength, then overall per photoreceptor type
      #equations in Johnsen (2006)
      DE_UV<-Kappa*Theta*(1-exp(-1*K*DENORM_300$UV*l))*photon_count
      DE_B<-Kappa*Theta*(1-exp(-1*K*DENORM_300$B*l))*photon_count
      DE_G<-Kappa*Theta*(1-exp(-1*K*DENORM_300$G*l))*photon_count
      QCATCH[[k]]<-data.frame(DE_UV, DE_B, DE_G)
      
      N_UV[k]<-1.13*(pi/4)*n*Rho^2*D^2*Time*sum(QCATCH[[k]]$DE_UV)#these are the total quantal catches per cone type
      N_B[k]<-1.13*(pi/4)*n*Rho^2*D^2*Time*sum(QCATCH[[k]]$DE_B)
      N_G[k]<-1.13*(pi/4)*n*Rho^2*D^2*Time*sum(QCATCH[[k]]$DE_G)
      
    }
    
    #data frames with all results by light type, for hawkmoths then bluetits
    N_POLLIN[[j]]<-data.frame(N_UV,N_B,N_G, row.names=colnames(POLLIN[2:1094]))
    N_POLLIN[[j]]$type<-type #add useful group variables, with full info
    N_POLLIN[[j]]$group<-group #key group for comparison of flowers to green backgrounds
    
  }
  #file into new list names based on nit level choice
  #each element of list gives quantal catches for all patches, for light type j (1:16)
  if (nit ==10){ N_10nit_POLLIN<-N_POLLIN
  }else if (nit ==1){ N_1nit_POLLIN<-N_POLLIN
  }else if (nit==0.1){N_0.1nit_POLLIN<-N_POLLIN
  }else if(nit==0.01){N_0.01nit_POLLIN<-N_POLLIN
  }else{N_0.001nit_POLLIN<-N_POLLIN
  }
  
}
#check results
head(N_1nit_POLLIN[[1]])

#Coordinates in RNL space----

NITLIST_POLLIN<-list(N_10nit_POLLIN, N_1nit_POLLIN, N_0.1nit_POLLIN, N_0.01nit_POLLIN, N_0.001nit_POLLIN)

for (i in 1:5){ #for every nit level
  for (j in 1:length(LIGHTNAMES)){#and for every light type 
    
    #using Olsson et al. 2015 equation - adjusted weber fractions
    NITLIST_POLLIN[[i]][[j]]$esw<-sqrt(deWsw^2*NITLIST_POLLIN[[i]][[j]]$N_UV^2+NITLIST_POLLIN[[i]][[j]]$N_UV)/NITLIST_POLLIN[[i]][[j]]$N_UV
    NITLIST_POLLIN[[i]][[j]]$emw<-sqrt(deWmw^2*NITLIST_POLLIN[[i]][[j]]$N_B^2+NITLIST_POLLIN[[i]][[j]]$N_B)/NITLIST_POLLIN[[i]][[j]]$N_B
    NITLIST_POLLIN[[i]][[j]]$elw<-sqrt(deWlw^2*NITLIST_POLLIN[[i]][[j]]$N_G^2+NITLIST_POLLIN[[i]][[j]]$N_G)/NITLIST_POLLIN[[i]][[j]]$N_G
    
    #RNL coordinates
    NITLIST_POLLIN[[i]][[j]]$X<-(1/(NITLIST_POLLIN[[i]][[j]]$emw^2+NITLIST_POLLIN[[i]][[j]]$elw^2))^0.5*
      (log(NITLIST_POLLIN[[i]][[j]]$N_G)-log(NITLIST_POLLIN[[i]][[j]]$N_B))
    
    NITLIST_POLLIN[[i]][[j]]$Y<-((NITLIST_POLLIN[[i]][[j]]$emw^2+NITLIST_POLLIN[[i]][[j]]$elw^2)/
                                   ((NITLIST_POLLIN[[i]][[j]]$esw*NITLIST_POLLIN[[i]][[j]]$emw)^2+
                                      (NITLIST_POLLIN[[i]][[j]]$esw*NITLIST_POLLIN[[i]][[j]]$elw)^2+
                                      (NITLIST_POLLIN[[i]][[j]]$emw*NITLIST_POLLIN[[i]][[j]]$elw)^2))^0.5*
      (log(NITLIST_POLLIN[[i]][[j]]$N_UV)-(log(NITLIST_POLLIN[[i]][[j]]$N_G)*(NITLIST_POLLIN[[i]][[j]]$emw^2/
                                                                                (NITLIST_POLLIN[[i]][[j]]$emw^2+NITLIST_POLLIN[[i]][[j]]$elw^2))+
                                             log(NITLIST_POLLIN[[i]][[j]]$N_B)*(NITLIST_POLLIN[[i]][[j]]$elw^2/
                                                                                  (NITLIST_POLLIN[[i]][[j]]$emw^2+NITLIST_POLLIN[[i]][[j]]$elw^2))))
  }}


#Comparative dataset and scotopic JNDs ----
#using method described in Maia & White (2018)
#Part 1 of the analysis, for statistical tests: are green and floral groups statistically distinct?

#in this method, every patch is compared to every other colour
#number of expected pairwise comparisons is: n(n-1)/2
(1093*1092)/2 #596778 comparisons per light type

#separate into groups according to colour - pink, white or green (for leaves)
  #pink groups pink, purple, blue flowers, white includes white, cream & yellow flowers
groupcol<-c(rep("pink",30),rep("white",10),rep("pink",10),rep("white",20), rep("pink",40),
            rep("white",30), rep("green", 953))
#this is entered manually based on plant order in dataset- we have 80 pink/purples samples, 60 white/yellow


#add in vectors for groupcol1 and groupcol2, to split by flower colour
#group variable for 1st colour: repeat each element n 1093-n times
for (i in 1:1093){
  groupcol1_temp<-rep(groupcol[i],times=(1093-i))
  if ( i==1){groupcol1<-groupcol1_temp}
  else{groupcol1<-c(groupcol1,groupcol1_temp)}
}

#group variable for second colour
for (i in 2:1093){
  groupcol2_temp<-groupcol[i:1093]  
  if ( i==2){groupcol2<-groupcol2_temp}
  else{groupcol2<-c(groupcol2,groupcol2_temp)}
}
#length(groupcol2)

#NOTE:You may need to run the following initialisations and loop for each light level (i=1:5), 
#then remove some of files produced (except statistical results)
#as the files are very large

#initialise lists and vectors
pollin1<-list()
pollin2<-list()
comp2_pollin_temp<-list()
POLLINCOMP<-list()
pollinseq<-seq(1092, 0, by=-1)#sequence of repeats
COMPARISONS_POLLIN<-list()
pollindf_pink<-pollindf_white<-list() #initialise lists
POLLINCOMP_pink<-POLLINCOMP_white<-list()
POLLIN_scotJND<-list()
polspec<-list()#initialise lists to hold results - here restricted dataset per specimen
cdmat<-list()#dist matrix per specimen
pollinmatrix_pink<-list()#full matrix for each light type
pollinmatrix_white<-list()

#lists to store results of variance checks and permanova:
distpolmat_pink<-list()#distance matrices per light type
bdisppol_pink<-list()#results of variance calculations
bdisppol_res_pink<-list() #anova to check if variances are equal
tukeypol_pink<-list()#in case needed, results of tukey's tests on variances
pmanova_pink<-list()#results of permanova per light type

distpolmat_white<-list()#distance matrices per light type
bdisppol_white<-list()#results of variance calculations
bdisppol_res_white<-list() #anova to check if variances are equal
tukeypol_white<-list()#in case needed, results of tukey's tests on variances
pmanova_white<-list()#results of permanova per light type

BYNIT_bdisppol_white<-BYNIT_bdisppol_pink<-BYNIT_bdisppol_res_white<-BYNIT_bdisppol_res_pink<-
  BYNIT_tukey_pink<-BYNIT_tukey_white<-BYNIT_pmanova_pink<-BYNIT_pmanova_white<-list()

for (i in 1:5){ #build comparative dataset for each nit level
  #can be run for each light level separately, as files produced are very large
  
  N_test_POLLIN<-NITLIST_POLLIN[[i]]#define which nit level data to work with
  
  for (j in 1:16){
    #first half of data: repeat each row n, 1093-n times
    pollin1[[j]]<-N_test_POLLIN[[j]][rep(seq_len(nrow(N_test_POLLIN[[1]])),pollinseq),]
    pollin1[[j]]$Col1<-str_split_fixed(row.names(pollin1[[j]]), "[.]", 2)[,1] #add in simple sample name
    
    #second half of data: for every row j, repeat j-1:end,
    for (k in 2:1093){
      comp2_pollin_temp[[k-1]]<-N_test_POLLIN[[j]][k:1093,]
      if (k==2){
        comp2_pollin<-comp2_pollin_temp[[k-1]]
      }
      else{
        comp2_pollin<-rbind(comp2_pollin,comp2_pollin_temp[[k-1]])
      }
    }
    #set in list per lighttype
    pollin2[[j]]<-comp2_pollin
    #add in col2 column with sample name
    pollin2[[j]]$Col2<-row.names(comp2_pollin)
    
    #calculate JNDS - vector for each light type
    POLLIN_scotJND[[j]]<-((pollin1[[j]]$X-pollin2[[j]]$X)^2+
                            (pollin1[[j]]$Y-pollin2[[j]]$Y)^2)^0.5
    
    #create reduced datasets
    POLLINCOMP<-data.frame(Col1name=factor(596778),Col2name=factor(596778),
                           dS=numeric(596778), groupcol1=factor(596778),groupcol2=factor(596778))#df to populate with key columns, length (80+953)(80+953-1)/2
    POLLINCOMP$Col1name<-pollin1[[j]]$Col1
    POLLINCOMP$Col2name<-pollin2[[j]]$Col2
    POLLINCOMP$dS<-POLLIN_scotJND[[j]]
    POLLINCOMP$groupcol1<-groupcol1
    POLLINCOMP$groupcol2<-groupcol2
    
    print(j)#track progress
    
    #separate into pink and white - separate early as matrices are very large
    POLLINCOMP_pink[[j]]<-POLLINCOMP%>%
      filter(groupcol1!="white"& groupcol2!="white")
    POLLINCOMP_white[[j]]<-POLLINCOMP%>%
      filter(groupcol1!="pink"& groupcol2!="pink")
 
    #replace column names to include colour
    POLLINCOMP_pink[[j]]$Col1name<-with(POLLINCOMP_pink[[j]], paste0(groupcol1, "_", Col1name))
    POLLINCOMP_pink[[j]]$Col2name<-with(POLLINCOMP_pink[[j]], paste0(groupcol2, "_", Col2name))
    
    POLLINCOMP_white[[j]]$Col1name<-with(POLLINCOMP_white[[j]], paste0(groupcol1, "_", Col1name))
    POLLINCOMP_white[[j]]$Col2name<-with(POLLINCOMP_white[[j]], paste0(groupcol2, "_", Col2name))
    
   
    #free up space by removing unnecessary variables
    rm(POLLINCOMP)
    pollin1[[j]]<-pollin2[[j]]<-0
    
    
    #now create distance matrices for pink and white flowers
    
    pollin_unique_pink<-unique(POLLINCOMP_pink[[1]]$Col1name)
    pollin_unique_white<-unique(POLLINCOMP_white[[1]]$Col1name)
    
    #pink flower group
    for (m in 1:1032){
      #isolate data for each specimen:
      polspec[[m]]<-POLLINCOMP_pink[[j]]%>%
        filter(Col1name==pollin_unique_pink[m])
      #calculate coldist2mat objects
      cdmat[[m]]<-coldist2mat(polspec[[m]])[['dS']]
      #if m=1, start the main df:
      if (m==1){
        pollinmatrix_pink[[j]]<-cdmat[[m]]
      }
      #otherwise complete the matrix rows
      else{
        k=1033+1-m
        pollinmatrix_pink[[j]][m:1033,m]<-cdmat[[m]][1:k,1]#add in columns for lower half of matrix
        pollinmatrix_pink[[j]][m,m:1033]<-cdmat[[m]][1,1:k]#add in rows, for upper half of matrix
      }
    }
  
    #for white flower group
    for (m in 1:1012){
      #isolate data for each specimen:
      polspec[[m]]<-POLLINCOMP_white[[j]]%>%
        filter(Col1name==pollin_unique_white[m])
      #calculate coldist2mat objects
      cdmat[[m]]<-coldist2mat(polspec[[m]])[['dS']]
      #if m=1, start the main df:
      if (m==1){
        pollinmatrix_white[[j]]<-cdmat[[m]]
      }
      #otherwise complete the matrix rows
      else{
        k=1013+1-m
        pollinmatrix_white[[j]][m:1013,m]<-cdmat[[m]][1:k,1]#add in columns for lower half of matrix
        pollinmatrix_white[[j]][m,m:1013]<-cdmat[[m]][1,1:k]#add in rows, for upper half of matrix
      }
    }
  
    #statistical tests
    distpolmat_pink[[j]]<-dist(pollinmatrix_pink[[j]])#calculate distance from coldist2mat object
    group_pink <- substring(rownames(as.matrix(distpolmat_pink[[1]])), 1, 1)#group variable, always the same
    distpolmat_white[[j]]<-dist(pollinmatrix_white[[j]])#calculate distance from coldist2mat object
    group_white <- substring(rownames(as.matrix(distpolmat_white[[1]])), 1, 1)#group variable, always the same
    
    #now test for every light type:
    bdisppol_pink [[j]]<- betadisper(distpolmat_pink[[j]], group_pink)#calculate variances
    bdisppol_res_pink[[j]]<-anova(bdisppol_pink[[j]]) #are variances equal?- only if p>0.05
    #bdisppol_res
    tukeypol_pink[[j]]<-TukeyHSD(bdisppol_pink[[j]])#which group has largest variance?
    #note: green bgd dataset is much bigger than flower dataset, so it's ok if it has bigger variance
    #tukeypol
    
    bdisppol_white [[j]]<- betadisper(distpolmat_white[[j]], group_white)#calculate variances
    bdisppol_res_white[[j]]<-anova(bdisppol_white[[j]]) #are variances equal?
    #bdisppol_res
    tukeypol_white[[j]]<-TukeyHSD(bdisppol_white[[j]])#which group has largest variance?
    
    
    pmanova_pink[[j]] <- adonis(distpolmat_pink[[j]] ~ group_pink)#permanova - are groups different?
    pmanova_white[[j]] <- adonis(distpolmat_white[[j]] ~ group_white)#permanova - are groups different?
    
    #save space by deleting pollinmatrix objects
    rm(pollinmatrix_pink, pollinmatrix_white)
    pollinmatrix_pink<-pollinmatrix_white<-list()#re-initialise lists
 
    
    #track progress
    print(c("Stats done for light type", j))
    
  }
  
  #save results by light level
  BYNIT_bdisppol_pink[[i]]<-bdisppol_pink 
  BYNIT_bdisppol_white[[i]]<-bdisppol_white 
  
  BYNIT_bdisppol_res_pink[[i]]<-bdisppol_res_pink 
  BYNIT_bdisppol_res_white[[i]]<-bdisppol_res_white 
  
  BYNIT_tukey_pink[[i]]<-tukeypol_pink
  BYNIT_tukey_white[[i]]<-tukeypol_white
  
  BYNIT_pmanova_pink[[i]]<-pmanova_pink
  BYNIT_pmanova_white[[i]]<-pmanova_white
  
  #track progress
  print(c("Nit level",i,"done"))#track progress
}

#groups are always statistically separate
#but issues with unequal variances for some light types mean results must be interpreted with caution

#we focus on the second part of the analysis, 
#determining whether colour groups are sufficiently perceptually different 
#to be discriminated reliably under different light types


#Plot plant and flower colours in RNL space----

#group by light level and add colour variable
POLLIN_NIT<-list()
for (i in 1:5) {
  for (j in 1: length(LIGHTNAMES)){
    NITLIST_POLLIN[[i]][[j]]$groupcol<-groupcol}
  POLLIN_NIT[[i]]<-do.call("rbind",NITLIST_POLLIN[[i]])#merge all light types together
  POLLIN_NIT[[i]]$lighttype<-rep(LIGHTNAMES, each=length(NITLIST_POLLIN[[i]][[1]]$N_UV))#add light type column
  POLLIN_NIT[[i]]$species<-gsub(pattern='(.*)_.*_.*$','\\1', row.names(POLLIN_NIT[[i]]))
}


#calculate geometric means, used for bootstrapped analyses

#define grouping variables: light type and colour
pollincol<-rep(groupcol, times=length(LIGHTNAMES))#comparing green, white and pink
pollinlight<-POLLIN_NIT[[1]]$lighttype#comparing different light types

#calculate mean quantum catches and RNL coordinates
Geomeans<-list()
for (i in 1:5){
  #mean quantum catches per light type and colour group
  Geomeans[[i]] <- aggregate(POLLIN_NIT[[i]][,1:3], list(pollincol, pollinlight), gmean, simplify = TRUE)
    #use gmean function from Functions file
  
  #change column names to match POLLIN_NIT datasets
  colnames(Geomeans[[i]])<-c("groupcol","lighttype","N_UV","N_B","N_G")
  
  #calculate x and y coordinates in RNL space, for mean quantum catches
  Geomeans[[i]]$esw<-sqrt(deWsw^2*Geomeans[[i]]$N_UV^2+Geomeans[[i]]$N_UV)/Geomeans[[i]]$N_UV
  Geomeans[[i]]$emw<-sqrt(deWmw^2*Geomeans[[i]]$N_B^2+Geomeans[[i]]$N_B)/Geomeans[[i]]$N_B
  Geomeans[[i]]$elw<-sqrt(deWlw^2*Geomeans[[i]]$N_G^2+Geomeans[[i]]$N_G)/Geomeans[[i]]$N_G
  
  #RNL coordinates
  Geomeans[[i]]$X<-(1/(Geomeans[[i]]$emw^2+Geomeans[[i]]$elw^2))^0.5*
    (log(Geomeans[[i]]$N_G)-log(Geomeans[[i]]$N_B))
  
  Geomeans[[i]]$Y<-((Geomeans[[i]]$emw^2+Geomeans[[i]]$elw^2)/
                      ((Geomeans[[i]]$esw*Geomeans[[i]]$emw)^2+
                         (Geomeans[[i]]$esw*Geomeans[[i]]$elw)^2+
                         (Geomeans[[i]]$emw*Geomeans[[i]]$elw)^2))^0.5*
    (log(Geomeans[[i]]$N_UV)-(log(Geomeans[[i]]$N_G)*(Geomeans[[i]]$emw^2/
                                                        (Geomeans[[i]]$emw^2+Geomeans[[i]]$elw^2))+
                                log(Geomeans[[i]]$N_B)*(Geomeans[[i]]$elw^2/
                                                          (Geomeans[[i]]$emw^2+Geomeans[[i]]$elw^2))))
  
}

#plot pollination data and geometric means in same RNL spaces
  #for each light level in turn
colvec<-rep(c("darkgreen","deeppink4","darkgoldenrod1"), times=length(LIGHTNAMES))#colours for geometric means
#function to plot data in RNL space for light level i
plotPollinRNL<-function(i){
  ggplot(POLLIN_NIT[[i]], aes(X, Y, col=groupcol))+geom_point(alpha=0.4)+
    geom_point(data=Geomeans[[i]], shape=15,colour=colvec, size=2)+
    facet_wrap(.~lighttype, scales="free")+theme_tufte(base_family = "sans") + theme(axis.line=element_line())+
    scale_color_manual(values=c("green4","hotpink1","yellow"))+guides(col=FALSE)+
    scale_x_continuous(limits=c((min(POLLIN_NIT[[i]]$X)-0.2),(max(POLLIN_NIT[[i]]$X)+0.2)))+
    scale_y_continuous(limits=c((min(POLLIN_NIT[[i]]$Y)-0.2),(max(POLLIN_NIT[[i]]$Y)+0.2)))
}
#call for i in 1:5:
plotPollinRNL(i)


#Bootstrapping contrasts between floral and green colours----
  #are colour groups sufficiently perceptually different to be reliably discriminated under different light types ?
  #bootstrapping method in pavo works with pavo vismodel object
  #so this section builds a vismodel object 
  #and populates it with the quantum catches calculated as above for scotopic conditions
  #then adapts the code from pavo package to calculate bootstrapped contrasts between flowers and green samples

#initialise lists
fakepollin<-list()#list of new cone catch data, per light type
bootdspollin<-list()#results of bootstrapping
BOOT_POLLIN_RES<-list()#dataframes with results for all light types, per light level

#create dataset in vismod object format, for all light levels and light types
for (i in 1:5){#all light levels
  fakepollin[[i]]<-list()
for (j in 1:length(LIGHTNAMES)){#for every light type
  fakepollin[[i]][[j]]<-vismodel(POLLIN, visual = DENORM_300[,1:4],
                            achromatic = FALSE, illum = "ideal", trans = "ideal",
                            qcatch ="Qi", bkg ="ideal", vonkries = FALSE, scale = 1,
                            relative = TRUE)#make vismod object
  fakepollin[[i]][[j]]$UV<-NITLIST_POLLIN[[i]][[j]]$N_UV #fill in with quantum cone catch data
  fakepollin[[i]][[j]]$B<-NITLIST_POLLIN[[i]][[j]]$N_B
  fakepollin[[i]][[j]]$G<-NITLIST_POLLIN[[i]][[j]]$N_G
}
}

#grouping variable
by<-groupcol#comparing green, white and pink
sortinggroups <- order(by)
by <- by[sortinggroups]
samplesizes <- table(by)

#RNL plots show that Oenothera flower samples group separately from other white/yellow colours
#as they are much more yellow than the other flowers considered
#we therefore calculated bootstrapped contrasts between flowers and green colours without Oenothera samples
#to check that this did not affect overall conclusions

#uncomment following lines to run analysis without Oenothera

# #create datasets without Oenothera
# POLLIN2<-as.rspec(POLLIN)
# POLLIN2<-subset(POLLIN2, "Oenothera", invert=TRUE)
# POLLIN2<-as.data.frame(POLLIN2)
# #filter out Oenothera from NIT_LIST POLLIN data
# NITLIST_POLLIN2<-NITLIST_POLLIN
# for (i in 1:5){
#   for (j in 1:length(LIGHTNAMES)){
#     #add species column
#     NITLIST_POLLIN[[i]][[j]]$species<-gsub(pattern='(.*)_.*_.*$','\\1', row.names(NITLIST_POLLIN[[i]][[j]]))
#     #remove Oenothera 
#     NITLIST_POLLIN2[[i]][[j]]<-NITLIST_POLLIN[[i]][[j]]%>%
#       filter(species!="Oenothera")
#   }
# }
# str(NITLIST_POLLIN2[[1]][[1]])#now has 1073 samples
# #define new groupcol vector
# groupcolnO<-NITLIST_POLLIN2[[1]][[1]]$groupcol
# #create dataset in vismod object format, for all light levels and light types
# fakepollin<-list()
# for (i in 1:5){#all light levels
#   for (j in 1:length(LIGHTNAMES)){#for every light type
#     fakepollin[[i]][[j]]<-vismodel(POLLIN2, visual = DENORM_300[,1:4],
#                                    achromatic = FALSE, illum = "ideal", trans = "ideal",
#                                    qcatch ="Qi", bkg ="ideal", vonkries = FALSE, scale = 1,
#                                    relative = TRUE)#make vismod object
#     fakepollin[[i]][[j]]$UV<-NITLIST_POLLIN2[[i]][[j]]$N_UV #fill in with quantum cone catch data
#     fakepollin[[i]][[j]]$B<-NITLIST_POLLIN2[[i]][[j]]$N_B
#     fakepollin[[i]][[j]]$G<-NITLIST_POLLIN2[[i]][[j]]$N_G
#   }
# }
# #adapt grouping variable
# by<-groupcolnO
# sortinggroups <- order(by)
# by <- by[sortinggroups]
# samplesizes <- table(by)

# BOOT_POLLIN_RES_NO<-list() #new list to save results

# #now run rest of code as normal, Oenothera samples should be excluded
# #only a few lines to uncomment at the end of the bootstrapping loop, to rename files for data without Oenothera
# #so they can be compared to the full dataset


#adaptation of bootcoldist function to use absolute quantum catches and scotopic JNDs
#start loop for all light types 
for (i in 1:5){#for all light levels
for (j in 1:length(LIGHTNAMES)){#for all light types
  
  vismodeldata <- fakepollin[[i]][[j]][sortinggroups,] #define vismodeldata to work with
  
  arg0 <- list() #define arguments for rest of analysis
  arg0$qcatch <- attr(vismodeldata, "qcatch")
  
  if (attr(vismodeldata, "visualsystem.achromatic") == "none") {
    arg0$achro <- FALSE
  }
  
  if (attr(vismodeldata, "visualsystem.achromatic") != "none") {
    arg0$achro <- TRUE
  }
  
  arg0$noise <- "neural"
  
  arg0$weber.ref <- "longest"
  
  arg0$n<-c(1,1,1)
  
  # calculate means for green, pink and white groups
  empgroupmeans <- aggregate(vismodeldata[,1:3], list(by), gmean, simplify = TRUE)
  row.names(empgroupmeans) <- empgroupmeans[, 1]
  empgroupmeans <- empgroupmeans[, -1]
  
  datattributes <- grep("names", names(attributes(vismodeldata)),
                        invert = TRUE, value = TRUE
  )
  
  attributes(empgroupmeans)[datattributes] <- attributes(vismodeldata)[datattributes]
  
  emparg <- arg0
  emparg$modeldata <- empgroupmeans
  
  empcd <- do.call(coldist, emparg)#calculate dS between group means
  
  #replace with scotopic JND calculation
  esw1<-sqrt(deWsw^2*emparg$modeldata[1,1]^2+emparg$modeldata[1,1])/emparg$modeldata[1,1]#green
  emw1<-sqrt(deWmw^2*emparg$modeldata[1,2]^2+emparg$modeldata[1,2])/emparg$modeldata[1,2]
  elw1<-sqrt(deWlw^2*emparg$modeldata[1,3]^2+emparg$modeldata[1,3])/emparg$modeldata[1,3]
  
  esw2<-sqrt(deWsw^2*emparg$modeldata[2,1]^2+emparg$modeldata[2,1])/emparg$modeldata[2,1]#pink
  emw2<-sqrt(deWmw^2*emparg$modeldata[2,2]^2+emparg$modeldata[2,2])/emparg$modeldata[2,2]
  elw2<-sqrt(deWlw^2*emparg$modeldata[2,3]^2+emparg$modeldata[2,3])/emparg$modeldata[2,3]
  
  esw3<-sqrt(deWsw^2*emparg$modeldata[3,1]^2+emparg$modeldata[3,1])/emparg$modeldata[3,1]#white
  emw3<-sqrt(deWmw^2*emparg$modeldata[3,2]^2+emparg$modeldata[3,2])/emparg$modeldata[3,2]
  elw3<-sqrt(deWlw^2*emparg$modeldata[3,3]^2+emparg$modeldata[3,3])/emparg$modeldata[3,3]
  
  X1<-(1/(emw1^2+elw1^2))^0.5*(log(emparg$modeldata[1,3])-log(emparg$modeldata[1,2]))
  X2<-(1/(emw2^2+elw2^2))^0.5*(log(emparg$modeldata[2,3])-log(emparg$modeldata[2,2]))
  X3<-(1/(emw3^2+elw3^2))^0.5*(log(emparg$modeldata[3,3])-log(emparg$modeldata[3,2]))
  
  Y1<-((emw1^2+elw1^2)/((esw1*emw1)^2+(esw1*elw1)^2+(emw1*elw1)^2))^0.5*
    (log(emparg$modeldata[1,1])-(log(emparg$modeldata[1,3])*(emw1^2/
                                                               (emw1^2+elw1^2))+log(emparg$modeldata[1,2])*(elw1^2/(emw1^2+elw1^2))))
  Y2<-((emw2^2+elw2^2)/((esw2*emw2)^2+(esw2*elw2)^2+(emw2*elw2)^2))^0.5*
    (log(emparg$modeldata[2,1])-(log(emparg$modeldata[2,3])*(emw2^2/
                                                               (emw2^2+elw2^2))+log(emparg$modeldata[2,2])*(elw2^2/(emw2^2+elw2^2))))
  Y3<-((emw3^2+elw3^2)/((esw3*emw3)^2+(esw3*elw3)^2+(emw3*elw3)^2))^0.5*
    (log(emparg$modeldata[3,1])-(log(emparg$modeldata[3,3])*(emw3^2/
                                                               (emw3^2+elw3^2))+log(emparg$modeldata[3,2])*(elw3^2/(emw3^2+elw3^2))))
  
  scotJNDgp<-((X1-X2)^2+(Y1-Y2)^2)^0.5
  scotJNDgw<-((X1-X3)^2+(Y1-Y3)^2)^0.5
  scotJNDpw<-((X2-X3)^2+(Y2-Y3)^2)^0.5
  
  empcd$dS<-c(scotJNDgp,scotJNDgw,scotJNDpw)#create new empcd result
  empdS <- setNames(empcd$dS, paste(empcd$patch1, empcd$patch2, sep = "-"))
  
  # separate data by colour group for bootstrapping
  bygroup <- lapply(unique(by), function(x) vismodeldata[by == x, ])
  
  # split(dat, by) also works but is about twice as slow
  names(bygroup) <- unique(by)
  
  boot.n<-1000 #number of bootstrapped replicates
  
  # create vectors of indices to sample
  its <- lapply(samplesizes, function(x) sample(seq_len(x), x * boot.n, replace = TRUE))
  
  # use the indices from its to sample from the data
  # returns a list with length = number of by
  # and rows = (sample size for that group) * (the number of bootstrap replicates) in each
  bootsamples <- lapply(seq_along(bygroup), function(x) bygroup[[x]][its[[x]], ])
  
  # next, split by bootstrap replicate
  # preserving the same sample size as that original group had
  #
  # list with length = number of by
  # and values = index for the bootstrap replicate that sample belongs to
  bootindex <- lapply(samplesizes, function(x) as.character(rep(seq_len(boot.n), each = x)))
  
  # use the index to break samples into bootstrap replicates
  # returns a list with length = number of by
  # each entry is itself a list with length = number of replicates
  bootbygroup <- lapply(seq_along(bygroup), function(x) {
    lapply(unique(bootindex[[x]]), function(z) bootsamples[[x]][bootindex[[x]] == z, ])
  })
  
  # now take the column means for all bootstrapped by
  # returns a list with length = number of by
  # each row in these = the (geometric) mean of bootstrap replicates
  groupcolmeans <- lapply(bootbygroup, function(z)
    do.call(rbind, lapply(z, function(x) apply(x, 2, gmean))))
  
  # now "split and merge"
  # creating a list with length = number of bootstrap replicates
  # and rows in each entry = mean per group in that replicate
  bootgrouped <- lapply(seq_len(boot.n), function(x)
    do.call(rbind, lapply(groupcolmeans, "[", x, )))
  
  # ...name the rows by group
  bootgrouped <- lapply(bootgrouped, function(x) {
    row.names(x) <- unique(by)
    x
  })
  
  # ...and give them the necessary attributes
  bootgrouped <- lapply(bootgrouped, as.data.frame)
  attribs <- attributes(vismodeldata)
  attribs <- attribs[grep("data|names", names(attribs), invert = TRUE)]
  
  for (l in seq_along(bootgrouped))
    attributes(bootgrouped[[l]])[names(attribs)] <- attribs
  # apply coldist to the replicated bootstraps
  cores<-1
  if (cores > 1 && .Platform$OS.type == "windows") {
    cores <- 1
    message('Parallel processing not available in Windows; "cores" set to 1\n')
  }
  
  tmpbootcdfoo <- function(x) {
    tmparg <- arg0
    tmparg$modeldata <- x
    do.call(coldist, tmparg)}
  
  #
  bootcd <- pbmclapply(bootgrouped, function(z) {
    tryCatch(tmpbootcdfoo(z),
             error = function(e) NULL
    )
  }, mc.cores = cores)
  
  # get deltaS and name by group difference
  bootdS <- do.call(
    rbind,
    lapply(bootcd, function(x)
      setNames(x$dS, paste(x$patch1, x$patch2, sep = "-")))
  )
  
  bootdS_2 <- do.call(
    rbind,
    lapply(bootcd, function(x)
      setNames(x$dS, paste(x$patch1, x$patch2, sep = "-")))
  )
  
  bootdS_3 <- do.call(
    rbind,
    lapply(bootcd, function(x)
      setNames(x$dS, paste(x$patch1, x$patch2, sep = "-")))
  )
  #change dS values to scotopic JNDs
  for ( k in 1:1000){
    tmparg <- arg0
    tmparg$modeldata <- bootgrouped[[k]] #use data frame with cone catches for two means(flower and green groups)
    
    #calculate scotpic JNDs:
    esw1<-sqrt(deWsw^2*tmparg$modeldata[1,1]^2+tmparg$modeldata[1,1])/tmparg$modeldata[1,1]
    emw1<-sqrt(deWmw^2*tmparg$modeldata[1,2]^2+tmparg$modeldata[1,2])/tmparg$modeldata[1,2]
    elw1<-sqrt(deWlw^2*tmparg$modeldata[1,3]^2+tmparg$modeldata[1,3])/tmparg$modeldata[1,3]
    
    esw2<-sqrt(deWsw^2*tmparg$modeldata[2,1]^2+tmparg$modeldata[2,1])/tmparg$modeldata[2,1]
    emw2<-sqrt(deWmw^2*tmparg$modeldata[2,2]^2+tmparg$modeldata[2,2])/tmparg$modeldata[2,2]
    elw2<-sqrt(deWlw^2*tmparg$modeldata[2,3]^2+tmparg$modeldata[2,3])/tmparg$modeldata[2,3]
    
    esw3<-sqrt(deWsw^2*tmparg$modeldata[3,1]^2+tmparg$modeldata[3,1])/tmparg$modeldata[3,1]
    emw3<-sqrt(deWmw^2*tmparg$modeldata[3,2]^2+tmparg$modeldata[3,2])/tmparg$modeldata[3,2]
    elw3<-sqrt(deWlw^2*tmparg$modeldata[3,3]^2+tmparg$modeldata[3,3])/tmparg$modeldata[3,3]
    
    X1<-(1/(emw1^2+elw1^2))^0.5*(log(tmparg$modeldata[1,3])-log(tmparg$modeldata[1,2]))
    X2<-(1/(emw2^2+elw2^2))^0.5*(log(tmparg$modeldata[2,3])-log(tmparg$modeldata[2,2]))
    X3<-(1/(emw3^2+elw3^2))^0.5*(log(tmparg$modeldata[3,3])-log(tmparg$modeldata[3,2]))
    
    Y1<-((emw1^2+elw1^2)/((esw1*emw1)^2+(esw1*elw1)^2+(emw1*elw1)^2))^0.5*
      (log(tmparg$modeldata[1,1])-(log(tmparg$modeldata[1,3])*(emw1^2/
                                                                 (emw1^2+elw1^2))+log(tmparg$modeldata[1,2])*(elw1^2/(emw1^2+elw1^2))))
    Y2<-((emw2^2+elw2^2)/((esw2*emw2)^2+(esw2*elw2)^2+(emw2*elw2)^2))^0.5*
      (log(tmparg$modeldata[2,1])-(log(tmparg$modeldata[2,3])*(emw2^2/
                                                                 (emw2^2+elw2^2))+log(tmparg$modeldata[2,2])*(elw2^2/(emw2^2+elw2^2))))
    
    Y3<-((emw3^2+elw3^2)/((esw3*emw3)^2+(esw3*elw3)^2+(emw3*elw3)^2))^0.5*
      (log(tmparg$modeldata[3,1])-(log(tmparg$modeldata[3,3])*(emw3^2/
                                                                 (emw3^2+elw3^2))+log(tmparg$modeldata[3,2])*(elw3^2/(emw3^2+elw3^2))))
    
    scotJNDgp<-((X1-X2)^2+(Y1-Y2)^2)^0.5
    scotJNDgw<-((X1-X3)^2+(Y1-Y3)^2)^0.5
    scotJNDpw<-((X2-X3)^2+(Y2-Y3)^2)^0.5

    bootdS[k,1]<-scotJNDgp #replace value in bootdS object
    bootdS[k,2]<-scotJNDgw
    bootdS[k,3]<-scotJNDpw
  }
  
  if (dim(bootdS)[1] < boot.n) {
    stop('Bootstrap sampling encountered errors. Try using "cores = 1".')
  }
  # ...subtract them from the empirical
  # bootdS <- bootdS - empdS
  
  # ... sort and find quantiles
  # bootdS <- sort(bootdS)
  # quantileindices <- round(length(bootdS)*((1+c(-alpha, alpha))/2))
  # dsCI <- empdS + bootdS[quantileindices]
  
  # which gives the same as just
  alpha=0.95 #confidence interval
  quantileindices <- round(boot.n * ((1 + c(-alpha, alpha)) / 2))
  bootdS <- apply(bootdS, 2, sort)
  dsCI <- bootdS[quantileindices, , drop = FALSE]
  rownames(dsCI) <- c("dS.lwr", "dS.upr")
  # make sure names match with empirical (they always should but just in case)
  dsCI <- dsCI[, names(empdS), drop = FALSE]
  
  dS.mean <- empdS
  
  res <- t(rbind(dS.mean, dsCI))

  bootdspollin[[j]]<-res#store in a list - these are the results for light type j, light level i
  print(j) #track progress
}
  
  #file results in data frame with all light types, for each light level
  BOOT_POLLIN_RES[[i]]<-do.call("rbind",bootdspollin)
  BOOT_POLLIN_RES[[i]]<-as.data.frame(BOOT_POLLIN_RES[[i]])
  BOOT_POLLIN_RES[[i]]$lighttype<-rep(LIGHTNAMES,each=3)#include light type as a variable
  BOOT_POLLIN_RES[[i]]$comparison <-rep(c("green-pink","green-white","pink-white"), length(LIGHTNAMES))#define comparison
  rownames(BOOT_POLLIN_RES[[i]])<-NULL
  #warnings relate to cone catches being relative - ignore as we have replaced with our own correct cone catches
  
  #if exploring data without Oenothera samples, uncomment lines below 
  #and comment out previous lines naming final datasets
  #BOOT_POLLIN_RES_NO[[i]]<-do.call("rbind",bootdspollin)
  #BOOT_POLLIN_RES_NO[[i]]<-as.data.frame(BOOT_POLLIN_RES_NO[[i]])
  #BOOT_POLLIN_RES_NO[[i]]$lighttype<-rep(LIGHTNAMES,each=3)#include light type as a variable
  #BOOT_POLLIN_RES_NO[[i]]$comparison <-rep(c("green-pink","green-white","pink-white"), length(LIGHTNAMES))#define comparison
  #rownames(BOOT_POLLIN_RES_NO[[i]])<-NULL
  
  
  #track progress
  print(i)
}

#Plot bootstrapped estimates of contrast----

#figure displaying three light levels; white/yellow flowers on the left, pink on the right
#easiest to plot all light types, then remove ones that are not relevant outside R

par(mfrow=c(3,2))#set plot format 
par(mar=c(7,4,2,2)) 

BOOT_PINK<-BOOT_WHITE<-list()
redtrans <- rgb(255, 0, 0, 100, maxColorValue=255)#prepare for pale red bar

for (i in c(1,3,5)){#selected light levels
    
  #split datasets into pink and white floral sets
  BOOT_POLLIN_RES[[i]]$lightlevel<-rep(nit_level[i],length(BOOT_POLLIN_RES[[i]]$dS.mean))
  BOOT_PINK[[i]]<-BOOT_POLLIN_RES[[i]]%>%
      filter(comparison=="green-pink")
  BOOT_WHITE[[i]]<-BOOT_POLLIN_RES[[i]]%>%
      filter(comparison=="green-white")

    #plot white flowers
    plot(BOOT_WHITE[[i]][,1], xlim=c(0.5, 24.5), yaxt="none",ylab="Chromatic contrast (Delta-S)", ylim=c(0,(max(BOOT_WHITE[[i]][,3], BOOT_PINK[[i]][,3],4)+1)), pch=19, bg=1, cex=1, 
         xaxt='n', xlab="", col=lightsfullcols)
    if (i==5){axis(2,seq(0,5,1), las=2)}
    else{axis(2, las=2)}
    segments(1:24, BOOT_WHITE[[i]][,2], 1:24, BOOT_WHITE[[i]][,3], lwd=2)#add confidence interval
    #abline(h=1, lty=3, lwd=2, col="orangered")#JND=1 threshold
    xx = c(0,25,25,0) #replace set threshold of 1dS with a band of potential thresholds between 0.5 & 1.5 dS
    yy = c(0.5,0.5,1.5,1.5)
    polygon(xx,yy, col=redtrans, border=NA)
    abline(v=10.5, col="black", lty=3, lwd=2)
    points(BOOT_WHITE[[i]][,1], pch=19, cex=1, 
           xaxt='n', col=lightsfullcols)#add points again so they are above the error bars
    axis(1, at=1:24,labels=BOOT_WHITE[[i]]$lighttype, las=2, cex.axis=1)#add light type to x axis on bottom graph

    
    #plot pink flowers
    plot(BOOT_PINK[[i]][,1], xlim=c(0.5, 24.5),yaxt="none",ylab="Chromatic contrast (Delta-S)", ylim=c(0,(max(BOOT_WHITE[[i]][,3], BOOT_PINK[[i]][,3],4)+1)), pch=19, bg=1, cex=1, 
         xaxt='n', xlab="",  col=lightsfullcols)
    if (i==5){axis(2,seq(0,5,1), las=2)}
    else{axis(2, las=2)}
    segments(1:24, BOOT_PINK[[i]][,2], 1:24, BOOT_PINK[[i]][,3], lwd=2)#add confidence interval
    #abline(h=1, lty=3, lwd=2, col="orangered")#JND=1 threshold
    xx = c(0,25,25,0) #replace set threshold of 1dS with a band of potential thresholds between 0.5 & 1.5 dS
    yy = c(0.5,0.5,1.5,1.5)
    polygon(xx,yy, col=redtrans, border=NA)
    abline(v=10.5, col="black", lty=3, lwd=2)
    points(BOOT_PINK[[i]][,1], pch=19, cex=1, 
           xaxt='n', col=lightsfullcols)#add points again so they are above the error bars
    axis(1, at=1:24,labels=BOOT_WHITE[[i]]$lighttype, las=2, cex.axis=1)#add light type to x axis on bottom graph
    
  }
  
#make source data for figure:
  #gather relevant BOOT_PINK & BOOT_WHITE elements into a single dataframe
BOOT_FIGURE_PINK<-list(BOOT_PINK[[1]],BOOT_PINK[[3]],BOOT_PINK[[5]])
BOOT_FIGURE_WHITE<-list(BOOT_WHITE[[1]],BOOT_WHITE[[3]],BOOT_WHITE[[5]])
BOOT_FIGURE_PINK_ALL<-do.call("rbind",BOOT_FIGURE_PINK)
BOOT_FIGURE_WHITE_ALL<-do.call("rbind",BOOT_FIGURE_WHITE)
BOOT_POLLIN_FIGURE<-rbind(BOOT_FIGURE_WHITE_ALL,BOOT_FIGURE_PINK_ALL)
#write.csv(BOOT_POLLIN_FIGURE,"SourceDataFigure2.csv")


#plot results for green-white comparisons with & w/o Oenothera samples
#uncomment following lines to run this if needed (and both BOOT_POLLIN_RES & BOOT_POLLIN_RES_NO exist)

#BOOT_WHITE_NO<-list()
#for (i in c(1,3,5)){#selected light levels
#  #restrict to white flowers only
#  BOOT_WHITE[[i]]<-BOOT_POLLIN_RES[[i]]%>%
#    filter(comparison=="green-white")
#  BOOT_WHITE_NO[[i]]<-BOOT_POLLIN_RES_NO[[i]]%>%
#    filter(comparison=="green-white")
#  
#  #plot white flowers from original data
#  plot(BOOT_WHITE[[i]][,1], xlim=c(0.5, 24.5), yaxt="none", ylab="Chromatic contrast (Delta-S)", ylim=c(0,(max(BOOT_WHITE[[i]][,3], BOOT_WHITE[[i]][,3],4)+1)), pch=19, bg=1, cex=1, 
#       xaxt='n', xlab='', col=lightsfullcols)
#  if (i==5){axis(2,seq(0,5,1), las=2)}
#  else{axis(2, las=2)}
#  segments(1:16, BOOT_WHITE[[i]][,2], 1:24, BOOT_WHITE[[i]][,3], lwd=2)#add confidence interval
#  #abline(h=1, lty=3, lwd=2, col="orangered")#JND=1 threshold
#  xx = c(0,25,25,0) #replace set threshold of 1dS with a band of potential thresholds between 0.5 & 1.5 dS
#  yy = c(0.5,0.5,1.5,1.5)
#  polygon(xx,yy, col=redtrans, border=NA)
#  points(BOOT_WHITE[[i]][,1], pch=19, cex=1, 
#         xaxt='n', col=lightsfullcols)#add points again so they are above the error bars
#  axis(1, at=1:24,labels=BOOT_WHITE[[i]]$lighttype, las=2, cex.axis=0.7)#add light type to x axis on bottom graph
#  
#  #plot white flowers from data without Oenothera
#  plot(BOOT_WHITE_NO[[i]][,1], xlim=c(0.5, 24.5), yaxt="none", ylab="Chromatic contrast (Delta-S)", ylim=c(0,(max(BOOT_WHITE[[i]][,3], BOOT_WHITE[[i]][,3],4)+1)), pch=19, bg=1, cex=1, 
#       xaxt='n', xlab='', col=lightsfullcols) #plot on same axes as original data to facilitate comparison
#  if (i==5){axis(2,seq(0,5,1), las=2)}
#  else{axis(2, las=2)}
#  segments(1:16, BOOT_WHITE_NO[[i]][,2], 1:24, BOOT_WHITE_NO[[i]][,3], lwd=2)#add confidence interval
#  #abline(h=1, lty=3, lwd=2, col="orangered")#JND=1 threshold
#  xx = c(0,25,25,0) #replace set threshold of 1dS with a band of potential thresholds between 0.5 & 1.5 dS
#  yy = c(0.5,0.5,1.5,1.5)
#  polygon(xx,yy, col=redtrans, border=NA)
#  points(BOOT_WHITE_NO[[i]][,1], pch=19, cex=1, 
#         xaxt='n', col=lightsfullcols)#add points again so they are above the error bars
#  axis(1, at=1:24,labels=BOOT_WHITE_NO[[i]]$lighttype, las=2, cex.axis=0.7)#add light type to x axis on bottom graph
#  
#}
#rm(BOOT_POLLIN_RES_NO, BOOT_WHITE_NO) #remove unnecessary large datasets
##plots look very similar with and w/o Oenothera

#AVIAN PERCEPTION OF MOTHS AGAINST BACKGROUNDS - CAMOUFLAGE HYPOTHESIS ----

  #this section investigates how well diurnal avian predators (bluetit visual model) see the colour contrast between
  #moths at rest and likely natural backgounds (green, eg. grass and leaves, or brown, eg. bark, twigs, dead leaves...)
  #at low light levels (representing dawn and dusk)
  #see methods for composition of background spectra dataset
  #only moth forewings are analysed, as the hindwings are generally hidden at rest

  #methods are similar to the section on hawkmoth perception of flowers against vegetation
  #we start by calculating quantum cone catches to avian vision
  #then use bootstrapping method implemented by pavo package to compare
  #whole groups of moth and background colours (green /brown) under different light types & levels


#Quantum cone catch calculation ----

#load data with unique sample names
CAMO<-read.csv("Camouflage_data.csv", header=TRUE)
#contains 235 forewing measurements, and 1145 bgd ones, with unique names, all in 0-1 range, no negative values
CAMO<-CAMO[1:401,]
dim(CAMO)

#create useful vectors:
#vector for data types
BGDSPECtype<-c(rep("grass",300), rep("leaf",140),rep("FReDleaf",513), rep("grass",20), rep("leaves",18),rep("dead_leaves", 45),
               rep("oak_bark", 79), rep("twigs",30))

length(BGDSPECtype)#1145 spectra

#add source (FReD, own measurements, toolbox)
#and colour (green, brown; dry grass samples are labelled as brown)
BGDSPECsource<-c(rep("campus",440), rep("FReD", 513),rep("toolbox",192))
BGDSPECcol<-c(rep("green",10), rep("brown",10), rep("green", 20), rep("brown",10),rep("green",10),
              rep("brown",10),rep("green",20),rep("brown",10),rep("green",10),rep("brown",10),
              rep("green",20),rep("brown",10),rep("green",10),rep("brown",10),rep("green",20),
              rep("brown",20),rep("green",40),rep("brown",20),rep("green",20),rep("brown",10),
              rep("green",140),rep("green", 513),rep("green",38), rep("brown",154))#

type<-c(rep("MothFW",235),BGDSPECtype)
group<-c(rep("moth",235), rep("natbgd",1145))
speccol<-c(rep("moth",235), BGDSPECcol) #use this one to separate between green and brown backgrounds

#quantal cone catch calculations:
#only bluetit vision - all parameters the same as for wing analysis

#initialise vectors and lists
illum_ref<-ref_irrad<-photon_catch<-photon_count_sqm<-photon_count<-BT_UV<-BT_B<-BT_G<-BT_R<-N_UV_BT<-N_B_BT<-N_G_BT<-N_R_BT<-rep(0,length(CAMO$wl))
lum_flux<-rep(0,length(colnames(LIGHTS_FULL_THRESH))-1)
QCATCH_BT<-N_CAMO<-N_10nit_CAMO<-N_1nit_CAMO<-N_0.1nit_CAMO<-N_0.01nit_CAMO<-list()

for (i in 1:3){#modelling for 3 lux levels - lower 2 levels are below blue tit threshold for colour vision (Gomez et al. 2014)
  nit<-nit_level[i]
  
  for(j in 1:length(LIGHTNAMES)){#for each light type
    
    #calculate total luminous flux per light type (lumens)
    lum_flux[j]<-sum(LIGHTS_FULL_THRESH[,j+1]*CIE_2006)*683
    
    for (k in 1:(length(colnames(CAMO))-1)){#for each colour patch
      
      #calculate illuminant (W/(m^2*nm)) * reflectance 
      illum_ref<-LIGHTS_FULL_THRESH[,j+1]*CAMO[,k+1]
      
      #calculate reflected irradiance (W/(m^2*nm), scaled to lux)
      ref_irrad<-(illum_ref*(nit/lum_flux[j]))
      
      #convert to number of photons
      photon_count_sqm<-CAMO$wl*ref_irrad*5.03*10^15 #in square meters
      photon_count<-photon_count_sqm/10^12 #in square micrometers
      
      #calculate quantal catches for the bluetit system
      #equations in Olsson, Lind & Kelber 2015
      
      BT_UV<-(1-exp(-1*K_bird*BTNORM_300$UV*Oil_uv*Cosl))*photon_count
      BT_B<-(1-exp(-1*K_bird*BTNORM_300$B*Oil_sw*Cosl))*photon_count
      BT_G<-(1-exp(-1*K_bird*BTNORM_300$G*Oil_mw*Cosl))*photon_count
      BT_R<-(1-exp(-1*K_bird*BTNORM_300$R*Oil_lw*Cosl))*photon_count
      QCATCH_BT[[k]]<-data.frame(BT_UV, BT_B, BT_G, BT_R)
      
      N_UV_BT[k]<-(pi/4)^2*(d/f)^2*D_bt^2*Theta_bird*Kappa_bird*Time_bird[i]*sum(QCATCH_BT[[k]]$BT_UV)
      N_B_BT[k]<-(pi/4)^2*(d/f)^2*D_bt^2*Theta_bird*Kappa_bird*Time_bird[i]*sum(QCATCH_BT[[k]]$BT_B)
      N_G_BT[k]<-(pi/4)^2*(d/f)^2*D_bt^2*Theta_bird*Kappa_bird*Time_bird[i]*sum(QCATCH_BT[[k]]$BT_G)
      N_R_BT[k]<-(pi/4)^2*(d/f)^2*D_bt^2*Theta_bird*Kappa_bird*Time_bird[i]*sum(QCATCH_BT[[k]]$BT_R)
      
      
    }
    
    #data frames with all results by light type, for hawkmoths then bluetits
    N_CAMO[[j]]<-data.frame(N_UV_BT,N_B_BT,N_G_BT,N_R_BT, row.names=colnames(CAMO[2:1381]))
    N_CAMO[[j]]$type<-type #add useful group variables, with full info
    N_CAMO[[j]]$group<-group #moth or bgd
    N_CAMO[[j]]$speccol<-speccol #for splitting green and brown backgrounds
    
  }
  #file into new list names based on nit level choice
  #each element of list gives quantal catches for all patches, for light type j 
  if (nit ==10){ N_10nit_CAMO<-N_CAMO
  }else if (nit ==1){ N_1nit_CAMO<-N_CAMO
  }else if (nit==0.1){N_0.1nit_CAMO<-N_CAMO
  }
  
}

CAMO_LIST<-list(N_10nit_CAMO, N_1nit_CAMO, N_0.1nit_CAMO)

#Coordinates in RNL space----

for (i in 1:3){ #for every nit level
  for (j in 1:length(LIGHTNAMES)){#and for every light type 
    CAMO_LIST[[i]][[j]]$eUV<-sqrt(btWuv^2*CAMO_LIST[[i]][[j]]$N_UV_BT^2+CAMO_LIST[[i]][[j]]$N_UV_BT)/CAMO_LIST[[i]][[j]]$N_UV_BT
    CAMO_LIST[[i]][[j]]$eSW<-sqrt(btWsw^2*CAMO_LIST[[i]][[j]]$N_B_BT^2+CAMO_LIST[[i]][[j]]$N_B_BT)/CAMO_LIST[[i]][[j]]$N_B_BT
    CAMO_LIST[[i]][[j]]$eMW<-sqrt(btWmw^2*CAMO_LIST[[i]][[j]]$N_G_BT^2+CAMO_LIST[[i]][[j]]$N_G_BT)/CAMO_LIST[[i]][[j]]$N_G_BT
    CAMO_LIST[[i]][[j]]$eLW<-sqrt(btWlw^2*CAMO_LIST[[i]][[j]]$N_R_BT^2+CAMO_LIST[[i]][[j]]$N_R_BT)/CAMO_LIST[[i]][[j]]$N_R_BT
    
    CAMO_LIST[[i]][[j]]$A<-(((CAMO_LIST[[i]][[j]]$eMW*CAMO_LIST[[i]][[j]]$eLW)^2+
                               (CAMO_LIST[[i]][[j]]$eSW*CAMO_LIST[[i]][[j]]$eLW)^2+
                               (CAMO_LIST[[i]][[j]]$eSW*CAMO_LIST[[i]][[j]]$eMW)^2)/
                              ((CAMO_LIST[[i]][[j]]$eSW*CAMO_LIST[[i]][[j]]$eMW*CAMO_LIST[[i]][[j]]$eLW)^2+
                                 (CAMO_LIST[[i]][[j]]$eUV*CAMO_LIST[[i]][[j]]$eMW*CAMO_LIST[[i]][[j]]$eLW)^2+
                                 (CAMO_LIST[[i]][[j]]$eUV*CAMO_LIST[[i]][[j]]$eSW*CAMO_LIST[[i]][[j]]$eLW)^2+
                                 (CAMO_LIST[[i]][[j]]$eUV*CAMO_LIST[[i]][[j]]$eSW*CAMO_LIST[[i]][[j]]$eMW)^2))^0.5
    CAMO_LIST[[i]][[j]]$a<-(CAMO_LIST[[i]][[j]]$eSW*CAMO_LIST[[i]][[j]]$eMW)^2/
      ((CAMO_LIST[[i]][[j]]$eMW*CAMO_LIST[[i]][[j]]$eLW)^2+
         (CAMO_LIST[[i]][[j]]$eSW*CAMO_LIST[[i]][[j]]$eMW)^2+
         (CAMO_LIST[[i]][[j]]$eSW*CAMO_LIST[[i]][[j]]$eLW)^2)
    CAMO_LIST[[i]][[j]]$b<-(CAMO_LIST[[i]][[j]]$eSW*CAMO_LIST[[i]][[j]]$eLW)^2/
      ((CAMO_LIST[[i]][[j]]$eMW*CAMO_LIST[[i]][[j]]$eLW)^2+
         (CAMO_LIST[[i]][[j]]$eSW*CAMO_LIST[[i]][[j]]$eMW)^2+
         (CAMO_LIST[[i]][[j]]$eSW*CAMO_LIST[[i]][[j]]$eLW)^2)
    CAMO_LIST[[i]][[j]]$c<-(CAMO_LIST[[i]][[j]]$eMW*CAMO_LIST[[i]][[j]]$eLW)^2/
      ((CAMO_LIST[[i]][[j]]$eMW*CAMO_LIST[[i]][[j]]$eLW)^2+
         (CAMO_LIST[[i]][[j]]$eSW*CAMO_LIST[[i]][[j]]$eMW)^2+
         (CAMO_LIST[[i]][[j]]$eSW*CAMO_LIST[[i]][[j]]$eLW)^2)
    
    CAMO_LIST[[i]][[j]]$X<-(1/(CAMO_LIST[[i]][[j]]$eMW^2+CAMO_LIST[[i]][[j]]$eLW^2))^0.5*
      (log(CAMO_LIST[[i]][[j]]$N_R_BT)-log(CAMO_LIST[[i]][[j]]$N_G_BT))
    
    CAMO_LIST[[i]][[j]]$Y<-((CAMO_LIST[[i]][[j]]$eMW^2+CAMO_LIST[[i]][[j]]$eLW^2)/
                              ((CAMO_LIST[[i]][[j]]$eSW*CAMO_LIST[[i]][[j]]$eMW)^2+(CAMO_LIST[[i]][[j]]$eSW*CAMO_LIST[[i]][[j]]$eLW)^2+
                                 (CAMO_LIST[[i]][[j]]$eMW*CAMO_LIST[[i]][[j]]$eLW)^2))^0.5*
      (log(CAMO_LIST[[i]][[j]]$N_B_BT)-(log(CAMO_LIST[[i]][[j]]$N_R_BT)*(CAMO_LIST[[i]][[j]]$eMW^2/(CAMO_LIST[[i]][[j]]$eMW^2+CAMO_LIST[[i]][[j]]$eLW^2))+
                                          log(CAMO_LIST[[i]][[j]]$N_G_BT)*(CAMO_LIST[[i]][[j]]$eLW^2/(CAMO_LIST[[i]][[j]]$eMW^2+CAMO_LIST[[i]][[j]]$eLW^2))))
    CAMO_LIST[[i]][[j]]$Z<-CAMO_LIST[[i]][[j]]$A*(log(CAMO_LIST[[i]][[j]]$N_UV_BT)-
                                                    (CAMO_LIST[[i]][[j]]$a*log(CAMO_LIST[[i]][[j]]$N_R_BT)+
                                                       CAMO_LIST[[i]][[j]]$b*log(CAMO_LIST[[i]][[j]]$N_G_BT)+
                                                       CAMO_LIST[[i]][[j]]$c*log(CAMO_LIST[[i]][[j]]$N_B_BT)))
  }}


#Comparative dataset & scotopic JNDs----
  #method as for pollination analyses
  #skip this section to go straight to bootstrapping

#Part 1 of the analysis, for statistical tests: are moth and background groups statistically distinct?

#in this method, every patch is compared to every other colour
#number of expected pairwise comparisons is: n(n-1)/2
(1380*1379)/2 #951510 comparisons per light type

#use variable speccol to separate into groups according to colour - moth, brown or green

#add in vectors for groupcol1 and groupcol2, to split by flower colour
#group variable for 1st colour: repeat each element n 1093-n times
for (i in 1:1380){
  groupcol1_temp<-rep(speccol[i],times=(1380-i))
  if ( i==1){groupcol1<-groupcol1_temp}
  else{groupcol1<-c(groupcol1,groupcol1_temp)}
}

#group variable for second colour
for (i in 2:1380){
  groupcol2_temp<-speccol[i:1380]  
  if ( i==2){groupcol2<-groupcol2_temp}
  else{groupcol2<-c(groupcol2,groupcol2_temp)}
}

#NOTE:You may need to run the following initialisations and loop for each light level (i=1:5), 
#then remove some of files produced (except statistical results)
#as the files are very large
#initialise lists and vectors
camo1<-list()
camo2<-list()
comp2_camo_temp<-list()
CAMOCOMP<-list()
camoseq<-seq(1379, 0, by=-1)#sequence of repeats
COMPARISONS_CAMO<-list()
camodf_brown<-camodf_green<-list() #initialise lists
CAMOCOMP_brown<-CAMOCOMP_green<-list()
CAMO_scotJND<-list()
camospec<-list()#initialise lists to hold results - here restricted dataset per specimen
cdmat<-list()#dist matrix per specimen
camomatrix_brown<-list()#full matrix for each light type
camomatrix_green<-list()

#lists to store results of variance checks and permanova:
distcamomat_brown<-list()#distance matrices per light type
bdispcamo_brown<-list()#results of variance calculations
bdispcamo_res_brown<-list() #anova to check if variances are equal
tukeycamo_brown<-list()#in case needed, results of tukey's tests on variances
pmanova_brown<-list()#results of permanova per light type

distcamomat_green<-list()#distance matrices per light type
bdispcamo_green<-list()#results of variance calculations
bdispcamo_res_green<-list() #anova to check if variances are equal
tukeycamo_green<-list()#in case needed, results of tukey's tests on variances
pmanova_green<-list()#results of permanova per light type

BYNIT_bdispcamo_brown<-BYNIT_bdispcamo_green<-BYNIT_bdispcamo_res_brown<-BYNIT_bdispcamo_res_green<-
  BYNIT_tukey_green<-BYNIT_tukey_brown<-BYNIT_pmanova_green<-BYNIT_pmanova_brown<-list()

for (i in 1:3){ #build comparative dataset for each nit level
  #can be run for each light level separately, as files produced are very large
  
  N_test_CAMO<-CAMO_LIST[[i]]#define which nit level data to work with
  
  for (j in 1:16){
    #first half of data: repeat each row n, 1380-n times
    camo1[[j]]<-N_test_CAMO[[j]][rep(seq_len(nrow(N_test_CAMO[[1]])),camoseq),]
    camo1[[j]]$Col1<-str_split_fixed(row.names(camo1[[j]]), "[.]", 2)[,1] #add in simple sample name
    
    #second half of data: for every row j, repeat j-1:end,
    for (k in 2:1380){
      comp2_camo_temp[[k-1]]<-N_test_CAMO[[j]][k:1380,]
      if (k==2){
        comp2_camo<-comp2_camo_temp[[k-1]]
      }
      else{
        comp2_camo<-rbind(comp2_camo,comp2_camo_temp[[k-1]])
      }
    }
    #set in list per lighttype
    camo2[[j]]<-comp2_camo
    #add in col2 column with sample name
    camo2[[j]]$Col2<-row.names(comp2_camo)
    
    #calculate JNDS - vector for each light type
    CAMO_scotJND[[j]]<-((camo1[[j]]$X-camo2[[j]]$X)^2+
                            (camo1[[j]]$Y-camo2[[j]]$Y)^2)^0.5
    
    #create reduced datasets
    CAMOCOMP<-data.frame(Col1name=factor(951510),Col2name=factor(951510),
                           dS=numeric(951510), groupcol1=factor(951510),groupcol2=factor(951510))#df to populate with key columns, length (80+953)(80+953-1)/2
    CAMOCOMP$Col1name<-camo1[[j]]$Col1
    CAMOCOMP$Col2name<-camo2[[j]]$Col2
    CAMOCOMP$dS<-CAMO_scotJND[[j]]
    CAMOCOMP$groupcol1<-groupcol1
    CAMOCOMP$groupcol2<-groupcol2
    
    print(j)#track progress
    
    #separate into brown and green - separate early as matrices are very large
    CAMOCOMP_green[[j]]<-CAMOCOMP%>%
      filter(groupcol1!="brown"& groupcol2!="brown")
    CAMOCOMP_brown[[j]]<-CAMOCOMP%>%
      filter(groupcol1!="green"& groupcol2!="green")
    
    #replace column names to include colour
    CAMOCOMP_green[[j]]$Col1name<-with(CAMOCOMP_green[[j]], paste0(groupcol1, "_", Col1name))
    CAMOCOMP_green[[j]]$Col2name<-with(CAMOCOMP_green[[j]], paste0(groupcol2, "_", Col2name))
    
    CAMOCOMP_brown[[j]]$Col1name<-with(CAMOCOMP_brown[[j]], paste0(groupcol1, "_", Col1name))
    CAMOCOMP_brown[[j]]$Col2name<-with(CAMOCOMP_brown[[j]], paste0(groupcol2, "_", Col2name))
    
    
    #free up space by removing unnecessary variables
    rm(CAMOCOMP)
    camo1[[j]]<-camo2[[j]]<-0
    
    
    #now create distance matrices for pink and white flowers
    
    camo_unique_green<-unique(CAMOCOMP_green[[1]]$Col1name)
    camo_unique_brown<-unique(CAMOCOMP_brown[[1]]$Col1name)
    
    #for green bgd group
    for (m in 1:1105){#1106 green +moth samples
      #isolate data for each specimen:
      camospec[[m]]<-CAMOCOMP_green[[j]]%>%
        filter(Col1name==camo_unique_green[m])
      #calculate coldist2mat objects
      cdmat[[m]]<-coldist2mat(camospec[[m]])[['dS']]
      #if m=1, start the main df:
      if (m==1){
        camomatrix_green[[j]]<-cdmat[[m]]
      }
      #otherwise complete the matrix rows
      else{
        k=1106+1-m
        camomatrix_green[[j]][m:1106,m]<-cdmat[[m]][1:k,1]#add in columns for lower half of matrix
        camomatrix_green[[j]][m,m:1106]<-cdmat[[m]][1,1:k]#add in rows, for upper half of matrix
      }
    }
    
    #for brown bgd group
    for (m in 1:508){
      #isolate data for each specimen:
      camospec[[m]]<-CAMOCOMP_brown[[j]]%>%
        filter(Col1name==camo_unique_brown[m])
      #calculate coldist2mat objects
      cdmat[[m]]<-coldist2mat(camospec[[m]])[['dS']]
      #if m=1, start the main df:
      if (m==1){
        camomatrix_brown[[j]]<-cdmat[[m]]
      }
      #otherwise complete the matrix rows
      else{
        k=509+1-m
        camomatrix_brown[[j]][m:509,m]<-cdmat[[m]][1:k,1]#add in columns for lower half of matrix
        camomatrix_brown[[j]][m,m:509]<-cdmat[[m]][1,1:k]#add in rows, for upper half of matrix
      }
    }
    
    #statistical tests
    distcamomat_green[[j]]<-dist(camomatrix_green[[j]])#calculate distance from coldist2mat object
    group_green <- substring(rownames(as.matrix(distcamomat_green[[1]])), 1, 1)#group variable, always the same
    distcamomat_brown[[j]]<-dist(camomatrix_brown[[j]])#calculate distance from coldist2mat object
    group_brown <- substring(rownames(as.matrix(distcamomat_brown[[1]])), 1, 1)#group variable, always the same
    
    #now test for every light type:
    bdispcamo_green [[j]]<- betadisper(distcamomat_green[[j]], group_green)#calculate variances
    bdispcamo_res_green[[j]]<-anova(bdispcamo_green[[j]]) #are variances equal?- only if p>0.05

    tukeycamo_green[[j]]<-TukeyHSD(bdispcamo_green[[j]])#which group has largest variance?
    #note: bgd dataset is much bigger than moth dataset, so it's ok if it has bigger variance

    bdispcamo_brown [[j]]<- betadisper(distcamomat_brown[[j]], group_brown)#calculate variances
    bdispcamo_res_brown[[j]]<-anova(bdispcamo_brown[[j]]) #are variances equal?- only if p>0.05

    tukeycamo_brown[[j]]<-TukeyHSD(bdispcamo_brown[[j]])#which group has largest variance?
    
    
    pmanova_green[[j]] <- adonis(distcamomat_green[[j]] ~ group_green)#permanova - are groups different?
    pmanova_brown[[j]] <- adonis(distcamomat_brown[[j]] ~ group_brown)#permanova - are groups different?
    
    #save space by deleting camomatrix objects
    rm(camomatrix_green, camomatrix_brown)
    camomatrix_green<-camomatrix_brown<-list()#re-initialise lists
    
    
    #track progress
    print(c("Stats done for light type", j))
    
  }
  
  #save results by light level
  BYNIT_bdispcamo_green[[i]]<-bdispcamo_green 
  BYNIT_bdispcamo_brown[[i]]<-bdispcamo_brown
  
  BYNIT_bdispcamo_res_green[[i]]<-bdispcamo_res_green 
  BYNIT_bdispcamo_res_brown[[i]]<-bdispcamo_res_brown 
  
  BYNIT_tukey_green[[i]]<-tukeycamo_green
  BYNIT_tukey_brown[[i]]<-tukeycamo_brown
  
  BYNIT_pmanova_green[[i]]<-pmanova_green
  BYNIT_pmanova_brown[[i]]<-pmanova_brown

  print(c("Nit level",i,"done"))#track progress
}

#clear workspace of large files no longer needed
rm(camo1, camo2, camomatrix_brown, camomatrix_green, camodf_brown, camodf_green, CAMOCOMP_brown, CAMOCOMP_green,
 camospec, groupcol1, groupcol2, groupcol1_temp, groupcol2_temp, N_test_CAMO)

#groups are always statistically separate
#but issues with unequal variances for some light types mean results must be interpreted with caution

#we focus on the second part of the analysis, 
#determining whether colour groups are sufficiently perceptually different 
#to be discriminated reliably under different light types


#Plot moth and background colours in RNL space----
  #with geometric means for each group

#define grouping variables: light type and colour
camocol<-rep(speccol, times=length(LIGHTNAMES))#comparing green/brown backgrounds and moths
camolight<-rep(LIGHTNAMES, each=length(CAMO_LIST[[1]][[1]]$N_UV_BT))#comparing different light types

#calculate mean quantum catches and RNL coordinates
GeomeansCamo<-list()
LISTCAMO<-list()
for (i in 1:3){
  #make aggregates per nit level
  LISTCAMO[[i]]<-do.call("rbind",CAMO_LIST[[i]])
  #mean quantum catches per light type and colour group
  GeomeansCamo[[i]] <- aggregate(LISTCAMO[[i]][,1:4], list(camocol, camolight), gmean, simplify = TRUE)
  #change column names
  colnames(GeomeansCamo[[i]])[1:2]<-c("speccol","lighttype")
  #calculate x and y coordinates in RNL space, for mean quantum catches
  GeomeansCamo[[i]]$eUV<-sqrt(btWuv^2*GeomeansCamo[[i]]$N_UV^2+GeomeansCamo[[i]]$N_UV)/GeomeansCamo[[i]]$N_UV
  GeomeansCamo[[i]]$eSW<-sqrt(btWsw^2*GeomeansCamo[[i]]$N_B^2+GeomeansCamo[[i]]$N_B)/GeomeansCamo[[i]]$N_B
  GeomeansCamo[[i]]$eMW<-sqrt(btWmw^2*GeomeansCamo[[i]]$N_G^2+GeomeansCamo[[i]]$N_G)/GeomeansCamo[[i]]$N_G
  GeomeansCamo[[i]]$eLW<-sqrt(btWlw^2*GeomeansCamo[[i]]$N_R^2+GeomeansCamo[[i]]$N_R)/GeomeansCamo[[i]]$N_R
  
  GeomeansCamo[[i]]$A<-(((GeomeansCamo[[i]]$eMW*GeomeansCamo[[i]]$eLW)^2+
                           (GeomeansCamo[[i]]$eSW*GeomeansCamo[[i]]$eLW)^2+
                           (GeomeansCamo[[i]]$eSW*GeomeansCamo[[i]]$eMW)^2)/
                          ((GeomeansCamo[[i]]$eSW*GeomeansCamo[[i]]$eMW*GeomeansCamo[[i]]$eLW)^2+
                             (GeomeansCamo[[i]]$eUV*GeomeansCamo[[i]]$eMW*GeomeansCamo[[i]]$eLW)^2+
                             (GeomeansCamo[[i]]$eUV*GeomeansCamo[[i]]$eSW*GeomeansCamo[[i]]$eLW)^2+
                             (GeomeansCamo[[i]]$eUV*GeomeansCamo[[i]]$eSW*GeomeansCamo[[i]]$eMW)^2))^0.5
  GeomeansCamo[[i]]$a<-(GeomeansCamo[[i]]$eSW*GeomeansCamo[[i]]$eMW)^2/
    ((GeomeansCamo[[i]]$eMW*GeomeansCamo[[i]]$eLW)^2+
       (GeomeansCamo[[i]]$eSW*GeomeansCamo[[i]]$eMW)^2+
       (GeomeansCamo[[i]]$eSW*GeomeansCamo[[i]]$eLW)^2)
  GeomeansCamo[[i]]$b<-(GeomeansCamo[[i]]$eSW*GeomeansCamo[[i]]$eLW)^2/
    ((GeomeansCamo[[i]]$eMW*GeomeansCamo[[i]]$eLW)^2+
       (GeomeansCamo[[i]]$eSW*GeomeansCamo[[i]]$eMW)^2+
       (GeomeansCamo[[i]]$eSW*GeomeansCamo[[i]]$eLW)^2)
  GeomeansCamo[[i]]$c<-(GeomeansCamo[[i]]$eMW*GeomeansCamo[[i]]$eLW)^2/
    ((GeomeansCamo[[i]]$eMW*GeomeansCamo[[i]]$eLW)^2+
       (GeomeansCamo[[i]]$eSW*GeomeansCamo[[i]]$eMW)^2+
       (GeomeansCamo[[i]]$eSW*GeomeansCamo[[i]]$eLW)^2)
  
  #RNL coordinates
  GeomeansCamo[[i]]$X<-(1/(GeomeansCamo[[i]]$eMW^2+GeomeansCamo[[i]]$eLW^2))^0.5*
    (log(GeomeansCamo[[i]]$N_R)-log(GeomeansCamo[[i]]$N_G))
  GeomeansCamo[[i]]$Y<-((GeomeansCamo[[i]]$eMW^2+GeomeansCamo[[i]]$eLW^2)/
                          ((GeomeansCamo[[i]]$eSW*GeomeansCamo[[i]]$eMW)^2+(GeomeansCamo[[i]]$eSW*GeomeansCamo[[i]]$eLW)^2+
                             (GeomeansCamo[[i]]$eMW*GeomeansCamo[[i]]$eLW)^2))^0.5*
    (log(GeomeansCamo[[i]]$N_B)-(log(GeomeansCamo[[i]]$N_R)*(GeomeansCamo[[i]]$eMW^2/(GeomeansCamo[[i]]$eMW^2+GeomeansCamo[[i]]$eLW^2))+
                                   log(GeomeansCamo[[i]]$N_G)*(GeomeansCamo[[i]]$eLW^2/(GeomeansCamo[[i]]$eMW^2+GeomeansCamo[[i]]$eLW^2))))
  GeomeansCamo[[i]]$Z<-GeomeansCamo[[i]]$A*(log(GeomeansCamo[[i]]$N_UV)-
                                              (GeomeansCamo[[i]]$a*log(GeomeansCamo[[i]]$N_R)+
                                                 GeomeansCamo[[i]]$b*log(GeomeansCamo[[i]]$N_G)+
                                                 GeomeansCamo[[i]]$c*log(GeomeansCamo[[i]]$N_B)))
  
}
head(GeomeansCamo[[1]])

#now plot both data and geometric means for each light level
  #select the ith nit level as desired and replace i below where indicated

plotcamoRNL<-function(i){
for (j in 1:length(LIGHTNAMES)){
  CAMO_LIST[[i]][[j]]$speccol<-as.factor(CAMO_LIST[[i]][[j]]$speccol)#choose i in both lists
  camocolors <- c("lightsalmon4","green4","gray50")
  camocolors <- camocolors[as.numeric(CAMO_LIST[[1]][[j]]$speccol)]
  
  #define maxima and minima
  LISTCAMO<-do.call("rbind",CAMO_LIST[[i]])#choose i
  maxX<-max(LISTCAMO$X)
  maxY<-max(LISTCAMO$Y)
  maxZ<-max(LISTCAMO$Z)
  minX<-min(LISTCAMO$X)
  minY<-min(LISTCAMO$Y)
  minZ<-min(LISTCAMO$Z)
  
  #plot
  spl<-scatterplot3d(CAMO_LIST[[i]][[j]][,16:18],#x,y,z,columns, check this is right. Choose i
                     pch = 16, color=camocolors, #points, coloured according to lightcols vector
                     main= LIGHTNAMES[j],#title
                     grid=TRUE, box=FALSE, #removes box top edges
                     xlab = "X",
                     ylab = "Y",
                     zlab = "Z",
                     xlim=c(minX-0.1,maxX+0.1),
                     ylim=c(minY-0.1,maxY+0.1),
                     zlim=c(minZ-0.1,0))
  
  #prepare means dataset for each light type
  MEANSCAMO<-GeomeansCamo[[i]]%>%#adjust this value according to chosen nit level
    filter(lighttype==LIGHTNAMES[j])
  #add points
  spl$points3d(MEANSCAMO[,15:17],#x,y,z
               pch=15, col=c("#330000","#003300","gray20"))
}
}

#call function for i in 1:3
par(mfrow=c(4,5), mar = c(0, 0, 0, 0),oma = c(0, 0, 0, 0), mgp=c(0,0.0,0))
plotcamoRNL(1)

#Bootstrapping contrasts between moth and background colours ----
  #are colour groups (moths versus backgrounds) sufficiently perceptually different to be reliably discriminated under different light types ?
  #as before, this bootstrapping method in pavo works with pavo vismodel object
  #so this section builds a vismodel object 
  #and populates it with the quantum catches calculated as above for scotopic conditions
  #then adapts the code from pavo package to calculate bootstrapped contrasts between moth forewings and bgd samples

#initialise lists
fakecamo<-list()#list of new cone catch data, per light type
bootdscamo<-list()#results of bootstrapping
BOOT_CAMO_RES<-list()#dataframes with results for all light types, per light level

#create dataset in vismod object format, for all light levels and light types
for (i in 1:3){#all light levels concerned
  fakecamo[[i]]<-list()
  for (j in 1:length(LIGHTNAMES)){#for every light type
    fakecamo[[i]][[j]]<-vismodel(CAMO, visual = BTNORM_300[,1:5],
                                   achromatic = FALSE, illum = "ideal", trans = "ideal",
                                   qcatch ="Qi", bkg ="ideal", vonkries = FALSE, scale = 1,
                                   relative = TRUE)#make vismod object
    fakecamo[[i]][[j]]$UV<-CAMO_LIST[[i]][[j]]$N_UV_BT #fill in with quantum cone catch data
    fakecamo[[i]][[j]]$B<-CAMO_LIST[[i]][[j]]$N_B_BT
    fakecamo[[i]][[j]]$G<-CAMO_LIST[[i]][[j]]$N_G_BT
    fakecamo[[i]][[j]]$R<-CAMO_LIST[[i]][[j]]$N_R_BT
  }
}

#grouping variable
by<-speccol#comparing moths to green and brown backgrounds
sortinggroups <- order(by)
by <- by[sortinggroups]
samplesizes <- table(by)

#adaptation of bootcoldist function to use absolute quantum catches and scotopic JNDs
#start loop for all light types 
for (i in 1:3){
  for (j in 1:length(LIGHTNAMES)){#for all light types, at the light level selected when defining dataset above
    
    vismodeldata <- fakecamo[[i]][[j]][sortinggroups,] #define vismodeldata to work with
    
    arg0 <- list() #define arguments for rest of analysis
    arg0$qcatch <- attr(vismodeldata, "qcatch")
    
    if (attr(vismodeldata, "visualsystem.achromatic") == "none") {
      arg0$achro <- FALSE
    }
    
    if (attr(vismodeldata, "visualsystem.achromatic") != "none") {
      arg0$achro <- TRUE
    }
    
    arg0$noise <- "neural"
    
    arg0$weber.ref <- "longest"
    
    arg0$n<-c(1,1,1,1)
    
    # calculate means for green, pink and white groups
    empgroupmeans <- aggregate(vismodeldata[,1:4], list(by), gmean, simplify = TRUE)
    row.names(empgroupmeans) <- empgroupmeans[, 1]
    empgroupmeans <- empgroupmeans[, -1]
    
    datattributes <- grep("names", names(attributes(vismodeldata)),
                          invert = TRUE, value = TRUE
    )
    
    attributes(empgroupmeans)[datattributes] <- attributes(vismodeldata)[datattributes]
    
    emparg <- arg0
    emparg$modeldata <- empgroupmeans
    
    empcd <- do.call(coldist, emparg)#calculate dS between group means
    
    #replace with scotopic values, Olsson RNL space
    
    #brown colours
    eUVb<-sqrt(btWuv^2*emparg$modeldata[1,1]^2+emparg$modeldata[1,1])/emparg$modeldata[1,1]
    eSWb<-sqrt(btWsw^2*emparg$modeldata[1,2]^2+emparg$modeldata[1,2])/emparg$modeldata[1,2]
    eMWb<-sqrt(btWmw^2*emparg$modeldata[1,3]^2+emparg$modeldata[1,3])/emparg$modeldata[1,3]
    eLWb<-sqrt(btWlw^2*emparg$modeldata[1,4]^2+emparg$modeldata[1,4])/emparg$modeldata[1,4]
    
    Ab<-(((eMWb*eLWb)^2+(eSWb*eLWb)^2+(eSWb*eMWb)^2)/((eSWb*eMWb*eLWb)^2+
                                                        (eUVb*eMWb*eLWb)^2+(eUVb*eSWb*eLWb)^2+ (eUVb*eSWb*eMWb)^2))^0.5
    ab<-(eSWb*eMWb)^2/((eMWb*eLWb)^2+(eSWb*eMWb)^2+(eSWb*eLWb)^2)
    bb<-(eSWb*eLWb)^2/((eMWb*eLWb)^2+(eSWb*eMWb)^2+(eSWb*eLWb)^2)
    cb<-(eMWb*eLWb)^2/((eMWb*eLWb)^2+(eSWb*eMWb)^2+(eSWb*eLWb)^2)
    
    Xb<-(1/(eMWb^2+eLWb^2))^0.5*(log(emparg$modeldata[1,4])-log(emparg$modeldata[1,3]))
    
    Yb<-((eMWb^2+eLWb^2)/((eSWb*eMWb)^2+(eSWb*eLWb)^2+
                            (eMWb*eLWb)^2))^0.5*
      (log(emparg$modeldata[1,2])-(log(emparg$modeldata[1,4])*(eMWb^2/(eMWb^2+eLWb^2))+
                                     log(emparg$modeldata[1,3])*(eLWb^2/(eMWb^2+eLWb^2))))
    Zb<-Ab*(log(emparg$modeldata[1,1])-(ab*log(emparg$modeldata[1,4])+
                                          bb*log(emparg$modeldata[1,3])+cb*log(emparg$modeldata[1,2])))
    
    #green colours
    eUVg<-sqrt(btWuv^2*emparg$modeldata[2,1]^2+emparg$modeldata[2,1])/emparg$modeldata[2,1]
    eSWg<-sqrt(btWsw^2*emparg$modeldata[2,2]^2+emparg$modeldata[2,2])/emparg$modeldata[2,2]
    eMWg<-sqrt(btWmw^2*emparg$modeldata[2,3]^2+emparg$modeldata[2,3])/emparg$modeldata[2,3]
    eLWg<-sqrt(btWlw^2*emparg$modeldata[2,4]^2+emparg$modeldata[2,4])/emparg$modeldata[2,4]
    
    Ag<-(((eMWg*eLWg)^2+(eSWg*eLWg)^2+(eSWg*eMWg)^2)/((eSWg*eMWg*eLWg)^2+
                                                        (eUVg*eMWg*eLWg)^2+(eUVg*eSWg*eLWg)^2+ (eUVg*eSWg*eMWg)^2))^0.5
    ag<-(eSWg*eMWg)^2/((eMWg*eLWg)^2+(eSWg*eMWg)^2+(eSWg*eLWg)^2)
    bg<-(eSWg*eLWg)^2/((eMWg*eLWg)^2+(eSWg*eMWg)^2+(eSWg*eLWg)^2)
    cg<-(eMWg*eLWg)^2/((eMWg*eLWg)^2+(eSWg*eMWg)^2+(eSWg*eLWg)^2)
    
    Xg<-(1/(eMWg^2+eLWg^2))^0.5*(log(emparg$modeldata[2,4])-log(emparg$modeldata[2,3]))
    
    Yg<-((eMWg^2+eLWg^2)/((eSWg*eMWg)^2+(eSWg*eLWg)^2+(eMWg*eLWg)^2))^0.5*
      (log(emparg$modeldata[2,2])-(log(emparg$modeldata[2,4])*(eMWg^2/(eMWg^2+eLWg^2))+
                                     log(emparg$modeldata[2,3])*(eLWg^2/(eMWg^2+eLWg^2))))
    Zg<-Ag*(log(emparg$modeldata[2,1])-(ag*log(emparg$modeldata[2,4])+
                                          bg*log(emparg$modeldata[2,3])+cg*log(emparg$modeldata[2,2])))
    
    #moth colours
    eUVm<-sqrt(btWuv^2*emparg$modeldata[3,1]^2+emparg$modeldata[3,1])/emparg$modeldata[3,1]
    eSWm<-sqrt(btWsw^2*emparg$modeldata[3,2]^2+emparg$modeldata[3,2])/emparg$modeldata[3,2]
    eMWm<-sqrt(btWmw^2*emparg$modeldata[3,3]^2+emparg$modeldata[3,3])/emparg$modeldata[3,3]
    eLWm<-sqrt(btWlw^2*emparg$modeldata[3,4]^2+emparg$modeldata[3,4])/emparg$modeldata[3,4]
    
    Am<-(((eMWm*eLWm)^2+(eSWm*eLWm)^2+(eSWm*eMWm)^2)/((eSWm*eMWm*eLWm)^2+
                                                        (eUVm*eMWm*eLWm)^2+(eUVm*eSWm*eLWm)^2+ (eUVm*eSWm*eMWm)^2))^0.5
    am<-(eSWm*eMWm)^2/((eMWm*eLWm)^2+(eSWm*eMWm)^2+(eSWm*eLWm)^2)
    bm<-(eSWm*eLWm)^2/((eMWm*eLWm)^2+(eSWm*eMWm)^2+(eSWm*eLWm)^2)
    cm<-(eMWm*eLWm)^2/((eMWm*eLWm)^2+(eSWm*eMWm)^2+(eSWm*eLWm)^2)
    
    Xm<-(1/(eMWm^2+eLWm^2))^0.5*(log(emparg$modeldata[3,4])-log(emparg$modeldata[3,3]))
    
    Ym<-((eMWm^2+eLWm^2)/((eSWm*eMWm)^2+(eSWm*eLWm)^2+(eMWm*eLWm)^2))^0.5*
      (log(emparg$modeldata[3,2])-(log(emparg$modeldata[3,4])*(eMWm^2/(eMWm^2+eLWm^2))+
                                     log(emparg$modeldata[3,3])*(eLWm^2/(eMWm^2+eLWm^2))))
    Zm<-Am*(log(emparg$modeldata[3,1])-(am*log(emparg$modeldata[3,4])+
                                          bm*log(emparg$modeldata[3,3])+cm*log(emparg$modeldata[3,2])))
    
    scotJNDbm<-((Xb-Xm)^2+(Yb-Ym)^2+(Zb-Zm)^2)^0.5
    scotJNDgm<-((Xg-Xm)^2+(Yg-Ym)^2+(Zg-Zm)^2)^0.5
    scotJNDbg<-((Xg-Xb)^2+(Yg-Yb)^2+(Zg-Zb)^2)^0.5
    
    empcd$dS<-c(scotJNDbg,scotJNDbm,scotJNDgm)
    empdS <- setNames(empcd$dS, paste(empcd$patch1, empcd$patch2, sep = "-"))
    
    bygroup <- lapply(unique(by), function(x) vismodeldata[by == x, ])
    
    # split(dat, by) also works but is about twice as slow
    names(bygroup) <- unique(by)
    
    boot.n<-1000 #number of bootstrapped replicates
    
    # create vectors of indices to sample
    its <- lapply(samplesizes, function(x) sample(seq_len(x), x * boot.n, replace = TRUE))
    
    # use the indices from its to sample from the data
    # returns a list with length = number of by
    # and rows = (sample size for that group) * (the number of bootstrap replicates) in each
    bootsamples <- lapply(seq_along(bygroup), function(x) bygroup[[x]][its[[x]], ])
    
    # next, split by bootstrap replicate
    # preserving the same sample size as that original group had
    #
    # list with length = number of by
    # and values = index for the bootstrap replicate that sample belongs to
    bootindex <- lapply(samplesizes, function(x) as.character(rep(seq_len(boot.n), each = x)))
    
    # use the index to break samples into bootstrap replicates
    # returns a list with length = number of by
    # each entry is itself a list with length = number of replicates
    bootbygroup <- lapply(seq_along(bygroup), function(x) {
      lapply(unique(bootindex[[x]]), function(z) bootsamples[[x]][bootindex[[x]] == z, ])
    })
    
    # now take the column means for all bootstrapped by
    # returns a list with length = number of by
    # each row in these = the (geometric) mean of bootstrap replicates
    groupcolmeans <- lapply(bootbygroup, function(z)
      do.call(rbind, lapply(z, function(x) apply(x, 2, gmean))))
    
    # now "split and merge"
    # creating a list with length = number of bootstrap replicates
    # and rows in each entry = mean per group in that replicate
    bootgrouped <- lapply(seq_len(boot.n), function(x)
      do.call(rbind, lapply(groupcolmeans, "[", x, )))
    
    # ...name the rows by group
    bootgrouped <- lapply(bootgrouped, function(x) {
      row.names(x) <- unique(by)
      x
    })
    
    # ...and give them the necessary attributes
    bootgrouped <- lapply(bootgrouped, as.data.frame)
    attribs <- attributes(vismodeldata)
    attribs <- attribs[grep("data|names", names(attribs), invert = TRUE)]
    
    for (l in seq_along(bootgrouped))
      attributes(bootgrouped[[l]])[names(attribs)] <- attribs
    # apply coldist to the replicated bootstraps
    cores<-1
    if (cores > 1 && .Platform$OS.type == "windows") {
      cores <- 1
      message('Parallel processing not available in Windows; "cores" set to 1\n')
    }
    
    tmpbootcdfoo <- function(x) {
      tmparg <- arg0
      tmparg$modeldata <- x
      do.call(coldist, tmparg)}
    
    #
    bootcd <- pbmclapply(bootgrouped, function(z) {
      tryCatch(tmpbootcdfoo(z),
               error = function(e) NULL
      )
    }, mc.cores = cores)
    
    # get deltaS and name by group difference
    bootdS <- do.call(
      rbind,
      lapply(bootcd, function(x)
        setNames(x$dS, paste(x$patch1, x$patch2, sep = "-")))
    )
    
    #change dS values to scotopic JNDs
    for ( k in 1:1000){
      tmparg <- arg0
      tmparg$modeldata <- bootgrouped[[k]] #use data frame with cone catches for two means(flower and green groups)
      
      #calculate scotpic JNDs:
      #brown colours
      eUVb<-sqrt(btWuv^2*tmparg$modeldata[1,1]^2+tmparg$modeldata[1,1])/tmparg$modeldata[1,1]
      eSWb<-sqrt(btWsw^2*tmparg$modeldata[1,2]^2+tmparg$modeldata[1,2])/tmparg$modeldata[1,2]
      eMWb<-sqrt(btWmw^2*tmparg$modeldata[1,3]^2+tmparg$modeldata[1,3])/tmparg$modeldata[1,3]
      eLWb<-sqrt(btWlw^2*tmparg$modeldata[1,4]^2+tmparg$modeldata[1,4])/tmparg$modeldata[1,4]
      
      Ab<-(((eMWb*eLWb)^2+(eSWb*eLWb)^2+(eSWb*eMWb)^2)/((eSWb*eMWb*eLWb)^2+
                                                          (eUVb*eMWb*eLWb)^2+(eUVb*eSWb*eLWb)^2+ (eUVb*eSWb*eMWb)^2))^0.5
      ab<-(eSWb*eMWb)^2/((eMWb*eLWb)^2+(eSWb*eMWb)^2+(eSWb*eLWb)^2)
      bb<-(eSWb*eLWb)^2/((eMWb*eLWb)^2+(eSWb*eMWb)^2+(eSWb*eLWb)^2)
      cb<-(eMWb*eLWb)^2/((eMWb*eLWb)^2+(eSWb*eMWb)^2+(eSWb*eLWb)^2)
      
      Xb<-(1/(eMWb^2+eLWb^2))^0.5*(log(tmparg$modeldata[1,4])-log(tmparg$modeldata[1,3]))
      
      Yb<-((eMWb^2+eLWb^2)/((eSWb*eMWb)^2+(eSWb*eLWb)^2+
                              (eMWb*eLWb)^2))^0.5*
        (log(tmparg$modeldata[1,2])-(log(tmparg$modeldata[1,4])*(eMWb^2/(eMWb^2+eLWb^2))+
                                       log(tmparg$modeldata[1,3])*(eLWb^2/(eMWb^2+eLWb^2))))
      Zb<-Ab*(log(tmparg$modeldata[1,1])-(ab*log(tmparg$modeldata[1,4])+
                                            bb*log(tmparg$modeldata[1,3])+cb*log(tmparg$modeldata[1,2])))
      
      #green colours
      eUVg<-sqrt(btWuv^2*tmparg$modeldata[2,1]^2+tmparg$modeldata[2,1])/tmparg$modeldata[2,1]
      eSWg<-sqrt(btWsw^2*tmparg$modeldata[2,2]^2+tmparg$modeldata[2,2])/tmparg$modeldata[2,2]
      eMWg<-sqrt(btWmw^2*tmparg$modeldata[2,3]^2+tmparg$modeldata[2,3])/tmparg$modeldata[2,3]
      eLWg<-sqrt(btWlw^2*tmparg$modeldata[2,4]^2+tmparg$modeldata[2,4])/tmparg$modeldata[2,4]
      
      Ag<-(((eMWg*eLWg)^2+(eSWg*eLWg)^2+(eSWg*eMWg)^2)/((eSWg*eMWg*eLWg)^2+
                                                          (eUVg*eMWg*eLWg)^2+(eUVg*eSWg*eLWg)^2+ (eUVg*eSWg*eMWg)^2))^0.5
      ag<-(eSWg*eMWg)^2/((eMWg*eLWg)^2+(eSWg*eMWg)^2+(eSWg*eLWg)^2)
      bg<-(eSWg*eLWg)^2/((eMWg*eLWg)^2+(eSWg*eMWg)^2+(eSWg*eLWg)^2)
      cg<-(eMWg*eLWg)^2/((eMWg*eLWg)^2+(eSWg*eMWg)^2+(eSWg*eLWg)^2)
      
      Xg<-(1/(eMWg^2+eLWg^2))^0.5*(log(tmparg$modeldata[2,4])-log(tmparg$modeldata[2,3]))
      
      Yg<-((eMWg^2+eLWg^2)/((eSWg*eMWg)^2+(eSWg*eLWg)^2+(eMWg*eLWg)^2))^0.5*
        (log(tmparg$modeldata[2,2])-(log(tmparg$modeldata[2,4])*(eMWg^2/(eMWg^2+eLWg^2))+
                                       log(tmparg$modeldata[2,3])*(eLWg^2/(eMWg^2+eLWg^2))))
      Zg<-Ag*(log(tmparg$modeldata[2,1])-(ag*log(tmparg$modeldata[2,4])+
                                            bg*log(tmparg$modeldata[2,3])+cg*log(tmparg$modeldata[2,2])))
      
      #moth colours
      eUVm<-sqrt(btWuv^2*tmparg$modeldata[3,1]^2+tmparg$modeldata[3,1])/tmparg$modeldata[3,1]
      eSWm<-sqrt(btWsw^2*tmparg$modeldata[3,2]^2+tmparg$modeldata[3,2])/tmparg$modeldata[3,2]
      eMWm<-sqrt(btWmw^2*tmparg$modeldata[3,3]^2+tmparg$modeldata[3,3])/tmparg$modeldata[3,3]
      eLWm<-sqrt(btWlw^2*tmparg$modeldata[3,4]^2+tmparg$modeldata[3,4])/tmparg$modeldata[3,4]
      
      Am<-(((eMWm*eLWm)^2+(eSWm*eLWm)^2+(eSWm*eMWm)^2)/((eSWm*eMWm*eLWm)^2+
                                                          (eUVm*eMWm*eLWm)^2+(eUVm*eSWm*eLWm)^2+ (eUVm*eSWm*eMWm)^2))^0.5
      am<-(eSWm*eMWm)^2/((eMWm*eLWm)^2+(eSWm*eMWm)^2+(eSWm*eLWm)^2)
      bm<-(eSWm*eLWm)^2/((eMWm*eLWm)^2+(eSWm*eMWm)^2+(eSWm*eLWm)^2)
      cm<-(eMWm*eLWm)^2/((eMWm*eLWm)^2+(eSWm*eMWm)^2+(eSWm*eLWm)^2)
      
      Xm<-(1/(eMWm^2+eLWm^2))^0.5*(log(tmparg$modeldata[3,4])-log(tmparg$modeldata[3,3]))
      
      Ym<-((eMWm^2+eLWm^2)/((eSWm*eMWm)^2+(eSWm*eLWm)^2+(eMWm*eLWm)^2))^0.5*
        (log(tmparg$modeldata[3,2])-(log(tmparg$modeldata[3,4])*(eMWm^2/(eMWm^2+eLWm^2))+
                                       log(tmparg$modeldata[3,3])*(eLWm^2/(eMWm^2+eLWm^2))))
      Zm<-Am*(log(tmparg$modeldata[3,1])-(am*log(tmparg$modeldata[3,4])+
                                            bm*log(tmparg$modeldata[3,3])+cm*log(tmparg$modeldata[3,2])))
      
      scotJNDbm<-((Xb-Xm)^2+(Yb-Ym)^2+(Zb-Zm)^2)^0.5
      scotJNDgm<-((Xg-Xm)^2+(Yg-Ym)^2+(Zg-Zm)^2)^0.5
      scotJNDbg<-((Xg-Xb)^2+(Yg-Yb)^2+(Zg-Zb)^2)^0.5
      
      
      bootdS[k,1]<-scotJNDbg #replace value in bootdS object
      bootdS[k,2]<-scotJNDbm
      bootdS[k,3]<-scotJNDgm
    }
    
    if (dim(bootdS)[1] < boot.n) {
      stop('Bootstrap sampling encountered errors. Try using "cores = 1".')
    }
    # ...subtract them from the empirical
    # bootdS <- bootdS - empdS
    
    # ... sort and find quantiles
    # bootdS <- sort(bootdS)
    # quantileindices <- round(length(bootdS)*((1+c(-alpha, alpha))/2))
    # dsCI <- empdS + bootdS[quantileindices]
    
    # which gives the same as just
    alpha=0.95 #confidence interval
    quantileindices <- round(boot.n * ((1 + c(-alpha, alpha)) / 2))
    bootdS <- apply(bootdS, 2, sort)
    dsCI <- bootdS[quantileindices, , drop = FALSE]
    rownames(dsCI) <- c("dS.lwr", "dS.upr")
    # make sure names match with empirical (they always should but just in case)
    dsCI <- dsCI[, names(empdS), drop = FALSE]
    
    dS.mean <- empdS
    
    res <- t(rbind(dS.mean, dsCI))
    
    bootdscamo[[j]]<-res #store in a list - these are the results for light type j, light level i
    print(j) #track progress
  }
    #file results in data frame with all light types, for each light level
    BOOT_CAMO_RES[[i]]<-do.call("rbind",bootdscamo)
    BOOT_CAMO_RES[[i]]<-as.data.frame(BOOT_CAMO_RES[[i]])
    BOOT_CAMO_RES[[i]]$lighttype<-rep(LIGHTNAMES,each=3)#include light type as a variable
    BOOT_CAMO_RES[[i]]$comparison <-rep(c("brown-green","brown-moth","green-moth"), length(LIGHTNAMES))#define comparison
    rownames(BOOT_CAMO_RES[[i]])<-NULL
    #warnings relate to cone catches being relative - ignore as we have replaced with our own correct cone catches
    
    print(c("Bootstrapping for light level",i,"done"))#track progress
  }

#Plot bootstrapped estimates of contrast----

#figure displaying two light levels (nit=10 & nit=1); green bgds on the left, brown on the right
#already below threshold of JND=1 by 1 nit, no point in plotting nit=0.1

#remove light types never used by nit levels 1 and 2
for(i in 1:3){
  BOOT_CAMO_RES[[i]]<-BOOT_CAMO_RES[[i]]%>%
    filter(lighttype!="Starlight1")%>%
    filter(lighttype!="Starlight2")%>%
    filter(lighttype!="Moon_crescent")%>%
    filter(lighttype!="Moon_quarter")%>%
    filter(lighttype!="Moon_gibbous")%>%
    filter(lighttype!="Twilight_-10.8deg")
}

lightscamo<-c(lightsfullcols_bt[1:2],lightsfullcols_bt[6:7],lightsfullcols_bt[9:22])

par(mfrow=c(2,2))#set plot format 
par(mar=c(8,4,2,2))

BOOT_GREEN<-BOOT_BROWN<-list()

for (i in 1:2){#selected light levels
  
  #split datasets into pink and white floral sets
  BOOT_CAMO_RES[[i]]$lightlevel<-rep(nit_level[i],length(BOOT_CAMO_RES[[i]]$dS.mean))
  BOOT_GREEN[[i]]<-BOOT_CAMO_RES[[i]]%>%
    filter(comparison=="green-moth")
  BOOT_BROWN[[i]]<-BOOT_CAMO_RES[[i]]%>%
    filter(comparison=="brown-moth")
  
  #plot green bgds
    plot(BOOT_GREEN[[i]][,1], xlim=c(0.5, 18.5), yaxt="none", ylab="Chromatic contrast (Delta-S)", ylim=c(0,(max(BOOT_GREEN[[i]][,3], BOOT_GREEN[[i]][,3],0.5)+0.5)), pch=19, bg=1, cex=1, 
       xaxt='n', xlab='', col=lightscamo)
  axis(2, las=2)
  segments(1:18, BOOT_GREEN[[i]][,2], 1:18, BOOT_GREEN[[i]][,3], lwd=2)#add confidence interval
  abline(v=4.5, col="black", lty=3, lwd=2)
  #abline(h=1, lty=3, lwd=2, col="orangered")#JND=1 threshold
  xx = c(0,19,19,0) #replace set threshold of 1dS with a band of potential thresholds between 0.5 & 1.5 dS
  yy = c(0.5,0.5,1.5,1.5)
  polygon(xx,yy, col=redtrans, border=NA)
  points(BOOT_GREEN[[i]][,1], pch=19, cex=1, 
         xaxt='n', col=lightscamo)#add points again so they are above the error bars
  axis(1, at=1:18,labels=BOOT_GREEN[[i]]$lighttype, las=2, cex.axis=1)#add light type to x axis on bottom graph
 
   #plot brown bgds
    plot(BOOT_BROWN[[i]][,1], xlim=c(0.5, 18.5), yaxt="none",ylab="Chromatic contrast (Delta-S)", ylim=c(0,(max(BOOT_GREEN[[i]][,3], BOOT_GREEN[[i]][,3], 0.5)+0.5)), pch=19, bg=1, cex=1, 
       xaxt='n', xlab='', col=lightscamo)
  axis(2, las=2)
  segments(1:18, BOOT_BROWN[[i]][,2], 1:18, BOOT_BROWN[[i]][,3], lwd=2)#add confidence interval
  #abline(h=1, lty=3, lwd=2, col="orangered")#JND=1 threshold
  xx = c(0,19,19,0) #replace set threshold of 1dS with a band of potential thresholds between 0.5 & 1.5 dS
  yy = c(0.5,0.5,1.5,1.5)
  polygon(xx,yy, col=redtrans, border=NA)  
  abline(v=4.5, col="black", lty=3, lwd=2)
  abline(v=4.5, col="black", lty=3, lwd=2)
  points(BOOT_BROWN[[i]][,1], pch=19, cex=1, 
         xaxt='n', col=lightscamo)#add points again so they are above the error bars
  axis(1, at=1:18,labels=BOOT_BROWN[[i]]$lighttype, las=2, cex.axis=1)#add light type to x axis on bottom graph
}

#prepare source data for figure 3:
BOOT_FIGURE_GREEN<-list(BOOT_GREEN[[1]],BOOT_GREEN[[2]])
BOOT_FIGURE_BROWN<-list(BOOT_BROWN[[1]],BOOT_BROWN[[2]])
BOOT_FIGURE_GREEN_ALL<-do.call("rbind",BOOT_FIGURE_GREEN)
BOOT_FIGURE_BROWN_ALL<-do.call("rbind",BOOT_FIGURE_BROWN)
BOOT_CAMO_FIGURE<-rbind(BOOT_FIGURE_GREEN_ALL,BOOT_FIGURE_BROWN_ALL)
#write.csv(BOOT_CAMO_FIGURE,"SourceDataFigure3.csv")
    
#AVIAN PERCEPTION OF MOTH COLOURS - QUANTIFYING METAMERISM----
  #this section investigates the difference between hawkmoth perception of how well-camouflaged
  #they are (at night), and avian perception of their camouflage (in daylight)
 
  #first we quantify perception of moth forewings and natural backgrounds by the hawkmoths 
  #(cone catches for hawkmoth photoreceptors) under artificial lights of different types and levels
  #then we quantify blue tit perception of the same colours under D65 lighting

  #to analyse the results, we restrict our focus to pairs of colours that are well-matched to moth vision
  #then compare the chromatic contrasts between them for blue tit vision, under 
  #moonlight conditions and other light types

#Cone catches for hawkmoths under artificial lights (moth forewings and natural backgrounds)----

#quantal cone catch calculations:
  #this uses the CAMO dataset, including hawkmoth forewings and natural backgrounds

#Re-iterate variables needed for hawkmoth vision
n<-568 #number of effective facets in superpostition aperture (Johnsen et al.,2006)
Rho<-deg2rad(3) #photoreceptor acceptance angle - 3 degrees, converted to radians (Johnsen et al.,2006)
D<-29#diameter of facet lens, in um (Johnsen et al.,2006)
Kappa<-0.5 #quantum efficiency of transduction (Johnsen et al.,2006)
Theta<-0.8 #fractional transmission of the eye media (Johnsen et al.,2006)
Time<-1 #integration time of photoreceptor, in seconds (Johnsen et al.,2006) 
K<-6.7*10^(-3) #absorption coefficient of the rhabdom, in um^-1 (Johnsen et al.,2006)
l<-414#rhabdom length, in um (Johnsen et al.,2006)


#initialise vectors and lists
illum_ref<-ref_irrad<-photon_catch<-photon_count_sqm<-photon_count<-DE_UV<-DE_B<-DE_G<-N_UV<-N_B<-N_G<-rep(0,length(CAMO$wl))
lum_flux<-rep(0,length(colnames(LIGHTS_FULL_THRESH))-1)
QCATCH<-N_HAWKCAMO<-N_10nit_HAWKCAMO<-N_1nit_HAWKCAMO<-N_0.1nit_HAWKCAMO<-N_0.01nit_HAWKCAMO<-N_0.001nit_HAWKCAMO<-list()
CAMOCOMP<-list()

for (i in 1:5){#modelling for 5 lux levels 
  nit<-nit_level[i]
  
  for(j in 1:length(LIGHTNAMES)){#for each light type
    
    #calculate total luminous flux per light type (lumens)
    lum_flux[j]<-sum(LIGHTS_FULL_THRESH[,j+1]*CIE_2006)*683
    
    for (k in 1:(length(colnames(CAMO))-1)){#for each colour patch 
      
      #calculate illuminant (W/(m^2*nm)) * reflectance 
      illum_ref<-LIGHTS_FULL_THRESH[,j+1]*CAMO[,k+1]
      
      #calculate reflected irradiance (W/(m^2*nm), scaled to lux)
      ref_irrad<-(illum_ref*(nit/lum_flux[j]))
      
      #convert to number of photons
      photon_count_sqm<-CAMO$wl*ref_irrad*5.03*10^15 #in square meters
      photon_count<-photon_count_sqm/10^12 #in square micrometers
      
      #calculate quantal catches for hawkmoths
      
      DE_UV<-Kappa*Theta*(1-exp(-1*K*DENORM_300$UV*l))*photon_count
      DE_B<-Kappa*Theta*(1-exp(-1*K*DENORM_300$B*l))*photon_count
      DE_G<-Kappa*Theta*(1-exp(-1*K*DENORM_300$G*l))*photon_count
      QCATCH[[k]]<-data.frame(DE_UV, DE_B, DE_G)
      
      N_UV[k]<-1.13*(pi/4)*n*Rho^2*D^2*Time*sum(QCATCH[[k]]$DE_UV)#these are the total quantal catches per cone type
      N_B[k]<-1.13*(pi/4)*n*Rho^2*D^2*Time*sum(QCATCH[[k]]$DE_B)
      N_G[k]<-1.13*(pi/4)*n*Rho^2*D^2*Time*sum(QCATCH[[k]]$DE_G)
      
    }
    
    #data frames with all results by light type, for hawkmoths
    N_HAWKCAMO[[j]]<-data.frame(N_UV,N_B,N_G, row.names=colnames(CAMO[2:1381]))
    N_HAWKCAMO[[j]]$type<-type #add useful group variables, with full info
    N_HAWKCAMO[[j]]$group<-group #moth or bgd
    N_HAWKCAMO[[j]]$speccol<-speccol #for splitting green and brown backgrounds
    
    #add rnl coordinates
    #using Olsson et al. 2015 equation - adjusted weber fractions
    N_HAWKCAMO[[j]]$esw<-sqrt(deWsw^2*N_HAWKCAMO[[j]]$N_UV^2+N_HAWKCAMO[[j]]$N_UV)/N_HAWKCAMO[[j]]$N_UV
    N_HAWKCAMO[[j]]$emw<-sqrt(deWmw^2*N_HAWKCAMO[[j]]$N_B^2+N_HAWKCAMO[[j]]$N_B)/N_HAWKCAMO[[j]]$N_B
    N_HAWKCAMO[[j]]$elw<-sqrt(deWlw^2*N_HAWKCAMO[[j]]$N_G^2+N_HAWKCAMO[[j]]$N_G)/N_HAWKCAMO[[j]]$N_G
    
    #RNL coordinates
    N_HAWKCAMO[[j]]$X<-(1/(N_HAWKCAMO[[j]]$emw^2+N_HAWKCAMO[[j]]$elw^2))^0.5*
      (log(N_HAWKCAMO[[j]]$N_G)-log(N_HAWKCAMO[[j]]$N_B))
    
    N_HAWKCAMO[[j]]$Y<-((N_HAWKCAMO[[j]]$emw^2+N_HAWKCAMO[[j]]$elw^2)/
                          ((N_HAWKCAMO[[j]]$esw*N_HAWKCAMO[[j]]$emw)^2+
                             (N_HAWKCAMO[[j]]$esw*N_HAWKCAMO[[j]]$elw)^2+
                             (N_HAWKCAMO[[j]]$emw*N_HAWKCAMO[[j]]$elw)^2))^0.5*
      (log(N_HAWKCAMO[[j]]$N_UV)-(log(N_HAWKCAMO[[j]]$N_G)*(N_HAWKCAMO[[j]]$emw^2/
                                                              (N_HAWKCAMO[[j]]$emw^2+N_HAWKCAMO[[j]]$elw^2))+
                                    log(N_HAWKCAMO[[j]]$N_B)*(N_HAWKCAMO[[j]]$elw^2/
                                                                (N_HAWKCAMO[[j]]$emw^2+N_HAWKCAMO[[j]]$elw^2))))
    
    
    
    
  }
  #file into new list based on nit level 
  #each element of list gives quantal catches for all patches, for light type j 
  CAMOCOMP[[i]]<-N_HAWKCAMO
  
}
head(CAMOCOMP[[1]][[1]])

#Cone catches for blue tits under D65 (daylight)----

#use pavo function to do this, with inbuilt sensitivities and equations
BTVISMOD<-vismodel(CAMO,visual="bluetit", achromatic="bt.dc", illum="D65", trans="ideal",qcatch="Qi",vonkries = TRUE, 
                   scale=1, relative=TRUE)
#key assumptions: von kries =TRUE, and ideal transmission medium
#output is relative cone catches, for use in V&O equation
head(BTVISMOD)

#now add to previous dataset
for (i in 1:5){
  for (j in 1:length(LIGHTNAMES)){#for every nit level and light type
    CAMOCOMP[[i]][[j]]$u<-BTVISMOD$u #add four more columns, with cone catches for birds in daylight
    CAMOCOMP[[i]][[j]]$s<-BTVISMOD$s
    CAMOCOMP[[i]][[j]]$m<-BTVISMOD$m
    CAMOCOMP[[i]][[j]]$l<-BTVISMOD$l
    CAMOCOMP[[i]][[j]]$lighttype<-rep(LIGHTNAMES[j], length(BTVISMOD$u))#also add light source name
  }
}
head(CAMOCOMP[[1]][[4]])

#Comparative dataset and calculation of contrast between wings and backgrounds, for moths and blue tits----
  #for each dataset, need to repeat each moth line by number of bgd lines, 
  #then repeat entire set of backgrounds by number of moth lines

comp_camo<-comp_camo2<-comp_camo3<-list()
CAMOCOMPDAT<-list()
tempCAMO1<-tempCAMO3<-CAMO1<-CAMO3<-list()

#variables for bluetit JND calculations
W<-0.05#weber fraction
#W<-0.1 #alternative
#cone ratios, from Hart et al. 2000 (change cone ratios to calculate JNDs for a different avian species)
uv<-1
sw<-1.92
mw<-2.68
lw<-2.7
#relative cone ratios
reluv<-uv/max(c(uv,sw,mw,lw))
relsw<-sw/max(c(uv,sw,mw,lw))
relmw<-mw/max(c(uv,sw,mw,lw))
rellw<-lw/max(c(uv,sw,mw,lw))
#weber fractions:
Wuv<-W/(reluv^0.5)
Wsw<-W/(relsw^0.5)
Wmw<-W/(relmw^0.5)
Wlw<-W/(rellw^0.5)

#step 1: create comparative dataset

for (i in 1:5){ #build comparative dataset for each nit level
  
  for (j in 1:length(LIGHTNAMES)){ #and for each light type
    
    #part 1 of the data: repeat - repeat each moth row the number of times = number of bgd patches
    comp_camo[[j]]<-CAMOCOMP[[i]][[j]][rep(row.names(CAMOCOMP[[i]][[j]][1:235,]), each=1145),]
    comp_camo[[j]]$MothID<-rep(row.names(CAMOCOMP[[i]][[j]][1:235,]),each=1145) #column identifying patches in part 1 of data
    comp_camo[[j]]$esw<-comp_camo[[j]]$emw<-comp_camo[[j]]$elw<-NULL#remove unnecessary columns
    
    #part 2: repeat set of bgd rows, by number of moth rows
    
    comp_camo2[[j]]<-CAMOCOMP[[i]][[j]][rep(row.names(CAMOCOMP[[i]][[j]][236:1380,]), 235),]
    comp_camo2[[j]]$BgdID<-rep(row.names(CAMOCOMP[[i]][[j]][236:1380,]),235) 
    comp_camo2[[j]]$lighttype<-row.names(comp_camo2[[j]])<-NULL#remove redundant column and row names
    comp_camo2[[j]]$esw<-comp_camo2[[j]]$emw<-comp_camo2[[j]]$elw<-NULL#remove unnecessary columns used to calculate x and y in bgd patches
    colnames(comp_camo2[[j]])<-c("BgdN_UV","BgdN_B","BgdN_G","Bgdtype","Bgdgroup","Bgdspeccol", 
                                 "BgdX","BgdY","Bgdu", "Bgds","Bgdm","Bgdl","BgdID")
    
    #combine datasets
    comp_camo3[[j]]<-cbind(comp_camo[[j]],comp_camo2[[j]])
    CAMOCOMPDAT[[i]]<-comp_camo3
  }}
head(CAMOCOMPDAT[[1]][[1]])

#step 2:add chromatic contrasts for blue tit vision (in daylight) and hawkmoths (at night)

#calculate bluetit chromatic JNDs in daylight - 
  #this is always the same, there is no change in light level or light type (always D65)
  #use V&O 1998 equation:
BTdayJND<-(((Wuv*Wsw)^2*(log(CAMOCOMPDAT[[1]][[1]]$l/CAMOCOMPDAT[[1]][[1]]$Bgdl)-
                           log(CAMOCOMPDAT[[1]][[1]]$m/CAMOCOMPDAT[[1]][[1]]$Bgdm))^2+
              (Wuv*Wmw)^2*(log(CAMOCOMPDAT[[1]][[1]]$l/CAMOCOMPDAT[[1]][[1]]$Bgdl)-
                             log(CAMOCOMPDAT[[1]][[1]]$s/CAMOCOMPDAT[[1]][[1]]$Bgds))^2+
              (Wuv*Wlw)^2*(log(CAMOCOMPDAT[[1]][[1]]$m/CAMOCOMPDAT[[1]][[1]]$Bgdm)-
                             log(CAMOCOMPDAT[[1]][[1]]$s/CAMOCOMPDAT[[1]][[1]]$Bgds))^2+
              (Wsw*Wmw)^2*(log(CAMOCOMPDAT[[1]][[1]]$l/CAMOCOMPDAT[[1]][[1]]$Bgdl)-
                             log(CAMOCOMPDAT[[1]][[1]]$u/CAMOCOMPDAT[[1]][[1]]$Bgdu))^2+
              (Wsw*Wlw)^2*(log(CAMOCOMPDAT[[1]][[1]]$m/CAMOCOMPDAT[[1]][[1]]$Bgdm)-
                             log(CAMOCOMPDAT[[1]][[1]]$u/CAMOCOMPDAT[[1]][[1]]$Bgdu))^2+
              (Wmw*Wlw)^2*(log(CAMOCOMPDAT[[1]][[1]]$s/CAMOCOMPDAT[[1]][[1]]$Bgds)-
                             log(CAMOCOMPDAT[[1]][[1]]$u/CAMOCOMPDAT[[1]][[1]]$Bgdu))^2)/
             ((Wuv*Wsw*Wmw)^2+(Wuv*Wsw*Wlw)^2+(Wuv*Wmw*Wlw)^2+(Wsw*Wmw*Wlw)^2))^0.5


#calculate chromatic contrast beween wings and backgrounds in scotopic conitions (for hawkmoths)
  #add both types of chromatic contrast to comparative dataset
  #calculate difference in dS between moth and avian perception

for(i in 1:5){
  for(j in 1:length(LIGHTNAMES)){
    
    #calculate chromatic contrast beween wings and backgrounds in scotopic conitions (for hawkmoths)
    
    CAMOCOMPDAT[[i]][[j]]$scot<-((CAMOCOMPDAT[[i]][[j]]$X-CAMOCOMPDAT[[i]][[j]]$BgdX)^2+
                                   (CAMOCOMPDAT[[i]][[j]]$Y-CAMOCOMPDAT[[i]][[j]]$BgdY)^2)^0.5
    
    
    #add daylight D65 bird jnds in new dataset
    CAMOCOMPDAT[[i]][[j]]$BTdayJND<-BTdayJND
    
    #calculate difference in dS
    CAMOCOMPDAT[[i]][[j]]$Diff<-CAMOCOMPDAT[[i]][[j]]$scot-CAMOCOMPDAT[[i]][[j]]$BTdayJND
  }}

#step 3: restrict to pairs of wing and background colours that are well-matched to hawkmoth vision

CAMOCOMPDAT1<-CAMOCOMPDAT3<-CAMOCOMPDAT1temp<-CAMOCOMPDAT3temp<-list()

for(i in 5:5){
  for(j in 1:length(LIGHTNAMES)){
    #file into new dataset if match is close for hawkmoths choosing at night
    #if dS<1 or dS<3
    #only dataset with strictest criterion for matching (dS<1) is used for the paper
    #CAMOCOMPDAT3temp[[j]]<-CAMOCOMPDAT[[i]][[j]]%>%
    #  filter(scot<=3)
    CAMOCOMPDAT1temp[[j]]<-CAMOCOMPDAT[[i]][[j]]%>%
      filter(scot<=1)
  }
  CAMOCOMPDAT1[[i]]<-CAMOCOMPDAT1temp
  CAMOCOMPDAT3[[i]]<-CAMOCOMPDAT3temp
}

#view how many datapoints fulfill criteria for each lighttype and nit level 
#many combinations of bgds and forewing colours meet criteria for low light levels, and anything under lps and orange led always meets criteria
for(i in 1:5){
  for(j in 1:length(LIGHTNAMES)){
    print(dim(CAMOCOMPDAT1[[i]][[j]]))
  }}

#Plots of differences between hawkmoth and avian perception of contrasts----
  #this is done for strictest criterion: hawkmoth dS<1, but could be repeated for other thresholds
  #we are interested in both the difference between hawkmoth and avian perception (Diff)
  #and the actual chromatic contrast to bluetit vision for these pairs of colours (BTJNDs), selected to be well-matched to hawkmoths
  #this latter data should be easier to analyse, and in of itself show whether pairs of colours 
  #that moths would assess as well-matched are less well-matched to blue tit vision in daylight
  #if assessed by moths under artificial lights rather than moonlight

#combine dataset into single dataframe per nit level
#remove heavy files from workspace first:
rm(comp_camo,comp_camo2,comp_camo3, CAMOCOMPDAT, CAMOCOMPDAT1temp, CAMOCOMPDAT3, CAMOCOMPDAT3temp)

COMPDATBYNIT1<-list()
for(i in 5:5){
  COMPDATBYNIT1[[i]]<-do.call("rbind",CAMOCOMPDAT1[[i]])
}

#plot difference between moths and avian perception, per light type 
#change i as needed to display different light levels:
ggplot(COMPDATBYNIT1[[2]], aes(lighttype, Diff, fill=lighttype))+geom_boxplot(coef=10)+
  scale_fill_manual(values=lightsfullcols)+my_theme+
  ylab("Difference in dS")+xlab("Light type")+guides(fill=FALSE)
  #monochromatic lights (lps, orange led) and to a less extent pc amber lights
  #seem to perform worse (cause a greater difference in dS between moths and birds) than moonlight
  #for the three highest light levels - at lower light levels, the effect disappears
  #from the plots, there is no obvious difference between moonlight and other light sources
  

#to view all light types together, summarise data and plot means and sd

#summarise data
nitmeta1<-list()
for (i in 5:5){
  nitmeta1[[i]]<-COMPDATBYNIT1[[i]]%>%
    group_by(lighttype)%>%
    summarise(meanDiff=mean(Diff), minDiff=min(Diff), maxDiff=max(Diff),sdDiff=sd(Diff))
}

#plot summarised data
par(mfrow=c(5,1))#set plot format to fit all light levels and both groups
par(mar=c(0.5,5,2,2)) 
for (i in 1:5){
  plot(nitmeta1[[i]]$meanDiff, xlim=c(0.5, 24.5), ylim=c(min(nitmeta1[[i]]$meanDiff-nitmeta1[[i]]$sdDiff)-1,max(nitmeta1[[i]]$meanDiff+nitmeta1[[i]]$sdDiff)+1), 
       pch=19, bg=1, cex=1, xaxt='n', xlab='', yaxt="n",ylab="Difference in dS",col=lightsfullcols)
  axis(2, las=2)
  segments(1:24, (nitmeta1[[i]]$meanDiff-nitmeta1[[i]]$sdDiff), 1:24, (nitmeta1[[i]]$meanDiff+nitmeta1[[i]]$sdDiff), lwd=2)#add sd
  points(nitmeta1[[i]]$meanDiff, pch=19, cex=1, 
         xaxt='n', col=lightsfullcols)#add points again so they are above the error bars
}
#plots of mean and standard deviation in "difference in dS" show the same trends, but effects are hard to see

#plot chromatic contrasts for blue tits in daylight, for pairs of colours selected to be well-matched for moths
  #these sets will change for each combination of light tye and level experienced by moths at night
  #so comparing them will also reveal how lights might affect consequences of moth decisions beased on nighttime lighting

#plot bluetit chromatic contrasts using ggerrrorplot
pBTjnd1<-ggerrorplot(COMPDATBYNIT1[[1]],x="lighttype",y="BTdayJND",size=0.5,
                     ylim=c(8,12.6),
                   desc_stat="mean_ci",
                   add="mean",
                   color="lighttype", palette=lightsfullcols)+guides(col=FALSE)
pBTjnd1<-ggpar(pBTjnd1,xlab="", ylab="Chromatic contrast (Delta-S)", font.xtickslab=c(12,"plain","black"), 
               font.ytickslab=c(10,"plain","black"), x.text.angle = 90)
pBTjnd2<-ggerrorplot(COMPDATBYNIT1[[2]],x="lighttype",y="BTdayJND",size=0.5,
                     ylim=c(8,12.6),
                     desc_stat="mean_ci",
                     add="mean",
                     color="lighttype", palette=lightsfullcols)+guides(col=FALSE)
pBTjnd2<-ggpar(pBTjnd2,xlab="", ylab="Chromatic contrast (Delta-S)", font.xtickslab=c(12,"plain","black"), 
               font.ytickslab=c(10,"plain","black"), x.text.angle = 90)
pBTjnd3<-ggerrorplot(COMPDATBYNIT1[[3]],x="lighttype",y="BTdayJND",size=0.5,
                     ylim=c(8,12.6),
                     desc_stat="mean_ci",
                     add="mean",
                     color="lighttype", palette=lightsfullcols)+guides(col=FALSE)
pBTjnd3<-ggpar(pBTjnd3,xlab="", ylab="Chromatic contrast (Delta-S)", font.xtickslab=c(12,"plain","black"), 
               font.ytickslab=c(10,"plain","black"), x.text.angle = 90)

pBTjnd4<-ggerrorplot(COMPDATBYNIT1[[4]],x="lighttype",y="BTdayJND",size=0.5,
                     ylim=c(8,12.6),
                     desc_stat="mean_ci",
                     add="mean",
                     color="lighttype", palette=lightsfullcols)+guides(col=FALSE)
pBTjnd4<-ggpar(pBTjnd4,xlab="", ylab="Chromatic contrast (Delta-S)", font.xtickslab=c(12,"plain","black"),
               font.ytickslab=c(10,"plain","black"), x.text.angle = 90)

pBTjnd5<-ggerrorplot(COMPDATBYNIT1[[5]],x="lighttype",y="BTdayJND",size=0.5,
                     ylim=c(8,12.6),
                     desc_stat="mean_ci",
                     add="mean",
                     color="lighttype", palette=lightsfullcols)+guides(col=FALSE)
pBTjnd5<-ggpar(pBTjnd5,xlab="", ylab="Chromatic contrast (Delta-S)", font.xtickslab=c(12,"plain","black"), 
               font.ytickslab=c(10,"plain","black"), x.text.angle = 90)

#display from three light levels
multiplot(pBTjnd1, pBTjnd3, pBTjnd5, cols=1)
  #these plots show the same trends as plots of difference in dS, but are easier to interpret
  #higher ranges of chromatic contrast to blue tits show that light types
  #are causing moths to make more mistakes in appreciating match between colours


#Statistics for avian perception of colours "well-matched" to hawkmoth vision----
  #this will focus on BTJND data (differences in contrasts perceived by blue tits for colours 
  #assessed as well-matched by hawkmoths, for various light types compared to moonlight)

#restrict light type number to essential comparisons

META_STATS<-list()
for (i in 1:5){
  
  META_STATS[[i]]<-COMPDATBYNIT1[[i]]%>%
    filter(lighttype!="LED_2700K")%>%
    filter(lighttype!="LED_3000K")%>%
    filter(lighttype!="LED_3500K")%>%
    filter(lighttype!="LED_4000K")%>%
    filter(lighttype!="LED_5000K")%>%
    filter(lighttype!="PCAmber_Luxeon")%>%
    filter(lighttype!="PCAmber_AEL")%>%
    filter(lighttype!="Twilight_11.4deg")%>%
    filter(lighttype!="Twilight_1deg")%>%
    filter(lighttype!="Twilight_-10.8deg")%>%
    filter(lighttype!="Moon_gibbous")%>%
    filter(lighttype!="Moon_quarter")%>%
    filter(lighttype!="Moon_crescent")%>%
    filter(lighttype!="Starlight1")%>%
    filter(lighttype!="Starlight2")
  
  META_STATS[[i]]$MothID<-as.factor(META_STATS[[i]]$MothID)
  META_STATS[[i]]$lighttype<-as.factor(META_STATS[[i]]$lighttype)
  META_STATS[[i]]$Bgdspeccol<-as.factor(META_STATS[[i]]$Bgdspeccol)
  META_STATS[[i]]$Species<-gsub(pattern='(.*)_.*_.*$','\\1', META_STATS[[i]]$MothID)
  
  
}


#light level: 10 nits
hist(META_STATS[[1]]$BTdayJND)

#mixed effects model testing effect of lighttype on bt chromatic contrast, with moth and bgd id as random effects
mod1<-lmer(BTdayJND~lighttype+(1|MothID)+(1|BgdID), data= META_STATS[[1]])
  #mothID corresponds to each patch in every moth, not just the specimen number; same for BgdID
summary(mod1)
mod1
plot(mod1)
hist(resid(mod1), breaks=c(100))
qqnorm(resid(mod1))
qqline(resid(mod1))
  #the histogram is ok; qqplot has very long tail, but no transforms or other models seem better

mod1null<-lmer(BTdayJND~1+(1|MothID)+(1|BgdID), data= META_STATS[[1]])
anova(mod1,mod1null)

comp_meta<-glht(mod1, linfct = mcp(lighttype = c("Moon_full - D65 = 0",
                                                 "Moon_full - HPS = 0",
                                                 "Moon_full - LED_3079K = 0",
                                                 "Moon_full - MH = 0",
                                                 "Moon_full - MV = 0",
                                                 "Moon_full - PCAmber_Cree = 0",
                                                 "Moon_full - LED_Orange = 0",
                                                 "Moon_full - LPS = 0")))
summary(comp_meta)

#Results for w=0.05:
#Linear Hypotheses:
#                            Estimate Std. Error z value Pr(>|z|)   
#  Moon_full - D65 == 0          -0.006297   0.025830  -0.244   1.0000    
#  Moon_full - HPS == 0          -0.507068   0.033830 -14.989   <0.001 ***
#  Moon_full - LED_3079K == 0    -0.667190   0.030709 -21.726   <0.001 ***
#  Moon_full - MH == 0            0.130445   0.024832   5.253   <0.001 ***
#  Moon_full - MV == 0           -0.089831   0.026965  -3.331   0.0057 ** 
#  Moon_full - PCAmber_Cree == 0 -0.405454   0.040276 -10.067   <0.001 ***
#  Moon_full - LED_Orange == 0   -1.832034   0.019441 -94.235   <0.001 ***
#  Moon_full - LPS == 0          -1.832034   0.019441 -94.235   <0.001 ***

#I tried a gamma model, like below, but diagnostics were not better:
library(glmmTMB)
library(DHARMa)
mod1b<-glmmTMB(BTdayJND~lighttype+(1|MothID)+(1|BgdID), data= META_STATS[[1]], family=Gamma(link="log"))
summary(mod1b)
plot(simulateResiduals(mod1b, n=50))


#light level: 1 nit
mod1<-lmer(BTdayJND~lighttype+(1|MothID)+(1|BgdID), data= META_STATS[[2]])
summary(mod1)
mod1
plot(mod1)
hist(resid(mod1), breaks=c(100))
qqnorm(resid(mod1))
qqline(resid(mod1))

mod1b<-lmer(BTdayJND~1+(1|MothID)+(1|BgdID), data= META_STATS[[2]])
anova(mod1, mod1b)

comp_meta<-glht(mod1, linfct = mcp(lighttype = c("Moon_full - D65 = 0",
                                                 "Moon_full - HPS = 0",
                                                 "Moon_full - LED_3079K = 0",
                                                 "Moon_full - MH = 0",
                                                 "Moon_full - MV = 0",
                                                 "Moon_full - PCAmber_Cree = 0",
                                                 "Moon_full - LED_Orange = 0",
                                                 "Moon_full - LPS = 0")))
summary(comp_meta)

#Results with w=0.05
#Linear Hypotheses:
#                                  Estimate Std. Error z value Pr(>|z|)    
#  Moon_full - D65 == 0           0.024694   0.025371   0.973    0.885    
#  Moon_full - HPS == 0          -0.470215   0.034811 -13.508   <1e-04 ***
#  Moon_full - LED_3079K == 0    -0.616150   0.035430 -17.391   <1e-04 ***
#  Moon_full - MH == 0           -0.057968   0.026698  -2.171    0.155    
#  Moon_full - MV == 0           -0.004048   0.026329  -0.154    1.000    
#  Moon_full - PCAmber_Cree == 0 -0.900097   0.027650 -32.553   <1e-04 ***
#  Moon_full - LED_Orange == 0   -1.761784   0.019088 -92.299   <1e-04 ***
#  Moon_full - LPS == 0          -1.761784   0.019088 -92.299   <1e-04 ***


#light level: 0.1 nit
mod1<-lmer(BTdayJND~lighttype+(1|MothID)+(1|BgdID), data= META_STATS[[3]])
summary(mod1)
mod1
plot(mod1)
hist(resid(mod1), breaks=c(100))
qqnorm(resid(mod1))
qqline(resid(mod1))

mod1b<-lmer(BTdayJND~1+(1|MothID)+(1|BgdID), data= META_STATS[[3]])
anova(mod1, mod1b)

comp_meta<-glht(mod1, linfct = mcp(lighttype = c("Moon_full - D65 = 0",
                                                 "Moon_full - HPS = 0",
                                                 "Moon_full - LED_3079K = 0",
                                                 "Moon_full - MH = 0",
                                                 "Moon_full - MV = 0",
                                                 "Moon_full - PCAmber_Cree = 0",
                                                 "Moon_full - LED_Orange = 0",
                                                 "Moon_full - LPS = 0")))
summary(comp_meta)

#Results with w=0.05:
#Linear Hypotheses:
#                           Estimate  Std. Error z value Pr(>|z|)    
#  Moon_full - D65 == 0           0.102492   0.023923   4.284 0.000105 ***
#  Moon_full - HPS == 0          -0.346440   0.023400 -14.805  < 1e-04 ***
#  Moon_full - LED_3079K == 0    -0.193900   0.024333  -7.969  < 1e-04 ***
#  Moon_full - MH == 0            0.007448   0.025861   0.288 0.999883    
#  Moon_full - MV == 0            0.372017   0.022961  16.202  < 1e-04 ***
#  Moon_full - PCAmber_Cree == 0 -1.208229   0.020865 -57.907  < 1e-04 ***
#  Moon_full - LED_Orange == 0   -1.229728   0.018007 -68.293  < 1e-04 ***
#  Moon_full - LPS == 0          -1.229728   0.018007 -68.293  < 1e-04 ***


#light level: 0.01 nit
mod1<-lmer(BTdayJND~lighttype+(1|MothID)+(1|BgdID), data= META_STATS[[4]])
summary(mod1)
mod1
plot(mod1)
hist(resid(mod1), breaks=c(100))
qqnorm(resid(mod1))
qqline(resid(mod1))

mod1b<-lmer(BTdayJND~1+(1|MothID)+(1|BgdID), data= META_STATS[[4]])
anova(mod1,mod1b)

comp_meta<-glht(mod1, linfct = mcp(lighttype = c("Moon_full - D65 = 0",
                                                 "Moon_full - HPS = 0",
                                                 "Moon_full - LED_3079K = 0",
                                                 "Moon_full - MH = 0",
                                                 "Moon_full - MV = 0",
                                                 "Moon_full - PCAmber_Cree = 0",
                                                 "Moon_full - LED_Orange = 0",
                                                 "Moon_full - LPS = 0")))
summary(comp_meta)

#Results with w=0.05:
#Linear Hypotheses:
#                           Estimate Std. Error z value Pr(>|z|)    
#  Moon_full - D65 == 0           0.14259    0.01466   9.723   <1e-04 ***
#  Moon_full - HPS == 0          -0.48533    0.01351 -35.926   <1e-04 ***
#  Moon_full - LED_3079K == 0    -0.34172    0.01347 -25.362   <1e-04 ***
#  Moon_full - MH == 0           -0.18720    0.01429 -13.103   <1e-04 ***
#  Moon_full - MV == 0            0.01377    0.01381   0.997    0.838    
#  Moon_full - PCAmber_Cree == 0 -0.54799    0.01253 -43.725   <1e-04 ***
#  Moon_full - LED_Orange == 0   -0.49741    0.01165 -42.698   <1e-04 ***
#  Moon_full - LPS == 0          -0.49741    0.01165 -42.698   <1e-04 ***


#light level: 0.001 nit

mod1<-lmer(BTdayJND~lighttype+(1|MothID)+(1|BgdID), data= META_STATS[[5]])
summary(mod1)
mod1
plot(mod1)
hist(resid(mod1), breaks=c(100))
qqnorm(resid(mod1))
qqline(resid(mod1))

mod1b<-lmer(BTdayJND~1+(1|MothID)+(1|BgdID), data= META_STATS[[5]])
anova(mod1, mod1b)

comp_meta<-glht(mod1, linfct = mcp(lighttype = c("Moon_full - D65 = 0",
                                                 "Moon_full - HPS = 0",
                                                 "Moon_full - LED_3079K = 0",
                                                 "Moon_full - MH = 0",
                                                 "Moon_full - MV = 0",
                                                 "Moon_full - PCAmber_Cree = 0",
                                                 "Moon_full - LED_Orange = 0",
                                                 "Moon_full - LPS = 0")))
summary(comp_meta)

#Results with w=0.05:
#Linear Hypotheses:
#                           Estimate   Std.Error z value   Pr(>|z|)    
#  Moon - D65 == 0           0.050799   0.010565   4.808   <1e-04 ***
#  Moon - HPS == 0          -0.083734   0.010211  -8.200   <1e-04 ***
#  Moon - LED_Swanpool == 0 -0.060431   0.010276  -5.881   <1e-04 ***
#  Moon - MH == 0           -0.050342   0.010652  -4.726   <1e-04 ***
#  Moon - MV == 0           -0.003572   0.010512  -0.340        1    
#  Moon - PCAmber_Cree == 0 -0.056436   0.009549  -5.910   <1e-04 ***
#  Moon - LED_Orange == 0   -0.088559   0.009261  -9.562   <1e-04 ***
#  Moon - LPS == 0          -0.088559   0.009261  -9.562   <1e-04 ***


#Statistics with new reference levels----

META_STATS<-list()
for (i in 1:5){
  
  META_STATS[[i]]<-COMPDATBYNIT1[[i]]%>%
    filter(lighttype!="D65")%>%
    filter(lighttype!="LED_2700K")%>%
    filter(lighttype!="LED_3000K")%>%
    filter(lighttype!="LED_3500K")%>%
    filter(lighttype!="LED_4000K")%>%
    filter(lighttype!="LED_5000K")%>%
    filter(lighttype!="PCAmber_Luxeon")%>%
    filter(lighttype!="PCAmber_AEL")%>%
    filter(lighttype!="Twilight_-10.8deg")%>%
    filter(lighttype!="Moon_gibbous")%>%
    filter(lighttype!="Moon_quarter")%>%
    filter(lighttype!="Starlight2")
  
  if(i==1|i==2|i==4|i==5){
    META_STATS[[i]]<-META_STATS[[i]]%>%
      filter(lighttype!="Moon_full")
  }
  if(i==1){
    META_STATS[[i]]<-META_STATS[[i]]%>%
      filter(lighttype!="Starlight1")%>%
      filter(lighttype!="Twilight_1deg")%>%
      filter(lighttype!="Moon_crescent")
  }
  if(i==2){
    META_STATS[[i]]<-META_STATS[[i]]%>%
      filter(lighttype!="Starlight1")%>%
      filter(lighttype!="Twilight_11.4deg")%>%
      filter(lighttype!="Moon_crescent")
  }
  if(i==3){
    META_STATS[[i]]<-META_STATS[[i]]%>%
      filter(lighttype!="Twilight_11.4deg")%>%
      filter(lighttype!="Twilight_1deg")%>%
      filter(lighttype!="Starlight1")%>%
      filter(lighttype!="Moon_crescent")
  }
  if(i==4){
    META_STATS[[i]]<-META_STATS[[i]]%>%
      filter(lighttype!="Twilight_11.4deg")%>%
      filter(lighttype!="Twilight_1deg")%>%
      filter(lighttype!="Starlight1")
  }
  if(i==5){
    META_STATS[[i]]<-META_STATS[[i]]%>%
      filter(lighttype!="Moon_crescent")%>%
      filter(lighttype!="Twilight_11.4deg")%>%
      filter(lighttype!="Twilight_1deg")
  }
  META_STATS[[i]]$MothID<-as.factor(META_STATS[[i]]$MothID)
  META_STATS[[i]]$lighttype<-as.factor(META_STATS[[i]]$lighttype)
  META_STATS[[i]]$Bgdspeccol<-as.factor(META_STATS[[i]]$Bgdspeccol)
  META_STATS[[i]]$Species<-gsub(pattern='(.*)_.*_.*$','\\1', META_STATS[[i]]$MothID)
  
}

#light level: 10 nits

#mixed effects model testing effect of lighttype on bt chromatic contrast, with moth and bgd id as random effects
mod1<-lmer(BTdayJND~lighttype+(1|MothID)+(1|BgdID), data= META_STATS[[1]])
#mothID corresponds to each patch in every moth, not just the specimen number; same for BgdID
summary(mod1)
mod1
plot(mod1)
hist(resid(mod1), breaks=c(100))
qqnorm(resid(mod1))
qqline(resid(mod1))
#the histogram is ok; qqplot has very long tail, but no transforms or other models seem better

mod1null<-lmer(BTdayJND~1+(1|MothID)+(1|BgdID), data= META_STATS[[1]])
anova(mod1,mod1null)

comp_meta<-glht(mod1, linfct = mcp(lighttype = c("Twilight_11.4deg - HPS = 0",
                                                 "Twilight_11.4deg - LED_3079K = 0",
                                                 "Twilight_11.4deg - MH = 0",
                                                 "Twilight_11.4deg - MV = 0",
                                                 "Twilight_11.4deg - PCAmber_Cree = 0",
                                                 "Twilight_11.4deg - LED_Orange = 0",
                                                 "Twilight_11.4deg - LPS = 0")))
summary(comp_meta)

#light level: 1 nit
mod1<-lmer(BTdayJND~lighttype+(1|MothID)+(1|BgdID), data= META_STATS[[2]])
summary(mod1)
mod1
plot(mod1)
hist(resid(mod1), breaks=c(100))
qqnorm(resid(mod1))
qqline(resid(mod1))

META_STATS[[2]]$lighttype<- factor(META_STATS[[2]]$lighttype,levels(META_STATS[[2]]$lighttype)[c("Twilight_1deg","MH",
                                                                                                 "LED_3079K",
                                                                                                 "MV","MH","PCAmber_Cree","HPS",
                                                                                                 "LED_Orange","LPS")])

mod1b<-lmer(BTdayJND~1+(1|MothID)+(1|BgdID), data= META_STATS[[2]])
anova(mod1, mod1b)

comp_meta<-glht(mod1, linfct = mcp(lighttype = c("Twilight_1deg - HPS = 0",
                                                 "Twilight_1deg - LED_3079K = 0",
                                                 "Twilight_1deg - MH = 0",
                                                 "Twilight_1deg - MV = 0",
                                                 "Twilight_1deg - PCAmber_Cree = 0",
                                                 "Twilight_1deg - LED_Orange = 0",
                                                 "Twilight_1deg - LPS = 0")))
summary(comp_meta)

#light level: 0.1 nit
mod1<-lmer(BTdayJND~lighttype+(1|MothID)+(1|BgdID), data= META_STATS[[3]])
summary(mod1)
mod1
plot(mod1)
hist(resid(mod1), breaks=c(100))
qqnorm(resid(mod1))
qqline(resid(mod1))

mod1b<-lmer(BTdayJND~1+(1|MothID)+(1|BgdID), data= META_STATS[[3]])
anova(mod1, mod1b)

comp_meta<-glht(mod1, linfct = mcp(lighttype = c("Moon_full - HPS = 0",
                                                 "Moon_full - LED_3079K = 0",
                                                 "Moon_full - MH = 0",
                                                 "Moon_full - MV = 0",
                                                 "Moon_full - PCAmber_Cree = 0",
                                                 "Moon_full - LED_Orange = 0",
                                                 "Moon_full - LPS = 0")))
summary(comp_meta)

#light level: 0.01 nit
mod1<-lmer(BTdayJND~lighttype+(1|MothID)+(1|BgdID), data= META_STATS[[4]])
summary(mod1)
mod1
plot(mod1)
hist(resid(mod1), breaks=c(100))
qqnorm(resid(mod1))
qqline(resid(mod1))

mod1b<-lmer(BTdayJND~1+(1|MothID)+(1|BgdID), data= META_STATS[[4]])
anova(mod1,mod1b)

comp_meta<-glht(mod1, linfct = mcp(lighttype = c("Moon_crescent - HPS = 0",
                                                 "Moon_crescent - LED_3079K = 0",
                                                 "Moon_crescent - MH = 0",
                                                 "Moon_crescent - MV = 0",
                                                 "Moon_crescent - PCAmber_Cree = 0",
                                                 "Moon_crescent - LED_Orange = 0",
                                                 "Moon_crescent - LPS = 0")))
summary(comp_meta)

#light level: 0.001 nit

mod1<-lmer(BTdayJND~lighttype+(1|MothID)+(1|BgdID), data= META_STATS[[5]])
summary(mod1)
mod1
plot(mod1)
hist(resid(mod1), breaks=c(100))
qqnorm(resid(mod1))
qqline(resid(mod1))

mod1b<-lmer(BTdayJND~1+(1|MothID)+(1|BgdID), data= META_STATS[[5]])
anova(mod1, mod1b)

comp_meta<-glht(mod1, linfct = mcp(lighttype = c("Starlight1 - HPS = 0",
                                                 "Starlight1 - LED_3079K = 0",
                                                 "Starlight1 - MH = 0",
                                                 "Starlight1 - MV = 0",
                                                 "Starlight1 - PCAmber_Cree = 0",
                                                 "Starlight1 - LED_Orange = 0",
                                                 "Starlight1 - LPS = 0")))
summary(comp_meta)


##Blue tit vision - Threshold validation using data from Gomez et al. 2014----

GOMEZLIGHT<-read.csv("Gomez_LED.csv", header=TRUE)#contains wavelengths in col1, then the emission spectrum for the LED light used in the study (extracted with WebPlotDigitizer)
GOMEZLIGHT<-as.rspec(GOMEZLIGHT,lim=c(400,700))#make into reflectance spectra object, from 400 to 700nm
GOMEZLIGHT<-procspec(GOMEZLIGHT, fixneg = 'zero') #remove any negative values and replace with zeroes
head(GOMEZLIGHT)

GOMEZSPEC<-read.csv("Gomez_spectra.csv", header=TRUE)#blue and green stimuli from the study (extracted with WebPlotDigitizer)
head(GOMEZSPEC)
str(GOMEZSPEC)
GOMEZSPEC<-as.rspec(GOMEZSPEC, interp = TRUE, lim=c(400, 700)) #cut to 400-700nm and interpolate data
GOMEZSPEC<-procspec(GOMEZSPEC, fixneg = 'zero')#zero negative values
head(GOMEZSPEC)

#set reflectance values on a 0-1 scale instead of 0-100
GOMEZSPEC_NORM<-GOMEZSPEC
GOMEZSPEC_NORM[,2:3]<-GOMEZSPEC_NORM[,2:3]/100
head(GOMEZSPEC_NORM)

#plot spectra
ref<-ggplot(GOMEZSPEC_NORM, aes(wl,green, col=green))+
  geom_line(size=1, alpha=1, col="green")+
  geom_line(aes(wl, blue, col=blue),size=1, alpha=1, col="blue")+ ylab("Reflectance")+
  xlab("Wavelength (nm)" )+scale_y_continuous(limits=c(0,1),breaks=c(0,0.5, 1))+
  scale_x_continuous(limits=c(400,700))+my_theme+
  theme(axis.text=element_text(size=16),axis.title=element_text(size=16))+ggtitle("a.")+
  theme(plot.title = element_text(size = 18, face = "bold"))
led<-ggplot(GOMEZLIGHT, aes(wl,testLED))+
  geom_line(size=1, alpha=1, col="black")+ ylab("Relative emission")+
  xlab("Wavelength (nm)" )+scale_y_continuous(limits=c(0,1),breaks=c(0,0.5, 1))+
  scale_x_continuous(limits=c(400,700))+my_theme+
  theme(axis.text=element_text(size=16),axis.title=element_text(size=16))+ggtitle("b.")+
  theme(plot.title = element_text(size = 18, face = "bold"))
multiplot(ref, led,cols=2)

#initialise lists and vectors for quantum catch calculations
ILLUM_REF<-list()
illum_ref<-ref_irrad<-photon_catch<-photon_count_sqm<-photon_count<-UV<-B<-G<-N_UV<-N_B<-N_G<-N_UV_BT<-N_B_BT<-
  N_G_BT<-N_R_BT<-rep(0,length(MOTHSNORM_300$wl))
lum_flux<-rep(0,length(colnames(LIGHTS_FULL_THRESH))-1)
QCATCH<-QCATCH_BT<-N_BYLIGHT_DE<-N_BYLIGHT_BT<-N_10nit_DE<-N_1nit_DE<-N_0.1nit_DE<-N_0.01nit_DE<-N_0.001nit_DE<-list()
N_10nit_BT<-N_1nit_BT<-N_0.1nit_BT<-N_0.01nit_BT<-N_0.001nit_BT<-list()

CIE_2006_400<-CIE_2006[101:401]
BTNORM_400<-BTNORM_300[101:401,]
head(BTNORM_400)
Time_bird<-c(0.025,0.05,0.05,0.05,0.05)
#other blue tit parameters same as previous analyses

#repeat quantum catch calculations with the same code as all our above analyses
for (i in 1:5){#modelling for different lux levels
  nit<-nit_level[i]#choose from five light levels, as defined in nit_level above. i=1 is 10 nit
  
    
    #calculate total luminous flux per light type 
    lum_flux[j]<-sum(GOMEZLIGHT[,2]*CIE_2006_400)*683
    
    for (k in 1:(length(colnames(GOMEZSPEC_NORM))-1)){#for each colour patch
      
      #calculate illuminant (W/(m^2*nm)) * reflectance 
      illum_ref<-GOMEZLIGHT[,2]*GOMEZSPEC_NORM[,k+1]
      
      #calculate reflected irradiance (W/(m^2*nm), scaled to lux)
      ref_irrad<-(illum_ref*(nit/lum_flux[j]))
      
      #convert to number of photons
      photon_count_sqm<-GOMEZSPEC_NORM$wl*ref_irrad*5.03*10^15 #in square meters
      photon_count<-photon_count_sqm/10^12 #in square micrometers
      
      #calculate quantal catches for the bluetit system
      #equations in Olsson, Lind & Kelber 2015
      BT_UV<-(1-exp(-1*K_bird*BTNORM_400$UV*Oil_uv*Cosl))*photon_count
      BT_B<-(1-exp(-1*K_bird*BTNORM_400$B*Oil_sw*Cosl))*photon_count
      BT_G<-(1-exp(-1*K_bird*BTNORM_400$G*Oil_mw*Cosl))*photon_count
      BT_R<-(1-exp(-1*K_bird*BTNORM_400$R*Oil_lw*Cosl))*photon_count
      QCATCH_BT[[k]]<-data.frame(BT_UV, BT_B, BT_G, BT_R)
      
      N_UV_BT[k]<-(pi/4)^2*(d/f)^2*D_bt^2*Theta_bird*Kappa_bird*Time_bird*sum(QCATCH_BT[[k]]$BT_UV)
      N_B_BT[k]<-(pi/4)^2*(d/f)^2*D_bt^2*Theta_bird*Kappa_bird*Time_bird*sum(QCATCH_BT[[k]]$BT_B)
      N_G_BT[k]<-(pi/4)^2*(d/f)^2*D_bt^2*Theta_bird*Kappa_bird*Time_bird*sum(QCATCH_BT[[k]]$BT_G)
      N_R_BT[k]<-(pi/4)^2*(d/f)^2*D_bt^2*Theta_bird*Kappa_bird*Time_bird*sum(QCATCH_BT[[k]]$BT_R)
      
    }
    
    #data frames with all results by light type, for hawkmoths then bluetits
    N_BYLIGHT_BT<-data.frame(N_UV_BT,N_B_BT,N_G_BT,N_R_BT)
    N_BYLIGHT_BT<-N_BYLIGHT_BT[1:2,]
    row.names(N_BYLIGHT_BT)<-c("blue","green")
    colnames(N_BYLIGHT_BT)<-c("N_UV","N_B","N_G","N_R")
  
  #file into new list names based on nit level choice
  #each element of list gives quantal catches for all patches, for light type j
  if (nit ==10){ 
  N_10nit_BT<-N_BYLIGHT_BT
  
  }else if (nit ==1){ 
  N_1nit_BT<-N_BYLIGHT_BT
  
  }else if (nit==0.1){
  N_0.1nit_BT<-N_BYLIGHT_BT
  
  }else if(nit==0.01){
  N_0.01nit_BT<-N_BYLIGHT_BT
  
  }else{
  N_0.001nit_BT<-N_BYLIGHT_BT}
  
}
#check results:
head(N_0.1nit_BT)

#Coordinates in RNL space for hawkmoth and bluetit vision

#gather quantum catch data into lists grouping all nit levels
NITLIST_BT<-list(N_10nit_BT,N_1nit_BT,N_0.1nit_BT,N_0.01nit_BT,N_0.001nit_BT)

#calculate x,y,z for bluetit data

for (i in 1:5){ #for every nit level
    
   #blue tit vision:
    #adjusted weber fractions and other variable
    NITLIST_BT[[i]]$eUV<-sqrt(btWuv^2*NITLIST_BT[[i]]$N_UV^2+NITLIST_BT[[i]]$N_UV)/NITLIST_BT[[i]]$N_UV
    NITLIST_BT[[i]]$eSW<-sqrt(btWsw^2*NITLIST_BT[[i]]$N_B^2+NITLIST_BT[[i]]$N_B)/NITLIST_BT[[i]]$N_B
    NITLIST_BT[[i]]$eMW<-sqrt(btWmw^2*NITLIST_BT[[i]]$N_G^2+NITLIST_BT[[i]]$N_G)/NITLIST_BT[[i]]$N_G
    NITLIST_BT[[i]]$eLW<-sqrt(btWlw^2*NITLIST_BT[[i]]$N_R^2+NITLIST_BT[[i]]$N_R)/NITLIST_BT[[i]]$N_R
    
    NITLIST_BT[[i]]$A<-(((NITLIST_BT[[i]]$eMW*NITLIST_BT[[i]]$eLW)^2+
                                (NITLIST_BT[[i]]$eSW*NITLIST_BT[[i]]$eLW)^2+
                                (NITLIST_BT[[i]]$eSW*NITLIST_BT[[i]]$eMW)^2)/
                               ((NITLIST_BT[[i]]$eSW*NITLIST_BT[[i]]$eMW*NITLIST_BT[[i]]$eLW)^2+
                                  (NITLIST_BT[[i]]$eUV*NITLIST_BT[[i]]$eMW*NITLIST_BT[[i]]$eLW)^2+
                                  (NITLIST_BT[[i]]$eUV*NITLIST_BT[[i]]$eSW*NITLIST_BT[[i]]$eLW)^2+
                                  (NITLIST_BT[[i]]$eUV*NITLIST_BT[[i]]$eSW*NITLIST_BT[[i]]$eMW)^2))^0.5
    NITLIST_BT[[i]]$a<-(NITLIST_BT[[i]]$eSW*NITLIST_BT[[i]]$eMW)^2/
      ((NITLIST_BT[[i]]$eMW*NITLIST_BT[[i]]$eLW)^2+
         (NITLIST_BT[[i]]$eSW*NITLIST_BT[[i]]$eMW)^2+
         (NITLIST_BT[[i]]$eSW*NITLIST_BT[[i]]$eLW)^2)
    NITLIST_BT[[i]]$b<-(NITLIST_BT[[i]]$eSW*NITLIST_BT[[i]]$eLW)^2/
      ((NITLIST_BT[[i]]$eMW*NITLIST_BT[[i]]$eLW)^2+
         (NITLIST_BT[[i]]$eSW*NITLIST_BT[[i]]$eMW)^2+
         (NITLIST_BT[[i]]$eSW*NITLIST_BT[[i]]$eLW)^2)
    NITLIST_BT[[i]]$c<-(NITLIST_BT[[i]]$eMW*NITLIST_BT[[i]]$eLW)^2/
      ((NITLIST_BT[[i]]$eMW*NITLIST_BT[[i]]$eLW)^2+
         (NITLIST_BT[[i]]$eSW*NITLIST_BT[[i]]$eMW)^2+
         (NITLIST_BT[[i]]$eSW*NITLIST_BT[[i]]$eLW)^2)
    
    #RNL coordinates
[truncated: 9,663 more chars]
