# Supplementary material for: Artificial nighttime lighting impacts visual ecology links between flowers, pollinators and predators
Source: Nat Commun. 2021 Jul 6;12:4163. doi: 10.1038/s41467-021-24394-0 (PMC8260664; doi:10.1038/s41467-021-24394-0)
Supplement: Supplementary file 4 — Source Data & Code [file 41467_2021_24394_MOESM4_ESM.zip › BalkeniusSample.csv]

wl	blue	green
300	0.069748948	0.071557254
301	0.069783994	0.073566891
302	0.069696738	0.072778192
303	0.069902307	0.071761002
304	0.069100724	0.071365308
305	0.068737219	0.072105635
306	0.070208395	0.073492355
307	0.07082422	0.073047824
308	0.069748551	0.0716536
309	0.070828444	0.072687688
310	0.070098749	0.072889009
311	0.069651074	0.073019037
312	0.069675965	0.072028038
313	0.070126169	0.072400772
314	0.071007072	0.074740418
315	0.070917231	0.074269294
316	0.070928249	0.073350548
317	0.069890799	0.073471652
318	0.069677385	0.072614104
319	0.069776857	0.072070153
320	0.069738537	0.072781247
321	0.06975589	0.073263651
322	0.069738059	0.073376217
323	0.069763357	0.074523645
324	0.069768585	0.075529551
325	0.068829103	0.075712206
326	0.067653657	0.074396532
327	0.067348528	0.07401599
328	0.0674479	0.073626872
329	0.067417496	0.072453594
330	0.067425407	0.071340612
331	0.067423801	0.070451856
332	0.06742394	0.071260262
333	0.067424039	0.071328337
334	0.067423906	0.071336552
335	0.067424207	0.070931743
336	0.067423279	0.069859202
337	0.067425916	0.069050593
338	0.067419825	0.069431418
339	0.067428518	0.070496441
340	0.067438452	0.070492002
341	0.067299667	0.070162002
342	0.068372308	0.07260584
343	0.068039307	0.072523598
344	0.067261142	0.070515358
345	0.067480732	0.069914382
346	0.067383082	0.070200745
347	0.067454646	0.071359176
348	0.068478943	0.072047838
349	0.069550286	0.072246804
350	0.070391237	0.073151047
351	0.072208202	0.074349965
352	0.073763044	0.075994167
353	0.07494398	0.077574328
354	0.077127638	0.079042685
355	0.079128972	0.08096303
356	0.081153272	0.080188071
357	0.083246666	0.081459058
358	0.084991488	0.079258662
359	0.088434733	0.081965783
360	0.092128397	0.085335927
361	0.095370503	0.085325915
362	0.099417966	0.087244842
363	0.102375264	0.088491098
364	0.10544711	0.088981866
365	0.108279337	0.090920148
366	0.113000371	0.092212849
367	0.117930927	0.095048161
368	0.120649592	0.097632142
369	0.12301186	0.100044654
370	0.127487227	0.102508528
371	0.132578694	0.103545687
372	0.137606013	0.104834263
373	0.143546269	0.105606385
374	0.14979317	0.108068671
375	0.155397588	0.111113779
376	0.159893763	0.111835074
377	0.163964857	0.112684662
378	0.167847627	0.115205032
379	0.170870771	0.117049551
380	0.175076385	0.118291047
381	0.177058963	0.120312501
382	0.181388443	0.118908584
383	0.185578127	0.11806206
384	0.188233919	0.116905562
385	0.191357321	0.116165903
386	0.194470157	0.116258338
387	0.198078632	0.116247267
388	0.200087311	0.116289393
389	0.202854761	0.116017958
390	0.206538077	0.117687624
391	0.211375194	0.118834824
392	0.215608057	0.118441972
393	0.218312676	0.118752655
394	0.221997852	0.119876963
395	0.226390023	0.120881673
396	0.229763338	0.120921233
397	0.234311671	0.120906939
398	0.23929446	0.120813673
399	0.245454255	0.1213123
400	0.250604535	0.122560766
401	0.254932176	0.123267271
402	0.262031049	0.123256262
403	0.265957651	0.124308737
404	0.268840819	0.126253276
405	0.28149356	0.128574597
406	0.292504986	0.129095483
407	0.302988657	0.129419244
408	0.314284703	0.130598752
409	0.321152726	0.131618248
410	0.327061084	0.132563017
411	0.331068734	0.132538296
412	0.335097865	0.132458868
413	0.339162298	0.132788325
414	0.343304715	0.131114917
415	0.346960794	0.130164656
416	0.349560188	0.129610468
417	0.35144125	0.127660565
418	0.35357844	0.127902241
419	0.356664877	0.127905893
420	0.358829567	0.127663933
421	0.360631566	0.129537043
422	0.363508365	0.130352005
423	0.366025812	0.130418719
424	0.368318263	0.132076465
425	0.371330859	0.133938496
426	0.37325313	0.13491957
427	0.37528497	0.136953853
428	0.377349837	0.139116555
429	0.379252635	0.140302253
430	0.381932559	0.141555438
431	0.385058267	0.144920215
432	0.388162495	0.148473965
433	0.391015258	0.150398385
434	0.393002163	0.153570772
434.9987109	0.397110126	0.156631073
435.9969921	0.399849961	0.159533002
436.9961327	0.401939933	0.16352471
437.9948437	0.404453307	0.166889801
438.9922655	0.408279415	0.170391625
439.9905467	0.411037876	0.174212808
440.9892576	0.413208542	0.177325329
441.9888279	0.415106347	0.181425948
442.9922655	0.413233338	0.184418682
443.9931249	0.415283604	0.188444775
444.9969921	0.411762138	0.191713304
445.9961327	0.406616363	0.195235823
446.9909764	0.405220487	0.199447939
447.9883982	0.402641568	0.203488012
448.984531	0.400451346	0.207511789
449.9815231	0.397489585	0.211606754
450.9742183	0.395552967	0.21365092
451.9720699	0.39418931	0.217093947
452.9724995	0.392229836	0.220596882
453.9716402	0.390140648	0.225204292
454.9703511	0.387917821	0.229732087
455.9694917	0.385144675	0.23415977
456.9686323	0.382550786	0.238554568
457.9686323	0.379548433	0.242489274
458.9673432	0.376811786	0.246289221
459.964765	0.373238001	0.250865306
460.9712105	0.368516576	0.254811452
461.9883982	0.363190846	0.258105008
462.9935546	0.358728957	0.261680039
463.9914061	0.354201907	0.265143171
465	0.349533692	0.268151196
465.9952734	0.342676171	0.272555915
467	0.334600452	0.275335756
468	0.331160083	0.279435752
469	0.324570311	0.281692744
469.9974218	0.317773188	0.286253835
470.984531	0.309011178	0.289223779
471.9699214	0.304180903	0.291344739
472.9682026	0.2990468	0.293832036
473.9553118	0.295784441	0.298123058
474.9626166	0.290245012	0.300669183
475.969062	0.286440898	0.303331611
476.9720699	0.28276989	0.308812795
477.974648	0.277442553	0.311893532
478.9737886	0.274514366	0.31511642
479.974648	0.269585872	0.320136474
480.9750777	0.266394672	0.325486043
481.974648	0.262940102	0.325100147
482.9742183	0.259084019	0.328579326
483.974648	0.255637651	0.33209966
484.9750777	0.252051769	0.33595894
485.9767965	0.247631235	0.337982523
486.9780856	0.243475778	0.340887329
487.9776559	0.239260907	0.34468966
488.9772262	0.236057866	0.346623631
489.9785153	0.231312754	0.3497527
490.9785153	0.227751117	0.350896567
491.980234	0.223741953	0.352420342
492.9810934	0.220899746	0.355498489
493.9819528	0.217315696	0.357605343
494.9819528	0.214143285	0.358325408
495.9815231	0.210950019	0.359477536
496.9823825	0.207755725	0.360384525
497.9836716	0.204008316	0.360330876
498.9853904	0.200660601	0.361366707
499.9858201	0.197442896	0.361462608
500.9858201	0.195280826	0.362269268
501.9858201	0.192350817	0.362360832
502.9862498	0.188937997	0.361358039
503.9875389	0.1862194	0.361602242
504.9871092	0.183533618	0.361497364
505.9871092	0.179874029	0.36044644
506.9871092	0.177789814	0.360262407
507.9875389	0.1762553	0.360644411
508.9883982	0.174403141	0.359084775
509.9875389	0.172326832	0.357848332
510.9871092	0.170611663	0.357947807
511.9883982	0.169258157	0.356519541
512.9871092	0.166992832	0.354509788
513.9871092	0.165844171	0.353538967
514.9879686	0.164381673	0.351624321
515.9871092	0.161908361	0.349636958
516.9866795	0.160448216	0.347009223
517.9879686	0.157859072	0.343879063
518.9879686	0.156194131	0.340755063
519.9879686	0.153841565	0.337939035
520.9871092	0.150333319	0.335902504
521.9871092	0.148385993	0.331860041
522.9879686	0.14439173	0.327768652
523.9862498	0.141725938	0.323552309
524.9858201	0.139442572	0.320343551
525.9853904	0.136762228	0.316451107
526.9849607	0.132574427	0.311350691
527.9858201	0.129671828	0.307513781
528.9866795	0.126253464	0.303389893
529.9875389	0.122908903	0.298240232
530.9883982	0.119476662	0.294251389
531.990117	0.115481873	0.288662678
532.9922655	0.111466892	0.282964475
533.9935546	0.107757298	0.27795684
534.9952734	0.103666545	0.273164335
535.9969921	0.100952022	0.269085799
536.9969921	0.098803757	0.263941604
537.9978515	0.096496647	0.258877067
538.9978515	0.094563154	0.253670248
539.9982812	0.092535975	0.24946733
540.9987109	0.090841826	0.24482612
542	0.088336838	0.240003434
543	0.08813001	0.236105358
544	0.087144482	0.232008528
545	0.087198722	0.227951863
546	0.086142616	0.223892362
547	0.086090411	0.219826758
548	0.085244015	0.215780205
549	0.08516867	0.211669914
550	0.086529844	0.207754803
551	0.087311562	0.203323109
552	0.087095419	0.198377213
553	0.086045592	0.195422141
554	0.08604959	0.190842651
555	0.085307339	0.186360114
556	0.084019259	0.178946098
557	0.083730014	0.177784781
558	0.083347361	0.175681446
559.0021485	0.079175635	0.171532394
560.0034376	0.07720283	0.169181542
561.0030079	0.07679449	0.166788552
562.0038673	0.075357628	0.162876889
563.0038673	0.075578586	0.160639021
564.0051563	0.07273588	0.157329411
565.0068751	0.069609958	0.15380671
566.0060157	0.070895001	0.149998144
567.0060157	0.069298267	0.146243737
568.0051563	0.068538236	0.145215524
569.0068751	0.065946191	0.141018399
570.0068751	0.066149851	0.140532362
571.0073048	0.065502232	0.138011263
572.0077345	0.064814591	0.137034643
573.0064454	0.066864916	0.132699147
574.0073048	0.064923773	0.132043361
575.0060157	0.065813102	0.129586181
576.0051563	0.067174451	0.128673759
577.0060157	0.06583499	0.127194919
578.0051563	0.067547175	0.125321352
579.0047266	0.068365658	0.122632513
580.0038673	0.069474067	0.120942903
581.0038673	0.070117728	0.119226341
582.0047266	0.069505136	0.118071909
583.0038673	0.070905882	0.115859224
584.0038673	0.071972703	0.113988246
585	0.077921982	0.114308638
586	0.077767239	0.111640871
587	0.078686581	0.112015802
588	0.079169101	0.111134607
589	0.078982968	0.109873835
590	0.079143188	0.109594151
591	0.078881302	0.108992487
592	0.07914056	0.108459426
593	0.084009302	0.107394224
594	0.084924686	0.105346367
595	0.085574055	0.104211597
596	0.086131785	0.102750781
597	0.08608011	0.103658036
598	0.085763385	0.102184462
599	0.084779698	0.10454818
600	0.084863837	0.105146252
601	0.084869656	0.104439642
602	0.084849012	0.103472609
603	0.084895991	0.102352754
604	0.084745008	0.102887744
605	0.085272707	0.101985451
606	0.08615262	0.101869467
607	0.085977116	0.101233825
608	0.086023703	0.100570591
609	0.087051703	0.102563468
610	0.08738873	0.101762642
611	0.086304895	0.101787756
612	0.086438569	0.101571228
613	0.087508366	0.102068577
614	0.087670967	0.102530044
615	0.087667412	0.101562539
616	0.087666223	0.100155749
617	0.087619938	0.099975191
618	0.087910218	0.099440967
619	0.086124217	0.099577949
620	0.084950583	0.10061432
621	0.085273962	0.099395231
622	0.085186757	0.098677183
623	0.085205591	0.098741827
624	0.085203302	0.098734128
625	0.085203475	0.098468807
626	0.085199469	0.097633829
627	0.085218308	0.098911798
628	0.085152111	0.097298077
629	0.085369929	0.098607891
630	0.085780755	0.097801105
631	0.085726376	0.098850392
632	0.085732127	0.099674006
633	0.085733834	0.098811513
634	0.085735166	0.098070518
635	0.085722756	0.097731039
636	0.085767811	0.097777605
637	0.085635456	0.096220617
638	0.085961641	0.096130566
639	0.087165632	0.095565396
640	0.087121782	0.096381773
641	0.087095486	0.097424391
642	0.087112972	0.095036252
643	0.087114795	0.096443437
644	0.087081837	0.096309627
645	0.08718448	0.095857137
646	0.08693681	0.094827843
647	0.085791892	0.093207272
648	0.085591688	0.094399538
649	0	0
650	0	0
651	0	0
652	0	0
653	0	0
654	0	0
655	0	0
656	0	0
657	0	0
658	0	0
659	0	0
660	0	0
661	0	0
662	0	0
663	0	0
664	0	0
665	0	0
666	0	0
667	0	0
668	0	0
669	0	0
670	0	0
671	0	0
672	0	0
673	0	0
674	0	0
675	0	0
676	0	0
677	0	0
678	0	0
679	0	0
680	0	0
681	0	0
682	0	0
683	0	0
684	0	0
685	0	0
686	0	0
687	0	0
688	0	0
689	0	0
690	0	0
691	0	0
692	0	0
693	0	0
694	0	0
695	0	0
696	0	0
697	0	0
698	0	0
699	0	0
700	0	0
