# Supplementary material for: Artificial nighttime lighting impacts visual ecology links between flowers, pollinators and predators
Source: Nat Commun. 2021 Jul 6;12:4163. doi: 10.1038/s41467-021-24394-0 (PMC8260664; doi:10.1038/s41467-021-24394-0)
Supplement: Supplementary file 4 — Source Data & Code [file 41467_2021_24394_MOESM4_ESM.zip › Bluetit.csv]

wl	uv	sw	mw	lw	dbl
300	2.70E-05	0	0	0	0
301	3.35E-05	0	0	0	0
302	4.32E-05	0	0	0	0
303	5.82E-05	0	0	0	0
304	8.18E-05	0	0	0	0
305	0.000118077	0	0	0	0
306	0.000173334	0	0	0	0
307	0.000258939	0	0	0	0
308	0.000389511	0	0	0	0
309	0.000577604	0	0	0	0
310	0.000833806	0	0	0	0
311	0.00115832	0	0	0	0
312	0.001532552	0	0	0	0
313	0.001935476	0	0	0	0
314	0.002343808	0	0	0	0
315	0.00274175	0	0	0	0
316	0.0031168	0	0	0	0
317	0.003459499	0	0	0	0
318	0.003771924	0	0	0	0
319	0.004051864	0	0	0	0
320	0.004302605	0	0	0	0
321	0.004531759	0	0	0	0
322	0.004748374	0	0	0	0
323	0.004958861	0	0	0	0
324	0.005159459	0	0	0	0
325	0.005352081	0	0	0	0
326	0.005542716	0	0	0	0
327	0.005731221	0	0	0	0
328	0.005915765	0	0	0	0
329	0.006096687	0	0	0	0
330	0.006278647	0	0	0	0
331	0.006465927	0	0	0	0
332	0.006649178	0	0	0	0
333	0.006834133	0	0	0	0
334	0.007024391	0	0	0	0
335	0.007221284	0	0	0	0
336	0.007406754	0	0	0	0
337	0.00761214	0	0	0	0
338	0.007840103	0	0	0	0
339	0.008084379	0	0	0	0
340	0.008338832	0	0	0	0
341	0.008615675	0	0	0	0
342	0.008901694	0	0	0	0
343	0.009202265	0	0	0	0
344	0.009509407	0	0	0	0
345	0.009830542	0	0	0	0
346	0.010156281	0	0	0	0
347	0.010489617	0	0	0	0
348	0.010824912	0	0	0	0
349	0.011171389	0	0	0	0
350	0.011505054	0	0	0	0
351	0.011843037	0	0	0	0
352	0.012189469	0	0	0	0
353	0.012518351	0	0	0	0
354	0.012850376	0	0	0	0
355	0.013181567	0	0	0	0
356	0.013473297	0	0	0	0
357	0.013772687	0	0	0	0
358	0.014068081	0	0	0	0
359	0.014361395	0	0	0	0
360	0.014631598	0	0	0	0
361	0.014881534	0	0	0	0
362	0.015114293	0	0	0	0
363	0.01532102	0	0	0	0
364	0.015515725	0	0	0	0
365	0.01569399	0	0	0	0
366	0.015864381	0	0	0	0
367	0.01603686	0	0	0	0
368	0.016172757	0	0	0	0
369	0.016293077	0	0	0	0
370	0.016384521	0	0	0	0
371	0.016451666	0	0	0	0
372	0.016482568	0	0	0	0
373	0.016481512	0	0	0	0
374	0.016449803	0	0	0	0
375	0.016370362	0	0	0	0
376	0.016282788	0	0	0	0
377	0.016152204	0	0	0	0
378	0.015986608	0	0	0	0
379	0.015785991	0	0	0	0
380	0.015544795	8.54E-06	0	0	0
381	0.015283663	8.69E-05	0	0	0
382	0.01499282	0.000168455	0	0	0
383	0.01466809	0.00025371	0	0	0
384	0.014317671	0.000342792	0	0	0
385	0.013940433	0.000436036	0	0	0
386	0.013546615	0.000533588	0	0	0
387	0.013117007	0.000635545	0	0	0
388	0.012668684	0.000742098	0	0	0
389	0.012205488	0.000853531	0	0	0
390	0.011732862	0.000970124	0	0	0
391	0.011244472	0.001092004	0	0	0
392	0.010740877	0.001218999	0	0	0
393	0.010225981	0.001351225	0	0	0
394	0.009716171	0.001489175	0	0	0
395	0.009199457	0.001632789	0	0	0
396	0.008685968	0.001782199	0	0	0
397	0.008176239	0.001937745	0	0	0
398	0.007663327	0.002099003	0	0	0
399	0.007163236	0.002265975	0	0	0
400	0.006674802	0.002414361	0	0	0
401	0.006198184	0.002598611	0	0	0
402	0.005736627	0.002756525	0	0	0
403	0.005291325	0.002964613	0	0	0
404	0.004863919	0.003142413	0	0	0
405	0.004455363	0.003371519	0	0	0
406	0.004067188	0.003565742	0	0	0
407	0.0036999	0.003813934	0	0	0
408	0.003352878	0.00402391	0	0	2.52E-05
409	0.003029598	0.004284288	0	0	5.43E-05
410	0.002727796	0.004515637	0	0	8.23E-05
411	0.002446966	0.004771194	0	0	0.000110156
412	0.002187367	0.005025322	0	0	0.000136947
413	0.001948209	0.005286206	0	0	0.000163054
414	0.001729141	0.005555295	0	0	0.000188592
415	0.001529986	0.005833994	0	0	0.000213698
416	0.001348533	0.006121612	0	0	0.000238437
417	0.00118454	0.006417602	0	0	0.000262876
418	0.001036264	0.006699824	0	0	0.000287178
419	0.000903892	0.007009285	0	0	0.000311406
420	0.000785318	0.007274527	0	0	0.000335588
421	0.000679324	0.00758354	0	0	0.000359855
422	0.000585512	0.007849335	0	0	0.000384351
423	0.000502684	0.008153118	0	0	0.00040909
424	0.000429656	0.008414821	0	0	0.00043414
425	0.000365686	0.008711064	0	0	0.000459634
426	0.000309799	0.008965692	0	0	0.000485547
427	0.000261333	0.009248012	0	0	0.000511994
428	0.000219422	0.009494434	0	0	0.000539135
429	0.000183452	0.009762169	0	0	0.00056689
430	0.000152541	0.00999371	0	0	0.000595393
431	0.000126278	0.010245021	0	0	0.000624844
432	0.000104058	0.010458293	0	0	0.000654474
433	8.54E-05	0.01068743	0	0	0.000685732
434	6.96E-05	0.010884161	0	0	0.000714914
435	5.65E-05	0.011091525	0	0	0.000746627
436	4.57E-05	0.011271021	0	0	0.000775521
437	3.68E-05	0.011460516	0	0	0.000806754
438	2.93E-05	0.011622198	0	0	0.000835013
439	2.32E-05	0.01178785	0	0	0.000865102
440	1.85E-05	0.011927765	0	0	0.000892686
441	1.45E-05	0.012070045	0	0	0.000922213
442	1.14E-05	0.012186793	0	0	0.000949395
443	8.87E-06	0.012309881	0	0	0.000978192
444	6.86E-06	0.012406371	0	0	0.001005418
445	5.29E-06	0.012504951	0	0	0.001034032
446	4.05E-06	0.012584133	0	0	0.001061609
447	3.08E-06	0.012658557	0	0	0.001090729
448	2.34E-06	0.012713482	0	0	0.001119263
449	1.76E-06	0.01276363	0	0	0.001149065
450	1.32E-06	0.012796003	0	0	0.001178716
451	9.87E-07	0.012825538	0	0	0.001210018
452	7.32E-07	0.012838815	0	0	0.001241254
453	5.41E-07	0.012848611	0	0	0.001274198
454	3.96E-07	0.01283862	0	0	0.001307539
455	2.88E-07	0.012824996	0	0	0.001342467
456	2.09E-07	0.012793391	0	0	0.001377422
457	1.51E-07	0.012752236	0	0	0.001413688
458	1.08E-07	0.012696883	0	0	0.001450481
459	7.70E-08	0.01263412	0	0	0.001488612
460	5.44E-08	0.012560683	0	0	0.001527996
461	3.82E-08	0.012479042	0	0	0.001568749
462	2.69E-08	0.012383316	0	0	0.001609777
463	1.86E-08	0.012281115	0	0	0.001652148
464	1.29E-08	0.012165737	0	0	0.001695004
465	8.87E-09	0.012045004	0	0	0.001738971
466	6.05E-09	0.011911229	0	0	0.001783482
467	4.10E-09	0.011770935	0	0	0.00182898
468	2.77E-09	0.011622347	0	0	0.001875296
469	1.86E-09	0.01146915	0	0	0.001923131
470	1.24E-09	0.011303136	0	0	0.001971665
471	8.19E-10	0.011128754	0	0	0.002020892
472	5.39E-10	0.010947878	0	0	0.002071342
473	3.53E-10	0.010760232	0	0	0.002122883
474	2.29E-10	0.010563068	0	0	0.002174734
475	1.48E-10	0.010361508	0	0	0.002228365
476	9.48E-11	0.010150812	0	0	0.00228217
477	6.03E-11	0.009936766	0	0	0.002337317
478	3.82E-11	0.009718873	0	0	0.002394106
479	2.41E-11	0.009495002	0	0	0.002452062
480	1.50E-11	0.009264813	0	0	0.002510043
481	9.31E-12	0.009034399	0	0	0.002568897
482	5.74E-12	0.008801161	0	0	0.002628851
483	3.53E-12	0.008563848	0	0	0.002690072
484	2.14E-12	0.008324651	0	0	0.002751629
485	1.29E-12	0.008086053	0	0	0.002815622
486	7.76E-13	0.007845464	0	0	0.002879465
487	4.63E-13	0.00760619	0	0	0.002945535
488	2.75E-13	0.007365605	0	0	0.0030128
489	1.62E-13	0.00712362	0	0	0.003080432
490	9.48E-14	0.006885487	0	0	0.003149355
491	5.51E-14	0.006647922	0	0	0.003219703
492	3.20E-14	0.006410986	0	0	0.003291156
493	1.85E-14	0.006175162	0	0	0.003362644
494	1.05E-14	0.005943056	0	0	0.003434246
495	6.02E-15	0.005713587	0	0	0.003508324
496	3.43E-15	0.005486929	0	0	0.003582767
497	1.94E-15	0.005263723	0	0	0.003657802
498	1.11E-15	0.005043852	0	0	0.003733273
499	6.35E-16	0.004826864	0	0	0.003808547
500	3.64E-16	0.004615626	6.37E-05	0	0.003884582
501	2.13E-16	0.004406753	0.00063837	0	0.003960995
502	1.24E-16	0.004203913	0.001217742	0	0.004038627
503	7.43E-17	0.00400536	0.001801187	0	0.004116007
504	4.55E-17	0.003812577	0.002387938	0	0.004196074
505	2.85E-17	0.003624058	0.002976986	0	0.004276111
506	1.81E-17	0.003441792	0.003567177	0	0.00435564
507	1.20E-17	0.003263973	0.004157665	0	0.004435408
508	8.03E-18	0.003092618	0.004747606	0	0.00451554
509	5.49E-18	0.002926492	0.005336135	0	0.004595351
510	3.81E-18	0.002767018	0.005922441	0	0.004676992
511	2.67E-18	0.002612159	0.006505311	0	0.004758158
512	1.90E-18	0.002463527	0.00708238	0	0.004838527
513	1.35E-18	0.00232006	0.007653315	0	0.004918355
514	9.66E-19	0.002183411	0.008218303	0	0.005000699
515	6.92E-19	0.002052127	0.008775915	0	0.005081828
516	4.98E-19	0.001926218	0.009324569	0	0.005163004
517	3.58E-19	0.001805856	0.009863324	0	0.005243325
518	2.59E-19	0.0016915	0.010391652	0	0.005324172
519	1.85E-19	0.00158187	0.010906859	0	0.00540518
520	1.33E-19	0.001477516	0.011292891	0	0.005485286
521	9.54E-20	0.001378373	0.011806955	0	0.005564769
522	6.84E-20	0.001284625	0.012161027	0	0.005645465
523	4.90E-20	0.001195815	0.012694789	0	0.005726463
524	3.49E-20	0.001111684	0.013056335	0	0.005806753
525	2.51E-20	0.001031964	0.013585235	0	0.005884369
526	1.78E-20	0.00095668	0.01392692	0	0.005959867
527	1.27E-20	0.000886071	0.014437406	0	0.006036479
528	9.03E-21	0.000819696	0.014760944	0	0.006114027
529	6.43E-21	0.000757307	0.01522012	0	0.006190632
530	4.55E-21	0.000698986	0.015526596	0	0.006266214
531	3.23E-21	0.00064433	0.015869458	0	0.006341789
532	2.27E-21	0.000593165	0.016159898	0	0.006415413
533	1.61E-21	0.000545146	0.01642631	0	0.006486617
534	1.14E-21	0.000500573	0.016671706	0	0.006557096
535	8.03E-22	0.00045901	0.016896005	0	0.006626998
536	5.65E-22	0.000420303	0.017097839	0	0.006695254
537	3.97E-22	0.000384434	0.017280089	0	0.006763431
538	2.79E-22	0.000351208	0.017376654	0	0.006829888
539	1.94E-22	0.000320301	0.01749543	0	0.006893212
540	1.37E-22	0.000291766	0.017466084	0	0.006954562
541	9.54E-23	0.000265339	0.017504933	0	0.007014044
542	6.68E-23	0.000241054	0.017407846	0	0.007071846
543	4.65E-23	0.000218697	0.01736807	0	0.007128947
544	3.25E-23	0.000198254	0.017215112	0	0.00718523
545	2.26E-23	0.000179371	0.017107097	0	0.007239291
546	1.56E-23	0.000162145	0.016899109	0	0.007291322
547	1.09E-23	0.00014635	0.016728891	0	0.007342144
548	7.52E-24	0.000131966	0.016475731	0	0.007390162
549	5.19E-24	0.000118776	0.016250338	0	0.007435688
550	3.59E-24	0.000106827	0.015959148	0	0.007480065
551	2.47E-24	9.59E-05	0.015690566	0	0.00752199
552	1.71E-24	8.60E-05	0.015362086	0	0.007561207
553	1.18E-24	7.70E-05	0.01505941	0	0.007598604
554	8.09E-25	6.87E-05	0.014708389	0	0.007632936
555	5.55E-25	6.14E-05	0.014373844	0	0.00766422
556	3.81E-25	5.49E-05	0.014007963	0	0.007693609
557	2.60E-25	4.88E-05	0.013656771	0	0.007720653
558	1.78E-25	4.34E-05	0.013279425	0	0.007744983
559	1.22E-25	3.85E-05	0.012916338	0	0.007766998
560	8.31E-26	3.40E-05	0.012531427	0	0.007785556
561	5.65E-26	3.02E-05	0.012157345	0	0.007800897
562	3.84E-26	2.67E-05	0.011769026	0	0.007813671
563	2.60E-26	2.36E-05	0.011397048	0	0.007823559
564	1.76E-26	2.08E-05	0.011011877	0	0.007830483
565	1.20E-26	1.82E-05	0.010639664	0	0.007834206
566	8.13E-27	1.61E-05	0.010261598	0.000536214	0.007835025
567	5.49E-27	1.41E-05	0.009892593	0.001193493	0.00783279
568	3.71E-27	1.24E-05	0.009520808	0.001848651	0.007826659
569	2.51E-27	1.08E-05	0.009158739	0.002500457	0.007816327
570	1.68E-27	9.47E-06	0.008796379	0.003148061	0.00780268
571	1.13E-27	8.26E-06	0.008444562	0.003790736	0.007786237
572	7.58E-28	7.20E-06	0.008095646	0.004427397	0.00776658
573	5.09E-28	6.26E-06	0.007758591	0.005057494	0.007744312
574	3.41E-28	5.43E-06	0.007423179	0.005680024	0.00771914
575	2.27E-28	4.72E-06	0.007098967	0.00629377	0.00769062
576	1.52E-28	4.09E-06	0.006780659	0.006898937	0.00766004
577	1.02E-28	3.55E-06	0.006472474	0.007495048	0.007627553
578	6.77E-29	3.06E-06	0.006171766	0.008081132	0.007592792
579	4.52E-29	2.63E-06	0.005881716	0.008656618	0.007555835
580	3.00E-29	2.27E-06	0.005598459	0.009220291	0.007516211
581	1.99E-29	1.97E-06	0.005325342	0.009771735	0.007474161
582	1.32E-29	1.68E-06	0.005061062	0.010261896	0.007430354
583	8.75E-30	1.44E-06	0.004806921	0.010831105	0.007384209
584	5.79E-30	1.24E-06	0.004559891	0.011215926	0.007334468
585	3.82E-30	1.06E-06	0.00432291	0.011797484	0.007281782
586	2.52E-30	9.05E-07	0.004093604	0.012183777	0.007227352
587	1.66E-30	7.71E-07	0.003873816	0.01276364	0.007170061
588	1.10E-30	6.57E-07	0.003661662	0.01313388	0.007108495
589	7.20E-31	5.58E-07	0.003458028	0.013652	0.007043137
590	4.75E-31	4.74E-07	0.003261582	0.014021876	0.00697505
591	3.12E-31	4.02E-07	0.003073694	0.01444102	0.006904395
592	2.04E-31	3.40E-07	0.002893592	0.014805097	0.006830653
593	1.33E-31	2.87E-07	0.002720882	0.015146903	0.006753474
594	8.70E-32	2.42E-07	0.002555334	0.015465956	0.006672955
595	5.69E-32	2.04E-07	0.002398065	0.015765217	0.006590612
596	3.69E-32	1.72E-07	0.002247782	0.016044672	0.006506566
597	2.41E-32	1.44E-07	0.002105092	0.016300435	0.00641939
598	1.57E-32	1.21E-07	0.001969258	0.016533365	0.006329634
599	1.02E-32	1.01E-07	0.001840309	0.016745497	0.006238216
600	6.59E-33	8.45E-08	0.001717901	0.01684524	0.006144564
601	4.29E-33	7.05E-08	0.001602342	0.017016159	0.006048277
602	2.77E-33	5.87E-08	0.001492976	0.016998987	0.005950544
603	1.80E-33	4.90E-08	0.001389573	0.017090598	0.005851203
604	1.15E-33	4.06E-08	0.001292051	0.01701446	0.005750023
605	7.43E-34	3.37E-08	0.001200314	0.017039048	0.005647446
606	4.80E-34	2.79E-08	0.001113795	0.016907267	0.005543547
607	3.08E-34	2.30E-08	0.001032694	0.016867661	0.00543832
608	1.98E-34	1.90E-08	0.000956332	0.016690992	0.005331713
609	1.27E-34	1.57E-08	0.000884487	0.01658993	0.005224019
610	8.13E-35	1.28E-08	0.00081746	0.016365426	0.005115519
611	5.19E-35	1.06E-08	0.000754625	0.016216954	0.005006113
612	3.31E-35	8.69E-09	0.000695915	0.015959898	0.004896415
613	2.13E-35	7.11E-09	0.000641152	0.015764879	0.004786218
614	1.35E-35	5.82E-09	0.000590258	0.015481351	0.004675906
615	8.60E-36	4.75E-09	0.000542867	0.015251636	0.004565838
616	5.47E-36	3.87E-09	0.000498726	0.014944112	0.00445509
617	3.48E-36	3.15E-09	0.000457632	0.014679498	0.004343426
618	2.21E-36	2.56E-09	0.000419477	0.014349372	0.004231625
619	1.40E-36	2.08E-09	0.00038408	0.014060166	0.004120231
620	8.87E-37	1.68E-09	0.000351413	0.013719578	0.004008774
621	5.60E-37	1.36E-09	0.000321035	0.013414955	0.003897604
622	3.54E-37	1.10E-09	0.000293087	0.013063879	0.003787459
623	2.23E-37	8.84E-10	0.000267227	0.012742992	0.003677852
624	1.41E-37	7.11E-10	0.000243395	0.01238589	0.003568691
625	8.85E-38	5.70E-10	0.000221389	0.012056101	0.003460293
626	5.55E-38	4.57E-10	0.000201224	0.011698054	0.003352963
627	3.49E-38	3.67E-10	0.000182657	0.011360959	0.003246894
628	2.19E-38	2.93E-10	0.000165681	0.011004485	0.003142293
629	1.37E-38	2.34E-10	0.000150094	0.010668065	0.003038907
630	8.59E-39	1.86E-10	0.000135857	0.010315922	0.002936702
631	5.36E-39	1.48E-10	0.000122798	0.009980295	0.002836133
632	3.35E-39	1.18E-10	0.000110911	0.009631811	0.002736986
633	2.09E-39	9.34E-11	0.000100038	0.009299643	0.002639178
634	1.30E-39	7.40E-11	9.02E-05	0.008961187	0.002543152
635	8.09E-40	5.85E-11	8.12E-05	0.008638006	0.002448882
636	5.03E-40	4.61E-11	7.30E-05	0.008309036	0.002356265
637	3.12E-40	3.64E-11	6.56E-05	0.007993381	0.002265289
638	1.93E-40	2.87E-11	5.88E-05	0.007676976	0.002176268
639	1.20E-40	2.24E-11	5.27E-05	0.007373159	0.00208909
640	7.40E-41	1.76E-11	4.73E-05	0.007069378	0.002003704
641	4.57E-41	1.37E-11	4.22E-05	0.006778784	0.001920512
642	2.82E-41	1.08E-11	3.76E-05	0.006489484	0.001839396
643	1.75E-41	8.39E-12	3.36E-05	0.0062138	0.001760369
644	1.07E-41	6.53E-12	2.99E-05	0.005939816	0.0016835
645	6.58E-42	5.08E-12	2.68E-05	0.005678173	0.001608706
646	4.04E-42	3.94E-12	2.36E-05	0.005418187	0.001536039
647	2.47E-42	3.05E-12	2.12E-05	0.005170356	0.001465494
648	1.52E-42	2.36E-12	1.87E-05	0.004925636	0.001397081
649	9.30E-43	1.82E-12	1.66E-05	0.004693541	0.001330849
650	5.69E-43	1.41E-12	1.47E-05	0.004465345	0.00126703
651	3.48E-43	1.08E-12	1.30E-05	0.004248185	0.001205431
652	2.13E-43	8.33E-13	1.15E-05	0.004034783	0.001145773
653	1.29E-43	6.39E-13	1.01E-05	0.003831921	0.001088236
654	7.86E-44	4.90E-13	8.91E-06	0.0036337	0.001032855
655	4.78E-44	3.74E-13	7.84E-06	0.003445236	0.000979484
656	2.90E-44	2.87E-13	6.90E-06	0.003261152	0.000928067
657	1.76E-44	2.18E-13	6.06E-06	0.003085981	0.000878629
658	1.07E-44	1.66E-13	5.32E-06	0.002916926	0.000831115
659	6.46E-45	1.26E-13	4.66E-06	0.002756436	0.000785527
660	3.91E-45	9.53E-14	4.08E-06	0.002600522	0.000741888
661	2.36E-45	7.22E-14	3.55E-06	0.002453016	0.000700022
662	1.42E-45	5.45E-14	3.12E-06	0.002310339	0.000659946
663	8.57E-46	4.11E-14	2.71E-06	0.002175355	0.000621693
664	5.16E-46	3.10E-14	2.36E-06	0.002045509	0.000585194
665	3.10E-46	2.33E-14	2.05E-06	0.001922966	0.000550382
666	1.86E-46	1.75E-14	1.79E-06	0.001805226	0.000517237
667	1.12E-46	1.31E-14	1.55E-06	0.001694492	0.000485749
668	6.69E-47	9.80E-15	1.34E-06	0.001588976	0.000455832
669	4.01E-47	7.32E-15	1.16E-06	0.001488846	0.000427395
670	2.41E-47	5.45E-15	1.01E-06	0.001393363	0.000400394
671	1.43E-47	4.06E-15	8.72E-07	0.001303403	0.000374785
672	8.54E-48	3.02E-15	7.53E-07	0.001217987	0.000350524
673	5.09E-48	2.24E-15	6.48E-07	0.001137714	0.000327581
674	3.03E-48	1.66E-15	5.58E-07	0.001061552	0.000305916
675	1.80E-48	1.22E-15	4.80E-07	0.000989882	0.000285427
676	1.07E-48	9.05E-16	4.11E-07	0.000921696	0.000266073
677	6.36E-49	6.64E-16	3.54E-07	0.000858003	0.000247833
678	3.77E-49	4.90E-16	3.03E-07	0.000797847	0.000230632
679	2.23E-49	3.58E-16	2.59E-07	0.000741442	0.000214444
680	1.32E-49	2.63E-16	2.22E-07	0.00068828	0.000192495
681	7.80E-50	1.91E-16	1.89E-07	0.000638528	0.000178776
682	4.62E-50	1.41E-16	1.61E-07	0.000591746	0.000166035
683	2.72E-50	1.02E-16	1.37E-07	0.000547927	0.000154207
684	1.60E-50	7.45E-17	1.17E-07	0.00050686	0.000143247
685	9.41E-51	5.42E-17	9.93E-08	0.000468542	0.00013308
686	5.54E-51	3.93E-17	8.44E-08	0.000432649	0.000123647
687	3.25E-51	2.84E-17	7.14E-08	0.000399336	0.000114884
688	1.90E-51	2.06E-17	6.06E-08	0.000368191	0.000106747
689	1.11E-51	1.48E-17	5.11E-08	0.000339162	9.95E-05
690	6.53E-52	1.07E-17	4.32E-08	0.000312135	9.25E-05
691	3.81E-52	7.68E-18	3.64E-08	0.000287059	8.54E-05
692	2.23E-52	5.51E-18	3.06E-08	0.000263771	7.99E-05
693	1.30E-52	3.94E-18	2.57E-08	0.000242216	7.40E-05
694	7.57E-53	2.83E-18	2.17E-08	0.000222147	6.89E-05
695	4.42E-53	2.02E-18	1.82E-08	0.000203607	6.40E-05
696	2.55E-53	1.44E-18	1.53E-08	0.000186384	5.95E-05
697	1.49E-53	1.02E-18	1.28E-08	0.000170561	5.54E-05
698	8.64E-54	7.27E-19	1.07E-08	0.000155889	5.16E-05
699	5.01E-54	5.17E-19	8.93E-09	0.000142374	4.80E-05
700	2.90E-54	3.65E-19	7.46E-09	0.000129871	4.47E-05
