# Supplementary material for: Artificial nighttime lighting impacts visual ecology links between flowers, pollinators and predators
Source: Nat Commun. 2021 Jul 6;12:4163. doi: 10.1038/s41467-021-24394-0 (PMC8260664; doi:10.1038/s41467-021-24394-0)
Supplement: Supplementary file 4 — Source Data & Code [file 41467_2021_24394_MOESM4_ESM.zip › Camouflage_data.csv]

wl	AA_S1_1	AA_S1_2	AA_S1_3	AA_S1_4	AA_S2_1	AA_S2_2	AA_S2_3	AA_S2_4	AA_S3_1	AA_S3_2	AA_S3_3	AA_S3_4	AA_S4_1	AA_S4_2	AA_S4_3	AA_S4_4	AA_S5_1	AA_S5_2	AA_S5_3	AA_S5_4	AC_S1_1	AC_S1_2	AC_S2_1	AC_S2_2	AC_S3_1	AC_S3_2	AC_S4_1	AC_S4_2	AC_S5_1	AC_S5_2	HP_S2_1	HP_S2_2	HP_S2_3	HP_S5_1	HP_S5_2	HP_S5_3	HP_S6_1	HP_S6_2	HP_S6_3	HP_S7_1	HP_S7_2	HP_S7_3	HP_S8_1	HP_S8_2	HP_S8_3	MT_S1_1	MT_S1_2	MT_S1_3	MT_S1_4
300	0.030861081	0.032459189	0.025365405	0.026998919	0.014282162	0.017581892	0.019109459	0.028192703	0.020024054	0.01962027	0.022787027	0.023688919	0.020432432	0.020686757	0.006648919	0.026494595	0	0.009814324	0.012762432	0.027728108	0.035709459	0.122604595	0.081460811	0.094162703	0.071938919	0.126935405	0.056515946	0.15692027	0.068440541	0.122648108	0.072076216	0.015525135	0.067022973	0.130441351	0.081004054	0.07940973	0.132613243	0.161049189	0.155748378	0.148015946	0.099480811	0.076055946	0.133591351	0.095725135	0.134123243	0.11726	0.052314865	0.136552703	0.101934054
301	0.026786842	0.026673684	0.017005263	0.015214737	0.010974211	0.016778947	0.016185789	0.028773684	0.0196	0.015521053	0.023027895	0.022038421	0.033530526	0.029368947	0.020387895	0.028815263	0.007575263	0.023808421	0.020672105	0.042704211	0.037114737	0.127152632	0.076697368	0.088586842	0.074066316	0.136108421	0.057058421	0.160815789	0.066806842	0.120639474	0.075416316	0.017418421	0.067457368	0.131038421	0.08275	0.077347895	0.13452	0.158847895	0.153067368	0.149614211	0.097941053	0.075088947	0.134758421	0.094958947	0.133607895	0.11	0.052816842	0.138688421	0.107844211
302	0.03942	0.03206	0.01827	0.02199	0.01341	0.01941	0.02193	0.0264	0.02743	0.03933	0.03618	0.03925	0.02125	0.01702	0.00465	0.02349	0.01215	0.02173	0.02131	0.03725	0.02874	0.11733	0.08183	0.09494	0.06852	0.13132	0.05735	0.16039	0.06967	0.12119	0.07199	0.01838	0.06203	0.13651	0.08169	0.07881	0.13394	0.16136	0.15163	0.15029	0.10006	0.07675	0.13646	0.09271	0.13195	0.10865	0.04938	0.12852	0.10082
303	0.026141579	0.03548	0.020378421	0.015794211	0.014642105	0.022166316	0.018887368	0.033102632	0.014347895	0.014432105	0.023990526	0.021055263	0.0224	0.023574211	0.010732632	0.023030526	0.008276842	0.023066316	0.025412632	0.041756316	0.031884737	0.127526842	0.078763684	0.087046316	0.068288421	0.126443684	0.056247895	0.165677895	0.076731579	0.12993	0.074133158	0.021868421	0.068233158	0.137853684	0.080692632	0.076215263	0.139044737	0.158175263	0.149622105	0.155983684	0.099348421	0.075795789	0.137114211	0.091268421	0.130141053	0.10958	0.05361	0.131536842	0.102665789
304	0.022758158	0.025216842	0.017210789	0.015152105	0.014401842	0.017352368	0.013571053	0.029278684	0.021905526	0.022734474	0.023137632	0.028051316	0.030649211	0.026272368	0.010423684	0.035815789	0.007343158	0.024739211	0.012820789	0.036861842	0.038856053	0.132560526	0.080232632	0.091584737	0.072762105	0.139443684	0.058249737	0.167827368	0.069691316	0.129112105	0.074549474	0.018288684	0.063265	0.140330263	0.080683421	0.079156842	0.141499474	0.158625526	0.144892105	0.160984211	0.097782105	0.074503947	0.137004211	0.090196579	0.126776053	0.114484474	0.05474	0.133252895	0.107733421
305	0.026443158	0.024147368	0.0063	0.014497632	0.013250789	0.016608947	0.020235526	0.028413421	0.029827105	0.032129474	0.036558947	0.034682895	0.030798158	0.039934211	0.01791	0.034389211	0.013406053	0.019353158	0.022683947	0.041611842	0.038511842	0.13787	0.073318684	0.084306316	0.071386316	0.144191842	0.060579737	0.161348947	0.079166053	0.138719737	0.080428684	0.026111316	0.069756316	0.144525789	0.08061	0.076872368	0.140057368	0.156725	0.143121053	0.162583684	0.099413947	0.075855	0.1383	0.088062895	0.126722895	0.118401053	0.063318421	0.138053684	0.116317632
306	0.033368378	0.036099189	0.03075	0.025569459	0.012808919	0.019242162	0.018248919	0.028865946	0.028109189	0.019864054	0.028385676	0.026588919	0.029941622	0.031811892	0.013657027	0.037825135	0.010305946	0.028248919	0.024487027	0.030262703	0.037267838	0.140040541	0.079621351	0.094928649	0.08268027	0.144878108	0.059184324	0.160964054	0.066239459	0.131152703	0.077065946	0.027257297	0.06968973	0.145381081	0.079606757	0.077597568	0.143727027	0.156915405	0.143368919	0.16493027	0.096725946	0.075204595	0.137694324	0.082511351	0.122745135	0.108326757	0.053097297	0.131383243	0.094045405
307	0.029623684	0.023989474	0.025134211	0.021547895	0.013538421	0.017554211	0.021903684	0.025291053	0.024894211	0.030868947	0.032212632	0.044832632	0.032118421	0.02963	0.016932632	0.030679474	0.013685789	0.033371579	0.031160526	0.032342105	0.031283684	0.131692105	0.072614737	0.087163158	0.076845789	0.153005789	0.057633684	0.168852632	0.067464737	0.129392632	0.081881053	0.024365789	0.074827895	0.145103158	0.080041053	0.077401579	0.140946842	0.154010526	0.139366316	0.16646	0.095543158	0.073443684	0.138001579	0.082703684	0.11988	0.113585789	0.053545789	0.134592632	0.104566842
308	0.020341579	0.038009474	0.016647895	0.008891053	0.004034737	0.023297895	0.018250526	0.019036316	0.018585789	0.031348947	0.026220526	0.031974211	0.024216842	0.029617368	0.010397895	0.023301053	0.016860526	0.038400526	0.028337895	0.052672105	0.032267368	0.133912105	0.08623	0.092647368	0.075861579	0.135412105	0.060431053	0.166357895	0.070107368	0.120009474	0.077613684	0.014978947	0.065591579	0.146658947	0.077824211	0.075903158	0.143379474	0.151926316	0.136913158	0.16887	0.094524211	0.073409474	0.138309474	0.081514211	0.118394737	0.110159474	0.050617368	0.132484737	0.100072105
309	0.031905	0.033855	0.026335	0.02483	0.00702	0.015275	0.00949	0.02405	0.02845	0.024615	0.030085	0.03092	0.028305	0.025335	0.014715	0.031105	0.013215	0.037815	0.0317	0.05031	0.03037	0.14191	0.07639	0.08844	0.071475	0.13784	0.058045	0.168975	0.0695	0.13439	0.086265	0.01849	0.06624	0.147515	0.07449	0.074125	0.145555	0.15456	0.13483	0.170175	0.095545	0.073655	0.13814	0.07884	0.118155	0.11324	0.060965	0.13515	0.09202
310	0.030567568	0.025441351	0.014812703	0.029216486	0.0094	0.014523243	0.022162703	0.036897838	0.032277568	0.040485405	0.04541973	0.040931081	0.036944865	0.029872432	0.020185676	0.035908108	0.011232703	0.030694865	0.025033784	0.026799459	0.021695946	0.130386216	0.082275676	0.079714865	0.073165405	0.135328378	0.050428919	0.161282973	0.073554865	0.133635405	0.090991622	0.028715946	0.073804595	0.150385135	0.078095946	0.073942703	0.143018649	0.148354324	0.131272432	0.174855135	0.095864054	0.077230541	0.138146216	0.078211081	0.115431081	0.118997027	0.058384595	0.143676486	0.10779027
311	0.031944211	0.035293684	0.021837895	0.027482632	0.008182632	0.027473684	0.014931579	0.034986842	0.033604211	0.035341053	0.038307368	0.035063158	0.035502632	0.030897368	0.019616842	0.035723684	0.008387895	0.026208421	0.023534211	0.042266316	0.031452632	0.142185789	0.077981579	0.092496842	0.077973158	0.141879474	0.060338947	0.164138947	0.075268421	0.136990526	0.083623684	0.020859474	0.064645789	0.150218421	0.076848947	0.074403684	0.144606316	0.151841579	0.131684211	0.173112632	0.096547368	0.074590526	0.141422105	0.077467895	0.114097368	0.106111579	0.063394211	0.127855789	0.099555789
312	0.033338919	0.034840811	0.030040811	0.024895676	0.007541622	0.019718919	0.019237568	0.026852432	0.032477027	0.027092703	0.033636216	0.034668378	0.036194595	0.036635135	0.014001081	0.038598649	0.00707027	0.033216216	0.014569189	0.036542432	0.038593784	0.137904865	0.087124595	0.097087568	0.079161892	0.141521892	0.060353514	0.176975676	0.068837297	0.133540811	0.083847568	0.01971	0.072543514	0.151060811	0.074095135	0.073073514	0.147296486	0.147576757	0.128978919	0.175390541	0.093301892	0.074654054	0.141618378	0.075494595	0.113290811	0.101420811	0.048942703	0.123092432	0.092271622
313	0.013233684	0.026849211	0.013210526	0.007678947	0.009942632	0.022000526	0.014272368	0.025631842	0.026038158	0.026879474	0.022663158	0.031651053	0.029565	0.035396053	0.012584211	0.026263947	0.000614737	0.024026316	0.013893947	0.027136842	0.039419211	0.138730526	0.089070263	0.094779737	0.070683158	0.138988947	0.059846842	0.164427368	0.072262895	0.133136053	0.096518684	0.026917632	0.071358158	0.150906842	0.073410789	0.074115	0.147334737	0.146232895	0.127132895	0.178156579	0.093278947	0.072468158	0.142187895	0.075171842	0.111086053	0.104304211	0.052432632	0.125710263	0.100023158
314	0.037997895	0.029465789	0.020520526	0.020572105	0.008831579	0.015803158	0.020044737	0.025727368	0.031882105	0.036261579	0.031224737	0.033831579	0.028864737	0.026459474	0.009956316	0.031161053	0.013168421	0.03026	0.021009474	0.042066316	0.034326316	0.141385789	0.087638947	0.100131053	0.069783684	0.136838421	0.055208947	0.164539474	0.075974211	0.128792105	0.088262105	0.022765789	0.070376316	0.154622632	0.073468947	0.073668947	0.148146316	0.143281053	0.125561579	0.178292632	0.093737368	0.073285789	0.143122105	0.071340526	0.109174737	0.108986316	0.057668947	0.121448421	0.103584737
315	0.033458649	0.035337838	0.025258378	0.026469189	0.009399189	0.019706757	0.017704595	0.023858378	0.027878649	0.031412162	0.028169189	0.031091081	0.025861892	0.028506486	0.009822432	0.02607027	0.004248378	0.026895405	0.019312703	0.034675676	0.044738919	0.143796757	0.078468108	0.082527568	0.070098649	0.142864054	0.063092162	0.166795676	0.072386216	0.132572703	0.091182162	0.019924865	0.070572973	0.155771892	0.074231892	0.074111892	0.147225676	0.142585676	0.120227838	0.181827297	0.092698108	0.072318649	0.142301892	0.071998378	0.108549459	0.106709189	0.053366486	0.122152162	0.0967
316	0.024303684	0.036340263	0.015238947	0.026070526	0.019357105	0.021412368	0.025307895	0.033668421	0.013494211	0.021021579	0.017668684	0.026780526	0.025759737	0.028532105	0.01866	0.02918	0.00896	0.035568684	0.023860263	0.036257368	0.041576053	0.146112105	0.084179474	0.099215263	0.072815789	0.136182632	0.061896579	0.175074211	0.065034474	0.130013947	0.089602632	0.017252105	0.068435789	0.156077368	0.075493421	0.070648947	0.146743684	0.137254474	0.119227368	0.183813421	0.091021579	0.072261842	0.142971316	0.068734474	0.108565263	0.099243158	0.062045263	0.123249737	0.096164737
317	0.028098947	0.026833684	0.02146	0.016845263	0.017823158	0.022633158	0.022021579	0.02276	0.020548421	0.021480526	0.025574211	0.025673158	0.025845789	0.029032105	0.007043684	0.021009474	0.016331579	0.034377368	0.020806316	0.045460526	0.045046316	0.13948	0.071591053	0.078384211	0.06757	0.142257368	0.061597895	0.165738421	0.079148947	0.133493684	0.089980526	0.022997368	0.073229474	0.157863684	0.071960526	0.071485789	0.149972105	0.141190526	0.121204211	0.184600526	0.091035263	0.073878947	0.1433	0.069426316	0.105245789	0.108384211	0.060767895	0.124097895	0.095520526
318	0.028498158	0.032020789	0.020754474	0.027199474	0.014898947	0.014967105	0.015468421	0.028196579	0.030733684	0.032266579	0.031128421	0.040462895	0.026528947	0.033991053	0.005681053	0.026293158	0.004413684	0.030444211	0.025596842	0.037227368	0.031972895	0.144303421	0.081561579	0.08878	0.079185263	0.148212105	0.051556842	0.162552895	0.070266579	0.133857895	0.093421053	0.023863421	0.070794211	0.160940263	0.072982632	0.075431053	0.147961316	0.137252895	0.115797895	0.187639474	0.091432632	0.072283947	0.144241842	0.069095526	0.10462	0.107586842	0.04702	0.119820263	0.093120526
319	0.02672	0.04223	0.01323	0.01303	0.00955	0.01883	0.00702	0.01899	0.03458	0.02432	0.02751	0.03663	0.03293	0.03864	0.01433	0.03616	0.00658	0.03947	0.03	0.04666	0.03723	0.13845	0.07496	0.08223	0.0525	0.13576	0.05378	0.1681	0.07034	0.1469	0.08477	0.02108	0.05885	0.1613	0.07358	0.07285	0.15123	0.13578	0.11679	0.18817	0.09114	0.07133	0.14256	0.06581	0.1037	0.10599	0.05806	0.12122	0.09805
320	0.033543684	0.033951579	0.022697895	0.030990526	0.007921579	0.002942105	0.015374737	0.022474211	0.033726842	0.029289474	0.027110526	0.040701053	0.029048947	0.033247895	0.00981	0.033426316	0.015698421	0.035846316	0.027683158	0.043823684	0.037571579	0.137361053	0.077286842	0.088673684	0.064288947	0.135206316	0.051631579	0.170126842	0.069111579	0.135755789	0.094902632	0.020617368	0.064707895	0.159353158	0.069661579	0.070451579	0.14967	0.133503684	0.113629474	0.187804211	0.089203158	0.071673684	0.145443684	0.065738947	0.103345789	0.101392632	0.050414211	0.116192632	0.099500526
321	0.012107368	0.025062895	0.009654474	0.009626579	0.016915263	0.018692368	0.019627368	0.035212368	0.032139737	0.034278684	0.028888947	0.028505	0.033950526	0.025715263	0.016738158	0.035323684	0.011105789	0.036913421	0.019813158	0.045153158	0.043557105	0.154266842	0.079842895	0.088598684	0.079483684	0.145776316	0.064057368	0.171631579	0.071110526	0.131991316	0.087434737	0.018332895	0.060181842	0.164988947	0.071237368	0.072067368	0.152674737	0.132594474	0.114425	0.190672105	0.089893158	0.071074211	0.143232368	0.066280263	0.102133421	0.098317895	0.041565263	0.109078158	0.089202105
322	0.037854737	0.043101053	0.03134	0.018767368	0.022854737	0.021914211	0.021400526	0.035046842	0.038475789	0.033744737	0.049134737	0.037293158	0.033116316	0.025836316	0.017330526	0.024725789	0.01012	0.037661053	0.022564737	0.054758947	0.034690526	0.150458947	0.069471053	0.081328947	0.07122	0.141826842	0.056894211	0.169960526	0.078411579	0.145665263	0.097473684	0.028245789	0.07425	0.161558947	0.070086316	0.069112105	0.150236842	0.130822632	0.109491579	0.193401053	0.090172105	0.071713158	0.146633158	0.064021579	0.100571579	0.102514737	0.053136842	0.112008947	0.08644
323	0.040332105	0.043590789	0.029056842	0.024352105	0.016199474	0.022522105	0.021178947	0.032802105	0.02815	0.029586579	0.030896053	0.035082105	0.029565263	0.033569211	0.010461842	0.024890789	0.006137368	0.028331316	0.021048421	0.031495789	0.038189737	0.141667632	0.091986053	0.094795526	0.074865263	0.147967105	0.053136316	0.169047368	0.069172895	0.131776316	0.088808158	0.020262632	0.065234737	0.166688684	0.068227368	0.071277632	0.151490526	0.129309737	0.109930526	0.194060526	0.087508947	0.072440789	0.145054737	0.061963684	0.100382895	0.100821579	0.048686316	0.110201842	0.091767368
324	0.036327368	0.047292632	0.021283684	0.026628947	0.006142105	0.013404737	0.013242105	0.032177368	0.023022632	0.029922105	0.029401579	0.034807368	0.024287895	0.027873684	0.006092632	0.024965263	0.010796842	0.035541579	0.023541053	0.045896316	0.044736316	0.153088947	0.072209474	0.084412632	0.072825789	0.144107895	0.061096842	0.177313684	0.076717895	0.142033684	0.091948421	0.022521579	0.063378947	0.166832632	0.068942105	0.071674737	0.152787368	0.126923158	0.10619	0.196082105	0.091061579	0.070944737	0.147368947	0.064497895	0.100859474	0.104540526	0.053010526	0.116098421	0.081687895
325	0.019081053	0.035591053	0.02166	0.017602105	0.003505789	0.021905	0.013043421	0.017908684	0.023476316	0.029573947	0.027088684	0.024865526	0.048576579	0.032182368	0.020758947	0.035444737	0.003516053	0.036000263	0.019759474	0.033776053	0.041682368	0.141323158	0.076952895	0.091891842	0.072962895	0.146590526	0.060789211	0.175195789	0.069085	0.145112368	0.105178158	0.031540263	0.073281579	0.169548684	0.069483684	0.070047105	0.154212895	0.125067105	0.106529737	0.199080263	0.088885263	0.070913947	0.146811579	0.062000526	0.098736842	0.098421842	0.060396579	0.114916842	0.088814474
326	0.036678947	0.030073684	0.019414737	0.021025789	0.002627368	0.015776316	0.014925263	0.016842105	0.027876316	0.023608947	0.023423684	0.023917368	0.032258421	0.040697895	0.015646316	0.032508421	0.011204737	0.037197895	0.018155263	0.048301579	0.044386316	0.156021053	0.084293158	0.089533158	0.064463158	0.140344211	0.055939474	0.174536316	0.071334211	0.140576842	0.097085789	0.018978947	0.073192632	0.168990526	0.065884211	0.072416316	0.151698947	0.122794737	0.104428947	0.198567895	0.089295789	0.072047368	0.147897895	0.061201053	0.099206842	0.100447368	0.048837368	0.103956316	0.085304211
327	0.034233158	0.043317632	0.020533421	0.023382632	0.006826316	0.013739737	0.011132895	0.025198421	0.020925526	0.019590526	0.032258684	0.019110526	0.018776316	0.023564474	0.00332	0.024507105	0.009450789	0.035920526	0.021891053	0.035651316	0.037029474	0.149377368	0.088690526	0.082478947	0.072697105	0.142937368	0.049902368	0.166129474	0.071557632	0.133202632	0.096561579	0.021652368	0.068953158	0.169708158	0.065458158	0.068075263	0.154213158	0.122432105	0.106051842	0.201931579	0.088215263	0.072236053	0.144049211	0.057053421	0.096074211	0.096336842	0.050785263	0.097047368	0.079627632
328	0.038625789	0.02423	0.022796316	0.010405263	0.011456316	0.030243158	0.019894737	0.025879474	0.026907895	0.024763158	0.025341053	0.032185789	0.026452632	0.027197895	0.009497368	0.024584737	0.00788	0.043812632	0.017533158	0.038374737	0.042605789	0.146355263	0.090978947	0.092776316	0.074267368	0.149293158	0.05733	0.175275789	0.069467895	0.138486842	0.097342632	0.020341579	0.071525263	0.169727368	0.064167368	0.071000526	0.155523684	0.120646316	0.103657895	0.203175263	0.088957368	0.072126842	0.149147368	0.058767895	0.097919474	0.097925789	0.0565	0.105046842	0.087809474
329	0.024657895	0.032534474	0.024885	0.020223158	0.008342105	0.019081579	0.016288947	0.028095	0.029238947	0.021254737	0.023801579	0.033148158	0.028534211	0.027841579	0.016717105	0.02857	0.012195526	0.040351316	0.017248947	0.050126053	0.042926842	0.152388158	0.096108684	0.098939737	0.072821842	0.145821053	0.056385789	0.173816316	0.069655	0.137717895	0.100025	0.026109474	0.069173947	0.173221579	0.064930526	0.070186579	0.153584737	0.116863421	0.10019	0.205581842	0.088400789	0.071752895	0.147191053	0.057577105	0.095422368	0.098189737	0.050731842	0.108438158	0.082301316
330	0.023074324	0.035875135	0.015227027	0.020377568	0.016884595	0.020445135	0.016175676	0.02890973	0.026557027	0.033985946	0.029257297	0.025604054	0.028943514	0.026896486	0.015046757	0.034620541	0.01190027	0.042036486	0.011880541	0.046994324	0.034736486	0.146743514	0.085779459	0.087411622	0.070025676	0.143941622	0.054351892	0.173065405	0.071597297	0.139793514	0.108068649	0.032761892	0.065077027	0.174732162	0.064617838	0.070517027	0.152996486	0.116977838	0.099568649	0.20466	0.085612703	0.07196973	0.148831892	0.058037027	0.095195135	0.095620541	0.04611973	0.093076486	0.068913784
331	0.046657027	0.050889459	0.034561892	0.019188919	0.008101351	0.025275405	0.027791892	0.032450541	0.024961081	0.023247838	0.026032432	0.032155946	0.03323973	0.029452432	0.017598378	0.029956757	0.019513784	0.047847297	0.026424865	0.041968378	0.03959	0.155691892	0.087193514	0.089267297	0.081016757	0.145118108	0.058124865	0.165693784	0.077235405	0.147677568	0.090389459	0.017596757	0.069440541	0.179026757	0.064079459	0.071565135	0.153128108	0.115032703	0.100779459	0.205988378	0.086768108	0.068470811	0.146811081	0.055884865	0.092865676	0.092095135	0.048672703	0.095354595	0.084844865
332	0.027228947	0.034728684	0.018669211	0.018691053	0.005695526	0.022452368	0.015979474	0.024007105	0.023079474	0.025783421	0.030908684	0.028856842	0.030238684	0.030817368	0.012164211	0.028042895	0.002005789	0.030961579	0.015949737	0.036275526	0.042682105	0.156219737	0.085184474	0.101019474	0.074433158	0.147634211	0.056795	0.175201316	0.071504474	0.145713421	0.095482105	0.022025789	0.066414474	0.176041316	0.061852105	0.067176316	0.158615526	0.116903158	0.100048947	0.208865263	0.084044737	0.070260263	0.150816053	0.055949211	0.092681053	0.095355	0.053042632	0.097690526	0.082827895
333	0.030142632	0.039788421	0.015856842	0.016074211	0.008854211	0.018242632	0.015046316	0.028254211	0.026774211	0.030535789	0.024073158	0.034517895	0.040226842	0.037498947	0.021468947	0.031798947	0.002288421	0.021457895	0.01106	0.036077895	0.032393158	0.159994737	0.091358947	0.088044737	0.080785263	0.149814211	0.058649474	0.171938947	0.070659474	0.140813158	0.104564211	0.031311053	0.073018421	0.179245789	0.062153158	0.069383684	0.156878947	0.112192632	0.098276842	0.210010526	0.083369474	0.070564737	0.152195263	0.057835263	0.094444737	0.093108421	0.045123684	0.089562632	0.073298421
334	0.029073421	0.034337368	0.015568158	0.008028158	0.021043158	0.020987105	0.023532895	0.02683	0.028061842	0.029792105	0.021524211	0.029516316	0.029473947	0.041688158	0.019916842	0.038853947	0.006095789	0.034509474	0.023888947	0.035743684	0.032740789	0.146947368	0.083122632	0.082624737	0.074321842	0.148895	0.064161842	0.171925789	0.070688684	0.140092632	0.105473158	0.022509474	0.069336842	0.180262895	0.060306316	0.070137895	0.15445	0.109448947	0.094116053	0.208765263	0.084130789	0.068495526	0.147969211	0.054167632	0.091411053	0.091587368	0.042735789	0.098814211	0.075682105
335	0.037389189	0.048657027	0.02017973	0.02568973	0.018734865	0.020225135	0.014894865	0.031426757	0.031062162	0.029015946	0.029931351	0.032321622	0.027097027	0.029886486	0.012526757	0.037195405	0.003439459	0.032987297	0.014400541	0.036762703	0.030632432	0.151635135	0.081611081	0.089163514	0.070317568	0.148269459	0.056134054	0.173306757	0.068873243	0.147192703	0.099541622	0.026202703	0.066834324	0.182115946	0.060302432	0.068520811	0.156314054	0.107188919	0.094189189	0.211090811	0.083523514	0.066780541	0.149517838	0.052151351	0.090665946	0.08932973	0.040519189	0.095295946	0.066510541
336	0.031751053	0.046117895	0.018813158	0.016122105	0.013607368	0.023191579	0.019595263	0.031954737	0.028548947	0.032053158	0.031276842	0.030336316	0.030514737	0.035763684	0.013978947	0.029375263	0.005156316	0.036387895	0.019457368	0.034316316	0.030346842	0.144632632	0.087903684	0.095386316	0.066457895	0.149061579	0.061740526	0.177967895	0.074234737	0.145645789	0.097310526	0.017687895	0.061990526	0.184055789	0.059060526	0.070931579	0.158000526	0.109842632	0.095559474	0.213091053	0.08287	0.068928947	0.149976316	0.05328	0.091358947	0.097279474	0.043355263	0.091662105	0.074141053
337	0.036925526	0.041996053	0.013536842	0.016254474	0.009843947	0.025983947	0.016143684	0.025015	0.035840526	0.027521316	0.033777632	0.039263421	0.035909211	0.038939474	0.014222632	0.027777105	0.017339211	0.039784211	0.018695263	0.039902895	0.034520789	0.150480263	0.090128684	0.099442105	0.070658947	0.148080789	0.044198947	0.164432632	0.068728158	0.144687368	0.096503684	0.022013947	0.075234474	0.184213947	0.056859737	0.068773421	0.156704474	0.107194737	0.095822105	0.213512895	0.082015526	0.070200526	0.151622895	0.052154737	0.092432368	0.097555789	0.047782368	0.095967368	0.075778947
338	0.036490541	0.048826486	0.029944324	0.024757838	0.013132162	0.028837297	0.021992432	0.02566027	0.028722432	0.031375135	0.029225946	0.034108919	0.025309189	0.028965135	0.009344054	0.029987027	0.008307027	0.039902973	0.020251892	0.041192432	0.03348973	0.160228378	0.087324324	0.091612162	0.062262703	0.147590541	0.047601892	0.171567568	0.075312703	0.150685946	0.098371081	0.019036757	0.062468108	0.185918649	0.058894595	0.069805405	0.158837027	0.106432703	0.095581892	0.213135676	0.079769189	0.068176757	0.151024595	0.050641892	0.090051622	0.088977027	0.043936757	0.086373243	0.069625135
339	0.032525405	0.038614054	0.024715946	0.020452703	0.011837297	0.024705676	0.018665405	0.029415676	0.037465135	0.038725946	0.037735405	0.032613514	0.025005135	0.027439189	0.011164054	0.024315676	0.009342162	0.034952162	0.017382432	0.050265676	0.025317838	0.151653514	0.093778108	0.093524865	0.059897027	0.147764324	0.05124027	0.172164595	0.068745676	0.146307297	0.095062703	0.025857297	0.066053243	0.185907297	0.057475135	0.069860811	0.161187027	0.104144054	0.094376216	0.216697568	0.080691622	0.069559189	0.153582162	0.053180541	0.091815135	0.096955135	0.040654324	0.086531351	0.068201892
340	0.034223514	0.036341892	0.023642703	0.019388649	0.014236757	0.026785135	0.019022432	0.033528919	0.028533243	0.015692703	0.025940541	0.023460811	0.028967297	0.032392162	0.023641622	0.028455135	0.010568919	0.040397838	0.020645676	0.035188649	0.037431622	0.153521892	0.093755405	0.097458919	0.058701351	0.147234865	0.05592	0.174111622	0.071176216	0.146490541	0.100455676	0.023202432	0.072064865	0.187633514	0.057934595	0.070153784	0.161543243	0.102706486	0.093472973	0.215263243	0.078991351	0.068895135	0.151564054	0.050656486	0.088767838	0.090350541	0.044857568	0.081353243	0.059301892
341	0.036364211	0.043975263	0.020080263	0.023455263	0.008783947	0.021336579	0.017448947	0.025312632	0.034661053	0.037053421	0.030721579	0.036270789	0.028537105	0.032062895	0.011848684	0.031591579	0.008141316	0.037086053	0.017418421	0.038373684	0.040523421	0.161697105	0.089096053	0.101538158	0.066835	0.152152895	0.051647895	0.172389737	0.068041053	0.148887895	0.100331316	0.030537632	0.070866316	0.187329474	0.056303158	0.069537368	0.161961316	0.101899737	0.091144737	0.2168	0.079157895	0.067877105	0.152375789	0.051056579	0.089076842	0.089687632	0.048812895	0.093571316	0.064656316
342	0.034627895	0.040856053	0.029167632	0.022138947	0.008615789	0.016104474	0.014863947	0.023422368	0.038848947	0.032525263	0.037172105	0.035046842	0.031903947	0.035615789	0.01675	0.030251579	0.009402368	0.039065263	0.018521579	0.043525	0.037085263	0.15456	0.091563421	0.089942632	0.068661316	0.149838158	0.049850789	0.181691842	0.068603421	0.149301053	0.099317895	0.020783421	0.061455263	0.189225263	0.054706842	0.071039474	0.160012632	0.099557105	0.090810789	0.218927895	0.080136053	0.068975526	0.151872895	0.051124474	0.090393947	0.092693947	0.049887105	0.091115789	0.067723684
343	0.025412105	0.034624211	0.018414737	0.024486316	0.018585263	0.025487368	0.018231053	0.030115789	0.040845789	0.039054737	0.030552105	0.043662105	0.028720526	0.038000526	0.019178947	0.025349474	0	0.034911579	0.021777368	0.038562632	0.036970526	0.155582105	0.091331579	0.098374211	0.071781579	0.153703684	0.047068947	0.174975789	0.065478421	0.155764737	0.109613684	0.026474211	0.070945789	0.192147895	0.054221053	0.069558947	0.160251579	0.097729474	0.090976842	0.222124211	0.080108421	0.068682105	0.15412	0.053121053	0.09095	0.092662105	0.043892632	0.089430526	0.062205789
344	0.039235135	0.052117838	0.028197838	0.027594054	0.013433784	0.019248919	0.017148108	0.026484324	0.030445946	0.029195676	0.032357027	0.033178649	0.032132162	0.027925946	0.013977297	0.027639459	0.004294324	0.04238	0.0216	0.042698919	0.044515405	0.165113784	0.092377297	0.099248919	0.068525676	0.157662162	0.059718649	0.184716216	0.071913514	0.151608649	0.102438108	0.020282703	0.065322703	0.195132973	0.057645676	0.072765946	0.164780811	0.096872432	0.089484324	0.222848919	0.077877838	0.068215405	0.15398	0.049287838	0.088792703	0.094518649	0.046411622	0.082437568	0.056762432
345	0.032503784	0.042417568	0.030845135	0.023038649	0.011405405	0.016524324	0.017324054	0.02103	0.031364595	0.029877027	0.033195405	0.029726486	0.029942703	0.035485676	0.019492703	0.030819189	0.011415135	0.040962432	0.022941351	0.044282162	0.044695135	0.168074595	0.093173243	0.103526216	0.064728919	0.154125676	0.055231892	0.184278108	0.068437027	0.154168108	0.097308108	0.020761351	0.066202703	0.19515027	0.053487297	0.070522162	0.163217027	0.096474054	0.089217027	0.223985946	0.081533243	0.068110541	0.15219973	0.048948378	0.087938108	0.089072432	0.046999459	0.08805973	0.064787568
346	0.038296316	0.049965263	0.023238947	0.019428158	0.008583421	0.010603684	0.018657632	0.022744737	0.025348947	0.020461316	0.025960526	0.02372	0.031199474	0.045238158	0.011054211	0.031194737	0.014826316	0.040626579	0.018400526	0.040672895	0.035600789	0.153024211	0.093883421	0.094531316	0.061766842	0.153477632	0.049902632	0.179870789	0.066770526	0.155606316	0.101123158	0.031681053	0.067803684	0.194822632	0.055268158	0.068401053	0.164102895	0.096362105	0.088562632	0.226301579	0.076479737	0.067578684	0.151962105	0.046926053	0.087878421	0.101195	0.054483158	0.083284211	0.078356842
347	0.033472162	0.043181351	0.019262973	0.018467297	0.002723514	0.022562162	0.016634865	0.028575946	0.031278919	0.033298108	0.030537027	0.037386486	0.037123243	0.041120811	0.013635676	0.035780811	0.007717027	0.04407027	0.020425135	0.040042432	0.038113514	0.162496757	0.089573243	0.09588	0.067042162	0.155972432	0.055711081	0.184138378	0.070444865	0.158015676	0.098467568	0.024324054	0.059597297	0.196254595	0.051876216	0.069737027	0.165422432	0.094472703	0.086838649	0.22611973	0.075424054	0.067523243	0.153523243	0.046788919	0.086038919	0.095732162	0.044376486	0.082699459	0.060112703
348	0.030255135	0.046903784	0.017881622	0.020314595	0.012574324	0.026117838	0.018524054	0.031397568	0.035862973	0.029343243	0.02332	0.032131892	0.036330541	0.034041892	0.018548919	0.030963514	0.015676216	0.048595946	0.020582162	0.047606486	0.036788378	0.168547027	0.094829459	0.103576216	0.064987568	0.150716486	0.055293784	0.174486486	0.070325946	0.160127027	0.097636757	0.020206757	0.060304865	0.197551351	0.051708378	0.070445676	0.163393243	0.091579459	0.088533784	0.228636757	0.075302703	0.068645676	0.15457973	0.047126216	0.087687568	0.092527027	0.044791351	0.083077838	0.064282162
349	0.020237895	0.038789474	0.010783684	0.021312632	0.010570526	0.016909474	0.019738421	0.025545789	0.032913158	0.030368421	0.032822105	0.031652632	0.035214737	0.034027895	0.013802105	0.03286	0.002958947	0.034911579	0.015727368	0.021890526	0.040842632	0.160171579	0.092597368	0.107481579	0.066967368	0.156330526	0.048623684	0.174288947	0.059512105	0.157901053	0.092438947	0.024145263	0.060691053	0.198695263	0.051854211	0.069009474	0.165497895	0.091020526	0.088974737	0.225628947	0.074504737	0.064734737	0.154956316	0.049602105	0.085942105	0.091145263	0.036667368	0.077118421	0.058302105
350	0.024603684	0.038684211	0.025021053	0.018522105	0.012615789	0.021751053	0.015103684	0.031273158	0.032322105	0.030681053	0.032538421	0.035387895	0.041887368	0.045792632	0.026002632	0.04075	0.007375789	0.037824211	0.014807368	0.039008947	0.040218421	0.164033158	0.094261579	0.099314737	0.065123684	0.155510526	0.050719474	0.179923158	0.064469474	0.158291579	0.103044211	0.022944211	0.066121579	0.201881579	0.049398421	0.068561053	0.166693684	0.092108947	0.086628947	0.23039	0.077390526	0.068587368	0.154963684	0.047244737	0.087782632	0.087066316	0.036004737	0.074266842	0.054497368
351	0.038617368	0.048935789	0.031108421	0.021723158	0.015198947	0.024332105	0.013708947	0.032084737	0.035572632	0.033426316	0.029675789	0.037043684	0.032108421	0.040248947	0.014907368	0.026388947	0.015764737	0.050457368	0.023646842	0.046971579	0.032589474	0.165908421	0.088416316	0.106333684	0.064821579	0.157761053	0.053552105	0.187831579	0.066397895	0.162570526	0.104975789	0.028561579	0.065416842	0.202867895	0.050127895	0.069985789	0.166514211	0.090524737	0.087634211	0.231652632	0.075258421	0.06692	0.155972632	0.046171579	0.086286842	0.08745	0.041181053	0.076852632	0.055695263
352	0.03986	0.04742	0.02234	0.02736	0.01013	0.0237	0.01695	0.03138	0.03903	0.03385	0.03178	0.03035	0.033	0.03678	0.01861	0.02924	0.01465	0.05229	0.02012	0.03838	0.0428	0.17179	0.09216	0.09795	0.06501	0.16201	0.05743	0.18226	0.06608	0.15699	0.09828	0.02983	0.06796	0.20318	0.04777	0.06773	0.16582	0.08828	0.08585	0.22974	0.07409	0.06631	0.15522	0.0469	0.0855	0.09117	0.04038	0.07618	0.05947
353	0.026094865	0.046928108	0.018933243	0.016838919	0.010097568	0.022451892	0.015091892	0.028178649	0.026963784	0.029188649	0.027177297	0.032182973	0.037035946	0.034420811	0.01285027	0.032525135	0.010798919	0.04356973	0.017315946	0.039209189	0.03961027	0.164144054	0.098494324	0.106938108	0.068311622	0.156193784	0.057971622	0.185597297	0.064658919	0.159434595	0.103693784	0.024957838	0.058751622	0.205408919	0.050191622	0.070565676	0.168279189	0.089125946	0.086102162	0.234025676	0.075647568	0.070173243	0.157284595	0.044270541	0.084965405	0.097924595	0.044297568	0.077535405	0.058757297
354	0.036532703	0.046925135	0.030637568	0.025977027	0.015228919	0.021910541	0.017198108	0.026212973	0.033477838	0.035417838	0.031816486	0.034372973	0.032924865	0.041214865	0.01562	0.034837838	0.006215946	0.04326973	0.016047568	0.037215676	0.036198919	0.166763784	0.090842703	0.098765676	0.065341081	0.154964595	0.051833514	0.182732162	0.068432703	0.163473243	0.098941892	0.023804865	0.064421622	0.206189459	0.048028378	0.071586757	0.168485676	0.085797838	0.085270541	0.233511622	0.074791351	0.067225405	0.157385676	0.044253514	0.087140541	0.09425973	0.040246486	0.076302432	0.050191081
355	0.031939189	0.044825946	0.019982973	0.02153027	0.002152973	0.014924865	0.013442162	0.020178919	0.037073514	0.025096757	0.034229459	0.032737297	0.038335405	0.037807027	0.012641892	0.027255135	0.01455	0.039605135	0.017401081	0.042763514	0.034295135	0.167981351	0.093260541	0.101136757	0.074872432	0.163507297	0.04601	0.180790811	0.070786216	0.166942703	0.102278378	0.028547297	0.065622432	0.207545946	0.051318649	0.073542162	0.168369189	0.086099459	0.085842432	0.235563243	0.072294324	0.066362703	0.159929459	0.044733784	0.087075946	0.08807	0.046776486	0.079288649	0.055903784
356	0.032083784	0.041304324	0.019591351	0.021072973	0.006008108	0.021768108	0.017724054	0.030807027	0.037137027	0.041537297	0.030818649	0.046702973	0.042213243	0.040231622	0.019342432	0.036811351	0.010661351	0.048274324	0.026162703	0.044456486	0.039703243	0.173202162	0.092758649	0.106151081	0.065960541	0.158592703	0.053331081	0.183671351	0.065878649	0.163164865	0.099068919	0.025745676	0.061799189	0.206045405	0.045534865	0.068095676	0.168932162	0.083521622	0.082755135	0.237364865	0.072351351	0.068671622	0.158583243	0.043355946	0.084998919	0.096625946	0.047521622	0.088138378	0.057475676
357	0.034391622	0.039788919	0.019626757	0.020973784	0.011972703	0.024708919	0.017337027	0.026691622	0.03160973	0.023521081	0.029073514	0.024982973	0.037394865	0.034061351	0.014603243	0.029553514	0.008553784	0.043967027	0.020027838	0.039941892	0.043411622	0.163887568	0.096014324	0.106900541	0.066776486	0.161702703	0.057255135	0.184918108	0.064445946	0.163023784	0.104081622	0.027763243	0.06396	0.208769459	0.046838649	0.070056216	0.171154865	0.084769459	0.086326216	0.238004054	0.071625135	0.067677297	0.159338378	0.043397568	0.084465405	0.098086216	0.039576757	0.079802432	0.05098973
358	0.028946486	0.047818649	0.025212162	0.022454865	0.016207027	0.027294054	0.023673243	0.027878649	0.030984865	0.029778108	0.027788378	0.028852703	0.035253514	0.031937297	0.010664865	0.024276486	0.013058108	0.045115405	0.021214324	0.043031892	0.036695405	0.165047568	0.087859189	0.105377027	0.063247838	0.157778378	0.054911081	0.184551351	0.064842703	0.160505676	0.102926486	0.029151081	0.066983243	0.209628919	0.04519027	0.07141973	0.172068378	0.083216216	0.082440541	0.238818108	0.072061622	0.070880541	0.156692162	0.041567838	0.084763784	0.100446757	0.049650811	0.082818108	0.061037568
359	0.040171351	0.047713243	0.026441892	0.02810027	0.008437838	0.021272162	0.014689459	0.024427027	0.033407838	0.030131351	0.029236216	0.032061892	0.038973514	0.041070811	0.025739459	0.033674865	0.011088919	0.050971351	0.024431622	0.044197568	0.037747838	0.170981892	0.090868649	0.102944324	0.063713784	0.16387973	0.054922432	0.189106216	0.064416757	0.165571081	0.09678973	0.022893243	0.065304865	0.213359459	0.046419189	0.071877838	0.172674595	0.080402432	0.084175676	0.239248108	0.072927838	0.068077027	0.157716216	0.042294054	0.081918378	0.100553243	0.046433514	0.079543784	0.058021892
360	0.033850541	0.040056216	0.021687297	0.020148108	0.013698649	0.021804595	0.018975676	0.030832162	0.034663243	0.031163514	0.027472973	0.034987027	0.033363784	0.037950811	0.018418919	0.033391081	0.013876757	0.050290811	0.026136216	0.048149459	0.037478378	0.169138378	0.093754054	0.102772703	0.062798649	0.161113514	0.057148919	0.189833514	0.068545135	0.165828919	0.101827297	0.025947568	0.063416757	0.213032162	0.044286757	0.070147297	0.172734324	0.080962973	0.082458108	0.241085405	0.072588108	0.069792432	0.160380811	0.04391027	0.084728378	0.101026757	0.041712703	0.080442973	0.05496973
361	0.0353	0.044646757	0.027925405	0.021655135	0.010099189	0.016622162	0.015535405	0.024954595	0.03416	0.036114865	0.033716216	0.037877027	0.036391351	0.033127027	0.011230541	0.026673243	0.012153514	0.045667568	0.020852703	0.041436216	0.034531892	0.166054595	0.090079189	0.104844324	0.065628649	0.161815676	0.053846216	0.193643784	0.068434054	0.164737027	0.105882162	0.027134595	0.061421892	0.215005135	0.045617027	0.069857027	0.174643784	0.082566216	0.083458919	0.24032027	0.071004595	0.067432703	0.159172973	0.042188108	0.084451351	0.096692973	0.041271351	0.077872703	0.048844865
362	0.031574595	0.045555405	0.030325135	0.016611081	0.012152432	0.023682973	0.018965405	0.029398919	0.036694324	0.035231892	0.02713	0.037391892	0.036185676	0.036665946	0.018767027	0.031885946	0.004795405	0.042493514	0.013911622	0.03726973	0.040149459	0.171552162	0.100657568	0.112712703	0.059798919	0.160918919	0.050684865	0.191937027	0.063184595	0.169012432	0.107485946	0.025358378	0.062376486	0.21451973	0.042496757	0.068901081	0.175025135	0.080296486	0.083254054	0.244155405	0.070992432	0.06759973	0.162283243	0.042453243	0.084744595	0.096422703	0.04314	0.078839189	0.051371892
363	0.029335135	0.043393243	0.019394054	0.016577838	0.010370541	0.024273514	0.020085405	0.02683027	0.036858108	0.034499459	0.031957027	0.033583514	0.036561351	0.038246486	0.01601973	0.034057838	0.012682432	0.047730541	0.020628108	0.045261081	0.039912703	0.167223784	0.095050541	0.109688649	0.063627297	0.165745946	0.050892973	0.189557568	0.063781892	0.169689189	0.104383514	0.024886486	0.064245676	0.216535405	0.045636486	0.073379189	0.174538919	0.080911081	0.08375973	0.244298649	0.07091027	0.069275405	0.161543514	0.042481351	0.086551622	0.101541892	0.038703243	0.076577027	0.051476486
364	0.034148378	0.047191351	0.022458649	0.02067	0.013112973	0.025462432	0.021896486	0.031346216	0.031597297	0.027038108	0.027202703	0.032725135	0.036410541	0.036013243	0.014105676	0.029297838	0.011591351	0.049232973	0.019870811	0.041193243	0.041202703	0.170081081	0.096307568	0.108346757	0.061584324	0.164755135	0.05557973	0.190526486	0.064017297	0.16723027	0.106761892	0.024944054	0.063253784	0.220580811	0.045423514	0.072151892	0.174463514	0.077375676	0.083334595	0.242870541	0.069962973	0.067736486	0.161498919	0.04096	0.084520541	0.096797838	0.034625135	0.071320811	0.048645405
365	0.031245946	0.044628649	0.019626216	0.020965135	0.010661081	0.020992432	0.017271351	0.031888649	0.033798378	0.034998378	0.027972973	0.034511351	0.035218649	0.038176757	0.015517027	0.031031622	0.010565676	0.0484	0.01775	0.042221892	0.036482703	0.169760811	0.094127297	0.106423243	0.060041081	0.16359027	0.052935405	0.190691351	0.060517838	0.167265676	0.106065135	0.025681081	0.063177297	0.218952973	0.042732432	0.072114054	0.177042432	0.077368919	0.082862162	0.246299459	0.072767027	0.069555135	0.162988378	0.043516486	0.084876216	0.09696027	0.041658378	0.077047297	0.051167838
366	0.033892368	0.048174737	0.022004737	0.021127632	0.010680263	0.021086842	0.016685263	0.027685789	0.029631579	0.030811316	0.025821316	0.031198947	0.036071842	0.03812	0.018796316	0.033954211	0.007146842	0.047655	0.016027632	0.042440789	0.036595789	0.174012632	0.096307895	0.109320526	0.061951842	0.164036579	0.049956842	0.193342105	0.061076316	0.167488158	0.102312105	0.023315	0.059513684	0.221095789	0.044485	0.071957105	0.177339211	0.078106842	0.081304737	0.246813158	0.070213684	0.069173158	0.163878684	0.042358158	0.084659211	0.098168158	0.040313684	0.077566316	0.051136579
367	0.032863514	0.049661622	0.023163243	0.020156757	0.01325	0.026651892	0.019398378	0.032022162	0.039747568	0.035735405	0.034261622	0.035459189	0.041187568	0.041089189	0.019685135	0.033759189	0.008056757	0.052051622	0.020617297	0.044107027	0.041531081	0.175847297	0.096339189	0.110934595	0.058769459	0.169905676	0.053182973	0.193517297	0.064605405	0.172917297	0.10884973	0.02670027	0.062964865	0.221317297	0.045157568	0.072457297	0.179158378	0.079348919	0.082682703	0.248276216	0.070351081	0.070452973	0.162852973	0.039565676	0.083068919	0.098341622	0.041242162	0.076681351	0.048975405
368	0.0411	0.05374	0.02335	0.02376	0.01514	0.02242	0.02128	0.02871	0.0409	0.0396	0.03473	0.03801	0.03517	0.03489	0.01132	0.0258	0.00853	0.0504	0.01693	0.04371	0.03565	0.17159	0.0927	0.10687	0.06613	0.17086	0.05543	0.19721	0.06494	0.17093	0.10411	0.02286	0.06026	0.22023	0.04286	0.06867	0.1781	0.07701	0.08233	0.25034	0.06912	0.06901	0.16134	0.03939	0.08322	0.10274	0.04304	0.08024	0.05176
369	0.028275135	0.042353243	0.019521892	0.016645405	0.009425405	0.022758649	0.017080811	0.027384324	0.038617297	0.03401	0.030030811	0.038314865	0.038439189	0.042133514	0.01941027	0.031427568	0.012838108	0.055561351	0.024004865	0.046328649	0.04021973	0.17404027	0.092738378	0.110506486	0.059783784	0.164765405	0.054740811	0.19495	0.064940811	0.177884054	0.107528649	0.026346486	0.061176216	0.222932703	0.041034054	0.070545946	0.179491081	0.077929189	0.083197838	0.249626757	0.069593514	0.069745135	0.16315973	0.040294865	0.083827838	0.097731892	0.03915027	0.078711351	0.049905405
370	0.033782973	0.051611892	0.020678378	0.020062973	0.012504324	0.023447027	0.019016216	0.030081622	0.036022973	0.035788649	0.029367297	0.031888649	0.032714595	0.034206486	0.016320811	0.029877568	0.010556486	0.056352162	0.021617838	0.044431892	0.040571892	0.178482162	0.090408378	0.106147568	0.064872973	0.17001027	0.054062703	0.197848919	0.066061081	0.17619	0.105248108	0.028124054	0.066991081	0.222455405	0.041564054	0.071573784	0.181824865	0.076426216	0.082841081	0.250609189	0.06762027	0.068444595	0.164505676	0.039697297	0.082564865	0.099876757	0.040236216	0.076703514	0.050491892
371	0.03753027	0.05223	0.025547568	0.019070541	0.013166486	0.02758973	0.018253243	0.030990811	0.032904324	0.034051622	0.028530541	0.029078919	0.039066486	0.040538919	0.018830811	0.031001351	0.016966486	0.053237568	0.025719459	0.045934865	0.047279189	0.183068378	0.093039459	0.110952162	0.066516757	0.172456216	0.052138108	0.202987297	0.065164054	0.177808378	0.106306216	0.033096486	0.064980811	0.228171351	0.04463027	0.072634595	0.181147568	0.075161351	0.081945676	0.251020811	0.068786216	0.06948	0.164287568	0.040339189	0.083705676	0.103895946	0.040969189	0.077740541	0.048521892
372	0.038833514	0.050532973	0.027463243	0.024729189	0.012105946	0.023034595	0.018947297	0.026178649	0.033935676	0.035577568	0.030653514	0.038701351	0.036859459	0.041481081	0.021143514	0.032297027	0.008348108	0.055491081	0.020040811	0.04274973	0.039345946	0.177104054	0.095091081	0.112177297	0.061284054	0.169555946	0.055646757	0.204577297	0.06571	0.183155405	0.105380541	0.024957838	0.062850811	0.226264595	0.043185676	0.071969189	0.183165946	0.075843784	0.082782973	0.252432432	0.067923243	0.068948649	0.165664865	0.041306757	0.08185	0.099997027	0.041069189	0.080586486	0.052157027
373	0.030637838	0.044718919	0.014106757	0.018065405	0.013823243	0.028475676	0.021362973	0.029809189	0.035392973	0.032021622	0.023295946	0.033503784	0.039955405	0.043655135	0.015644054	0.03297973	0.008617297	0.053980811	0.021741892	0.041316757	0.041817568	0.184991351	0.095480811	0.109656486	0.065627027	0.172003784	0.051205676	0.198797297	0.064783514	0.177458649	0.105319459	0.025454865	0.064537838	0.226468649	0.041352973	0.071496757	0.185592162	0.075634865	0.082832432	0.253328108	0.06774027	0.067852162	0.167138919	0.040252703	0.082862432	0.102261351	0.041407838	0.074768378	0.047296216
374	0.034333514	0.054204054	0.02569	0.025418919	0.014234595	0.024250541	0.019331351	0.02806027	0.040606486	0.037700811	0.032981081	0.037822162	0.036855405	0.040784865	0.015279459	0.029215135	0.014228649	0.05772	0.021672432	0.047546486	0.039507297	0.180052432	0.091388378	0.112071892	0.06649973	0.173112432	0.055017027	0.199758649	0.064133243	0.179046757	0.102827297	0.023286757	0.065418108	0.227362973	0.042798919	0.071232432	0.184167838	0.075429189	0.081755946	0.253307297	0.068204865	0.068939459	0.167904595	0.037791081	0.083527297	0.104988649	0.045224595	0.084557297	0.053487297
375	0.032225676	0.05385	0.021597568	0.021571351	0.012396757	0.028119459	0.022497568	0.031027027	0.033629189	0.037065405	0.031084324	0.033292162	0.037985676	0.040745676	0.016184595	0.030221622	0.009197568	0.056160811	0.018950811	0.044717297	0.042642432	0.181867027	0.09373973	0.114331081	0.060270541	0.171736486	0.054482703	0.202138108	0.063103514	0.175428919	0.105122973	0.026101892	0.060316216	0.229672432	0.041908649	0.071954054	0.185217027	0.073211081	0.080187568	0.25515973	0.067754324	0.068152703	0.166866757	0.03824	0.081773243	0.105001351	0.041385405	0.076383784	0.049069189
376	0.033702703	0.052762162	0.026887838	0.023243243	0.015116486	0.026341622	0.01842973	0.032262162	0.037227838	0.037923514	0.026463784	0.038223514	0.036944054	0.042699189	0.017915946	0.033441622	0.010749459	0.059615676	0.021914595	0.044903243	0.041618378	0.185928919	0.094247027	0.113772432	0.066871081	0.177353514	0.055402703	0.205054865	0.066621892	0.179934865	0.106155405	0.024507838	0.064354054	0.229733243	0.04278	0.073887297	0.184940811	0.073628108	0.083365135	0.256548919	0.066887297	0.069475405	0.167184054	0.038328919	0.082405405	0.102854595	0.038678108	0.080500541	0.046115676
377	0.033775676	0.056102973	0.024298649	0.021074324	0.013998649	0.026291622	0.016799189	0.027038919	0.038484054	0.040306486	0.028897027	0.038865135	0.036614595	0.041355405	0.018332973	0.028454054	0.00968027	0.055709189	0.019681081	0.044078919	0.043999459	0.186866757	0.096451081	0.117917027	0.062399459	0.173154595	0.055098649	0.202201351	0.058734054	0.181682973	0.105415946	0.025935405	0.062970811	0.232001081	0.040261892	0.073321892	0.184758108	0.074155135	0.080897568	0.258122162	0.06822027	0.071462703	0.167955135	0.040523243	0.083869459	0.106669189	0.041428378	0.081891892	0.050679459
378	0.03532	0.05937	0.0238	0.0212	0.01545	0.03277	0.02573	0.03463	0.03782	0.04139	0.02948	0.03464	0.03812	0.04523	0.0154	0.03273	0.01388	0.05702	0.02123	0.0494	0.04657	0.18369	0.08823	0.11437	0.06384	0.17617	0.05371	0.20199	0.06393	0.18188	0.10635	0.02373	0.06291	0.23017	0.04071	0.07232	0.18584	0.07464	0.0832	0.25783	0.0682	0.07038	0.16845	0.03734	0.08249	0.09885	0.04094	0.07962	0.04612
379	0.035227838	0.060100811	0.026246216	0.023558378	0.011376216	0.025929189	0.020788378	0.031687027	0.036250541	0.039641351	0.030325676	0.033775676	0.036543514	0.045284054	0.022165405	0.030103784	0.013807297	0.063491351	0.022839189	0.051252162	0.042817027	0.18617027	0.091054865	0.115677027	0.063484865	0.174770541	0.053507297	0.202112162	0.061397297	0.184712162	0.106033784	0.024097838	0.060514865	0.231552703	0.039682162	0.071566216	0.188389459	0.07372	0.083070541	0.260815676	0.066287838	0.068815135	0.168656486	0.038814054	0.08298973	0.107262973	0.04142027	0.084299459	0.047111081
380	0.03477027	0.057354324	0.024555676	0.02499	0.014346486	0.026584865	0.01923027	0.028644865	0.038880811	0.040443784	0.032124595	0.040087568	0.035160541	0.043842162	0.015255135	0.029327027	0.010491081	0.060766486	0.019193514	0.046721622	0.043346216	0.186286486	0.093232973	0.118017568	0.062038919	0.175158108	0.054175676	0.20543	0.06737027	0.184214595	0.108172703	0.026192973	0.064141081	0.233325946	0.041109189	0.073820811	0.188427568	0.07401	0.082351081	0.260930541	0.066368649	0.071403243	0.169573243	0.038941622	0.082876757	0.104943243	0.038768108	0.084688919	0.048037027
381	0.032793784	0.055608919	0.020030811	0.020932973	0.014372973	0.026606486	0.018508649	0.029464054	0.035788108	0.035495135	0.026778919	0.033581892	0.040398919	0.045515135	0.01564027	0.03141	0.011155405	0.064727838	0.022027027	0.044426216	0.040291081	0.186270541	0.090724054	0.114744595	0.062189189	0.175916216	0.053897838	0.206024054	0.061273784	0.183399189	0.107965405	0.024927027	0.062570541	0.230515135	0.037342432	0.07097027	0.189458649	0.073289189	0.082213514	0.261834595	0.064577297	0.07095027	0.169131892	0.037445405	0.083008378	0.105504595	0.038634324	0.084791892	0.04689
382	0.032966757	0.056615135	0.024557838	0.020886757	0.011432973	0.028207297	0.01923973	0.027913243	0.037944054	0.040452703	0.031281892	0.038935135	0.039142973	0.045081351	0.016341351	0.034012703	0.010724595	0.063849459	0.020617027	0.044651892	0.041785405	0.189327838	0.093736486	0.112895946	0.061850811	0.179343243	0.052972973	0.202668108	0.063026757	0.185287297	0.107623243	0.022371081	0.061389189	0.232294324	0.039984865	0.074364865	0.18844027	0.07251	0.079817568	0.261648378	0.064800541	0.069014595	0.169667297	0.038701081	0.083077838	0.107118378	0.042461351	0.088144054	0.050112703
383	0.03218	0.06088973	0.024034054	0.018753243	0.011728108	0.026744865	0.018007027	0.026561081	0.036992432	0.042977027	0.031775676	0.03868973	0.039418378	0.045694595	0.017258919	0.032882703	0.011854865	0.060530541	0.020249459	0.044525135	0.041734595	0.189470811	0.091227027	0.115947838	0.063107297	0.180215946	0.052671081	0.206028649	0.060805135	0.186147027	0.107774595	0.024218649	0.06361	0.234878919	0.040732973	0.072532432	0.191208649	0.071768108	0.082545405	0.261141892	0.064926486	0.070092973	0.17221027	0.037913784	0.084151622	0.107878649	0.040375676	0.085020541	0.048757297
384	0.031822973	0.05974	0.020658919	0.020061081	0.011161892	0.027764595	0.019539189	0.028859189	0.040518108	0.04538973	0.03097	0.039147297	0.043099189	0.051817297	0.017361081	0.035286216	0.011192162	0.064110541	0.019347838	0.044065135	0.042875135	0.186601622	0.091199459	0.11267973	0.062597838	0.1813	0.05293973	0.206824054	0.06531973	0.188012432	0.107167027	0.026507297	0.065021081	0.235239459	0.038293514	0.07162027	0.189564324	0.069914865	0.081248108	0.263377027	0.064174595	0.070137297	0.171327297	0.036650811	0.083442162	0.110720811	0.039118649	0.08842	0.046987838
385	0.035202778	0.059833333	0.023218889	0.021632222	0.014591111	0.031404444	0.020462778	0.029631667	0.037552222	0.04009	0.030041111	0.038419444	0.036182778	0.048177222	0.014622778	0.032795	0.015516667	0.070402778	0.025476111	0.046456667	0.046690556	0.189295	0.090804444	0.114072222	0.061563889	0.179578889	0.053042778	0.206798333	0.063495	0.191027778	0.107328333	0.024790556	0.063327778	0.236607222	0.04064	0.074038889	0.19289	0.071963889	0.082763333	0.263076111	0.063083333	0.069516667	0.172231111	0.038892222	0.084696111	0.108387778	0.039423889	0.090263889	0.048729444
386	0.036002432	0.066823243	0.025694054	0.023887297	0.012827297	0.027350541	0.01898	0.029197568	0.04030973	0.041798649	0.030412973	0.039838919	0.040252432	0.050068649	0.019938919	0.034471622	0.013177838	0.069638919	0.021046757	0.046903514	0.043805946	0.188887297	0.091209459	0.118312432	0.061718919	0.179134324	0.051531892	0.205831081	0.060687297	0.189362703	0.108576757	0.02417	0.06443	0.237538649	0.038328649	0.074365135	0.192695676	0.071194865	0.082753514	0.265211892	0.064573514	0.071181892	0.172636486	0.037028649	0.082517568	0.109503514	0.037658108	0.089792973	0.048481622
387	0.034381892	0.068214324	0.025596757	0.022826216	0.014428919	0.029255946	0.020091622	0.031122973	0.041629459	0.045234054	0.032439189	0.041971892	0.036075405	0.049080811	0.016721081	0.030294865	0.012585946	0.069760811	0.019689459	0.043593514	0.044251622	0.19108027	0.092198649	0.115990811	0.062601892	0.180801351	0.052795405	0.208448649	0.060308378	0.190808108	0.110306216	0.024518649	0.062894595	0.237937568	0.036853243	0.072087838	0.193607838	0.069823784	0.081142432	0.266112703	0.064095135	0.07236973	0.172731622	0.037982703	0.084085135	0.107324054	0.035729189	0.090238378	0.049336216
388	0.035779444	0.065336667	0.026200556	0.019024444	0.009725556	0.027221667	0.018354444	0.027784444	0.044023889	0.045609444	0.032723333	0.039020556	0.044837778	0.051188889	0.019387778	0.035151667	0.011965556	0.068222778	0.023178333	0.046361667	0.046948889	0.189949444	0.089901667	0.118406111	0.062123889	0.181182778	0.051667222	0.210913889	0.060277222	0.191423889	0.109575556	0.025132778	0.059233889	0.237193889	0.035968333	0.070912222	0.194375556	0.070755556	0.081402778	0.266459444	0.06324	0.068597778	0.173665556	0.036221111	0.082960556	0.106473333	0.035010556	0.091135	0.047903333
389	0.03430027	0.070085676	0.023455676	0.021981351	0.013825946	0.030697027	0.022708919	0.030587027	0.04227	0.045725135	0.030650541	0.038552973	0.03923973	0.050524595	0.015752973	0.031187027	0.013246216	0.070410811	0.022344054	0.048176216	0.044565676	0.19333	0.091274595	0.118671622	0.062483784	0.182425676	0.052425405	0.211596216	0.061473243	0.193025676	0.109918108	0.025466216	0.063582703	0.238859189	0.037727568	0.073513784	0.195025135	0.070525135	0.082511892	0.265232162	0.062221892	0.069616216	0.171897297	0.037998378	0.083905676	0.109415135	0.036459459	0.092099459	0.046681622
390	0.03458	0.069425946	0.02360027	0.022029459	0.015509459	0.028208919	0.022131622	0.030585946	0.040734865	0.047513784	0.031378919	0.040969459	0.041338108	0.052052973	0.018737027	0.035313243	0.011203514	0.072965946	0.022219189	0.046875405	0.045362973	0.192901081	0.09014027	0.120183784	0.062179459	0.185222703	0.051907838	0.209516757	0.061957568	0.192098649	0.11191973	0.026459459	0.064196216	0.24111973	0.038294595	0.074697838	0.194745676	0.068709189	0.081338919	0.269043514	0.063828919	0.0708	0.174721351	0.036972162	0.08392	0.106085405	0.034280811	0.091053243	0.046717568
391	0.035945676	0.070991081	0.025219189	0.022301351	0.012892973	0.028622162	0.019326216	0.029182703	0.040110811	0.047002162	0.031779459	0.04086	0.04178027	0.049709189	0.017668108	0.032164595	0.013882703	0.073572432	0.018782973	0.046904865	0.044575676	0.194671892	0.091612703	0.120667027	0.061213243	0.182416757	0.052115135	0.212175946	0.059167568	0.190947297	0.108789459	0.024920541	0.065663514	0.240525946	0.037474324	0.073441622	0.193847297	0.069641081	0.080884595	0.268230811	0.062742703	0.06944	0.174758649	0.036487027	0.083622432	0.107937297	0.035044324	0.093641081	0.049257297
392	0.033129189	0.070890811	0.026622973	0.023184595	0.013258919	0.028750541	0.021587568	0.030486216	0.043762703	0.048909459	0.033264595	0.040901622	0.044921081	0.054179189	0.019663243	0.034536216	0.014236216	0.074988919	0.021671351	0.044134865	0.046209189	0.195935405	0.08843027	0.118198378	0.063418378	0.185613243	0.051478919	0.213994865	0.060034054	0.194471351	0.110198649	0.026373243	0.063746486	0.241557297	0.039608378	0.074400811	0.195835135	0.070381622	0.081005135	0.26956	0.061884324	0.069594054	0.173795676	0.036026486	0.082746486	0.110866216	0.036445946	0.097983514	0.047973243
393	0.036258378	0.073198378	0.027715405	0.022938108	0.011709459	0.030033784	0.019006757	0.030014595	0.040282432	0.047484054	0.030894595	0.039216757	0.038941892	0.052656216	0.019012162	0.031582703	0.010625676	0.07764	0.022357297	0.048051892	0.047139189	0.197271351	0.089514324	0.120745946	0.061838919	0.185733243	0.050424054	0.214981892	0.062081892	0.195425676	0.111231892	0.028016757	0.063427027	0.241823243	0.037969189	0.073777027	0.195795135	0.069277297	0.080966486	0.268727027	0.06197973	0.070041351	0.175191351	0.035855946	0.08319027	0.108736216	0.034749189	0.098120811	0.048664324
394	0.035714595	0.076333784	0.026304324	0.022688108	0.013865676	0.028905676	0.018628108	0.028683514	0.042872973	0.04939973	0.031001892	0.04143027	0.04218	0.055149189	0.01983	0.034491351	0.013586486	0.076008108	0.020088108	0.045235405	0.046754595	0.198841622	0.089264054	0.12180027	0.062427297	0.187745135	0.051672162	0.21608	0.060504054	0.194401892	0.111779459	0.023752432	0.062926486	0.244568108	0.03923	0.074829189	0.198058108	0.069523784	0.082130541	0.269886486	0.062000541	0.069613784	0.17619	0.037748919	0.083570811	0.110091622	0.033250811	0.098875135	0.046984324
395	0.034888108	0.076112703	0.025299189	0.021614865	0.012524324	0.031898649	0.02012973	0.028411622	0.040778919	0.047214324	0.030269189	0.038399189	0.041509459	0.057655405	0.019734595	0.033408378	0.013284324	0.08168973	0.022583784	0.047913243	0.04643027	0.195674865	0.089842432	0.122539189	0.064086757	0.186499189	0.051280811	0.212574324	0.058785405	0.192295405	0.112064324	0.026211081	0.062818108	0.243178378	0.037443514	0.074824595	0.198252703	0.068435135	0.082302432	0.270942973	0.061951892	0.070041892	0.177308649	0.036832432	0.083241622	0.109534054	0.036634865	0.101121081	0.049815135
396	0.032756757	0.07729	0.023008919	0.020793514	0.012121892	0.029934595	0.018937838	0.028137568	0.04232973	0.050324865	0.033085405	0.041313243	0.043162432	0.056508108	0.019446757	0.034848919	0.011831892	0.077383243	0.021387838	0.046840541	0.046316757	0.200887568	0.08756027	0.120246486	0.063293243	0.188864865	0.053527838	0.215275135	0.059902432	0.194929459	0.110825135	0.024322973	0.063433243	0.243197838	0.037284324	0.074233243	0.196728649	0.069391892	0.082169189	0.272924595	0.062464595	0.070514865	0.177370541	0.035973514	0.08377027	0.110501081	0.035787568	0.103759459	0.050507838
397	0.034349459	0.079954595	0.02556027	0.020778108	0.012755676	0.029904595	0.019475405	0.029588649	0.042294324	0.052511622	0.031153243	0.04061	0.042653514	0.059628649	0.020659189	0.035042703	0.013463514	0.078867297	0.020951622	0.047677838	0.046716216	0.198805946	0.088293514	0.122778108	0.062940541	0.188593243	0.050875946	0.217144054	0.059832162	0.197667568	0.112712432	0.025795946	0.062352432	0.246462973	0.037365405	0.075481081	0.199119459	0.067419459	0.082045405	0.271344324	0.061728649	0.070281351	0.17840027	0.03628973	0.083978649	0.109700541	0.035535676	0.103275676	0.04931027
398	0.034159459	0.081289459	0.025387027	0.022662703	0.013857027	0.032012703	0.02019027	0.030426757	0.040073784	0.051207838	0.031279459	0.041266757	0.044018108	0.059378108	0.020259459	0.03635973	0.014467838	0.08298973	0.022408108	0.04777	0.046274865	0.198661351	0.085060811	0.122045405	0.06302973	0.189328378	0.053195405	0.21822027	0.060360541	0.196263514	0.110538919	0.025433514	0.062182973	0.247106216	0.038287838	0.074906486	0.199348108	0.069220541	0.083269189	0.272993514	0.06126973	0.070545405	0.178049189	0.035853784	0.084632703	0.111497027	0.035875135	0.106167838	0.049329459
399	0.034897297	0.081372703	0.025745946	0.020661351	0.01335027	0.032084865	0.020680811	0.031298919	0.041675405	0.052474595	0.031261081	0.040778378	0.040766486	0.058830811	0.016561351	0.034892432	0.013181892	0.083808919	0.023153514	0.048099459	0.045712973	0.200769189	0.085368108	0.122375946	0.061421622	0.189448649	0.052822432	0.218477568	0.060363784	0.199092703	0.110811081	0.025336486	0.061244054	0.246217838	0.036074324	0.072839189	0.200864324	0.06868027	0.083092703	0.275083784	0.061920541	0.070891622	0.177662703	0.035653243	0.082914054	0.109647568	0.036348649	0.104437838	0.050751351
400	0.036987027	0.087167568	0.024634324	0.024398649	0.013596216	0.032807568	0.019954324	0.029793784	0.043165135	0.053287568	0.031365135	0.043433243	0.045742432	0.061856216	0.021668649	0.035907838	0.011504324	0.083596757	0.021104324	0.046558919	0.044933243	0.201652432	0.087018108	0.124536486	0.063705676	0.19056973	0.05136	0.216935946	0.059896486	0.20014	0.112386216	0.024651351	0.062954054	0.247803514	0.036767297	0.075498108	0.20115027	0.067061351	0.080934054	0.274064054	0.060165676	0.07103	0.17784973	0.035851081	0.083355135	0.11238027	0.035901351	0.11012027	0.052125676
401	0.03433	0.084372432	0.024815135	0.020235405	0.012998378	0.0313	0.019325946	0.028891892	0.041869189	0.051668919	0.030285946	0.041165676	0.042865946	0.061102703	0.018788378	0.036432432	0.012152703	0.083848649	0.022451892	0.045917027	0.047004595	0.203890811	0.088524324	0.127395135	0.061890541	0.192180541	0.051085135	0.220324595	0.060863514	0.202423784	0.113785405	0.027130541	0.065539459	0.247880541	0.037168649	0.075245405	0.201943514	0.068460811	0.082826486	0.275318108	0.060708108	0.07218973	0.179391351	0.035840541	0.083843784	0.114165676	0.037152703	0.11130027	0.052453243
402	0.035627838	0.090130811	0.024511351	0.021875676	0.01444	0.032811351	0.022437027	0.030142973	0.043029459	0.0548	0.03136027	0.043077568	0.044111081	0.062953243	0.019362703	0.034538108	0.014845135	0.08704973	0.024515946	0.046074595	0.048646216	0.204658649	0.088037297	0.125796486	0.064132973	0.193945405	0.051812432	0.222311081	0.05947973	0.201257027	0.113012703	0.025208378	0.064237297	0.249435405	0.037091892	0.074911892	0.199907027	0.067037027	0.082481622	0.274943514	0.058938919	0.070878378	0.181192973	0.036706486	0.084212973	0.111649189	0.035076486	0.114212162	0.049995676
403	0.03451	0.090790556	0.026805833	0.021253056	0.012676944	0.031112778	0.019765556	0.030421667	0.044590833	0.054688333	0.031399167	0.042411667	0.044730833	0.063209722	0.021354722	0.034388333	0.013735278	0.090121944	0.020720556	0.047707222	0.0483525	0.205695278	0.087265556	0.124355278	0.061000278	0.192817778	0.052251667	0.223731111	0.0608425	0.202955833	0.112676389	0.025174444	0.062819167	0.248960278	0.036610833	0.076940556	0.2031725	0.067047222	0.0829775	0.276713611	0.059412778	0.071392778	0.179064167	0.035685556	0.083631667	0.113268333	0.035348611	0.115316111	0.053466111
404	0.032960833	0.0910625	0.022831667	0.021148333	0.015780833	0.035329167	0.022948333	0.031540833	0.045479167	0.057693333	0.033479167	0.043115833	0.045180833	0.065203333	0.021215833	0.036106667	0.015236667	0.089871667	0.022339167	0.049194167	0.049465	0.207749167	0.086938333	0.127295	0.063709167	0.19457	0.055414167	0.2250175	0.059554167	0.204869167	0.115411667	0.025976667	0.064118333	0.249534167	0.035223333	0.075776667	0.203929167	0.0679875	0.082383333	0.2769525	0.06017	0.071395833	0.180770833	0.036031667	0.084365833	0.111381667	0.035948333	0.1186525	0.051653333
405	0.034469722	0.089690833	0.024060833	0.021542222	0.013311944	0.032222778	0.019495833	0.030351111	0.043015	0.055729167	0.033475833	0.043081111	0.045116667	0.06444	0.020324444	0.034879444	0.011943056	0.089146389	0.021318333	0.047552222	0.047334444	0.20736	0.083950833	0.127028333	0.063176944	0.196456944	0.052534722	0.223766389	0.059428333	0.206499167	0.114593333	0.028438611	0.0654225	0.251158056	0.036967778	0.0766775	0.204094167	0.069196667	0.083443611	0.2766275	0.059395833	0.071057222	0.179416111	0.033585556	0.082859444	0.113913611	0.033306667	0.115558889	0.0525525
406	0.0361025	0.091877778	0.025669167	0.022813889	0.01226	0.032022222	0.019326944	0.026831389	0.044487778	0.056296667	0.032591389	0.042970556	0.045718056	0.065986389	0.0207125	0.035884444	0.015831111	0.092339444	0.022431667	0.048067222	0.0498975	0.209058889	0.086214722	0.127498333	0.063766667	0.198845278	0.050974444	0.224508056	0.0590925	0.204792778	0.114523333	0.02664	0.0656375	0.252376111	0.037761944	0.077345278	0.204261944	0.068130278	0.084813056	0.2791925	0.060510833	0.072325833	0.177708056	0.033817778	0.082330556	0.114177778	0.035679722	0.118358333	0.052488333
407	0.034627027	0.094347027	0.023646486	0.021951351	0.014253243	0.034316216	0.020606486	0.031213514	0.044488919	0.059429189	0.033685676	0.04361	0.044894054	0.067235676	0.019335946	0.036539459	0.013238919	0.092627297	0.023244054	0.048116486	0.050495405	0.208063784	0.08456027	0.126567838	0.063395946	0.198651892	0.051745946	0.225480811	0.060250541	0.206392703	0.114657568	0.026384595	0.065277297	0.252240811	0.036626486	0.077485405	0.205687838	0.068059189	0.0825	0.278384865	0.058692432	0.071652973	0.181327568	0.034123243	0.082153784	0.114127027	0.034207027	0.119268378	0.052435676
408	0.03354	0.096945	0.02399	0.022985	0.01372	0.035025	0.021255	0.03129	0.043345	0.05911	0.030135	0.04183	0.044235	0.06726	0.018555	0.034935	0.01518	0.09477	0.024485	0.04843	0.04841	0.207	0.08397	0.12678	0.0632	0.19607	0.052165	0.226365	0.05852	0.20639	0.1134	0.025785	0.06325	0.25289	0.03749	0.07726	0.208155	0.067745	0.082965	0.28001	0.058195	0.072075	0.182095	0.033455	0.08403	0.112315	0.03632	0.12102	0.05307
409	0.033747778	0.099203333	0.025922222	0.021871111	0.012673333	0.035516667	0.020058889	0.030874444	0.04499	0.059924444	0.031233333	0.044196667	0.044674444	0.067235556	0.01907	0.036208889	0.015455556	0.095586667	0.024052222	0.048764444	0.049948889	0.210076667	0.086536667	0.129498889	0.062492222	0.196355556	0.051077778	0.227122222	0.058822222	0.207217778	0.115111111	0.026671111	0.064524444	0.255481111	0.037522222	0.078145556	0.207677778	0.066096667	0.083784444	0.280604444	0.058243333	0.071798889	0.183494444	0.035754444	0.083701111	0.112342222	0.0351	0.122554444	0.052261111
410	0.033553889	0.098686111	0.023505556	0.022043889	0.014671389	0.036796944	0.022259722	0.0332675	0.044526667	0.0617375	0.033717778	0.045006667	0.044452778	0.067836111	0.018518889	0.035385	0.015468889	0.096590278	0.023741667	0.048375833	0.050993056	0.209901944	0.088138333	0.131123611	0.062612222	0.199405278	0.053359444	0.230042778	0.059198889	0.208568056	0.117135	0.026555833	0.066186667	0.255301667	0.037345833	0.07847	0.209068333	0.067331111	0.083628056	0.280033611	0.058615	0.073658889	0.184388889	0.034958889	0.083791944	0.116664167	0.035846944	0.126805556	0.056855
411	0.035778056	0.100375833	0.026718333	0.023330278	0.012939167	0.035083056	0.019799722	0.030166111	0.044679722	0.062284444	0.033170556	0.044154167	0.045806667	0.067987778	0.019834167	0.035786111	0.015670833	0.098426389	0.024573333	0.04934	0.050874444	0.212226389	0.084348889	0.127766389	0.063580556	0.200679444	0.050918056	0.228125556	0.0591075	0.210408889	0.117994722	0.027722778	0.067916944	0.254569167	0.036850556	0.077746667	0.209750556	0.067111389	0.0836325	0.280728056	0.057178333	0.072150278	0.184195278	0.034517778	0.084565	0.1141725	0.0349675	0.126300556	0.05321
412	0.035834054	0.101699459	0.026131622	0.023498378	0.014038649	0.035657568	0.02122027	0.031794595	0.044885946	0.061627568	0.033787838	0.045477568	0.045805405	0.070411892	0.020018649	0.037031081	0.014376486	0.098421892	0.023305405	0.04958973	0.052078919	0.214366216	0.08566	0.130417568	0.063946216	0.199663784	0.053504865	0.230093243	0.059033514	0.211592703	0.116093243	0.026767027	0.065218108	0.256182973	0.036971351	0.078118649	0.209134595	0.068642973	0.083616486	0.281664054	0.056850811	0.072397297	0.184754595	0.035501351	0.085325946	0.113503243	0.036188919	0.129347297	0.054862432
413	0.035295135	0.103193243	0.027597568	0.022796486	0.013067297	0.03690027	0.021274054	0.030604865	0.044964324	0.061373243	0.033529459	0.044860541	0.046703784	0.070988919	0.022022973	0.038128108	0.015616486	0.100313243	0.022787568	0.04901027	0.051083243	0.213965135	0.085496486	0.130959459	0.062855676	0.200781892	0.052217838	0.23204	0.059388649	0.211794324	0.113998108	0.026395946	0.065404054	0.256331351	0.037080541	0.078523784	0.209217297	0.065641892	0.082109459	0.283752432	0.057677297	0.072968649	0.185411081	0.036515676	0.084661892	0.114142432	0.036236757	0.130370541	0.056063784
414	0.036318378	0.105587568	0.025713514	0.022540541	0.014189189	0.03839973	0.022167838	0.031316486	0.045792162	0.063812703	0.032851622	0.04434	0.045530811	0.072220811	0.020198378	0.036140811	0.014181081	0.099536486	0.023990811	0.046713514	0.049802973	0.213562703	0.084198919	0.12980973	0.064566216	0.202933243	0.052245676	0.231584324	0.057454865	0.211471892	0.11892	0.028629189	0.067284324	0.257342162	0.036189189	0.078301081	0.211634595	0.06724	0.083973243	0.284285405	0.057192973	0.073276757	0.187092703	0.035462703	0.086083514	0.114154865	0.034182432	0.130036216	0.053985946
415	0.03472	0.105555	0.026603333	0.023448056	0.014394444	0.036085278	0.021359722	0.031288889	0.044515556	0.06245	0.032183889	0.04428	0.045813056	0.071536667	0.020088889	0.0379475	0.014616667	0.101946389	0.024688333	0.049334722	0.053093889	0.216522778	0.084867778	0.132857222	0.062889444	0.204042778	0.053209167	0.233970278	0.059455278	0.213117778	0.117249444	0.028305278	0.066297778	0.258283056	0.037138333	0.078678611	0.212268056	0.066254167	0.0834425	0.283857778	0.055769167	0.0722725	0.187361389	0.035108611	0.085840833	0.115551667	0.035981944	0.134896111	0.056848611
416	0.035057838	0.109424054	0.027380541	0.02352027	0.013443243	0.037804324	0.021451081	0.030402162	0.046188649	0.063478378	0.032828108	0.043865676	0.047414054	0.074572162	0.022053243	0.038174865	0.015943514	0.102137838	0.022941622	0.049313514	0.051488108	0.216456486	0.082913784	0.133272973	0.062705405	0.203513784	0.050758378	0.232608649	0.05783973	0.214424054	0.117918108	0.028186216	0.0678	0.260384324	0.036897838	0.079225405	0.212451351	0.06695	0.083443514	0.28588	0.057360541	0.073527568	0.186991081	0.034832432	0.085322703	0.116193243	0.036795676	0.135568108	0.058573784
417	0.036688889	0.112633333	0.02833	0.024641111	0.014591111	0.038456667	0.021718889	0.031998889	0.045748889	0.064181111	0.034188889	0.047231111	0.047485556	0.074324444	0.02113	0.037361111	0.016124444	0.105283333	0.025797778	0.050645556	0.051051111	0.216791111	0.083707778	0.133925556	0.062266667	0.205122222	0.05344	0.235113333	0.058267778	0.215038889	0.1183	0.027116667	0.065515556	0.258938889	0.035613333	0.080033333	0.213784444	0.066701111	0.083033333	0.285351111	0.056515556	0.073282222	0.187321111	0.035618889	0.085172222	0.115558889	0.036656667	0.138866667	0.058262222
418	0.035528056	0.110974444	0.026032778	0.024088333	0.012245278	0.035336389	0.02133	0.028706111	0.043912778	0.064776944	0.031845	0.045200833	0.046635278	0.075160278	0.021294444	0.037051667	0.015911944	0.106876944	0.023529722	0.050734167	0.052365833	0.217166944	0.08521	0.134184444	0.063070278	0.203111389	0.051226667	0.233137222	0.057692778	0.213768056	0.118642222	0.027642778	0.067373056	0.263121944	0.037293889	0.080453889	0.214901389	0.065270833	0.083079167	0.286824444	0.055896667	0.075219444	0.187836111	0.036054444	0.085369444	0.115821111	0.035294722	0.138918889	0.056254444
419	0.034398378	0.1111	0.026102162	0.022914595	0.014911351	0.037921622	0.021422432	0.030768108	0.046441351	0.066918919	0.033476757	0.046494324	0.046734324	0.076342973	0.020974324	0.037553243	0.016040541	0.108901892	0.024306486	0.049624595	0.052564865	0.21823	0.082792162	0.132529459	0.064490541	0.204965135	0.052158919	0.234888378	0.058438919	0.215840811	0.119175405	0.028311081	0.066902432	0.261653784	0.036539459	0.080424595	0.215988108	0.066680811	0.084806216	0.289668108	0.057400811	0.075327838	0.189697027	0.034689459	0.085851351	0.115500541	0.036395135	0.141495135	0.058253514
420	0.035596667	0.111306667	0.02686	0.02356	0.01421	0.03798	0.021186667	0.03068	0.045483333	0.066086667	0.032153333	0.04549	0.04583	0.07561	0.019376667	0.036763333	0.01591	0.107026667	0.024413333	0.04997	0.0517	0.217853333	0.08292	0.135256667	0.06183	0.203683333	0.051553333	0.233676667	0.058293333	0.215473333	0.120056667	0.027963333	0.066293333	0.262006667	0.03548	0.08029	0.218426667	0.066993333	0.085693333	0.288636667	0.055816667	0.074433333	0.189126667	0.03529	0.086006667	0.11592	0.035673333	0.140676667	0.05808
421	0.035009459	0.112274324	0.026840811	0.023257568	0.013308649	0.038538378	0.021285405	0.029527027	0.045056757	0.066746216	0.031791081	0.045640541	0.046699459	0.076725405	0.020904324	0.037597297	0.015255676	0.108143784	0.023770541	0.049409189	0.051548919	0.219592973	0.081942703	0.134472703	0.062178649	0.205288378	0.051748108	0.234891892	0.056795405	0.214625405	0.120065946	0.028517297	0.066577027	0.264681081	0.03768027	0.081716216	0.218113784	0.067645405	0.084206757	0.29018	0.056190811	0.074172973	0.190208108	0.035299459	0.084495676	0.116538649	0.037100811	0.142481622	0.059121892
422	0.035119459	0.114554865	0.02674	0.023147838	0.014186216	0.038316486	0.021267568	0.030956216	0.045207838	0.067442703	0.033155946	0.045346486	0.046023784	0.07668027	0.021241351	0.037626486	0.015718919	0.110207297	0.024351892	0.049713784	0.051923784	0.218402703	0.080682703	0.134511622	0.062054054	0.204414595	0.051304865	0.233057568	0.05686	0.215018378	0.120266486	0.02764027	0.066984595	0.265460811	0.037805405	0.082616486	0.220529189	0.066165676	0.084916216	0.290563243	0.056951892	0.076625405	0.19205	0.035594865	0.086614865	0.115060811	0.03613	0.142882973	0.059114865
423	0.034488378	0.116402432	0.026333243	0.023198378	0.014308649	0.038043243	0.02143973	0.030034865	0.044577297	0.067407027	0.031389189	0.044505135	0.046315405	0.077985946	0.020537027	0.037357838	0.015701622	0.110184054	0.024441081	0.049786216	0.051611081	0.217895135	0.08106027	0.135203243	0.061576216	0.205525946	0.052541081	0.234471622	0.056363514	0.215690541	0.120712703	0.028272432	0.066755405	0.26454973	0.036294595	0.080422973	0.219910811	0.066793514	0.085270811	0.292332703	0.056431892	0.077279189	0.192392162	0.035757027	0.086531351	0.1151	0.036477027	0.144374865	0.058831622
424	0.035328889	0.116981944	0.026704444	0.023613056	0.013731944	0.039595833	0.021867778	0.030533611	0.044455278	0.067580556	0.031908611	0.045775556	0.046728333	0.07822	0.020731944	0.037450278	0.015376389	0.109734444	0.023994722	0.049233889	0.051800833	0.219326944	0.080575833	0.134813333	0.061543333	0.206023611	0.051436111	0.234119167	0.056208056	0.214799722	0.120114722	0.028116667	0.065796944	0.263863611	0.036136111	0.081115278	0.221176944	0.066608056	0.085271667	0.292217222	0.055106111	0.074950833	0.1917675	0.035216944	0.086	0.114046667	0.036056667	0.146445278	0.059827778
425	0.034605	0.118336667	0.026818333	0.023537222	0.014211111	0.039266111	0.022083333	0.030186667	0.045980556	0.069348333	0.031507778	0.045601111	0.046182222	0.079877778	0.020917222	0.038129444	0.015337222	0.111509444	0.024073889	0.048845556	0.052027222	0.218683333	0.080335556	0.135608333	0.060613333	0.205154444	0.051918889	0.235119444	0.055597222	0.214831111	0.120939444	0.027618333	0.066804444	0.266103889	0.036865	0.082753889	0.219868333	0.065337222	0.085072222	0.291144444	0.054678333	0.075708333	0.194978333	0.03441	0.087941111	0.116044444	0.037750556	0.148103889	0.061430556
426	0.035445278	0.119805556	0.026494444	0.023677778	0.014640833	0.039728333	0.022494444	0.030949722	0.045830556	0.069484444	0.032721389	0.045701389	0.047071111	0.080846667	0.021137222	0.038944722	0.015118889	0.112538333	0.024260833	0.049308611	0.053032778	0.221371944	0.080838611	0.136798056	0.060589722	0.207343333	0.052142222	0.235919444	0.056199722	0.217259167	0.121306111	0.028618611	0.067064167	0.267595	0.0351025	0.080777778	0.221721667	0.065477222	0.0854625	0.292809444	0.055911667	0.076784722	0.194496111	0.036064167	0.087765	0.116404444	0.037981111	0.150548611	0.061904167
427	0.034761111	0.119461111	0.026463333	0.023577778	0.014437778	0.039107778	0.021841111	0.03047	0.045344444	0.069041111	0.032391111	0.046334444	0.04638	0.080614444	0.021143333	0.038094444	0.015621111	0.11365	0.024	0.049514444	0.053347778	0.222114444	0.079925556	0.137462222	0.061273333	0.208254444	0.051738889	0.236417778	0.055814444	0.217748889	0.1209	0.027577778	0.066625556	0.26848	0.036084444	0.082021111	0.222303333	0.065957778	0.086278889	0.294201111	0.055822222	0.076024444	0.195035556	0.034968889	0.08783	0.117024444	0.037817778	0.151635556	0.062285556
428	0.034312222	0.121448056	0.026320833	0.023394722	0.013773333	0.0396	0.021278889	0.030745	0.045040278	0.069867778	0.031577222	0.045985	0.04717	0.081916944	0.021241389	0.038851389	0.015728611	0.114755556	0.023688889	0.049659444	0.053431111	0.221581389	0.079896944	0.138895833	0.061333333	0.208032778	0.052199722	0.2350675	0.055936111	0.217724722	0.122137222	0.027881667	0.067172222	0.269966667	0.036126389	0.082768056	0.224076111	0.066242222	0.086730833	0.295976944	0.055023889	0.076545	0.194810278	0.034925833	0.087617222	0.115326111	0.037586667	0.151743056	0.062098611
429	0.035440556	0.124181667	0.027797222	0.023727222	0.014715556	0.040302222	0.022451111	0.030418333	0.045537778	0.071573333	0.032245	0.046946111	0.047031667	0.082547778	0.020882222	0.037806667	0.015128889	0.116452222	0.024317778	0.050408333	0.053096667	0.222879444	0.080577778	0.138778889	0.062036667	0.208846111	0.052378333	0.237583889	0.056389444	0.219452222	0.124688889	0.028803889	0.067352778	0.271412222	0.037285556	0.082662222	0.226073889	0.066468333	0.088223333	0.29504	0.055358333	0.077685556	0.197540556	0.035787222	0.08908	0.117495556	0.038332778	0.15566	0.063523333
430	0.035192222	0.125501111	0.027228611	0.024156944	0.015133889	0.041635833	0.023067778	0.031909722	0.046541667	0.072849722	0.033101111	0.047909722	0.048669444	0.084875278	0.022255556	0.039808611	0.016576944	0.119107222	0.025398611	0.051258333	0.054318611	0.2270525	0.080140556	0.140350278	0.061851111	0.2107225	0.052676111	0.240503611	0.056446944	0.222586111	0.124776389	0.028753889	0.068143056	0.271665	0.036186944	0.084112778	0.226385556	0.065310833	0.0869175	0.294394167	0.055013333	0.076628056	0.197841389	0.035051667	0.088364722	0.118679722	0.039184722	0.158439167	0.065153333
431	0.036691111	0.128353333	0.027703333	0.024933333	0.014398889	0.041778889	0.022075556	0.032137778	0.047633333	0.074323333	0.033658889	0.047595556	0.049432222	0.086238889	0.022454444	0.040711111	0.016085556	0.120234444	0.02448	0.050923333	0.055064444	0.228804444	0.080851111	0.141632222	0.064201111	0.213996667	0.053007778	0.241582222	0.05774	0.224481111	0.125817778	0.02962	0.06904	0.273058889	0.037134444	0.083193333	0.226505556	0.064921111	0.087675556	0.297291111	0.054154444	0.07807	0.19922	0.036408889	0.088405556	0.120966667	0.041076667	0.161951111	0.066648889
432	0.036103333	0.129763056	0.0283925	0.024811389	0.014946667	0.041153611	0.022386389	0.031089444	0.047729722	0.074163056	0.034231111	0.0489	0.049933611	0.087717778	0.023020556	0.04031	0.016390833	0.120308333	0.024528333	0.050162222	0.056091111	0.231087778	0.081309722	0.142992778	0.063620556	0.214670556	0.052814722	0.243961944	0.057896667	0.227706944	0.125916111	0.029473889	0.069431667	0.271394444	0.037540556	0.084401111	0.228419722	0.065203611	0.086934167	0.296327778	0.055096111	0.076439444	0.198024167	0.035574167	0.087616944	0.121345556	0.039636389	0.163894444	0.066999167
433	0.03549	0.127598333	0.027137222	0.024628889	0.015667222	0.043243333	0.02337	0.031751667	0.049411111	0.074713889	0.032943333	0.047903889	0.048890556	0.087778333	0.022206111	0.040132778	0.016033889	0.121717778	0.024417222	0.051903889	0.05578	0.230562778	0.081117778	0.141832778	0.062741667	0.214941667	0.053049444	0.243861111	0.057407222	0.227032778	0.126964444	0.030317778	0.069512222	0.272145	0.037775556	0.083938889	0.228481111	0.066320556	0.087569444	0.296144444	0.055237222	0.078171667	0.199165556	0.034283889	0.087961111	0.121165	0.039562778	0.16428	0.066625
434	0.035544595	0.131146216	0.028309189	0.024120811	0.015344324	0.043030541	0.022278649	0.032084324	0.048333784	0.076123784	0.033258378	0.048941351	0.050148919	0.089677297	0.022297297	0.041057027	0.017683784	0.124135135	0.025610541	0.05227	0.056407568	0.231306486	0.081444054	0.145199459	0.063101622	0.216481351	0.054598649	0.245394595	0.057422973	0.227815405	0.126284865	0.029611622	0.070065405	0.275805405	0.037054865	0.086071892	0.229186757	0.064869459	0.087897838	0.2965	0.054602432	0.078463784	0.201667568	0.036540811	0.088773243	0.122538378	0.04078027	0.166997027	0.069548108
435	0.036996667	0.1328925	0.028211667	0.025141667	0.0159175	0.043635	0.023501667	0.032791667	0.048230833	0.076085833	0.033770833	0.048896667	0.050056667	0.089565	0.021841667	0.040860833	0.017245833	0.125400833	0.025608333	0.0523175	0.057295	0.231891667	0.08143	0.144040833	0.065015833	0.217204167	0.0547425	0.245675833	0.057850833	0.2291625	0.1277675	0.02994	0.070678333	0.276854167	0.03873	0.0856725	0.231171667	0.066133333	0.0894375	0.298210833	0.054140833	0.078865833	0.202326667	0.03655	0.089445833	0.122066667	0.040963333	0.1688325	0.069295833
436	0.035843333	0.133	0.027843333	0.025206667	0.014666667	0.042693333	0.023396667	0.031963333	0.04695	0.076253333	0.033293333	0.049086667	0.04929	0.089803333	0.022366667	0.040346667	0.016456667	0.12545	0.02614	0.052096667	0.05643	0.233136667	0.081063333	0.144773333	0.063666667	0.216316667	0.052966667	0.245386667	0.057166667	0.229906667	0.127746667	0.03059	0.069963333	0.27654	0.03911	0.08747	0.231786667	0.064353333	0.087743333	0.298996667	0.053766667	0.077753333	0.201933333	0.035806667	0.089156667	0.121883333	0.041696667	0.169426667	0.069983333
437	0.036314167	0.134555833	0.028904167	0.025181667	0.015145	0.043835833	0.023064167	0.032115833	0.0485375	0.077803333	0.033146667	0.049619167	0.049996667	0.090629167	0.022384167	0.041043333	0.0171175	0.1275525	0.025199167	0.0522625	0.056428333	0.2322625	0.081301667	0.14493	0.062313333	0.215528333	0.053758333	0.245346667	0.0569775	0.227580833	0.127550833	0.02998	0.069593333	0.278669167	0.0390325	0.086419167	0.231125833	0.0674825	0.089514167	0.2987175	0.0535875	0.079151667	0.204185	0.036211667	0.089610833	0.123431667	0.0418	0.171265	0.07088
438	0.036162162	0.135669189	0.029922973	0.025292432	0.015330541	0.044330811	0.023297297	0.032271081	0.048874054	0.077864865	0.033626757	0.04976	0.049158649	0.091865676	0.02229027	0.041083784	0.017207297	0.128998108	0.026113243	0.05210973	0.055976486	0.23298	0.079531081	0.145775405	0.063738378	0.216952973	0.053558108	0.246485946	0.056618649	0.228807568	0.12804973	0.030007568	0.070242703	0.278718649	0.037397297	0.086111081	0.232929189	0.064534324	0.088243784	0.300292432	0.055218919	0.078686216	0.203296486	0.036216486	0.089889189	0.121942703	0.042317838	0.173061892	0.072345135
439	0.035663333	0.136087778	0.027858333	0.023775556	0.0161	0.044718889	0.023208889	0.031645556	0.048269444	0.078988333	0.03392	0.049756667	0.050083333	0.092468333	0.023146111	0.041732778	0.01702	0.128545	0.02546	0.052125	0.057184444	0.234892778	0.08039	0.146850556	0.063224444	0.218393889	0.053135	0.246866667	0.058071667	0.231197222	0.12911	0.030381667	0.071145556	0.280016111	0.038280556	0.0875	0.234223333	0.065708889	0.090021111	0.300197222	0.053600556	0.079807778	0.204443889	0.036446667	0.089777778	0.123288333	0.042830556	0.175089444	0.074881111
440	0.037121667	0.139686667	0.029468056	0.026771944	0.015116111	0.044701111	0.023143333	0.032451389	0.048245833	0.079484167	0.033911111	0.050084167	0.050749722	0.094570278	0.023481111	0.042207778	0.017028333	0.13076	0.025746944	0.052809444	0.0572325	0.236601389	0.080429444	0.147470556	0.063696667	0.219578333	0.053814167	0.248181111	0.05752	0.2331975	0.129890556	0.031173333	0.071887778	0.281543889	0.037555833	0.087001944	0.236201667	0.065371944	0.089689722	0.300677222	0.055285833	0.080273056	0.205862222	0.037041389	0.090650556	0.124541389	0.044238611	0.178006389	0.075806389
441	0.035930541	0.140116757	0.028650811	0.02568	0.016177297	0.045840811	0.023883243	0.032887568	0.049832973	0.080006486	0.034632432	0.051417568	0.051377297	0.09608973	0.023928919	0.04254	0.018436216	0.132811351	0.026308649	0.052797838	0.058256486	0.237178108	0.081856486	0.148119459	0.063237027	0.221398378	0.053894054	0.249373243	0.058589459	0.234997838	0.130481892	0.032495946	0.072874865	0.28201027	0.038178108	0.08910973	0.237035405	0.066128378	0.091743514	0.304022703	0.055203243	0.080176757	0.207597838	0.037741892	0.091703784	0.124687838	0.044971081	0.180135405	0.076826216
442	0.036553333	0.141454444	0.029825556	0.026237778	0.015183333	0.045233333	0.023512222	0.032988889	0.048642222	0.079655556	0.033556667	0.050846667	0.05113	0.096861111	0.023622222	0.043067778	0.017533333	0.134418889	0.026931111	0.053552222	0.057711111	0.239565556	0.082273333	0.149413333	0.063603333	0.220461111	0.053983333	0.249832222	0.058233333	0.234298889	0.130417778	0.031192222	0.072463333	0.283078889	0.039097778	0.088607778	0.237618889	0.066142222	0.090527778	0.303164444	0.053692222	0.080798889	0.2084	0.037015556	0.090805556	0.125453333	0.043727778	0.181223333	0.077875556
443	0.0365	0.142783333	0.02921	0.02576	0.014913333	0.044883333	0.023016667	0.031713333	0.048756667	0.08065	0.033953333	0.051406667	0.0512	0.09728	0.023623333	0.043306667	0.017403333	0.132346667	0.025836667	0.05238	0.058323333	0.23803	0.081513333	0.14938	0.063666667	0.220443333	0.05406	0.250536667	0.057906667	0.23482	0.130196667	0.03166	0.071996667	0.2853	0.038376667	0.08892	0.238456667	0.06497	0.090556667	0.302376667	0.053193333	0.080513333	0.208823333	0.03722	0.09179	0.124946667	0.04508	0.182596667	0.078873333
444	0.036218333	0.142490833	0.029453333	0.02548	0.015865	0.046254167	0.023945833	0.032584167	0.04875	0.0812525	0.033913333	0.05119	0.05023	0.097878333	0.023341667	0.0431075	0.0179525	0.135036667	0.026550833	0.053935	0.058063333	0.237496667	0.08123	0.149481667	0.063560833	0.220479167	0.054063333	0.250790833	0.05726	0.234200833	0.129751667	0.03142	0.072259167	0.2815775	0.038245833	0.088366667	0.239203333	0.065120833	0.091596667	0.3032725	0.053973333	0.080936667	0.208060833	0.036768333	0.092223333	0.125270833	0.044965	0.183349167	0.078614167
445	0.036845	0.145491111	0.029846667	0.025832222	0.015460556	0.046517222	0.024432222	0.033376389	0.049341389	0.081967778	0.034941944	0.052705556	0.051995556	0.09998	0.023708611	0.044320556	0.017795	0.136511667	0.026328056	0.053205	0.058805278	0.239419444	0.080937778	0.152050278	0.064176667	0.221516944	0.054182222	0.250179722	0.057348611	0.234773889	0.131340556	0.030836667	0.072668333	0.285154167	0.037359444	0.089227778	0.240871667	0.066550278	0.092310833	0.305336667	0.054068333	0.080998611	0.208734167	0.037388333	0.092637222	0.125319722	0.045137222	0.1855075	0.079995556
446	0.037251111	0.147875	0.030427222	0.027620556	0.015882222	0.047242778	0.023084444	0.032873333	0.050818333	0.083345	0.034392778	0.052975556	0.051272222	0.099661667	0.024178333	0.043556111	0.017632778	0.137272778	0.026866667	0.054538889	0.05982	0.241608889	0.082538889	0.153322778	0.065332222	0.224205	0.055413333	0.253207778	0.058295	0.237089444	0.132924444	0.031265	0.073503333	0.284572778	0.038155556	0.089051667	0.241898889	0.064997222	0.091911111	0.305083889	0.054558333	0.081329444	0.209996667	0.036601111	0.093885	0.127653333	0.047065556	0.188676111	0.083471667
447	0.03686	0.148515	0.030186667	0.026737222	0.015184444	0.047451667	0.024042778	0.032675556	0.050348889	0.084123333	0.035508889	0.054164444	0.052195	0.101015	0.023861667	0.044842222	0.018312222	0.139327778	0.027535	0.05498	0.059837222	0.242820556	0.082087778	0.154402222	0.065179444	0.225800556	0.054386667	0.254992778	0.0589	0.240255556	0.133377778	0.032142222	0.075197778	0.285453889	0.040000556	0.091945556	0.24182	0.064985	0.092426111	0.304863889	0.054700556	0.082733333	0.210276111	0.035522778	0.092549444	0.127444444	0.046638889	0.191268333	0.083571667
448	0.03725	0.149265	0.030475	0.02641	0.01575	0.047295	0.023785	0.032995	0.04939	0.08411	0.03504	0.05404	0.051815	0.103	0.024125	0.044255	0.01844	0.140425	0.027055	0.054965	0.06015	0.24376	0.08216	0.154095	0.064705	0.225935	0.05446	0.254485	0.058965	0.24179	0.13224	0.03205	0.07361	0.28674	0.0384	0.09085	0.24233	0.066275	0.09221	0.3059	0.05477	0.08392	0.212625	0.03817	0.09456	0.128725	0.047965	0.19405	0.085015
449	0.03664	0.1497275	0.0301825	0.026385	0.015535	0.047265	0.0242825	0.03252	0.048945	0.0836325	0.0343675	0.0529075	0.05186	0.1022825	0.024345	0.04522	0.01817	0.140145	0.02667	0.053895	0.0600075	0.2440725	0.0824075	0.15437	0.0643925	0.2249475	0.054315	0.2532325	0.0583725	0.23947	0.1326675	0.03251	0.074495	0.287775	0.039725	0.0920375	0.24517	0.06532	0.0935625	0.30668	0.0545875	0.0818275	0.212715	0.0371725	0.09475	0.127635	0.04813	0.194095	0.08493
450	0.037335278	0.150882222	0.031487778	0.027148611	0.014998611	0.047146111	0.023266111	0.032255278	0.049498056	0.084244167	0.034934444	0.0535025	0.051393056	0.103343889	0.023718889	0.044801667	0.018489444	0.141766389	0.027433611	0.054863889	0.060022222	0.245117222	0.082335556	0.154339722	0.063809444	0.224693056	0.053701944	0.252426667	0.058168333	0.239496389	0.1320975	0.031928889	0.073284722	0.287485278	0.038901389	0.09055	0.245150833	0.066935833	0.093316389	0.307192778	0.054564167	0.083606111	0.214233889	0.036980278	0.094386944	0.129036389	0.049469167	0.1946875	0.087472222
451	0.036369444	0.152743333	0.030872222	0.026824722	0.016200833	0.048636111	0.024829722	0.033239722	0.049873333	0.085541111	0.034365833	0.054091944	0.052535833	0.105009444	0.024952222	0.046406111	0.018068889	0.143223333	0.027136111	0.054791389	0.060449722	0.245631667	0.082174167	0.156021944	0.064953889	0.22649	0.054529722	0.2551525	0.058786667	0.240315833	0.1336975	0.032418889	0.074828333	0.292094444	0.040770556	0.093652222	0.246524722	0.065828889	0.095266389	0.307054167	0.054321111	0.083694167	0.214976389	0.037945556	0.095300833	0.1290325	0.049726111	0.197784444	0.088147778
452	0.03714	0.154226667	0.030909167	0.027273333	0.015904167	0.048445	0.0242	0.03367	0.049671667	0.085735833	0.034765	0.055214167	0.053040833	0.1074475	0.025076667	0.046535833	0.018901667	0.145203333	0.026774167	0.0553825	0.061720833	0.249109167	0.082771667	0.156959167	0.065465	0.2292875	0.054061667	0.2565575	0.059514167	0.243100833	0.136295833	0.0332725	0.076166667	0.29009	0.038695	0.093885	0.2470725	0.065173333	0.094486667	0.306310833	0.054129167	0.083865833	0.214966667	0.037885	0.0962025	0.130784167	0.050799167	0.199926667	0.089843333
453	0.037598919	0.155192162	0.032092973	0.027179459	0.015902432	0.049198378	0.024291892	0.033457027	0.050232432	0.087444865	0.035501892	0.05582027	0.053544054	0.108214865	0.025125135	0.048448649	0.019508649	0.146430811	0.027921081	0.056145946	0.06173973	0.250839189	0.083115676	0.158671622	0.065679189	0.230116216	0.055144054	0.259123514	0.060094865	0.246221622	0.136822973	0.033537027	0.076528649	0.290700811	0.04048973	0.094757297	0.24716027	0.066214324	0.096048649	0.310833784	0.054724865	0.084204595	0.216311351	0.037288378	0.096555135	0.132581892	0.051816216	0.202640811	0.091471622
454	0.038204444	0.158437778	0.03209	0.028058889	0.016808889	0.050156667	0.026021111	0.03436	0.050531111	0.087747778	0.035183333	0.055241111	0.053527778	0.108782222	0.025641111	0.048686667	0.018462222	0.14684	0.027564444	0.055762222	0.061916667	0.253626667	0.083081111	0.160363333	0.066786667	0.232802222	0.054886667	0.261442222	0.060726667	0.248873333	0.137681111	0.033964444	0.076454444	0.291916667	0.040458889	0.094841111	0.250455556	0.065974444	0.095806667	0.311093333	0.055064444	0.08476	0.216474444	0.038434444	0.09606	0.134016667	0.054503333	0.205538889	0.093878889
455	0.038358889	0.157278889	0.031374444	0.028777778	0.016056667	0.050254444	0.025148889	0.034295556	0.050114444	0.08753	0.03614	0.056324444	0.052704444	0.109342222	0.025427778	0.047902222	0.019348889	0.148597778	0.028872222	0.056485556	0.063394444	0.254296667	0.083854444	0.160127778	0.067012222	0.23212	0.055302222	0.26159	0.060906667	0.250266667	0.136327778	0.033656667	0.076358889	0.292792222	0.040601111	0.094946667	0.249882222	0.065718889	0.095837778	0.309513333	0.055533333	0.086598889	0.217651111	0.038816667	0.098562222	0.13399	0.053585556	0.206	0.094656667
456	0.03733	0.158583333	0.031523333	0.028206667	0.01589	0.05016	0.02533	0.033993333	0.052386667	0.089996667	0.036316667	0.058303333	0.054596667	0.111403333	0.026016667	0.048913333	0.019393333	0.149076667	0.027443333	0.056536667	0.06287	0.25369	0.083923333	0.16072	0.066226667	0.231413333	0.05549	0.260936667	0.06086	0.248553333	0.137113333	0.033493333	0.07717	0.294656667	0.040773333	0.09498	0.250716667	0.067236667	0.098053333	0.311673333	0.054596667	0.08624	0.219383333	0.038433333	0.09793	0.133506667	0.054293333	0.207696667	0.095986667
457	0.038555556	0.161898889	0.031906667	0.029111111	0.016473333	0.050906667	0.024924444	0.034224444	0.052186667	0.091014444	0.036492222	0.05819	0.054292222	0.113133333	0.026041111	0.04859	0.019227778	0.15075	0.028455556	0.0565	0.064132222	0.255978889	0.085221111	0.16313	0.067331111	0.233924444	0.054971111	0.262896667	0.06221	0.250813333	0.136881111	0.033113333	0.077143333	0.294891111	0.040042222	0.095843333	0.251691111	0.065268889	0.09576	0.31201	0.054928889	0.0864	0.219568889	0.038716667	0.098114444	0.136064444	0.056294444	0.211408889	0.098337778
458	0.037392222	0.161827778	0.031846667	0.027465556	0.0163	0.05069	0.025256667	0.033656667	0.052661111	0.090614444	0.037002222	0.058491111	0.054682222	0.113612222	0.026506667	0.049862222	0.018996667	0.15261	0.02814	0.057407778	0.064491111	0.256946667	0.084926667	0.162924444	0.067413333	0.234582222	0.056312222	0.263663333	0.062418889	0.251824444	0.138195556	0.033955556	0.077748889	0.293906667	0.039888889	0.096314444	0.252122222	0.066456667	0.097821111	0.312001111	0.054002222	0.085817778	0.220547778	0.038815556	0.099818889	0.136391111	0.056492222	0.2124	0.099684444
459	0.03759	0.16249	0.03256	0.02941	0.01757	0.05156	0.02542	0.03396	0.05254	0.0925	0.03611	0.0588	0.05453	0.1143	0.02675	0.04984	0.02004	0.15327	0.02899	0.05807	0.06485	0.25792	0.08474	0.16249	0.06647	0.23332	0.0555	0.26481	0.06088	0.25348	0.13902	0.0343	0.07913	0.29869	0.04264	0.09754	0.25348	0.06534	0.09749	0.31098	0.05487	0.08829	0.22166	0.03982	0.10034	0.13811	0.05674	0.21467	0.10228
460	0.037494444	0.164573333	0.031583333	0.028657778	0.017506667	0.052154444	0.025842222	0.035707778	0.052035556	0.092511111	0.03689	0.059301111	0.055402222	0.11619	0.027045556	0.050604444	0.02034	0.15412	0.028798889	0.057332222	0.065324444	0.260642222	0.085966667	0.164525556	0.067874444	0.235591111	0.055966667	0.266457778	0.062482222	0.254665556	0.13914	0.034463333	0.079657778	0.295991111	0.040974444	0.096825556	0.253302222	0.064894444	0.097786667	0.312071111	0.054566667	0.08738	0.222175556	0.04	0.100535556	0.138724444	0.057707778	0.216675556	0.102533333
461	0.0382125	0.166051667	0.033380833	0.0297	0.016873333	0.052311667	0.026248333	0.0344875	0.05222	0.092330833	0.0375975	0.058946667	0.0549275	0.116540833	0.02628	0.050030833	0.020245	0.155816667	0.028939167	0.059073333	0.0663675	0.260355	0.085733333	0.164240833	0.067793333	0.2361775	0.055325	0.266836667	0.0627775	0.2557975	0.138803333	0.034965	0.079158333	0.296650833	0.042615833	0.09812	0.254431667	0.065013333	0.098045	0.314689167	0.05686	0.088620833	0.223955	0.039293333	0.100285833	0.1391875	0.058780833	0.217608333	0.103838333
462	0.0377225	0.165436944	0.033109444	0.029239722	0.016547778	0.052255	0.0258375	0.034373889	0.051073889	0.091587222	0.036692222	0.058634444	0.054250833	0.11757	0.026878056	0.050216667	0.019848611	0.155111667	0.029094444	0.057984167	0.065524722	0.259538889	0.085781111	0.164508889	0.067306667	0.235557222	0.054567778	0.265538056	0.062643056	0.255482778	0.138461944	0.034919722	0.079099444	0.296715278	0.042613611	0.098229722	0.254591944	0.066066111	0.098691389	0.313541389	0.055975556	0.089078056	0.223257778	0.038931389	0.09825	0.139241111	0.058780278	0.217617778	0.104306944
463	0.036667778	0.165080833	0.032644722	0.029247778	0.016083611	0.051346111	0.025331944	0.033679167	0.051299722	0.092158611	0.036336667	0.058984444	0.053809444	0.116911667	0.026077778	0.049754444	0.020165556	0.155450278	0.029068056	0.057888056	0.064921667	0.2575475	0.083121944	0.163776667	0.066319167	0.233759444	0.054067222	0.263311944	0.060884722	0.251652778	0.1376075	0.033809167	0.078640556	0.297599444	0.039766944	0.098355	0.256501667	0.066714167	0.099167222	0.315183611	0.055300833	0.089480833	0.224339722	0.041112222	0.101661111	0.136660833	0.057495833	0.216431667	0.104213056
464	0.037626667	0.168191667	0.033371667	0.029338333	0.016745833	0.052410833	0.02587	0.034205833	0.052256667	0.094639167	0.0369625	0.059671667	0.055365833	0.1188125	0.026885	0.051348333	0.02048	0.157323333	0.0288775	0.058635833	0.066065833	0.257934167	0.084990833	0.165130833	0.0663075	0.234614167	0.055468333	0.265113333	0.061365833	0.252338333	0.139586667	0.035043333	0.0803825	0.299480833	0.041815	0.099368333	0.256909167	0.064420833	0.098879167	0.3143775	0.055453333	0.089018333	0.225585833	0.039885833	0.1016825	0.139086667	0.059858333	0.219255	0.106211667
465	0.039301429	0.171265714	0.034737143	0.030788571	0.017225714	0.05319	0.026297143	0.03404	0.05246	0.095114286	0.037278571	0.060971429	0.055471429	0.121212857	0.027082857	0.051821429	0.02046	0.159648571	0.029298571	0.059045714	0.06726	0.262607143	0.085824286	0.168124286	0.068324286	0.238351429	0.055951429	0.268974286	0.063122857	0.258344286	0.141814286	0.035222857	0.080638571	0.302997143	0.042324286	0.099864286	0.259454286	0.06631	0.100578571	0.317682857	0.057192857	0.090798571	0.225832857	0.040061429	0.102147143	0.141591429	0.060698571	0.223885714	0.108422857
466	0.038215	0.17043	0.03381	0.030415	0.017555	0.05474	0.02677	0.03542	0.05313	0.096765	0.03735	0.06191	0.05638	0.123105	0.0281	0.052455	0.019955	0.16152	0.028495	0.058965	0.067035	0.264365	0.087705	0.16939	0.068455	0.24002	0.05606	0.27054	0.064215	0.260155	0.14123	0.03586	0.081805	0.30112	0.04276	0.10013	0.260865	0.06654	0.100775	0.31665	0.05755	0.09122	0.22767	0.04075	0.10375	0.14569	0.062495	0.22664	0.11196
467	0.038778333	0.173408889	0.034338333	0.03135	0.017702778	0.05466	0.025965556	0.035779444	0.054221667	0.096175556	0.038499444	0.06188	0.056474444	0.123156111	0.027385556	0.052619444	0.021193889	0.16235	0.029974444	0.060242778	0.068023333	0.266615556	0.088238333	0.169337778	0.069706111	0.240338333	0.056401111	0.272046667	0.064566667	0.262609444	0.14217	0.037024444	0.082287222	0.301092222	0.042624444	0.100665	0.259519444	0.066358889	0.100361111	0.316288889	0.056112778	0.091041111	0.227896667	0.040467778	0.103573889	0.144974444	0.062818333	0.226961667	0.111695556
468	0.038921667	0.173605	0.034710833	0.031669167	0.0172675	0.055645833	0.027749167	0.035853333	0.0531975	0.096858333	0.038448333	0.063236667	0.057868333	0.12492	0.027495	0.053395	0.0207725	0.163956667	0.030205833	0.0603025	0.069506667	0.265498333	0.0882775	0.170739167	0.06923	0.241748333	0.0561225	0.272034167	0.065168333	0.262720833	0.1437225	0.037239167	0.082773333	0.301118333	0.042449167	0.101084167	0.258825	0.065166667	0.1009225	0.316014167	0.058425833	0.0912125	0.22774	0.03951	0.102954167	0.1459775	0.0644525	0.230783333	0.114380833
469	0.038821389	0.174770278	0.034986389	0.029983889	0.01694	0.055468611	0.027133333	0.035667222	0.0539875	0.097900833	0.0388225	0.0633125	0.057076667	0.126403333	0.028195556	0.054604444	0.021879167	0.165758056	0.030981389	0.061315556	0.069415	0.267939722	0.088903056	0.1728375	0.069270556	0.242951667	0.056972778	0.274691944	0.0651925	0.264443889	0.143423889	0.036435556	0.083525556	0.3011975	0.041623611	0.100490833	0.2611725	0.067264722	0.102121389	0.317355556	0.056471389	0.091812222	0.228334444	0.039827778	0.102664167	0.146860556	0.065099167	0.231660556	0.115672778
470	0.039012286	0.175870857	0.035455714	0.030446571	0.017334	0.055077143	0.026791429	0.035684	0.052978571	0.097000286	0.038474857	0.063421143	0.058121714	0.128244	0.029275429	0.054741429	0.021711429	0.166287143	0.031163143	0.061202857	0.068721429	0.268915143	0.089441429	0.173069143	0.069857143	0.242959714	0.055786286	0.273966286	0.065795714	0.266801714	0.143088571	0.036787429	0.083830286	0.306469714	0.042797429	0.103624571	0.262257143	0.066239429	0.102558857	0.319564286	0.057616286	0.092572286	0.230683143	0.041374857	0.104353143	0.149609714	0.065591714	0.234482571	0.117515429
471	0.039053333	0.177455556	0.034856667	0.031874444	0.01734	0.055818889	0.026734444	0.035707778	0.05497	0.098061111	0.039805556	0.063936667	0.057185556	0.128514444	0.028606667	0.054191111	0.021248889	0.16723	0.030778889	0.061685556	0.071015556	0.270746667	0.08898	0.172895556	0.070653333	0.243703333	0.056441111	0.275392222	0.065953333	0.266795556	0.144105556	0.03685	0.08338	0.305705556	0.044218889	0.103474444	0.263234444	0.066683333	0.102201111	0.321356667	0.057678889	0.092355556	0.231743333	0.041756667	0.1049	0.15067	0.065994444	0.234888889	0.118096667
472	0.039528571	0.179568286	0.036365714	0.033458	0.016730286	0.056498571	0.027034857	0.035108857	0.054458	0.099658286	0.039421714	0.065848857	0.058785143	0.130277429	0.029431714	0.056368571	0.021949429	0.168272857	0.032176571	0.062097714	0.070146857	0.272795714	0.090663714	0.175301143	0.071358857	0.245541429	0.056081429	0.276821429	0.067748286	0.269135429	0.146128857	0.037734	0.086055429	0.307529143	0.044449714	0.104346571	0.264844286	0.068290286	0.105306	0.321348857	0.057183714	0.092452571	0.231535143	0.040757429	0.105691714	0.151018286	0.067541143	0.238057429	0.119231714
473	0.038838056	0.180340278	0.036113889	0.032231389	0.0178975	0.056909167	0.027410556	0.035459444	0.054992222	0.101456111	0.038981944	0.065157778	0.057663889	0.132481944	0.029358611	0.055226389	0.023411111	0.168698611	0.0321225	0.063034444	0.07161	0.272869167	0.092301944	0.1773175	0.071919444	0.247128611	0.056693611	0.278048611	0.068038889	0.271329167	0.146177222	0.037354722	0.084770556	0.309515278	0.045109444	0.1036525	0.264194444	0.066045	0.102872778	0.3205225	0.059690556	0.092091944	0.232812778	0.041965	0.107021667	0.152161667	0.067955833	0.241010278	0.122079722
474	0.03963	0.181076667	0.036543333	0.033046667	0.017683333	0.056893333	0.026811667	0.036388333	0.055175	0.100815	0.039523333	0.066408333	0.05882	0.133328333	0.029235	0.057081667	0.022396667	0.171051667	0.030901667	0.062608333	0.071473333	0.274631667	0.092518333	0.177976667	0.071878333	0.247866667	0.057495	0.279165	0.067773333	0.271901667	0.145586667	0.037671667	0.086426667	0.307295	0.044685	0.106076667	0.26672	0.066961667	0.10444	0.321506667	0.058915	0.092611667	0.232413333	0.042251667	0.105818333	0.153885	0.069118333	0.242256667	0.123246667
475	0.040146667	0.182593333	0.037226667	0.033903889	0.018922778	0.058207778	0.027942222	0.036408889	0.055271667	0.102025	0.040262222	0.067415	0.058569444	0.134186111	0.029352222	0.056935	0.023165	0.17139	0.03149	0.063097778	0.071660556	0.274408333	0.092378333	0.178552222	0.071295	0.248010556	0.057996111	0.280293333	0.067915556	0.272752222	0.146224444	0.038007222	0.086275556	0.309760556	0.044730556	0.105895556	0.266203333	0.065157222	0.104395	0.321690556	0.057551111	0.093985556	0.233765	0.040569444	0.107000556	0.156311111	0.070467778	0.243356667	0.124208333
476	0.0406675	0.18243	0.036695	0.033824167	0.018186667	0.058299167	0.027478333	0.03645	0.0548575	0.101493333	0.03935	0.067319167	0.0578675	0.133756667	0.0288675	0.0568475	0.022458333	0.172405	0.032385833	0.063233333	0.072835	0.2764775	0.092558333	0.1785975	0.072111667	0.249478333	0.0579075	0.2824675	0.069024167	0.273896667	0.14625	0.037718333	0.086979167	0.308366667	0.0447425	0.106693333	0.266415	0.0664625	0.104420833	0.322415833	0.058788333	0.095124167	0.234113333	0.0424125	0.106678333	0.155004167	0.070725	0.242530833	0.125370833
477	0.039533333	0.184221111	0.036661111	0.033246667	0.018654444	0.059548889	0.02859	0.037561111	0.055737778	0.102014444	0.039754444	0.068007778	0.057891111	0.134384444	0.029892222	0.057747778	0.022501111	0.174497778	0.03271	0.062887778	0.07332	0.277182222	0.091658889	0.180076667	0.072892222	0.248791111	0.057542222	0.280817778	0.0692	0.275678889	0.148194444	0.039302222	0.086436667	0.309192222	0.044296667	0.105748889	0.267726667	0.06806	0.106148889	0.324038889	0.058661111	0.096481111	0.236274444	0.042556667	0.108371111	0.159158889	0.072587778	0.245894444	0.128135556
478	0.040331111	0.18704	0.038559167	0.035164722	0.018685278	0.059912778	0.028023889	0.037306667	0.056888611	0.1029675	0.041819722	0.068076667	0.059583611	0.137300556	0.0305625	0.058234444	0.022586667	0.176753889	0.032691944	0.064014167	0.074147222	0.279675556	0.094066111	0.181745833	0.073137222	0.251353889	0.057587222	0.282345278	0.068738611	0.277651389	0.148294444	0.039124444	0.088010278	0.307693056	0.044068611	0.105962222	0.2700025	0.068654722	0.105770278	0.323155833	0.059939444	0.09612	0.237555833	0.041883333	0.107385	0.159545833	0.073385833	0.247439722	0.129127222
479	0.039751944	0.185107222	0.037793056	0.033544444	0.019150556	0.059083889	0.027986944	0.03777	0.055371389	0.102927222	0.041456389	0.067993889	0.058920556	0.138508889	0.030954167	0.059160556	0.024259722	0.176925	0.033091111	0.065405	0.073405278	0.280620278	0.094130833	0.181051389	0.072048611	0.251925833	0.058367778	0.283756944	0.069966111	0.27913	0.148439722	0.0392975	0.088658333	0.313361944	0.045285	0.108159444	0.2694275	0.066947778	0.105914167	0.324765556	0.058126944	0.096750278	0.237168611	0.042284444	0.108851389	0.159448056	0.071994167	0.2484575	0.129894167
480	0.040196111	0.187526667	0.037617222	0.034435	0.018869444	0.059848889	0.02857	0.037036111	0.054791111	0.103210556	0.040116667	0.068736667	0.058769444	0.139866111	0.030473333	0.059325556	0.023405	0.175891111	0.032252222	0.064398333	0.072738333	0.280145	0.09424	0.182612778	0.071988889	0.251329444	0.058355556	0.284059444	0.069293333	0.278404444	0.149632778	0.03915	0.088235	0.313557222	0.045803333	0.110021111	0.271372222	0.068518333	0.108029444	0.323752778	0.059878333	0.095819444	0.238788333	0.042453333	0.10902	0.160363333	0.073411667	0.250054444	0.131674444
481	0.039728333	0.187796667	0.0372275	0.0340025	0.0186075	0.0598925	0.028516667	0.036914167	0.0554525	0.104466667	0.039586667	0.069034167	0.057988333	0.139785	0.030051667	0.059331667	0.023115833	0.177215	0.032574167	0.0643475	0.073876667	0.281166667	0.0940975	0.182873333	0.072035833	0.252064167	0.057785	0.284274167	0.069873333	0.278635	0.150105833	0.039543333	0.088193333	0.312219167	0.043900833	0.10861	0.271263333	0.0683325	0.108964167	0.324721667	0.060403333	0.097100833	0.237564167	0.04183	0.109481667	0.161655	0.07501	0.251730833	0.1324425
482	0.040227778	0.189692222	0.037697778	0.034106667	0.018847778	0.060502222	0.028177778	0.037087778	0.056635556	0.105785556	0.040233333	0.070285556	0.059263333	0.140901111	0.031344444	0.059441111	0.023885556	0.17905	0.032442222	0.064842222	0.073866667	0.281798889	0.095338889	0.182976667	0.073055556	0.252823333	0.058335556	0.285207778	0.070483333	0.27943	0.148916667	0.039678889	0.08858	0.313286667	0.046921111	0.108337778	0.271475556	0.068032222	0.107561111	0.324405556	0.059942222	0.098306667	0.238262222	0.041887778	0.109353333	0.162313333	0.07576	0.252775556	0.133458889
483	0.041571389	0.191360833	0.038608333	0.035538333	0.019383889	0.060180278	0.028521111	0.037456389	0.055556111	0.104705278	0.040368056	0.069597222	0.059323056	0.143168333	0.031488056	0.060705833	0.024051944	0.181801944	0.033888056	0.065881111	0.074578889	0.282637778	0.096248333	0.1862975	0.073394444	0.254230278	0.059543333	0.286401944	0.071312222	0.282781111	0.150244722	0.040394444	0.090416667	0.313327778	0.044786667	0.111607778	0.273245	0.068680833	0.108604444	0.325339722	0.0596075	0.097582778	0.239541944	0.042338889	0.110628333	0.165549722	0.077823333	0.2571825	0.136527778
484	0.040426667	0.19201	0.038728333	0.035136667	0.018335	0.061325	0.028895	0.037036667	0.05554	0.105106667	0.040155	0.070003333	0.059488333	0.143153333	0.031598333	0.06093	0.023845	0.180655	0.033388333	0.064911667	0.074438333	0.284423333	0.097085	0.185975	0.073836667	0.255453333	0.059636667	0.286818333	0.071708333	0.283646667	0.150625	0.040308333	0.090236667	0.314471667	0.045565	0.110433333	0.2728	0.069476667	0.109705	0.324918333	0.060011667	0.098808333	0.240971667	0.043328333	0.112346667	0.165631667	0.077406667	0.257858333	0.137036667
485	0.040015278	0.191374722	0.038590833	0.034671389	0.019472778	0.060835	0.028727222	0.037131944	0.055122778	0.105646111	0.040956111	0.0708125	0.059898056	0.144411389	0.031693611	0.061238889	0.023585278	0.180647222	0.032883611	0.064556944	0.075171111	0.284168056	0.095873611	0.186219444	0.073646389	0.254907778	0.058163889	0.284595833	0.071116944	0.282081111	0.150134444	0.040061667	0.090616389	0.314893333	0.046168889	0.111481944	0.272221944	0.068409167	0.108270278	0.325802778	0.061413333	0.099773333	0.241074444	0.044261111	0.111661389	0.165573333	0.077118333	0.256573889	0.136520556
486	0.039958889	0.190781111	0.038168889	0.034318889	0.01874	0.060333333	0.028327778	0.036586667	0.052535556	0.102822222	0.039511111	0.069787778	0.057422222	0.142691111	0.030611111	0.060584444	0.023935556	0.179858889	0.03375	0.064752222	0.074688889	0.283278889	0.09619	0.185423333	0.072391111	0.253836667	0.057382222	0.284394444	0.070443333	0.284511111	0.148554444	0.03999	0.089301111	0.316176667	0.047681111	0.112028889	0.274994444	0.06903	0.110251111	0.326342222	0.060471111	0.100896667	0.242725556	0.043904444	0.113864444	0.165494444	0.07779	0.256348889	0.136931111
487	0.0383675	0.1877425	0.036745	0.0329975	0.017655	0.0582725	0.02729	0.0353	0.051035	0.101465	0.038065	0.0682925	0.05575	0.139745	0.0295175	0.0588375	0.02295	0.17621	0.0320375	0.0634225	0.072125	0.2770875	0.092635	0.1808675	0.0689125	0.2482425	0.0556875	0.279685	0.0679175	0.276125	0.1451575	0.0381175	0.08651	0.3163425	0.0466575	0.11244	0.2750725	0.0684625	0.1101025	0.3270175	0.06229	0.1006775	0.2437025	0.044315	0.112435	0.1606625	0.0749	0.25076	0.1339325
488	0.038542571	0.191079429	0.037397714	0.033689429	0.017492571	0.059496	0.027933143	0.036081714	0.053045429	0.105721143	0.038533143	0.069795143	0.057932857	0.142445714	0.030218857	0.061283143	0.023314571	0.180124857	0.031894571	0.064877714	0.073692571	0.279646286	0.092911143	0.182893714	0.069912571	0.248644	0.058202571	0.282272571	0.068674286	0.275473714	0.148286571	0.039146	0.088092	0.303742857	0.044826	0.110591714	0.271567714	0.067267143	0.108950571	0.320712857	0.058888286	0.097774857	0.233701429	0.041876571	0.109823143	0.161849429	0.076880286	0.253545143	0.137004857
489	0.040194167	0.195909444	0.038961389	0.035775278	0.018478056	0.061643611	0.028727222	0.037151944	0.053925556	0.108032778	0.040038056	0.072573056	0.059558333	0.147417778	0.031434722	0.062723611	0.024365278	0.184093056	0.034161944	0.066907222	0.075338333	0.2855925	0.096513889	0.188073056	0.072674167	0.255819444	0.058731944	0.286916667	0.071745556	0.283778333	0.152003056	0.040475556	0.090875833	0.308517778	0.045598056	0.109525	0.26658	0.066083889	0.107194167	0.315962222	0.058020556	0.097152778	0.237255	0.042151944	0.110116389	0.168910556	0.080873889	0.260864167	0.142721111
490	0.039636286	0.194571714	0.038568286	0.034714286	0.018895429	0.061095143	0.028563143	0.036861429	0.053285714	0.106285143	0.039646857	0.072303714	0.058314571	0.147030571	0.031380571	0.061982	0.023922	0.182736	0.033494286	0.065574286	0.075444286	0.285748	0.097339143	0.187851429	0.072421429	0.255966857	0.057823714	0.285954286	0.071491714	0.284231714	0.149967714	0.040207714	0.090369714	0.322058857	0.048883429	0.116799714	0.277150286	0.070032571	0.111786	0.328535714	0.061592	0.102345143	0.245781429	0.044072571	0.116315714	0.169511429	0.080186286	0.261243429	0.142151143
491	0.038975	0.194625	0.03793	0.034915	0.018435	0.060785	0.028435	0.036675	0.053255	0.107715	0.039075	0.07179	0.057895	0.145945	0.03104	0.06199	0.023675	0.18258	0.032975	0.06587	0.074595	0.28312	0.09537	0.186895	0.070555	0.253005	0.057445	0.283945	0.069745	0.27981	0.14951	0.03967	0.08911	0.321485	0.04816	0.116235	0.278955	0.070715	0.112345	0.32894	0.061605	0.10248	0.245195	0.043075	0.11557	0.167015	0.07952	0.258515	0.141055
492	0.039403889	0.197293889	0.038807778	0.035517778	0.018739167	0.062073333	0.0290725	0.03723	0.053947222	0.109969167	0.039470556	0.072659444	0.059413333	0.148881667	0.031955278	0.063938611	0.024050556	0.186006944	0.033538056	0.0667925	0.076125	0.285926667	0.096172222	0.189200278	0.072510556	0.2548375	0.058016667	0.285861667	0.070926667	0.281559167	0.152154167	0.040831944	0.090475556	0.3222875	0.0486175	0.117458889	0.278933889	0.069459722	0.113661667	0.328665556	0.061625	0.102846944	0.248547222	0.044932222	0.116948611	0.169873889	0.0820075	0.261938889	0.144268611
493	0.040637714	0.200602286	0.039323143	0.036725714	0.019765143	0.063425714	0.029623714	0.038262571	0.055596	0.111738	0.040784857	0.074727714	0.060093143	0.151543429	0.032626571	0.064876857	0.024586	0.188916286	0.034676571	0.06797	0.077545429	0.291134857	0.099180286	0.192133714	0.074229714	0.259429429	0.059090857	0.290572857	0.073514	0.288512571	0.154102286	0.042111143	0.09326	0.322747429	0.048674	0.116774857	0.281366857	0.069914	0.114672	0.330218	0.062369429	0.103520286	0.247836857	0.044668	0.117206286	0.174408571	0.083916857	0.267323714	0.148564
494	0.040667714	0.201837714	0.040036	0.037441143	0.019541143	0.063648	0.029627143	0.037362571	0.053904571	0.110483143	0.040015429	0.074322286	0.059341143	0.152562286	0.032442286	0.064205143	0.025393143	0.189200286	0.035109429	0.068245714	0.077424571	0.291866857	0.100135714	0.193032	0.075257429	0.26188	0.058873714	0.291986857	0.074289714	0.292806857	0.153726857	0.041762286	0.093491714	0.322914857	0.047788286	0.115642571	0.283185429	0.070679143	0.114151714	0.332242857	0.062857714	0.105226	0.247375143	0.044775714	0.116761714	0.177249143	0.084725714	0.269277429	0.14971
495	0.0391775	0.199885	0.0388825	0.0361825	0.0183725	0.0623575	0.02881	0.0369475	0.0538375	0.1103	0.0399	0.07424	0.058655	0.1518025	0.0317375	0.0644025	0.024445	0.1878025	0.0337575	0.0673275	0.0766825	0.28768	0.0981275	0.191235	0.0724275	0.256585	0.0579	0.287975	0.0722325	0.2850325	0.1518875	0.04044	0.09139	0.3235975	0.05003	0.120095	0.2829175	0.071385	0.11445	0.3317775	0.0635275	0.1049875	0.2497125	0.045045	0.1177975	0.1725	0.08354	0.2648	0.1481525
496	0.040382857	0.204682857	0.040282857	0.037315714	0.019558571	0.064947143	0.030025714	0.03832	0.055668571	0.114181429	0.041087143	0.076447143	0.060587143	0.155398571	0.032892857	0.066664286	0.025362857	0.192191429	0.03479	0.069285714	0.07903	0.293112857	0.100355714	0.195011429	0.074655714	0.260327143	0.059972857	0.293301429	0.074432857	0.289744286	0.155438571	0.042442857	0.094151429	0.325625714	0.049307143	0.119651429	0.282755714	0.070452857	0.115478571	0.332547143	0.062707143	0.105322857	0.250357143	0.045927143	0.119367143	0.177655714	0.086848571	0.271497143	0.152935714
497	0.041116111	0.207035	0.041532222	0.03794	0.020189444	0.066155556	0.03084	0.039572778	0.056713889	0.115360556	0.042340556	0.077991667	0.062005	0.158914444	0.034081667	0.067724444	0.025897778	0.195421667	0.035352778	0.071024444	0.080676111	0.298515	0.104008333	0.198769444	0.077648889	0.265342778	0.060664444	0.297447778	0.077491667	0.297633333	0.158261667	0.043922778	0.096237778	0.323679444	0.050315	0.121116111	0.283403889	0.070815556	0.115161111	0.333642222	0.061978889	0.105400556	0.25264	0.045717778	0.119688889	0.182448889	0.089582222	0.277103889	0.15755
498	0.041335556	0.209684444	0.041282222	0.039343333	0.020693333	0.066953333	0.031228889	0.039666667	0.057034444	0.116002222	0.042018889	0.077783333	0.061802222	0.160138889	0.033988889	0.068798889	0.02614	0.197253333	0.035872222	0.069805556	0.080707778	0.298281111	0.104447778	0.199467778	0.077888889	0.26637	0.05995	0.297908889	0.078148889	0.30029	0.158358889	0.043438889	0.097134444	0.327476667	0.050125556	0.121981111	0.286095556	0.071614444	0.115814444	0.334663333	0.063753333	0.107166667	0.251772222	0.047166667	0.120442222	0.185236667	0.090326667	0.278798889	0.157726667
499	0.042220571	0.209872857	0.041746286	0.039353714	0.020398857	0.066524857	0.030215143	0.039305429	0.057776286	0.116171143	0.041814286	0.079376571	0.062008571	0.161473429	0.033793714	0.068970571	0.025930571	0.198064286	0.036628286	0.070898286	0.081861714	0.300342571	0.104007714	0.202194286	0.077774857	0.268534	0.060593143	0.300489714	0.078973429	0.301781714	0.158210857	0.043941429	0.096961429	0.322892	0.048964857	0.122670571	0.284354857	0.071197429	0.117709143	0.333035429	0.063994	0.106244857	0.252524286	0.047133714	0.120363429	0.185964	0.090734286	0.280701714	0.160818571
500	0.041518571	0.21197	0.041165714	0.039468571	0.02026	0.067298571	0.030844286	0.039137143	0.057191429	0.116642857	0.042302857	0.08001	0.062385714	0.162228571	0.034292857	0.069848571	0.026882857	0.198485714	0.037028571	0.07131	0.08111	0.300744286	0.104822857	0.201151429	0.077745714	0.266142857	0.06042	0.300287143	0.078025714	0.299595714	0.158212857	0.043575714	0.097021429	0.331387143	0.050072857	0.124208571	0.286688571	0.072082857	0.11675	0.335568571	0.064141429	0.107492857	0.253662857	0.045871429	0.122084286	0.187328571	0.09184	0.28118	0.161204286
501	0.041112571	0.212488286	0.041761143	0.039922286	0.020702286	0.067891143	0.031047714	0.039541143	0.056788	0.117855143	0.041996571	0.080257429	0.062465429	0.164092	0.034679429	0.070653429	0.026671143	0.199572	0.036546571	0.072082571	0.081872286	0.301566857	0.106652	0.202746857	0.078181429	0.268446	0.061011714	0.301239143	0.078507429	0.301089714	0.159160571	0.043976286	0.097111714	0.328968286	0.049908857	0.124355429	0.287316571	0.071763429	0.118858857	0.336385143	0.066319429	0.109291143	0.254528286	0.046436857	0.122618286	0.188639429	0.092976286	0.282439143	0.162538857
502	0.04222	0.214825	0.04277	0.03996	0.02117	0.068745	0.03174	0.03986	0.05795	0.118315	0.042725	0.08209	0.062675	0.16543	0.03468	0.07078	0.026735	0.201685	0.037035	0.072805	0.08323	0.304735	0.1062	0.2039	0.07857	0.268935	0.061595	0.303645	0.07995	0.303385	0.160725	0.045425	0.098775	0.327445	0.05052	0.125475	0.28994	0.07276	0.119175	0.33662	0.065245	0.109395	0.254135	0.046015	0.12202	0.190945	0.09429	0.28587	0.164945
503	0.043303333	0.216586667	0.043763333	0.04135	0.022123333	0.069253333	0.03217	0.04099	0.05937	0.120393333	0.044073333	0.083233333	0.063426667	0.167713333	0.03601	0.072823333	0.028323333	0.20346	0.03812	0.07403	0.083476667	0.306173333	0.108773333	0.20622	0.08067	0.27175	0.062116667	0.304376667	0.08062	0.30681	0.16046	0.04475	0.0995	0.329373333	0.051896667	0.124346667	0.287626667	0.073186667	0.11939	0.337843333	0.065673333	0.111153333	0.25538	0.04686	0.123033333	0.19464	0.095896667	0.288593333	0.168463333
504	0.043191429	0.218335714	0.04417	0.041837143	0.021807143	0.069767143	0.032058571	0.041035714	0.059111429	0.120978571	0.044071429	0.083584286	0.063345714	0.169198571	0.035898571	0.073312857	0.028308571	0.204921429	0.037352857	0.074032857	0.083782857	0.307764286	0.10896	0.206545714	0.080572857	0.273284286	0.062737143	0.306002857	0.081994286	0.30973	0.162241429	0.045648571	0.099975714	0.329778571	0.051968571	0.125261429	0.289462857	0.071158571	0.120461429	0.337017143	0.064568571	0.109597143	0.255367143	0.046964286	0.123788571	0.19709	0.097087143	0.292298571	0.170151429
505	0.042183611	0.220188889	0.044065556	0.041998889	0.020840833	0.070205833	0.032276944	0.03937	0.059649444	0.122205	0.044758889	0.084907222	0.063196389	0.169556944	0.036278333	0.074036667	0.028556111	0.206005	0.038046667	0.075593056	0.084486667	0.310518889	0.109114444	0.208251389	0.082348333	0.273906667	0.062794167	0.307925	0.083437778	0.312126944	0.162974167	0.045741667	0.100497222	0.330953333	0.053579722	0.126413056	0.289439444	0.073325	0.121159722	0.337128611	0.065781389	0.110932222	0.256780278	0.049534722	0.125986389	0.198361944	0.098935278	0.295764722	0.172846111
506	0.041587222	0.220197778	0.043006944	0.041721944	0.022459167	0.070844167	0.032626667	0.040978889	0.059463056	0.12077	0.044967778	0.085316667	0.063975833	0.171460833	0.036819722	0.073971389	0.027970556	0.206905556	0.037518611	0.074165556	0.086006111	0.31057	0.110197222	0.208623611	0.082455	0.274323889	0.0630975	0.309859167	0.082568333	0.313406944	0.164276111	0.046109722	0.101344722	0.332375556	0.052055278	0.1273525	0.291468611	0.073212222	0.122048611	0.336848056	0.066372778	0.112465	0.258285556	0.047556667	0.126720833	0.199956667	0.099698056	0.2949675	0.173058056
507	0.042473056	0.220824444	0.042891389	0.042256667	0.021573611	0.071070833	0.032693611	0.040518611	0.059478333	0.122503889	0.044591389	0.086296667	0.064418056	0.173238333	0.036943889	0.074925556	0.028019167	0.207333889	0.038063056	0.074695556	0.086116111	0.31096	0.111398611	0.210481667	0.081895278	0.275753611	0.06193	0.308955833	0.084748333	0.313836944	0.163500278	0.046451389	0.100796667	0.333837222	0.0524125	0.128945278	0.2935675	0.072805	0.121231111	0.340204167	0.067731111	0.113726389	0.258593056	0.048410556	0.128264722	0.2024925	0.100841389	0.297650556	0.1756075
508	0.041798611	0.222559167	0.0435525	0.042409167	0.021668056	0.071733889	0.032601667	0.041553611	0.059061111	0.123011667	0.04468	0.086715	0.063506667	0.173763889	0.0367025	0.075576944	0.029559167	0.2098675	0.039663333	0.076480556	0.085753333	0.311555	0.111521111	0.210901111	0.082649444	0.275733611	0.063228333	0.311369444	0.085001667	0.314160556	0.165106389	0.047014722	0.102659167	0.333945556	0.051861667	0.129456944	0.294087778	0.074662222	0.123244722	0.338355278	0.066565	0.113578056	0.259540833	0.0491475	0.127430833	0.202656667	0.1014575	0.298943889	0.176951667
509	0.042223889	0.224996389	0.044826389	0.042858056	0.022284167	0.072476389	0.032744444	0.041215833	0.060599444	0.124881111	0.045646111	0.088388333	0.064922778	0.175211111	0.037524444	0.076567778	0.028589722	0.210058056	0.038786944	0.076544722	0.087150278	0.313538611	0.113212222	0.212566944	0.082839722	0.277198056	0.063330556	0.313183611	0.085568889	0.315949167	0.165047222	0.047007778	0.103094167	0.334334444	0.051591944	0.130764722	0.293888056	0.074376667	0.1215825	0.338924167	0.067295556	0.114204722	0.259467222	0.049373611	0.126863333	0.205178056	0.102880833	0.302240556	0.178797222
510	0.043083889	0.225230278	0.044492222	0.042978056	0.021675278	0.072362778	0.032974722	0.041448333	0.059009167	0.124748611	0.045434722	0.088486667	0.064650556	0.176932222	0.037928333	0.076371944	0.028150556	0.210843611	0.038513333	0.076938611	0.086393611	0.315888611	0.113378889	0.213240278	0.0844125	0.278859444	0.064094722	0.313776667	0.086329444	0.318495	0.16631	0.048655556	0.104847222	0.3382	0.053341667	0.132680556	0.295405833	0.073635	0.122789444	0.342256111	0.068636111	0.1171125	0.261246389	0.049315556	0.128693333	0.207838333	0.103707222	0.302923056	0.180763889
511	0.042851143	0.224948571	0.044751143	0.043472	0.021114	0.072055714	0.031889143	0.040345429	0.059138	0.123318571	0.04367	0.089268	0.063769143	0.177016857	0.037656286	0.076806571	0.028310571	0.210281143	0.038830286	0.077192286	0.087405143	0.31631	0.114836	0.215248286	0.084034571	0.279215143	0.063393714	0.314000286	0.086438	0.318541143	0.166416	0.047757714	0.103990286	0.336594	0.054166571	0.131681714	0.294622	0.074652857	0.123048571	0.338491429	0.066801714	0.114638857	0.262019143	0.050954	0.130354	0.208507429	0.105002571	0.304593143	0.182264
512	0.04285	0.227768	0.044684	0.043634	0.021862	0.073236	0.032238	0.041334	0.059166	0.125018	0.044958	0.08995	0.065094	0.1779	0.037626	0.077714	0.029476	0.212504	0.039928	0.078484	0.087916	0.31672	0.115518	0.21605	0.084278	0.28003	0.063758	0.31392	0.08686	0.319566	0.16826	0.047808	0.10518	0.339	0.055536	0.133462	0.29657	0.073198	0.126254	0.34044	0.066814	0.116782	0.263314	0.049972	0.130486	0.208882	0.105258	0.305026	0.182102
513	0.043028611	0.229600833	0.045882778	0.044356944	0.0223275	0.074404167	0.033811944	0.041650278	0.059339722	0.126272778	0.045407778	0.090251389	0.0655575	0.1800975	0.037358333	0.078621111	0.029396944	0.21451	0.039735	0.078876389	0.088923056	0.317853333	0.115960278	0.215924722	0.084413889	0.279820556	0.064666944	0.315616944	0.087685556	0.321016944	0.167334444	0.047713333	0.105416944	0.338554167	0.054191944	0.134938611	0.300375556	0.075816111	0.125889167	0.3428625	0.067642778	0.117068333	0.264045278	0.050127778	0.129636944	0.211282778	0.1066525	0.305343056	0.183957222
514	0.043357143	0.231688286	0.045782571	0.044504	0.021952571	0.07424	0.033865714	0.042336571	0.060035143	0.128008571	0.045808571	0.091781714	0.065582286	0.181165143	0.038640857	0.079968571	0.029132857	0.214714	0.039212286	0.078590857	0.088506	0.317841714	0.116319429	0.218149143	0.084423429	0.280781429	0.065059143	0.317210571	0.088333714	0.322011143	0.168532857	0.048676571	0.106131714	0.339736286	0.055045429	0.137761429	0.299138286	0.074594857	0.127624	0.344409429	0.069421429	0.118157714	0.266064	0.050014	0.132278286	0.213282286	0.107393714	0.308538857	0.185428857
515	0.043575429	0.23233	0.046185143	0.045422286	0.022120286	0.074603429	0.033569429	0.041960857	0.060275429	0.128354571	0.046061143	0.092836	0.065164286	0.182548	0.037493429	0.079760857	0.029722857	0.216649714	0.040691429	0.080387714	0.089344857	0.319189714	0.117600286	0.219234571	0.085593714	0.281695143	0.064685714	0.318585714	0.088877714	0.323875143	0.167786286	0.048467143	0.106136857	0.342531143	0.055276857	0.136862	0.300156571	0.075246	0.128938857	0.343564857	0.067723429	0.117879429	0.266954571	0.048593429	0.132448857	0.215714286	0.109872	0.312721429	0.188420571
516	0.043094286	0.234171429	0.046771429	0.045662857	0.022105714	0.075235714	0.033382857	0.042091429	0.060042857	0.128908571	0.046307143	0.09394	0.065728571	0.183914286	0.039415714	0.081494286	0.030108571	0.216617143	0.039782857	0.080482857	0.090264286	0.320595714	0.118702857	0.221041429	0.086277143	0.283595714	0.064922857	0.317227143	0.0889	0.324308571	0.169687143	0.049588571	0.10732	0.343998571	0.054508571	0.136211429	0.300762857	0.076778571	0.129078571	0.344148571	0.069091429	0.118991429	0.268	0.051712857	0.133787143	0.21709	0.109737143	0.31223	0.190051429
517	0.0446	0.23529	0.04652	0.04697	0.0234	0.07619	0.03396	0.04272	0.06014	0.13025	0.0465	0.09492	0.06661	0.18587	0.04018	0.08197	0.03142	0.22011	0.04145	0.08114	0.09117	0.3235	0.12068	0.22271	0.08711	0.28414	0.06524	0.32156	0.09105	0.32754	0.17109	0.05031	0.10898	0.34483	0.05466	0.13782	0.30529	0.07761	0.13212	0.34419	0.07072	0.12119	0.27006	0.05282	0.13544	0.21907	0.11072	0.3151	0.19239
518	0.044042286	0.237666571	0.04683	0.046583143	0.024118857	0.077156286	0.035680857	0.043800857	0.060403143	0.130604286	0.046806857	0.095688286	0.066980857	0.188181143	0.040944286	0.083069714	0.030846857	0.221480857	0.041653429	0.081610571	0.091892571	0.325294286	0.121270286	0.224121714	0.088338	0.286090571	0.065594286	0.322097143	0.09205	0.329429714	0.171744	0.050598857	0.109665143	0.346562	0.054073714	0.140112286	0.304582	0.077833714	0.130634	0.345498857	0.068071143	0.120722286	0.268320857	0.050964286	0.133830857	0.223072286	0.112114286	0.317160571	0.194431714
519	0.043664571	0.237458286	0.046317143	0.04754	0.023160571	0.076766286	0.033956857	0.042748286	0.060794	0.130985429	0.046712286	0.096458571	0.066886857	0.189798857	0.039867714	0.083214857	0.031103429	0.223016571	0.04195	0.081930286	0.092258571	0.325572857	0.121636571	0.224378	0.08818	0.287803429	0.065300857	0.323452857	0.092862286	0.331976571	0.172694857	0.050503143	0.110584	0.346480286	0.057673429	0.143722857	0.302578286	0.075735714	0.130226	0.347208571	0.070189143	0.121302	0.270794	0.050952857	0.134302571	0.225055143	0.113022	0.321187429	0.196661143
520	0.044188286	0.240207429	0.047564	0.047017143	0.023634571	0.077628571	0.035087714	0.043778857	0.060316286	0.130952286	0.047217714	0.097517143	0.066302857	0.189868286	0.040522	0.084528571	0.03025	0.222390571	0.041529429	0.082338857	0.092658	0.327780286	0.122358857	0.225891429	0.089244857	0.288150286	0.065236571	0.324674286	0.092777143	0.332127429	0.171484857	0.050763714	0.110694286	0.347315143	0.056458	0.142830857	0.305515143	0.079671714	0.131420286	0.347823714	0.070967143	0.123714857	0.270633714	0.050854286	0.135634571	0.226750286	0.114286857	0.321275429	0.197731143
521	0.04493	0.241078286	0.047966286	0.047708286	0.023365143	0.076824	0.033974	0.042976286	0.060078286	0.132129429	0.046393143	0.097045429	0.065597714	0.190239429	0.039578571	0.084590857	0.031309714	0.222567714	0.041990571	0.083121714	0.092299143	0.326168286	0.121627714	0.226340857	0.088436571	0.287814286	0.065224	0.322408286	0.093290571	0.331386	0.172069429	0.050790857	0.110334571	0.351177143	0.058732857	0.144477429	0.305539429	0.077043714	0.130529714	0.349554857	0.070392857	0.124037429	0.271633429	0.053185429	0.139018	0.226504571	0.113582571	0.32086	0.196514
522	0.043722222	0.24031	0.047341111	0.047253333	0.022498889	0.076465556	0.034127778	0.043121111	0.059457778	0.13158	0.045864444	0.097313333	0.066106667	0.190181111	0.039602222	0.084381111	0.031085556	0.222571111	0.041633333	0.082793333	0.092045556	0.3249	0.121028889	0.226525556	0.087938889	0.287207778	0.065171111	0.322714444	0.091644444	0.328016667	0.172085556	0.050437778	0.110474444	0.347771111	0.058177778	0.14589	0.306461111	0.078341111	0.13415	0.350654444	0.072388889	0.125661111	0.273755556	0.052488889	0.138734444	0.224724444	0.113861111	0.319637778	0.196763333
523	0.043767143	0.242392286	0.048046286	0.047504571	0.023137143	0.077754286	0.034636857	0.043272857	0.061015714	0.134973714	0.047634857	0.099880857	0.066425714	0.192058857	0.040243714	0.085531714	0.032166571	0.224837143	0.041893143	0.084694571	0.093762286	0.327122857	0.122938857	0.228892857	0.088138286	0.288800857	0.066642571	0.324919714	0.094144	0.332583714	0.173657714	0.051684	0.110927429	0.352192857	0.057982571	0.145088571	0.307553714	0.078811429	0.132877714	0.348220857	0.069421714	0.123482571	0.274055143	0.053498	0.138713143	0.228218857	0.115838286	0.323286286	0.200077143
524	0.044708571	0.245636286	0.049545714	0.049407429	0.023829714	0.078460286	0.034986	0.044168857	0.061614	0.135403714	0.049002571	0.102073714	0.068228857	0.195777143	0.040947429	0.086803429	0.032438571	0.226906857	0.043510571	0.085711429	0.094118857	0.330992857	0.123917429	0.230326	0.090248286	0.290526571	0.066264857	0.328058857	0.095204571	0.336496	0.175369143	0.051771714	0.113088286	0.353104571	0.059745143	0.147803714	0.310616286	0.079503429	0.135000571	0.352205143	0.071172857	0.126988571	0.274315714	0.053374571	0.138797143	0.233338286	0.118359429	0.326720286	0.203384571
525	0.04531	0.247699429	0.049314857	0.050396571	0.023766857	0.079940286	0.035179429	0.044070286	0.061374571	0.136046	0.04822	0.102685429	0.068341714	0.197127429	0.04136	0.087887143	0.032513143	0.229118857	0.043659143	0.08605	0.095218857	0.333058857	0.125756857	0.231411143	0.091149429	0.292792857	0.067230857	0.329466	0.097763429	0.340393429	0.175826	0.051949143	0.114212	0.354283429	0.058783429	0.148417143	0.307174571	0.079900571	0.135231429	0.353562857	0.073349143	0.126015714	0.277540857	0.053385143	0.143038	0.235738	0.119608	0.329721714	0.204923429
526	0.046152	0.249122	0.050306	0.050418	0.024482	0.080648	0.035774	0.044352	0.061384	0.135906	0.048808	0.103214	0.06791	0.19874	0.041596	0.088928	0.03311	0.230598	0.04363	0.086638	0.09548	0.333834	0.127164	0.233016	0.091706	0.293624	0.067118	0.331364	0.097504	0.34196	0.17713	0.052772	0.115958	0.352678	0.05829	0.14872	0.310368	0.078686	0.137314	0.354302	0.07303	0.129646	0.27651	0.053088	0.141682	0.239406	0.120594	0.331548	0.207924
527	0.046051143	0.250971714	0.050580857	0.051398857	0.024498286	0.080324	0.035631429	0.044764571	0.062084	0.13649	0.048584286	0.103930857	0.068884571	0.200194571	0.042312571	0.089666286	0.032618857	0.230302	0.043092	0.086016857	0.096265429	0.335046	0.127375143	0.236639143	0.092718857	0.29484	0.067749143	0.331475714	0.098054571	0.343576286	0.177396	0.053455429	0.116073429	0.356580286	0.059839429	0.149734	0.311443714	0.079462	0.137920286	0.353462	0.073115429	0.128229714	0.279384	0.055684571	0.142070571	0.240374857	0.121411429	0.332889714	0.209096571
528	0.045262	0.250418286	0.04984	0.050529714	0.024348857	0.080130571	0.035610571	0.044722	0.061004	0.136217714	0.048442857	0.104760857	0.066742857	0.199984	0.041505429	0.089282286	0.033299714	0.230818857	0.043263714	0.08675	0.096493714	0.335423714	0.127228857	0.235657429	0.092476857	0.294825143	0.067320857	0.332106571	0.098627143	0.344323143	0.176837714	0.052744857	0.115696	0.358042286	0.060605429	0.151937143	0.312124286	0.078146	0.137437714	0.354012	0.071884286	0.129093714	0.279859714	0.054811143	0.142883143	0.241384571	0.120695714	0.333459143	0.208564857
529	0.044250286	0.250155143	0.049929714	0.05055	0.024591143	0.079425429	0.035679429	0.044521429	0.060874857	0.137367143	0.048271714	0.105259143	0.067058857	0.200377714	0.041613429	0.089534571	0.032497429	0.228998286	0.042877714	0.087443143	0.095910857	0.334220857	0.125678857	0.234983429	0.091022571	0.292766857	0.067270286	0.331157714	0.096837714	0.340431714	0.176000286	0.052330857	0.114726286	0.360462	0.059273429	0.151745143	0.314124857	0.080125714	0.138780571	0.356334857	0.073818571	0.130865714	0.279980857	0.054887429	0.142804286	0.239084	0.120666571	0.331553714	0.207688857
530	0.044824286	0.251722571	0.050155143	0.050769143	0.024346857	0.081640286	0.036413143	0.045380857	0.060656286	0.139332857	0.048333429	0.106316286	0.067236857	0.201336	0.041746	0.091022286	0.032220857	0.231368857	0.043347714	0.088264	0.095882857	0.335180857	0.126678571	0.236579429	0.091920286	0.294976857	0.067060571	0.331383714	0.097503714	0.341611714	0.178103429	0.053383714	0.116204571	0.358333143	0.062494	0.155880286	0.314603143	0.081423714	0.139403143	0.358722286	0.074755429	0.131676286	0.282144571	0.054125143	0.146626286	0.242835429	0.123133714	0.333661143	0.209996857
531	0.044964286	0.251532857	0.049761429	0.050782	0.024074286	0.079806	0.035878286	0.044369429	0.060102286	0.137483429	0.048774	0.107338286	0.066353143	0.201501429	0.041793143	0.090438	0.033361143	0.230807143	0.043942571	0.088910857	0.094996286	0.334700857	0.127926286	0.237177143	0.092313143	0.295575143	0.066414	0.331764571	0.098194	0.344638286	0.176378571	0.052706	0.115816857	0.358296	0.060926857	0.154106286	0.316150571	0.080261429	0.139465714	0.358164857	0.073008	0.132648571	0.278277714	0.052531143	0.144207714	0.244210571	0.121795714	0.335014857	0.210878857
532	0.042883429	0.248702571	0.048381429	0.049155429	0.022928857	0.078266857	0.034554857	0.043056	0.058112286	0.136126857	0.046405714	0.104886	0.065084	0.198680286	0.040519714	0.088918	0.031576286	0.228546286	0.041947429	0.086714	0.093630571	0.331154286	0.124225143	0.233823143	0.08902	0.290654571	0.065209143	0.329734571	0.095590857	0.338962857	0.173829143	0.051276857	0.112820286	0.357242857	0.062792857	0.155097429	0.315222571	0.081662857	0.140155714	0.357193143	0.074443429	0.133825429	0.284242857	0.056630286	0.148665143	0.238208286	0.119810857	0.330179429	0.206705714
533	0.044742	0.254454	0.050584	0.051654	0.023672	0.08068	0.035758	0.04464	0.06003	0.140174	0.047722	0.107822	0.06741	0.203538	0.042178	0.092142	0.032872	0.233448	0.04308	0.089638	0.096426	0.335882	0.127318	0.237924	0.091726	0.294154	0.067274	0.333714	0.09817	0.342422	0.17701	0.053238	0.116144	0.36139	0.062132	0.157902	0.31763	0.082076	0.14255	0.357656	0.074886	0.134918	0.283268	0.056832	0.148674	0.243952	0.123508	0.335482	0.212026
534	0.045693143	0.257991429	0.051451714	0.052597143	0.024758286	0.082239143	0.036633429	0.045429143	0.061480286	0.141805429	0.049339143	0.110843143	0.068796571	0.207263143	0.043312286	0.094633429	0.034114	0.236634571	0.044802571	0.091496857	0.098805429	0.340563429	0.131159143	0.242355714	0.094132571	0.299371143	0.068461143	0.337172286	0.101418	0.349306	0.180055714	0.054421714	0.118822	0.362335143	0.064056857	0.160478286	0.320089143	0.082235429	0.142920571	0.359487714	0.076098857	0.137038571	0.285309714	0.056970857	0.149358286	0.251518857	0.126860857	0.341759429	0.216733714
535	0.045341714	0.259487714	0.051761143	0.053542	0.025439143	0.084003429	0.037484	0.046612857	0.061647429	0.142997714	0.050280286	0.112776857	0.069366571	0.208623714	0.043447429	0.09462	0.034147143	0.238170571	0.045196286	0.092110571	0.099809143	0.341861143	0.131935714	0.244134571	0.095029714	0.299396571	0.069344	0.339740571	0.103024	0.352027143	0.181005429	0.054936	0.119555714	0.363576571	0.062952857	0.160044286	0.318827143	0.082136857	0.142832571	0.360277429	0.075474571	0.137336571	0.286792571	0.056487429	0.150275714	0.253909714	0.127850286	0.343478857	0.218785429
536	0.045704571	0.258891143	0.051588286	0.053360857	0.024879714	0.082653429	0.036996571	0.045904	0.061790571	0.141516571	0.050020857	0.113356857	0.068275143	0.209249429	0.043535429	0.095330286	0.034621429	0.238151714	0.046061429	0.093157714	0.098999429	0.341913714	0.13256	0.245271143	0.095475429	0.300114286	0.068021429	0.338788571	0.102369143	0.352747429	0.179581143	0.054598857	0.119511714	0.362509143	0.062561429	0.160754571	0.320207429	0.08361	0.145563429	0.360826857	0.076024286	0.139217714	0.284941714	0.055197143	0.150325143	0.256091143	0.127953714	0.343148857	0.218533714
537	0.044792857	0.258560571	0.052037143	0.053096286	0.024437143	0.083026286	0.036654857	0.045856286	0.061233429	0.144238857	0.048634571	0.113250571	0.068006	0.209002571	0.043385429	0.095670571	0.033373429	0.238630286	0.044015429	0.092466286	0.098976857	0.340114	0.129590286	0.243674286	0.094060571	0.29715	0.068539429	0.338352	0.100516286	0.347094857	0.179912571	0.054633714	0.118160286	0.361583714	0.062172857	0.161484	0.318606286	0.085391143	0.144211143	0.359031429	0.075939143	0.139798857	0.286269143	0.056239714	0.150704857	0.252162286	0.127082	0.341029714	0.216573714
538	0.04639	0.264973235	0.053996176	0.05586	0.026087059	0.085436176	0.038308529	0.047454118	0.061844412	0.145639412	0.050087647	0.115477647	0.070017647	0.212658529	0.044657353	0.098157059	0.035241471	0.241516471	0.046034706	0.095249412	0.101747941	0.346151765	0.133260882	0.247956471	0.097422647	0.304219118	0.070370588	0.344011765	0.104971176	0.355572353	0.183546471	0.055978529	0.122269118	0.365958529	0.064309118	0.166142647	0.322706471	0.083426471	0.145501765	0.362670588	0.079425882	0.14177	0.289865882	0.055935882	0.151380588	0.260937353	0.131456471	0.348301471	0.223849412
539	0.046341714	0.265819429	0.053600857	0.056397714	0.025409429	0.085230857	0.037919143	0.047699714	0.062710571	0.145701143	0.051722571	0.118189429	0.070718286	0.215765429	0.045063429	0.098964286	0.035080857	0.243786857	0.047300571	0.096068	0.102737714	0.350018	0.135958	0.251315714	0.099429143	0.306683714	0.070444286	0.346340286	0.107072286	0.361012857	0.18509	0.056683714	0.123612	0.369226571	0.064500571	0.165424	0.322943429	0.086202857	0.148458286	0.364769429	0.075418286	0.140541714	0.291866857	0.059993429	0.155062	0.264664857	0.132308857	0.351482	0.226505429
540	0.046102286	0.265551714	0.053209429	0.056222857	0.025254857	0.085245714	0.037707714	0.046926571	0.062682286	0.146426	0.050511714	0.117294286	0.070828	0.215445143	0.044784571	0.099347143	0.035094571	0.243221714	0.046414	0.096675714	0.102256857	0.348801429	0.133855143	0.250385714	0.097515143	0.304664286	0.070098	0.345020857	0.105027143	0.356958571	0.183765429	0.056292857	0.122176571	0.368977143	0.065813429	0.166603429	0.324247143	0.086844857	0.148966286	0.362876857	0.077635143	0.141162	0.290930571	0.058489429	0.155741429	0.263466	0.131978	0.350068	0.22585
541	0.04773	0.26952	0.0549	0.05801	0.026445	0.08708	0.03892	0.04832	0.06382	0.149045	0.0519	0.120295	0.07157	0.21867	0.046235	0.101425	0.036235	0.247235	0.047545	0.098765	0.10284	0.35017	0.13619	0.252875	0.099875	0.307125	0.07174	0.348505	0.10782	0.360265	0.186425	0.057835	0.12471	0.36925	0.0659	0.167515	0.325555	0.08519	0.14871	0.36524	0.077405	0.142345	0.291925	0.058575	0.156245	0.26825	0.13441	0.35268	0.228905
542	0.047257429	0.270268286	0.054829714	0.057486	0.026943714	0.088022857	0.039509429	0.049137143	0.064544286	0.150397714	0.052892571	0.122505714	0.072276857	0.220965143	0.047134286	0.102902	0.036843714	0.248481429	0.048217714	0.099054571	0.105961714	0.356490857	0.138044857	0.255331714	0.101138571	0.310889429	0.07169	0.351135429	0.109677143	0.366294	0.188881714	0.058888	0.126888	0.369291429	0.066635714	0.170188	0.326684286	0.086815143	0.150146857	0.365880571	0.078639714	0.144542286	0.292930857	0.058520857	0.157472286	0.273606857	0.136714286	0.357242857	0.232581429
543	0.048409714	0.271930571	0.055351429	0.059484286	0.027069143	0.088375429	0.039236571	0.048842857	0.064740286	0.151249714	0.053022571	0.123842286	0.071427429	0.222214857	0.046844286	0.103528	0.036498286	0.248881714	0.048285143	0.100056857	0.105311143	0.356348571	0.138563714	0.256314571	0.101423143	0.311838	0.071523714	0.351336857	0.11026	0.368792286	0.187918286	0.058426	0.126890571	0.372687429	0.066943143	0.170663143	0.326252286	0.086772	0.153044857	0.367172	0.077187714	0.146244571	0.294087143	0.059546571	0.158848571	0.276246	0.13727	0.357423143	0.232073143
544	0.046048286	0.268156571	0.053869714	0.057104571	0.026741714	0.08678	0.038701429	0.048256571	0.062365714	0.147224857	0.051172571	0.122423429	0.070628857	0.220923714	0.046823714	0.102067714	0.036148571	0.24687	0.048218286	0.098679143	0.103821143	0.354229143	0.137517714	0.254833714	0.100609143	0.309587429	0.070762857	0.348419714	0.109653143	0.365896857	0.185596	0.058464857	0.126049714	0.371283429	0.068159143	0.174101143	0.327864571	0.087190571	0.152521143	0.366016	0.07858	0.145482	0.296751143	0.060041143	0.159375714	0.275362	0.135390571	0.355514	0.230238286
545	0.045322857	0.268314286	0.053736286	0.056698	0.025662857	0.086230571	0.037919429	0.048245143	0.062664857	0.149415143	0.050680286	0.123074571	0.070246286	0.220633714	0.045630286	0.102902857	0.035821143	0.245571143	0.046815714	0.099321143	0.102794286	0.350172	0.134454571	0.254183429	0.097979714	0.305407143	0.0706	0.347223714	0.106880857	0.359219143	0.185377429	0.057002286	0.123770571	0.375055714	0.069779429	0.171229714	0.327348	0.086513429	0.151844571	0.368285714	0.079143714	0.148934286	0.296152571	0.061771143	0.162331429	0.269832286	0.133891429	0.353633714	0.228002571
546	0.04703	0.272591429	0.055537143	0.058162857	0.026604286	0.088391429	0.039558571	0.049104286	0.064217143	0.151868571	0.052634286	0.125617143	0.072744286	0.223625714	0.047011429	0.106097143	0.036651429	0.249997143	0.048594286	0.101755714	0.105254286	0.356248571	0.138037143	0.257082857	0.101488571	0.312068571	0.072017143	0.352437143	0.110495714	0.368205714	0.188977143	0.059034286	0.127787143	0.372224286	0.068154286	0.174371429	0.328987143	0.0868	0.152558571	0.367872857	0.078818571	0.146338571	0.297801429	0.060394286	0.162632857	0.27765	0.13827	0.359498571	0.233985714
547	0.047209706	0.276171471	0.055926765	0.059591176	0.027833235	0.089805588	0.039908529	0.050331765	0.064274118	0.153069706	0.052718824	0.127431176	0.073105	0.226920588	0.047515294	0.107396471	0.037691765	0.251905882	0.049292059	0.102399118	0.106165	0.358274412	0.139835882	0.260910588	0.102724706	0.3125	0.072777353	0.354662647	0.111872353	0.369765	0.191123235	0.059743529	0.129182647	0.375738824	0.070768235	0.177448235	0.331632647	0.088374118	0.153633529	0.369209118	0.078431471	0.150640294	0.296982647	0.060086176	0.161817059	0.280540588	0.139551471	0.361910294	0.234945294
548	0.047968	0.276934	0.056542	0.06084	0.027772	0.090266	0.040246	0.049978	0.065618	0.154866	0.054214	0.129024	0.073684	0.229354	0.0482	0.10791	0.037548	0.254196	0.049454	0.102628	0.107108	0.36188	0.141288	0.26297	0.105602	0.315838	0.072944	0.356972	0.114356	0.375034	0.191068	0.05978	0.129866	0.376664	0.069894	0.178782	0.32941	0.088438	0.153214	0.369534	0.079724	0.149976	0.297258	0.060418	0.162994	0.287158	0.141978	0.366444	0.239318
549	0.046203143	0.274611714	0.054465429	0.059676571	0.028093143	0.089434857	0.039658571	0.049654571	0.065119429	0.154728286	0.053540286	0.128535429	0.07294	0.228543429	0.048232857	0.106213714	0.037816	0.252436571	0.049025714	0.101672286	0.106282286	0.360305714	0.138909143	0.261138857	0.103816286	0.313814857	0.071248857	0.354265714	0.113501429	0.374913714	0.192473714	0.058946571	0.128931143	0.378902857	0.069769714	0.177585714	0.329833143	0.088666286	0.153741143	0.367756571	0.078368286	0.148655429	0.295680571	0.059940286	0.162762	0.286068286	0.141548571	0.363293714	0.238444286
550	0.048461765	0.278053529	0.056371176	0.061327059	0.028339412	0.090882941	0.040084706	0.050615882	0.065364706	0.155773529	0.053837059	0.130664118	0.074112941	0.230928235	0.049309412	0.108752353	0.038507059	0.255087647	0.049815294	0.104088235	0.108293529	0.363809412	0.141001765	0.263332353	0.103981176	0.316618824	0.072755294	0.357132353	0.114738824	0.376884118	0.191905882	0.059982941	0.130264706	0.377917059	0.070068824	0.180262941	0.334231765	0.088741765	0.157556471	0.372342353	0.081930588	0.153018235	0.299151765	0.061475882	0.164833529	0.288242353	0.142425882	0.366505294	0.24054
551	0.047804857	0.282731429	0.057090286	0.062369714	0.028168286	0.091853143	0.041245429	0.051702	0.066821143	0.158065143	0.054876857	0.134049714	0.074811714	0.233913714	0.049571143	0.111630286	0.039465429	0.258940857	0.050790286	0.107080571	0.110219143	0.366722	0.144340571	0.268447714	0.105845429	0.318093429	0.074295714	0.361693143	0.11674	0.379785143	0.194300857	0.061420857	0.133697429	0.38053	0.072033714	0.181772571	0.332713714	0.091898571	0.158287143	0.371914286	0.079808	0.154257429	0.301344286	0.062335714	0.16668	0.293797143	0.14436	0.371278571	0.243390571
552	0.049538857	0.284542571	0.058461429	0.063814571	0.028781143	0.093275429	0.041191714	0.052698286	0.067861429	0.159380571	0.055603143	0.13661	0.076669429	0.238865143	0.051837429	0.113669429	0.040213429	0.260423143	0.05144	0.107701714	0.111004571	0.371590857	0.145868571	0.270747429	0.109704	0.322276857	0.075753429	0.365213714	0.119668571	0.386474286	0.196301143	0.062518857	0.135262571	0.386436571	0.075604571	0.186293714	0.336508	0.093082	0.159847429	0.376541429	0.080644286	0.156999143	0.304810857	0.062278857	0.168267714	0.300693143	0.147339143	0.375821143	0.247621429
553	0.05005	0.28734	0.05959	0.06594	0.031	0.09507	0.0419	0.05281	0.06896	0.15934	0.05608	0.13931	0.07638	0.23943	0.04967	0.11432	0.04027	0.26332	0.05289	0.11045	0.1123	0.37413	0.14814	0.27204	0.11176	0.32571	0.07514	0.36899	0.12235	0.39214	0.19762	0.06302	0.13601	0.38096	0.06925	0.18227	0.33741	0.09208	0.16177	0.37326	0.08006	0.15547	0.30502	0.06203	0.16984	0.30346	0.14738	0.38059	0.24988
554	0.050293429	0.291329714	0.059999714	0.066579714	0.030366571	0.095313143	0.043177143	0.053544857	0.068119143	0.161286857	0.057688857	0.139714571	0.078414286	0.240613714	0.052071429	0.115786286	0.040339429	0.263532286	0.052478	0.109211143	0.113781714	0.378310571	0.148929714	0.274081143	0.112093429	0.326885143	0.076327143	0.370828	0.122584571	0.393287429	0.197752571	0.063988	0.136046571	0.384873429	0.073022286	0.185698	0.336609429	0.090673143	0.161113714	0.376634	0.081595714	0.157800286	0.306125143	0.063701143	0.170371714	0.308603143	0.148244286	0.379456857	0.25166
555	0.050345882	0.290064118	0.059082941	0.066370588	0.029945882	0.095075882	0.042858824	0.05381	0.069628824	0.161184118	0.058195882	0.141082941	0.077941765	0.243017647	0.053250588	0.117097059	0.040853529	0.265045294	0.052978235	0.112947059	0.114104706	0.379563529	0.150140588	0.275685882	0.112168235	0.327949412	0.076293529	0.37052	0.123884706	0.395742941	0.198011176	0.063558235	0.137254706	0.382205882	0.070562941	0.185860588	0.336242353	0.091352941	0.162646471	0.375440588	0.081821765	0.158639412	0.306638235	0.064730588	0.171326471	0.310976471	0.151696471	0.384326471	0.255570588
556	0.050080588	0.291181765	0.059615294	0.066676471	0.029955882	0.095481765	0.042073529	0.052974118	0.067640588	0.160775882	0.057502353	0.1419	0.076734118	0.242605294	0.052664118	0.118107059	0.040811765	0.265218824	0.052888235	0.112341176	0.113887647	0.378174706	0.149438235	0.277076471	0.112301765	0.327666471	0.076337059	0.370825882	0.123135882	0.394125882	0.198570588	0.063948824	0.138489412	0.385954118	0.074074118	0.189582941	0.338141176	0.092151765	0.162734118	0.377315882	0.081948824	0.159655294	0.305885294	0.064942941	0.172941176	0.311326471	0.150465882	0.382637059	0.252702941
557	0.050316571	0.292413143	0.060876	0.067472857	0.029976571	0.095480857	0.042465714	0.054146857	0.068988286	0.163294571	0.058037714	0.142256571	0.076632	0.243917143	0.052543143	0.117867714	0.040803714	0.267184	0.053338857	0.113856857	0.114663429	0.380333429	0.149662	0.278985714	0.113581714	0.329736	0.077076857	0.371972857	0.124354286	0.395672857	0.200602857	0.064812857	0.139210286	0.389395143	0.073542857	0.189355143	0.337900571	0.094147714	0.162507143	0.377432	0.082273714	0.159752857	0.308237429	0.064082857	0.173083429	0.312777429	0.151648857	0.384375429	0.256495429
558	0.05027	0.296464286	0.060514286	0.068754286	0.030378571	0.09669	0.043072857	0.05435	0.068868571	0.164528571	0.059007143	0.145158571	0.078628571	0.24637	0.053782857	0.119342857	0.04264	0.26938	0.05484	0.115174286	0.116828571	0.381715714	0.149892857	0.278384286	0.115717143	0.331705714	0.077055714	0.376481429	0.126802857	0.401478571	0.202492857	0.065571429	0.141351429	0.388601429	0.07392	0.19208	0.341924286	0.09301	0.163272857	0.378592857	0.081517143	0.162482857	0.310258571	0.065284286	0.173165714	0.317778571	0.153762857	0.38898	0.259642857
559	0.052042571	0.296014	0.06153	0.070066857	0.02952	0.096362286	0.042970571	0.053669429	0.070672286	0.164525429	0.059602286	0.147563143	0.079410571	0.249829714	0.054845143	0.121579143	0.042278571	0.270538	0.055016286	0.116420286	0.117848571	0.383543714	0.152386571	0.283491714	0.116077143	0.332701429	0.077958286	0.375147429	0.128916571	0.404250286	0.202075714	0.065563143	0.141415714	0.390156	0.074977143	0.193884857	0.342438	0.094832857	0.168368857	0.378320286	0.083554571	0.165179429	0.309668286	0.066604286	0.175405143	0.320982286	0.154195143	0.391955429	0.260580571
560	0.05124	0.299926	0.062194	0.070354	0.031298	0.097644	0.044032	0.05529	0.070984	0.165058	0.060904	0.148654	0.077734	0.25015	0.054228	0.12182	0.042624	0.27253	0.055852	0.117766	0.117658	0.385836	0.153908	0.28462	0.115212	0.333894	0.07737	0.378742	0.130056	0.406488	0.201596	0.066178	0.144332	0.391364	0.074796	0.19312	0.343746	0.094064	0.169356	0.383	0.084412	0.165506	0.309944	0.066194	0.177734	0.323844	0.155142	0.392354	0.260902
561	0.052911176	0.300155882	0.064992647	0.071415294	0.031883235	0.099132059	0.045081471	0.056721765	0.070026176	0.16753	0.060283235	0.149602647	0.080190882	0.253487059	0.055239118	0.124091765	0.043563824	0.274703235	0.056858824	0.118467647	0.119678824	0.387224706	0.152976471	0.285817941	0.117454118	0.335953235	0.078955882	0.381727941	0.130040294	0.407789706	0.204594706	0.065467941	0.144544118	0.395710294	0.077679706	0.198943824	0.342127059	0.094722059	0.168866176	0.38197	0.084457941	0.166775294	0.312286176	0.065878235	0.177847353	0.326171765	0.156021176	0.394967941	0.261824412
562	0.052421429	0.302983429	0.065512857	0.071819429	0.031066857	0.099441714	0.045070571	0.056176571	0.070355714	0.166521714	0.059987429	0.151624	0.079282571	0.256050286	0.056544286	0.126229143	0.042856	0.274794286	0.05668	0.119874	0.121324	0.390021143	0.153770857	0.288297429	0.117716	0.33519	0.078478286	0.381906	0.131133714	0.409883714	0.205577714	0.067516571	0.145732	0.394421143	0.076537714	0.198892857	0.344696286	0.095491429	0.169661429	0.379467143	0.08088	0.169162857	0.312861143	0.068867429	0.180866571	0.328965143	0.157007714	0.395422571	0.263971714
563	0.050244118	0.302539412	0.062584706	0.072210588	0.032973529	0.099852353	0.045512353	0.056737647	0.069972941	0.167059412	0.060551765	0.153384706	0.078557647	0.255203529	0.055579412	0.124841176	0.044173529	0.277580588	0.056645294	0.119574118	0.120659412	0.391426471	0.155998824	0.289865882	0.119042941	0.338365882	0.079270588	0.385037647	0.13224	0.412199412	0.205755294	0.067476471	0.146878824	0.39268	0.078105882	0.199044706	0.345405294	0.095607647	0.169932353	0.381290588	0.08306	0.167804706	0.313935882	0.065748235	0.180592353	0.333048824	0.15887	0.397431765	0.267693529
564	0.051891429	0.306597429	0.064476	0.073762	0.031917714	0.099093429	0.044527143	0.057005429	0.071038286	0.169128286	0.060491714	0.154011143	0.080548857	0.25679	0.056639143	0.127711143	0.044426	0.276979429	0.05767	0.121121714	0.120694571	0.391481714	0.155653714	0.290928286	0.119256571	0.339795714	0.080134571	0.384652286	0.132459429	0.412794	0.206591714	0.067644	0.146454571	0.393054286	0.07864	0.199087714	0.345637429	0.097154	0.171516571	0.382978571	0.085266571	0.170956286	0.315344286	0.069316	0.182320857	0.333188	0.159361143	0.397222571	0.266100571
565	0.052865714	0.304469714	0.063920571	0.073352571	0.032940857	0.101797143	0.045132857	0.057411143	0.071128857	0.169976571	0.061391714	0.155524857	0.080782571	0.258411429	0.057147714	0.128914857	0.042999143	0.277603714	0.056530286	0.121795429	0.121054857	0.392073714	0.154550857	0.290595429	0.120830286	0.338549714	0.080631714	0.385202571	0.133892857	0.414038286	0.207671714	0.068473714	0.146244	0.395161429	0.079881429	0.203517429	0.346894857	0.097388	0.171589143	0.386125714	0.086616286	0.173225429	0.315924857	0.068714857	0.184148857	0.334928857	0.160581429	0.399647429	0.269069429
566	0.053592353	0.308046176	0.064341471	0.073957647	0.032746765	0.10148	0.045379412	0.057448529	0.071143824	0.170457353	0.061696176	0.156837059	0.081086176	0.260446765	0.057428529	0.129139118	0.045295882	0.279143824	0.058162941	0.122041176	0.122920294	0.394736176	0.157402941	0.293276471	0.119815882	0.340403824	0.080169118	0.385178529	0.134873529	0.416717647	0.209556176	0.069571765	0.148212353	0.397187941	0.079865882	0.204373824	0.349766176	0.099403529	0.173712059	0.386839412	0.087180294	0.171837353	0.315392353	0.068471176	0.182882353	0.338341176	0.161657941	0.40211	0.272204412
567	0.052454571	0.307911429	0.064267429	0.07403	0.032741429	0.101619143	0.045479143	0.056911714	0.071484	0.171327714	0.061182857	0.158542571	0.081493429	0.261315143	0.057423714	0.129616286	0.045326	0.280029143	0.057855143	0.123161429	0.123215429	0.395949429	0.156049143	0.294328	0.121768571	0.341133143	0.079944286	0.387027143	0.135006857	0.417786857	0.209682	0.068941714	0.149183714	0.394346571	0.078321714	0.203597429	0.350340857	0.099778	0.175882571	0.386245714	0.086772571	0.172351429	0.318083429	0.068594857	0.184725143	0.340905714	0.162588	0.403731714	0.271625143
568	0.053062353	0.308545294	0.063960588	0.073906471	0.032688235	0.101137059	0.045802941	0.05707	0.070948824	0.171502353	0.061830588	0.160004706	0.081108235	0.261166471	0.057306471	0.130598235	0.044957059	0.282502353	0.058465882	0.123945294	0.124517647	0.397072941	0.156585882	0.295048824	0.121170588	0.341377059	0.080921176	0.387622353	0.136359412	0.418615294	0.210171765	0.069817647	0.148862941	0.396739412	0.080727059	0.207657647	0.350221765	0.100345882	0.174197647	0.388354118	0.087040588	0.175263529	0.318775882	0.070212941	0.187481765	0.342401176	0.164004118	0.404184706	0.273750588
569	0.053041429	0.311618857	0.065093429	0.075178857	0.032349429	0.101836857	0.046120857	0.058212571	0.070382857	0.171641429	0.062112857	0.160932857	0.082444286	0.262302857	0.057810286	0.132373143	0.045595714	0.281116571	0.058711714	0.125162	0.123830286	0.396749714	0.157018571	0.296120857	0.121935429	0.342848857	0.080211714	0.389384571	0.136586571	0.419732286	0.211217429	0.070154	0.150476286	0.399291429	0.080935714	0.209780571	0.352551429	0.100665143	0.177530286	0.388367714	0.087635714	0.176872571	0.321687143	0.070465143	0.188113143	0.343828	0.163547143	0.403807143	0.273598
570	0.053175588	0.312946176	0.066060294	0.076443824	0.032735882	0.102262353	0.045688235	0.057482941	0.071619118	0.174158235	0.062589412	0.163104412	0.081115294	0.262993529	0.05792	0.133103529	0.045103235	0.283629118	0.058107647	0.126469412	0.124054118	0.396255	0.157915882	0.298724412	0.122052353	0.343483235	0.081271471	0.388884706	0.135697941	0.417990588	0.210227647	0.070013824	0.150248529	0.397314412	0.080465588	0.207948235	0.352017941	0.100358529	0.177029706	0.389503824	0.088627647	0.177225588	0.320026765	0.070499412	0.189595588	0.344527647	0.163672059	0.403258529	0.274888529
571	0.052815294	0.31352	0.065402941	0.076470588	0.032512941	0.102628235	0.046308235	0.058014118	0.072072941	0.174816471	0.063264118	0.164845294	0.082605882	0.266872353	0.059958235	0.134477059	0.04528	0.286131765	0.058645294	0.127621765	0.124670588	0.399512353	0.158157059	0.300249412	0.123934118	0.345899412	0.082578824	0.393499412	0.138163529	0.42349	0.213912941	0.072257059	0.152186471	0.396292941	0.080865294	0.209491765	0.35284	0.100864118	0.178418235	0.389764118	0.088093529	0.179109412	0.320588235	0.069802941	0.189157647	0.347622353	0.167489412	0.408002353	0.277470588
572	0.053301471	0.314722353	0.065145588	0.076848824	0.033729706	0.103957353	0.046344412	0.059534706	0.074190588	0.177425294	0.06382	0.168216471	0.083815882	0.268915882	0.059338824	0.136299706	0.046891471	0.285942059	0.059944118	0.128599118	0.126134412	0.400356176	0.160481176	0.304057353	0.125559706	0.346862059	0.082434706	0.394032059	0.140312647	0.428185294	0.213297059	0.071233235	0.152119706	0.394558235	0.080664706	0.209959706	0.350331765	0.100429706	0.177457647	0.387776765	0.087143235	0.177696471	0.318779412	0.06962	0.190892059	0.352802353	0.16807	0.410196765	0.280241176
573	0.05526	0.317602857	0.067027143	0.079281429	0.034301429	0.104901429	0.048095714	0.060717143	0.073665714	0.17726	0.064585714	0.167658571	0.083301429	0.269871429	0.059677143	0.138155714	0.045548571	0.287037143	0.060165714	0.129432857	0.126937143	0.402325714	0.161417143	0.303652857	0.12545	0.348497143	0.083334286	0.396768571	0.141355714	0.430287143	0.214404286	0.072794286	0.154205714	0.395684286	0.082201429	0.211974286	0.350397143	0.100127143	0.17798	0.386104286	0.086578571	0.17923	0.319482857	0.071122857	0.190341429	0.355132857	0.16944	0.413167143	0.281787143
574	0.054536286	0.318972571	0.066680857	0.078592571	0.033601714	0.105140286	0.046878857	0.060152286	0.072772	0.17719	0.064503714	0.169861429	0.083530857	0.272074857	0.060771429	0.138436857	0.047456	0.288279429	0.060371143	0.130036	0.12738	0.402616	0.161520857	0.305312571	0.127170571	0.348783429	0.083636857	0.399277714	0.142270286	0.430699143	0.214701429	0.072646857	0.154666571	0.395966571	0.082300286	0.212441714	0.350575429	0.101102857	0.178296857	0.386862	0.087456571	0.180058571	0.320390571	0.070892571	0.191308	0.359054	0.169105429	0.413876571	0.281944
575	0.054848824	0.320388529	0.067834706	0.079670882	0.033616176	0.105084412	0.046766765	0.059505	0.071740588	0.178198824	0.063918529	0.170400588	0.083297353	0.271541471	0.059393235	0.138659412	0.047447059	0.288473529	0.060989412	0.131847353	0.127285	0.404220882	0.160010882	0.306614706	0.125558824	0.348939118	0.083307941	0.399109706	0.141617353	0.430481765	0.215191471	0.071728824	0.154790294	0.402200588	0.083275882	0.214438529	0.350596471	0.102215882	0.180304118	0.388566471	0.086497059	0.181044412	0.322112353	0.071435	0.192404706	0.359996471	0.169770294	0.414470294	0.282079706
576	0.054732353	0.320854118	0.068055294	0.079537647	0.034323529	0.105580588	0.048018824	0.060491176	0.072238235	0.178778824	0.064494706	0.171475882	0.083251765	0.272372941	0.060472353	0.140072941	0.046947059	0.290472941	0.059425294	0.132401765	0.128454706	0.403708824	0.16038	0.307437647	0.126579412	0.349573529	0.084001765	0.398631765	0.142325294	0.431794118	0.216068824	0.072840588	0.155327647	0.397628824	0.082845882	0.215857647	0.352914706	0.101429412	0.179332941	0.387457647	0.087882353	0.182757059	0.322030588	0.071939412	0.193814118	0.359822941	0.170818235	0.413815294	0.283548235
577	0.05547	0.324595	0.069375	0.081855	0.03403	0.10573	0.047185	0.059	0.073945	0.18031	0.0649	0.174305	0.084675	0.276495	0.060945	0.14195	0.04863	0.291455	0.061775	0.133335	0.1291	0.40692	0.160905	0.310355	0.127165	0.352745	0.083535	0.40143	0.14386	0.43602	0.218285	0.074195	0.15749	0.397555	0.08292	0.215635	0.352075	0.10158	0.180305	0.387165	0.08718	0.18213	0.32104	0.071645	0.19377	0.365355	0.17222	0.41773	0.286595
578	0.054515882	0.323302353	0.067876471	0.081343529	0.034625882	0.106407059	0.048137059	0.060731765	0.073402941	0.180406471	0.06512	0.174618235	0.084494118	0.276937647	0.061205294	0.142981176	0.047502353	0.292581765	0.062464706	0.134314706	0.130533529	0.409321765	0.16283	0.310948235	0.128166471	0.353475882	0.084478235	0.402026471	0.14499	0.437191765	0.217652353	0.074367647	0.158192353	0.404028824	0.084705294	0.218395882	0.353678824	0.10372	0.181392353	0.389366471	0.087678824	0.184888824	0.324167059	0.072854118	0.195998235	0.365549412	0.172260588	0.419144118	0.287188824
579	0.055292353	0.326021176	0.068772059	0.08233	0.034347353	0.105789118	0.048863235	0.06193	0.073747647	0.183169412	0.066660294	0.177851765	0.085456471	0.278372647	0.062105	0.143639118	0.048500882	0.294768529	0.062286765	0.136505	0.131533529	0.409513235	0.161919412	0.313713529	0.128284412	0.352607353	0.084975882	0.403459118	0.145123824	0.436931176	0.219805882	0.074587647	0.158153235	0.401885294	0.084971471	0.219977941	0.356445294	0.10388	0.182898824	0.390849706	0.089173824	0.185790882	0.325304118	0.073012059	0.197715588	0.368608529	0.174439118	0.421281471	0.288224706
580	0.05657	0.327336471	0.0683	0.083309412	0.033978824	0.108097059	0.048525294	0.061232941	0.074042941	0.182771176	0.065603529	0.177541176	0.085610588	0.280736471	0.062357647	0.145132941	0.048871176	0.295882353	0.063511176	0.137438824	0.130906471	0.411578824	0.162132941	0.315030588	0.129855882	0.355855882	0.084930588	0.40619	0.146095294	0.441653529	0.22062	0.074950588	0.160017647	0.399095882	0.084631176	0.219314118	0.3537	0.102992353	0.182429412	0.388756471	0.088391765	0.186469412	0.32286	0.072751765	0.196383529	0.373351176	0.176098235	0.423548824	0.291939412
581	0.05713	0.329759412	0.070747059	0.084873824	0.036515	0.109104118	0.048550882	0.062925	0.075371471	0.183856471	0.066633235	0.179844706	0.085929706	0.282121471	0.063394706	0.146933235	0.049598824	0.296300588	0.063406471	0.137561471	0.132467941	0.414174118	0.163682941	0.317233235	0.130869118	0.357903529	0.08657	0.407271176	0.147762647	0.443468529	0.222237941	0.076237353	0.160763824	0.404976176	0.085817647	0.221352941	0.353346176	0.104051765	0.182540882	0.388921176	0.087735	0.187418529	0.325156176	0.073577941	0.198286176	0.377498529	0.178405882	0.426971765	0.293899118
582	0.055961765	0.329394118	0.069867059	0.085582941	0.037567647	0.110384706	0.050477647	0.064574118	0.074967647	0.184894118	0.066745882	0.181748824	0.086404118	0.284955294	0.063901176	0.14673	0.048968235	0.298879412	0.063557647	0.139811765	0.133227059	0.416724118	0.16474	0.316	0.132118235	0.359217059	0.086834706	0.40767	0.149941176	0.448542353	0.223452941	0.075485294	0.163098235	0.408977059	0.087102353	0.224429412	0.359908235	0.106261176	0.185505882	0.393807059	0.090135882	0.19123	0.329531765	0.074767059	0.202045882	0.378590588	0.179786471	0.429482353	0.296181765
583	0.056987714	0.332112857	0.071305429	0.085873714	0.035738286	0.110198286	0.047798571	0.063838857	0.076381143	0.185269143	0.069253143	0.183663143	0.086551429	0.286648857	0.064214857	0.149790571	0.050529429	0.300622286	0.065135429	0.141188571	0.134342286	0.417688286	0.168642857	0.319434286	0.134667429	0.360260571	0.085973143	0.410880857	0.151148571	0.452162286	0.224883143	0.077368286	0.164287429	0.406921143	0.087783143	0.226523429	0.359154286	0.106603429	0.187414857	0.394499714	0.089868286	0.191549714	0.329792571	0.075448	0.202955143	0.385884	0.181033714	0.431458857	0.297510571
584	0.057288235	0.333903529	0.071836176	0.087831176	0.037033824	0.111023824	0.050256176	0.064903235	0.077636176	0.187305	0.068556765	0.186651765	0.088297647	0.288715	0.066218235	0.149643824	0.051018235	0.299770882	0.064816765	0.142459412	0.134399412	0.418376176	0.169	0.321701176	0.135958529	0.362054412	0.087060294	0.414638824	0.153279412	0.454023529	0.225487353	0.077965588	0.164033824	0.399774412	0.086120294	0.224957647	0.358520294	0.103985588	0.185915588	0.392145294	0.089759118	0.191150294	0.328422647	0.074498529	0.201411765	0.387549412	0.180809118	0.432337647	0.301318824
585	0.057421765	0.334467647	0.07149	0.086866471	0.036924118	0.111497059	0.050481176	0.065014706	0.076608235	0.187035882	0.069935882	0.187841765	0.08689	0.289294706	0.065152941	0.152043529	0.050565294	0.302605294	0.065122941	0.142832353	0.135598235	0.420082353	0.165527647	0.324711765	0.135537059	0.361651176	0.085627059	0.415542353	0.154307059	0.457733529	0.224517059	0.078642941	0.163953529	0.410796471	0.088117059	0.228079412	0.358268824	0.106833529	0.187015294	0.393361176	0.089137647	0.192435882	0.329311176	0.075785882	0.20383	0.390800588	0.182885294	0.435871176	0.302956471
586	0.058133235	0.337388529	0.072301765	0.088176176	0.036973235	0.110739412	0.049594706	0.064371471	0.076702941	0.189120882	0.071003235	0.190652059	0.089201765	0.291553529	0.066645588	0.152372941	0.05126	0.304580588	0.065662647	0.143456765	0.137087647	0.420710588	0.167589412	0.323248529	0.136948824	0.363156765	0.089303824	0.41683	0.154894118	0.456889412	0.225453824	0.079128824	0.165434706	0.419325882	0.091212353	0.233938235	0.363761471	0.110200882	0.191032059	0.398157647	0.09112	0.196445	0.335477647	0.077911471	0.209163235	0.394686176	0.183562353	0.436010882	0.303634706
587	0.057194706	0.339706765	0.072377941	0.088727647	0.038012941	0.111602353	0.050967353	0.065262353	0.077703824	0.189304412	0.070076176	0.191996765	0.088837353	0.292750294	0.066391176	0.154411765	0.053541176	0.304432941	0.067590588	0.146243529	0.139042941	0.424543824	0.169241765	0.326426176	0.138316471	0.365328529	0.088784706	0.418740294	0.157237941	0.462179706	0.227759412	0.079160294	0.167407059	0.412565	0.090742059	0.234076176	0.365823235	0.109453235	0.192612059	0.401510294	0.093173529	0.199004706	0.335209118	0.077932941	0.209116471	0.396665588	0.185698529	0.438520294	0.305920882
588	0.057908235	0.341751176	0.074227647	0.090414706	0.038098824	0.113611176	0.051417647	0.067312353	0.077918235	0.189422353	0.070913529	0.193514706	0.089668235	0.294151765	0.066435294	0.156245882	0.054781176	0.307580588	0.067886471	0.147651765	0.138661765	0.424537647	0.169796471	0.328349412	0.139063529	0.367732941	0.089972353	0.421181765	0.157685882	0.462971765	0.229007647	0.079851765	0.169110588	0.410961765	0.09053	0.23435	0.363701765	0.108531765	0.191945882	0.398925294	0.091807647	0.198441176	0.335181176	0.077841765	0.209407059	0.399681765	0.185961176	0.441572941	0.305732353
589	0.057004286	0.343869714	0.073208571	0.090248571	0.038355429	0.112943714	0.052344286	0.067598	0.076444571	0.188933429	0.070747429	0.194474286	0.090281429	0.296142286	0.067931143	0.157422571	0.053564286	0.307223429	0.068937143	0.149794571	0.139893143	0.426492	0.170556286	0.33046	0.140068286	0.368950571	0.090094857	0.423529429	0.158189429	0.465238	0.230802857	0.079636857	0.170142	0.419959143	0.092216571	0.237919714	0.366487714	0.111416286	0.194005143	0.402300857	0.092084571	0.201323714	0.336822	0.078934571	0.211916571	0.401587714	0.188758571	0.443433714	0.309460286
590	0.058183235	0.344081471	0.073252059	0.092679412	0.037765588	0.113942353	0.051025882	0.066223529	0.079152941	0.191332647	0.071572059	0.197449706	0.091045882	0.296855	0.068142059	0.157998824	0.054286176	0.309859706	0.069267647	0.150354412	0.138516471	0.42779	0.169373235	0.333324118	0.140753529	0.370527941	0.090148235	0.424396176	0.158825	0.467362353	0.230321765	0.080034118	0.170946471	0.414457353	0.092858235	0.238550882	0.367187353	0.110830882	0.194195	0.403167941	0.093187059	0.202808235	0.338910882	0.079661176	0.213206765	0.402342647	0.189764412	0.443026471	0.307931765
591	0.060353529	0.346848235	0.076687647	0.095305294	0.03907	0.115855294	0.053102353	0.069460588	0.079703529	0.192686471	0.071612353	0.201381176	0.089514706	0.298541765	0.069042941	0.159832941	0.053772353	0.309610588	0.06894	0.150824706	0.141227059	0.4288	0.170094118	0.334998235	0.141968824	0.370193529	0.089524118	0.425786471	0.161004706	0.469695294	0.231254118	0.080672353	0.171268824	0.422101765	0.09482	0.242227059	0.370247647	0.112734706	0.196825882	0.405051176	0.092928824	0.204893529	0.340835882	0.080494118	0.216444706	0.40638	0.190413529	0.446915882	0.312562941
592	0.05903	0.349431176	0.074537059	0.095644706	0.038181176	0.114616471	0.052564706	0.067832941	0.077872941	0.193392941	0.071114118	0.200470588	0.090247059	0.300295882	0.068283529	0.161191176	0.054961176	0.311995882	0.069335294	0.152892353	0.141775294	0.429691176	0.174098824	0.336152941	0.142818235	0.373656471	0.092096471	0.428355294	0.160858824	0.471169412	0.233052353	0.082339412	0.172555882	0.424617059	0.095650588	0.245438235	0.372745882	0.114848824	0.198837647	0.408668824	0.09513	0.208588235	0.344125882	0.082257647	0.219147059	0.408548824	0.191181765	0.445965882	0.311328235
593	0.059332	0.352172857	0.075223429	0.094786571	0.039539429	0.115454857	0.052731714	0.068739143	0.078687143	0.193805143	0.071894857	0.202689714	0.089777429	0.30279	0.068753429	0.161654286	0.054137143	0.312372857	0.070014857	0.153768857	0.142556	0.430954571	0.172440286	0.339681143	0.143789429	0.372020571	0.091654286	0.427994857	0.162711714	0.473282286	0.233685429	0.082066	0.174545714	0.425529143	0.097243143	0.247948286	0.375860286	0.116181143	0.201644857	0.411660286	0.096265143	0.211087143	0.346877429	0.082630286	0.220535714	0.40973	0.192787143	0.448618286	0.312968
594	0.059839118	0.352017059	0.077776765	0.096255882	0.037583529	0.115442059	0.052506471	0.067578235	0.079864412	0.194801471	0.072337941	0.204213235	0.091921176	0.305634412	0.069981765	0.164933235	0.054405588	0.31368	0.070491176	0.154692353	0.143921176	0.431223824	0.170698824	0.339815882	0.144560294	0.374684706	0.090992647	0.431130294	0.163668235	0.476829118	0.234981471	0.083711471	0.175640588	0.427461176	0.098755588	0.250515	0.375585294	0.116146176	0.202155588	0.414896765	0.097568529	0.212475	0.34763	0.083917647	0.223000588	0.413978235	0.193113529	0.450925	0.316356765
595	0.061442941	0.355511176	0.076960588	0.098286471	0.040205588	0.116712941	0.051997647	0.068698529	0.080433824	0.195523824	0.075298529	0.207222941	0.09225	0.303244412	0.070609412	0.165790882	0.058221471	0.315817353	0.072881176	0.157591176	0.143789118	0.434927353	0.173308235	0.342272941	0.144012647	0.376120294	0.091890882	0.431192059	0.163678529	0.478009706	0.235190588	0.082133824	0.176404706	0.420795882	0.097195294	0.250284412	0.374824118	0.114352941	0.201287941	0.411078824	0.097506471	0.212437647	0.346796765	0.083791471	0.223572647	0.413806176	0.197079412	0.454324412	0.317921765
596	0.060928529	0.356823529	0.078442941	0.097845882	0.040944118	0.117205	0.053544118	0.069528529	0.079167059	0.196858824	0.074054706	0.208119706	0.091502941	0.307773235	0.070666176	0.167872647	0.058498235	0.319129118	0.073563824	0.160416176	0.144925588	0.435167059	0.175048235	0.344158235	0.146606765	0.378413824	0.092789706	0.433261765	0.165955588	0.481309706	0.237630882	0.084753824	0.177918824	0.424135882	0.097717353	0.249935882	0.375064706	0.116063529	0.203017059	0.410616471	0.096790294	0.213599706	0.346418529	0.084208529	0.222827353	0.421592059	0.197807647	0.454764706	0.321087059
597	0.061731176	0.35605	0.079367647	0.099268235	0.041484706	0.118449412	0.05419	0.071021176	0.079510588	0.198744118	0.073920588	0.209847059	0.092125882	0.309081176	0.072200588	0.170432353	0.05607	0.317131765	0.070931176	0.15739	0.146295294	0.437749412	0.173498235	0.344202941	0.14856	0.379914706	0.092850588	0.435894118	0.16664	0.480045882	0.237618235	0.084794706	0.178638824	0.434484706	0.100078235	0.255306471	0.378871765	0.118491765	0.205640588	0.414552353	0.097359412	0.216910588	0.350711176	0.085858235	0.226132353	0.420492353	0.198652941	0.454421765	0.321878824
598	0.061500588	0.35849	0.077075294	0.100121765	0.04059	0.118358235	0.054748824	0.071562353	0.082097059	0.198187059	0.074548235	0.212642353	0.092031765	0.310657059	0.071807647	0.169668824	0.057497647	0.318888824	0.070915294	0.160559412	0.146615294	0.441205294	0.174110588	0.347568235	0.147233529	0.380076471	0.094841176	0.436891765	0.166099412	0.483158235	0.24034	0.085381176	0.178347647	0.430274118	0.101187059	0.25729	0.381742941	0.119496471	0.207342353	0.416371765	0.098265882	0.218145294	0.353261176	0.086742353	0.229169412	0.422978824	0.199344118	0.457471765	0.323194706
599	0.061058824	0.36077	0.079752353	0.100779412	0.040197059	0.118679412	0.054382941	0.071167059	0.08092	0.198748824	0.07637	0.215101765	0.093148235	0.312242353	0.072065294	0.171445882	0.05693	0.319558824	0.073222941	0.161250588	0.148051765	0.440364706	0.173546471	0.345611765	0.148237059	0.382315294	0.094227647	0.437412941	0.165671765	0.48489	0.24143	0.085770588	0.179544118	0.438421176	0.103032941	0.261767059	0.382256471	0.121458235	0.207899412	0.418851765	0.098295294	0.220370588	0.353877647	0.087568824	0.231662941	0.426805882	0.200860588	0.458758235	0.324115882
600	0.061826471	0.361385294	0.078802941	0.100147059	0.040626471	0.118464118	0.053647647	0.071002941	0.079717647	0.198836471	0.074532941	0.212968235	0.093534706	0.312180588	0.071872941	0.171843529	0.057769412	0.319523529	0.073775882	0.163687647	0.147288235	0.438884706	0.173414118	0.34913	0.146158824	0.381081176	0.094318824	0.439055882	0.165611765	0.483310588	0.2399	0.085574706	0.179177059	0.435	0.103535294	0.262324118	0.385058235	0.120549412	0.209675882	0.420628235	0.099668235	0.222985882	0.356937647	0.086807059	0.231866471	0.425031176	0.199924118	0.458220588	0.323474706
601	0.061337059	0.361399412	0.078844118	0.101602353	0.040404118	0.118825294	0.054375294	0.072451176	0.080937059	0.202475882	0.075068235	0.217074118	0.092871176	0.314012941	0.072067647	0.173215882	0.059026471	0.320853529	0.073960588	0.165134118	0.148645882	0.440790588	0.173467647	0.351887059	0.147345882	0.380362941	0.09454	0.440367647	0.166887059	0.483759412	0.242485294	0.086746471	0.181203529	0.432760588	0.102867059	0.263688824	0.384879412	0.120934118	0.210830588	0.422120588	0.100790588	0.224465882	0.355996471	0.088217647	0.233269412	0.428910588	0.201344118	0.458941765	0.325278235
602	0.062580588	0.363720588	0.080091765	0.103747647	0.042184706	0.120247647	0.055211765	0.073519412	0.082797647	0.202818235	0.075937059	0.21841	0.094008824	0.317310588	0.0739	0.175137059	0.059588235	0.322097647	0.074979412	0.164937059	0.150679412	0.444641176	0.176329412	0.354137059	0.148625882	0.384393529	0.094814706	0.442985294	0.169408235	0.489450588	0.243921176	0.085794706	0.182298824	0.43649	0.104209412	0.265047647	0.383908235	0.121437059	0.2117	0.421590588	0.100630588	0.225111176	0.357130588	0.088472353	0.234553529	0.432758235	0.204557647	0.466169412	0.330062353
603	0.061024118	0.365878235	0.080015882	0.103777647	0.041384118	0.120404118	0.055608824	0.072715294	0.082820588	0.204557647	0.079298824	0.223340588	0.09692	0.319492941	0.074564706	0.176518235	0.059970588	0.325928824	0.076076471	0.167317647	0.151623529	0.447291176	0.17541	0.356988824	0.152651176	0.387462941	0.095328235	0.444618824	0.171176471	0.495290588	0.246664118	0.088527647	0.185637059	0.437818824	0.104322353	0.266285294	0.386525882	0.123554118	0.212477059	0.423635882	0.101184706	0.225784118	0.359047059	0.089787059	0.236305882	0.437722941	0.206582941	0.466857647	0.328984706
604	0.063185882	0.367203529	0.081257059	0.106931765	0.041115294	0.120640588	0.055698824	0.07263	0.082977059	0.204653529	0.07761	0.223819412	0.096714706	0.320618235	0.075262941	0.177802941	0.059184706	0.324743529	0.075542941	0.167746471	0.152561176	0.449097647	0.175775882	0.358508824	0.151701765	0.386447647	0.096256471	0.44418	0.172235882	0.496738235	0.245932353	0.088747647	0.185800588	0.44157	0.106362353	0.270218824	0.387097647	0.124609412	0.214727647	0.426428824	0.101944706	0.229567059	0.361037059	0.090946471	0.238465294	0.439832353	0.207198235	0.469771176	0.334433529
605	0.064312353	0.371525882	0.081023529	0.106539412	0.043858824	0.122544706	0.056457647	0.074614118	0.084283529	0.205987647	0.078715882	0.226065882	0.095495882	0.321802353	0.074422941	0.178726471	0.060886471	0.329688235	0.076911765	0.171603529	0.152464118	0.450541176	0.176677647	0.360650588	0.154023529	0.389687647	0.098024118	0.447367647	0.172723529	0.499507647	0.246182941	0.088174706	0.187882353	0.443128235	0.107393529	0.272308824	0.388939412	0.124399412	0.215785882	0.426911176	0.102485882	0.231038824	0.362892941	0.091057647	0.240202941	0.442514118	0.207670588	0.469379412	0.3334
606	0.062977647	0.370301765	0.080534118	0.105197059	0.042945294	0.122751176	0.056821176	0.074703529	0.082965882	0.203724118	0.077992941	0.227854118	0.096442941	0.32258	0.075978235	0.181085882	0.060905882	0.326771176	0.076935882	0.172085882	0.153715294	0.451024706	0.177544118	0.362498235	0.154642353	0.389690588	0.097221765	0.449485294	0.173794706	0.501052353	0.247826471	0.089742353	0.187365882	0.441127059	0.108668824	0.273171176	0.389815882	0.124351176	0.21686	0.428121765	0.103297059	0.232364118	0.363864706	0.092447059	0.242254118	0.443675294	0.208984706	0.471975882	0.335750588
607	0.063965882	0.374294706	0.081657059	0.106972941	0.041852353	0.121601765	0.055022941	0.074001176	0.083022353	0.206225294	0.078481765	0.228914118	0.095457647	0.323866471	0.0753	0.181561765	0.061906471	0.329779412	0.078882941	0.175784118	0.154255882	0.452014706	0.176827059	0.365174706	0.153381176	0.390457647	0.0975	0.449584706	0.173987647	0.499668824	0.248948235	0.089847647	0.187727647	0.448022353	0.109014706	0.276670588	0.392228235	0.126861176	0.219392353	0.430544118	0.105194706	0.237014118	0.36592	0.093743529	0.244752941	0.442984706	0.207722353	0.472694706	0.334110588
608	0.063275	0.374645588	0.083222353	0.107857647	0.041665294	0.121281471	0.055936176	0.074906176	0.083029412	0.206605294	0.079409706	0.230249706	0.096287059	0.326216765	0.075702353	0.183983824	0.061868529	0.329309412	0.078404412	0.174930882	0.155168824	0.451547941	0.176656765	0.366943824	0.153657647	0.390130882	0.098527647	0.449557353	0.173398824	0.500301765	0.249137353	0.090262353	0.188502059	0.444950882	0.110337353	0.278823529	0.394714118	0.126804706	0.220330294	0.433246176	0.105565588	0.237614706	0.366402353	0.09462	0.245675	0.445863235	0.208713529	0.472025588	0.335875588
609	0.065920588	0.377687059	0.085390294	0.111025	0.042892059	0.123322941	0.056751765	0.076094706	0.083878824	0.209562647	0.079513529	0.231850294	0.097231765	0.328023824	0.076055882	0.184257647	0.061622941	0.332642059	0.078991176	0.176620882	0.155227059	0.455447353	0.177635	0.370039118	0.155309412	0.394034706	0.098929412	0.453559118	0.176091176	0.504350294	0.251428235	0.091190588	0.191574706	0.450058529	0.111800588	0.280777353	0.393959412	0.128135294	0.222502941	0.433370294	0.105024706	0.238078235	0.368827647	0.094992647	0.247140294	0.448821176	0.211532353	0.475465882	0.336977647
610	0.063713529	0.378242647	0.084187647	0.112025	0.044012941	0.124287059	0.058509412	0.076023824	0.085657941	0.210909118	0.082206471	0.235498235	0.098741176	0.330388529	0.0775	0.186982059	0.064925294	0.334771471	0.077469706	0.177786471	0.157389118	0.459498529	0.178402941	0.371762647	0.156764118	0.395371765	0.100311176	0.456433235	0.178357353	0.508409412	0.253522647	0.091825882	0.193111176	0.449019412	0.113819706	0.283767941	0.395773529	0.129251765	0.222638529	0.435717353	0.104982353	0.239114706	0.370557941	0.095098235	0.249351176	0.453025882	0.212532059	0.477716765	0.340602353
611	0.066516471	0.380293529	0.085251765	0.114467059	0.042446471	0.123938824	0.057117647	0.076482353	0.085045294	0.210791765	0.082301176	0.236811765	0.099013529	0.330503529	0.078620588	0.187932353	0.06524	0.335879412	0.080505882	0.180527059	0.15827	0.458335294	0.179368824	0.374092941	0.158679412	0.397664118	0.101837647	0.459228824	0.178283529	0.511210588	0.253227647	0.093268235	0.193358824	0.453061765	0.114616471	0.28744	0.396811176	0.129604118	0.223680588	0.436567647	0.1063	0.242691176	0.371226471	0.096623529	0.251605882	0.455872941	0.216071765	0.48247	0.343788824
612	0.065317647	0.380178824	0.085381765	0.112868824	0.044945294	0.124267059	0.058343529	0.078435294	0.084751176	0.210869412	0.081414118	0.237822941	0.097213529	0.331442941	0.078333529	0.188007647	0.062660588	0.333921765	0.07852	0.17895	0.159882353	0.459449412	0.178434706	0.372915882	0.159102941	0.397478235	0.099601176	0.457243529	0.17688	0.512518235	0.253324706	0.091341765	0.193632941	0.457355294	0.116694118	0.289847059	0.399886471	0.131982353	0.224802353	0.438631765	0.107698235	0.245369412	0.373117059	0.097214118	0.25392	0.458717647	0.216218235	0.484427059	0.346239412
613	0.065501176	0.383310294	0.085346471	0.114550588	0.042603235	0.124462647	0.058227941	0.076680588	0.084262647	0.212748824	0.081526765	0.240362941	0.098366176	0.332818235	0.077157647	0.187994118	0.064521176	0.335801471	0.080877941	0.180476765	0.158162941	0.457949118	0.177916471	0.376821765	0.158252941	0.398874118	0.100499706	0.459052647	0.177700588	0.510848235	0.254277059	0.092585294	0.192900882	0.455566176	0.116240294	0.29179	0.399871765	0.133493824	0.227543824	0.439042059	0.107687647	0.245911765	0.376843235	0.098783529	0.255614118	0.457704412	0.216114118	0.480713235	0.344908824
614	0.065141176	0.382906765	0.086180588	0.11264	0.044842059	0.124810588	0.060276176	0.078542353	0.084800588	0.213674118	0.082174412	0.239827353	0.098580588	0.334750588	0.078512941	0.191017647	0.063657941	0.333623529	0.08007	0.179955	0.158462941	0.459778824	0.177362059	0.376317647	0.158351765	0.397523824	0.100745882	0.459435588	0.179923529	0.516685882	0.254751765	0.092669706	0.192592647	0.45802	0.115591471	0.293267353	0.402677353	0.133724412	0.229793235	0.44397	0.110709706	0.248521471	0.378513529	0.098967941	0.257588824	0.459202941	0.217766765	0.482735294	0.344901765
615	0.06867	0.38587	0.08796	0.11657	0.04437	0.12509	0.05823	0.07915	0.08569	0.21656	0.0841	0.24425	0.0998	0.33689	0.07941	0.19281	0.06435	0.33829	0.08043	0.18227	0.16148	0.46434	0.17954	0.3771	0.16066	0.39965	0.10108	0.46161	0.185	0.52355	0.25844	0.09435	0.19585	0.46007	0.11876	0.29714	0.4043	0.13508	0.22958	0.44108	0.10686	0.24847	0.3787	0.10145	0.26255	0.46279	0.21893	0.4843	0.34916
616	0.064977647	0.387728824	0.086336471	0.116287059	0.044187059	0.125963529	0.058941176	0.080101176	0.087539412	0.214099412	0.083844706	0.245102941	0.102235294	0.338295882	0.081122353	0.195745882	0.066445294	0.340691765	0.085308235	0.186480588	0.16287	0.464082941	0.178518824	0.379989412	0.162317647	0.402107059	0.104414118	0.46434	0.183566471	0.527067647	0.256677647	0.092695294	0.196072941	0.459419412	0.12045	0.29973	0.402867059	0.133572353	0.231092353	0.444418824	0.109824706	0.252062941	0.380091765	0.100716471	0.260588824	0.473347059	0.223736471	0.48957	0.356360588
617	0.066978235	0.390088235	0.089566765	0.118047059	0.045118824	0.125964706	0.058620294	0.078359706	0.086928235	0.216462941	0.084839118	0.247357941	0.10132	0.342126176	0.081745882	0.194809706	0.065947353	0.344541176	0.083411176	0.187923529	0.163922941	0.467155294	0.182018235	0.385104412	0.16448	0.404804706	0.103316176	0.468882353	0.185121765	0.528215	0.260569118	0.095658529	0.200206765	0.460196176	0.120238824	0.301442647	0.407118824	0.135624118	0.232705882	0.443858529	0.112872647	0.254259118	0.383964412	0.102440882	0.262834118	0.472535294	0.221722647	0.492557353	0.354577059
618	0.068426364	0.390718485	0.089273333	0.120444242	0.045817879	0.127686364	0.058939091	0.079894848	0.086587879	0.215620303	0.084867273	0.250555455	0.104315758	0.342814848	0.083424545	0.198630303	0.06871697	0.343197879	0.083168485	0.187436364	0.165680606	0.469507879	0.183437273	0.382835152	0.165037879	0.404731515	0.105416061	0.47245	0.186438182	0.530765758	0.263083939	0.098601818	0.204446364	0.461953333	0.122966667	0.302562121	0.408016667	0.137192424	0.234208182	0.446007576	0.111568788	0.253524848	0.385644242	0.103851515	0.265065152	0.474558485	0.223943636	0.492391212	0.357894545
619	0.068483529	0.393882353	0.089114706	0.122052941	0.047170588	0.129822353	0.061754706	0.082237647	0.089341176	0.219880588	0.087691765	0.254905882	0.102907059	0.344036471	0.081498235	0.198972353	0.068257059	0.344405882	0.084482941	0.188258824	0.164962941	0.471325882	0.182446471	0.385985882	0.166441765	0.406094118	0.103341176	0.471336471	0.188840588	0.53357	0.263538824	0.095485882	0.201404706	0.468168824	0.122298235	0.306244706	0.410172941	0.138642353	0.235884706	0.450036471	0.113751765	0.258486471	0.38746	0.103521765	0.267547059	0.478452941	0.226497059	0.499252353	0.359271176
620	0.067151765	0.396434412	0.089510882	0.121661176	0.046211765	0.129318824	0.060094118	0.080702941	0.088372647	0.218215	0.087726471	0.252155294	0.105406176	0.349281176	0.084631765	0.200665588	0.066926176	0.343920588	0.084110588	0.188748235	0.165321176	0.472242059	0.184065	0.388847941	0.167084118	0.409755294	0.103949118	0.471850882	0.188021765	0.534637647	0.262737941	0.096833529	0.202363235	0.464220588	0.123437941	0.308219412	0.410582941	0.138884412	0.236852647	0.450264412	0.113086765	0.261108824	0.388451765	0.105392941	0.269044118	0.482795588	0.227469412	0.500543824	0.363089412
621	0.068161176	0.397555882	0.090707647	0.123455882	0.046265294	0.130668824	0.061232941	0.082793529	0.088934706	0.216990588	0.085695294	0.255054118	0.105742353	0.351342941	0.084990588	0.20383	0.070667647	0.349408824	0.087430588	0.195730588	0.166984706	0.474392353	0.18458	0.391462353	0.16806	0.409302353	0.107012941	0.475895882	0.18959	0.536437647	0.266667059	0.097050588	0.205652353	0.470742941	0.125718824	0.311417647	0.411465882	0.140870588	0.239408824	0.452636471	0.112975294	0.261148824	0.391059412	0.106111765	0.271163529	0.482852941	0.228917059	0.501591176	0.365291765
622	0.068127273	0.400974545	0.091503636	0.124917273	0.047226364	0.130433636	0.061811818	0.083409091	0.091326364	0.219711818	0.087204545	0.260094545	0.105095455	0.349108182	0.085404545	0.204729091	0.069049091	0.347574545	0.086043636	0.195852727	0.171540909	0.47825	0.183811818	0.395304545	0.170286364	0.410975455	0.105241818	0.475479091	0.189704545	0.542069091	0.265006364	0.099613636	0.206533636	0.474733636	0.12914	0.316656364	0.415874545	0.141306364	0.241360909	0.457691818	0.115826364	0.265564545	0.392067273	0.108706364	0.272836364	0.485847273	0.231665455	0.500879091	0.366040909
623	0.072167879	0.404107879	0.092925455	0.128462727	0.04565697	0.13018697	0.062711515	0.084123333	0.090939091	0.221606364	0.088785455	0.264148182	0.106050606	0.3527	0.085779394	0.208360303	0.070755152	0.351301212	0.089086364	0.196951212	0.171338182	0.480478788	0.186647576	0.394437273	0.17200697	0.412906667	0.107409394	0.476386061	0.191182424	0.54385697	0.268155455	0.099873939	0.20742303	0.475326061	0.128944242	0.315737576	0.421340303	0.145386061	0.244777273	0.457880303	0.11564	0.267646667	0.394762121	0.110716667	0.275495455	0.490556061	0.231928485	0.504605758	0.368438788
624	0.0715	0.40293	0.092676667	0.127316667	0.047886667	0.131673333	0.061776667	0.084433333	0.091023333	0.221683333	0.089773333	0.264733333	0.10503	0.353863333	0.086126667	0.208686667	0.06962	0.350623333	0.088476667	0.19829	0.169393333	0.477696667	0.185533333	0.397236667	0.16954	0.410913333	0.10647	0.48009	0.19288	0.54475	0.268166667	0.100463333	0.210266667	0.475953333	0.12969	0.318226667	0.420803333	0.145256667	0.245146667	0.459203333	0.117113333	0.269003333	0.396343333	0.108303333	0.277543333	0.492433333	0.233616667	0.508056667	0.371836667
625	0.070960909	0.404751818	0.093012727	0.127518182	0.047138182	0.13248	0.063469091	0.084394545	0.090794545	0.221900909	0.09106	0.266481818	0.106285455	0.354551818	0.08708	0.210420909	0.071280909	0.34989	0.089631818	0.20181	0.172691818	0.482207273	0.186549091	0.39961	0.172761818	0.414406364	0.110011818	0.482692727	0.192979091	0.546941818	0.268448182	0.101681818	0.208410909	0.47523	0.130708182	0.320890909	0.421090909	0.146907273	0.247022727	0.459189091	0.119581818	0.270252727	0.396180909	0.109037273	0.277045455	0.493037273	0.235097273	0.509939091	0.373410909
626	0.070822121	0.404401818	0.094506364	0.129349394	0.049646061	0.133031515	0.064390606	0.086952424	0.091666364	0.225190909	0.091061212	0.268985455	0.107170909	0.356988485	0.088886667	0.211327879	0.071028485	0.35159697	0.089003333	0.201167879	0.173920606	0.481136364	0.187638485	0.401053333	0.174087576	0.415375455	0.107864242	0.484308182	0.193415152	0.54771	0.272003939	0.101802424	0.209523939	0.477581515	0.132747273	0.323598788	0.418764242	0.145754545	0.247466667	0.462391818	0.118343939	0.272748485	0.39994	0.112353636	0.280723333	0.497439697	0.235794545	0.509775152	0.374102424
627	0.074509697	0.409276061	0.096961515	0.130825758	0.047642121	0.133681515	0.061482424	0.085540909	0.09189	0.224071212	0.092136061	0.271843333	0.106413939	0.357668182	0.087673333	0.212235152	0.073021212	0.355306364	0.09068697	0.203533636	0.174940303	0.484229394	0.188472121	0.403440606	0.175963333	0.417325152	0.107224848	0.484847879	0.193997879	0.550584545	0.272104242	0.102375455	0.213403939	0.477775152	0.133175455	0.325766364	0.421844545	0.146487576	0.249792727	0.463440303	0.119718788	0.27413	0.401916364	0.112503636	0.28288697	0.499559091	0.238245152	0.51422	0.377406667
628	0.071832059	0.407846471	0.095989412	0.132367353	0.048857059	0.133262059	0.062707059	0.085686765	0.090608235	0.226243824	0.091935	0.273515	0.106336765	0.359818824	0.087825	0.215586471	0.072842647	0.356368235	0.090549412	0.206502647	0.174450294	0.487383529	0.185522353	0.403888529	0.175453529	0.418865	0.108267059	0.487255	0.194919118	0.554186471	0.272130294	0.104140294	0.212845	0.482385882	0.134617353	0.327332059	0.421061471	0.149116176	0.248157353	0.462285882	0.119005588	0.275517353	0.400752353	0.113290294	0.285732941	0.501135	0.239522059	0.516590588	0.379642647
629	0.073137647	0.409436471	0.094496471	0.132047059	0.048060588	0.132792353	0.062851765	0.085752353	0.092920588	0.229050588	0.091872353	0.273752353	0.107870588	0.359099412	0.089139412	0.215425294	0.07384	0.356299412	0.092288824	0.204497647	0.17575	0.483688824	0.18536	0.407521176	0.173819412	0.417655294	0.108264706	0.485599412	0.194931765	0.552516471	0.274324118	0.102139412	0.213705882	0.483147647	0.133499412	0.331055294	0.422869412	0.149265882	0.25182	0.467612353	0.120122353	0.280205882	0.404664118	0.115342941	0.287857059	0.501073529	0.239293529	0.515450588	0.378945882
630	0.07292	0.413435	0.097075	0.13296	0.049295	0.13352	0.063745	0.0859	0.092675	0.22625	0.0934	0.277885	0.108855	0.362115	0.088785	0.21844	0.073755	0.356615	0.09227	0.206555	0.175755	0.48523	0.18699	0.407375	0.17574	0.4212	0.110785	0.48958	0.19488	0.55354	0.27506	0.104335	0.216275	0.482535	0.134815	0.332	0.424025	0.152605	0.25495	0.46943	0.124285	0.28139	0.40846	0.11507	0.28935	0.50089	0.240315	0.515145	0.38106
631	0.072236364	0.416	0.096310606	0.133049091	0.049215152	0.135730606	0.065125455	0.088805455	0.092843636	0.230627576	0.094084242	0.280663636	0.108963939	0.364909091	0.090023636	0.21978	0.07518303	0.359948182	0.093792424	0.211746364	0.178530606	0.48809	0.187757879	0.412115455	0.176246061	0.422418788	0.111676061	0.489600909	0.195748485	0.556721818	0.277880909	0.106010606	0.217590303	0.494271818	0.139837273	0.337754848	0.427995152	0.153789394	0.254559091	0.472231818	0.122366667	0.282847576	0.408992727	0.115245152	0.290685152	0.504720606	0.243434848	0.519632727	0.384361515
632	0.073241765	0.417694118	0.097314118	0.134903529	0.048685882	0.134459412	0.064825882	0.087144706	0.092671765	0.230588824	0.09522	0.282862353	0.11014	0.366347647	0.090990588	0.222736471	0.075673529	0.36112	0.094577647	0.211787059	0.179584706	0.491085882	0.18868	0.412408235	0.179882353	0.425614706	0.113968824	0.494408824	0.199487059	0.563023529	0.279505882	0.105672353	0.219905882	0.487855294	0.139584706	0.337094706	0.429857647	0.154688235	0.2548	0.474701176	0.123759412	0.283692941	0.413841765	0.119090588	0.295783529	0.509227647	0.245352941	0.521577647	0.385499412
633	0.073972059	0.419327059	0.098999412	0.137009706	0.050926765	0.136967941	0.065765882	0.089931176	0.093267353	0.231915294	0.095071176	0.285009706	0.108882941	0.365789706	0.090214706	0.222162941	0.076095	0.361716471	0.094847941	0.212620294	0.179077059	0.491751176	0.190245294	0.415324118	0.180834706	0.427052647	0.113492059	0.493455	0.200235588	0.564328235	0.279962353	0.106731176	0.220735294	0.487098529	0.141696471	0.340342059	0.431969412	0.153688529	0.258593529	0.475161176	0.124658824	0.288476765	0.411968529	0.120467941	0.296244118	0.512966765	0.247187647	0.523192353	0.389454118
634	0.076199394	0.421107576	0.098229091	0.139657576	0.050482121	0.137611515	0.065575152	0.090310303	0.094908788	0.233170909	0.095912424	0.287255758	0.11210303	0.370115758	0.092215455	0.224212727	0.079374545	0.365322424	0.097972727	0.214690303	0.182346061	0.492082121	0.191259394	0.418048788	0.181120303	0.426802727	0.112795455	0.495714848	0.200847879	0.565382121	0.279795455	0.107750606	0.223279091	0.494686061	0.141266061	0.344382121	0.433730303	0.156834242	0.2615	0.476059394	0.127553333	0.289444848	0.415103636	0.119104242	0.300172121	0.513674242	0.249340303	0.528176667	0.392949091
635	0.076835294	0.423394118	0.100700588	0.140934706	0.050608235	0.137158235	0.065677059	0.088994118	0.096154118	0.235523529	0.097351765	0.288912941	0.112873529	0.371082353	0.092325882	0.226788235	0.078452353	0.363805882	0.095610588	0.216434706	0.182181176	0.494215882	0.190754118	0.418696471	0.181112353	0.427528824	0.113188824	0.49945	0.202684706	0.570741176	0.281734118	0.107186471	0.223201176	0.499548235	0.146594118	0.349210588	0.432972353	0.159758235	0.26156	0.476906471	0.126701765	0.290603529	0.418130588	0.118115882	0.299712941	0.521447647	0.251145882	0.531135294	0.397171176
636	0.074927273	0.424517576	0.101564848	0.139661515	0.051882424	0.138057576	0.066242727	0.090120606	0.093526061	0.232186667	0.09845	0.292832121	0.113449091	0.373616667	0.093722424	0.230843636	0.079452424	0.36837303	0.097645758	0.219191515	0.185969394	0.49750303	0.19315697	0.422655758	0.182258485	0.428086667	0.113219091	0.499232727	0.205227576	0.577540606	0.281235152	0.108483333	0.22509	0.501575758	0.147342424	0.351666667	0.438603636	0.15607	0.265788182	0.477970909	0.128775758	0.296370303	0.419463939	0.124704848	0.306019091	0.520846667	0.253013333	0.531756061	0.398223636
637	0.078348529	0.430262059	0.104154706	0.142897059	0.052205	0.138978824	0.067108824	0.091950294	0.096172059	0.236968529	0.099612059	0.293704118	0.112960294	0.375664412	0.095124412	0.229900588	0.080110294	0.367338824	0.099242059	0.221264412	0.186058235	0.499180294	0.191879118	0.423995882	0.183385294	0.431129706	0.115417353	0.502194706	0.204217059	0.575831176	0.283147059	0.108969706	0.225567647	0.500635	0.149415	0.357427941	0.435695588	0.158539412	0.265963824	0.482951471	0.129365588	0.299275294	0.419779118	0.122819412	0.304310882	0.523289118	0.253790882	0.535999118	0.400271471
638	0.077327273	0.430862727	0.102687273	0.143559091	0.052226364	0.139561818	0.068495455	0.093378182	0.095394545	0.236274545	0.099521818	0.295700909	0.114816364	0.375	0.095642727	0.231881818	0.079487273	0.369370909	0.099697273	0.223066364	0.18647	0.501865455	0.191979091	0.427590909	0.186045455	0.430918182	0.117173636	0.506043636	0.206140909	0.578249091	0.286903636	0.109663636	0.228673636	0.501477273	0.146207273	0.357930909	0.440638182	0.162931818	0.26827	0.486469091	0.133266364	0.302804545	0.422421818	0.12447	0.305551818	0.525454545	0.25574	0.533578182	0.400179091
639	0.079046364	0.435360909	0.105264545	0.145692727	0.052371818	0.139272727	0.067717273	0.09208	0.095567273	0.235872727	0.099399091	0.298536364	0.11467	0.37902	0.095974545	0.234740909	0.079635455	0.369986364	0.099107273	0.223581818	0.188417273	0.502499091	0.195337273	0.428132727	0.184898182	0.433282727	0.116894545	0.50499	0.206989091	0.578656364	0.287449091	0.112092727	0.229401818	0.498967273	0.148117273	0.360962727	0.441141818	0.162695455	0.270780909	0.487371818	0.133084545	0.299779091	0.423954545	0.126443636	0.306481818	0.527430909	0.257500909	0.540320909	0.403330909
640	0.076783529	0.434401765	0.103194118	0.147238824	0.052067647	0.139583529	0.0668	0.092612353	0.0971	0.239467059	0.100145882	0.302478235	0.11479	0.380328235	0.097417647	0.23489	0.08276	0.374535882	0.10071	0.22542	0.187291176	0.504072941	0.192711765	0.431942941	0.186397059	0.433391176	0.118574118	0.509362941	0.207254706	0.582881176	0.289891765	0.112671176	0.233720588	0.509623529	0.150792941	0.36219	0.438809412	0.167381176	0.267723529	0.482525294	0.126791765	0.297944706	0.424606471	0.128499412	0.313428235	0.531746471	0.259421765	0.541171765	0.407777647
641	0.079723333	0.43776	0.10433	0.148493333	0.053683333	0.14147	0.067883333	0.09527	0.098576667	0.239336667	0.100806667	0.301486667	0.11424	0.38086	0.09568	0.237256667	0.081223333	0.372306667	0.099886667	0.226256667	0.190256667	0.505553333	0.196133333	0.430926667	0.18805	0.43711	0.118626667	0.512586667	0.21014	0.584643333	0.289833333	0.11153	0.231896667	0.505106667	0.152473333	0.3633	0.442843333	0.16235	0.27232	0.49217	0.132406667	0.306833333	0.425046667	0.12942	0.314163333	0.5307	0.262063333	0.542676667	0.409696667
642	0.080566667	0.435286667	0.105646667	0.152133333	0.056023333	0.143993333	0.069403333	0.09661	0.099006667	0.242993333	0.102433333	0.304326667	0.11756	0.382383333	0.097013333	0.24009	0.080653333	0.37709	0.10256	0.230976667	0.191963333	0.5112	0.1968	0.434406667	0.1904	0.438266667	0.117973333	0.510876667	0.210043333	0.588723333	0.292506667	0.11343	0.235836667	0.50924	0.154116667	0.362743333	0.440436667	0.1683	0.274753333	0.487636667	0.13497	0.308613333	0.428856667	0.128703333	0.314816667	0.536213333	0.264626667	0.54519	0.411243333
643	0.081713333	0.438256667	0.108623333	0.155396667	0.05497	0.145743333	0.07093	0.0964	0.097603333	0.242136667	0.102173333	0.30519	0.118873333	0.388256667	0.099523333	0.244603333	0.082483333	0.378716667	0.102716667	0.230006667	0.19047	0.51149	0.199193333	0.437726667	0.191933333	0.44271	0.120486667	0.51588	0.211823333	0.591586667	0.293223333	0.114736667	0.2361	0.514313333	0.153133333	0.370653333	0.449576667	0.165316667	0.276603333	0.4981	0.136816667	0.311496667	0.429933333	0.13599	0.31853	0.537223333	0.26542	0.54922	0.415796667
644	0.077667059	0.440391471	0.104287941	0.160629118	0.061959412	0.150080882	0.076678824	0.096096176	0.106819118	0.248936176	0.103841176	0.308460882	0.116241176	0.385373824	0.105110882	0.241546765	0.077624706	0.372498529	0.096754706	0.232269412	0.201383824	0.519248824	0.200888235	0.438678529	0.189874412	0.441297353	0.114180882	0.512357941	0.220791471	0.598490294	0.288691176	0.110875882	0.23146	0.514635294	0.154310588	0.378016176	0.449551176	0.169950882	0.267844706	0.497370588	0.14986	0.311736471	0.437527059	0.134112059	0.314260588	0.548311471	0.268626765	0.55133	0.416220882
645	0.078655588	0.439797941	0.105804412	0.153997059	0.055744412	0.146887353	0.071452647	0.097547353	0.099914118	0.245075882	0.103969118	0.313928824	0.118245294	0.388558235	0.099719412	0.244634412	0.084602647	0.378780588	0.105750588	0.232500294	0.193654412	0.512738824	0.197865588	0.437627353	0.193330882	0.441484706	0.119273235	0.516450882	0.213314118	0.596412059	0.294826176	0.115436471	0.236306765	0.518401765	0.160134118	0.37649	0.451038824	0.174667353	0.279385588	0.495074118	0.140130588	0.317558824	0.437284706	0.130126176	0.320371176	0.538550882	0.271767353	0.551805	0.421404118
646	0.081373235	0.441787059	0.109004118	0.154097353	0.055908529	0.144696765	0.070743235	0.097184118	0.105203235	0.247299706	0.10758	0.314296765	0.118698529	0.390265294	0.099665882	0.247040294	0.086883235	0.379975588	0.105352353	0.236176176	0.196073235	0.511829412	0.200211765	0.441867647	0.194390588	0.443910588	0.120067647	0.520088824	0.213808529	0.598557353	0.294367647	0.116360294	0.240742941	0.512721765	0.157967353	0.379764706	0.449650588	0.172499412	0.284369118	0.498835588	0.135997353	0.313910882	0.439347647	0.134640294	0.324640294	0.544910588	0.273242647	0.555341471	0.424828529
647	0.083475294	0.445481176	0.108268529	0.160524412	0.058510588	0.147439706	0.069331765	0.098455588	0.105738235	0.248897353	0.106360882	0.318757353	0.122488235	0.393369118	0.102535	0.248628235	0.084217941	0.384310882	0.106027059	0.237857941	0.193497353	0.516482647	0.199391471	0.442187059	0.196268235	0.443671471	0.119459412	0.520864412	0.217309412	0.601343824	0.297076471	0.114571765	0.241388529	0.516279412	0.158922941	0.382700294	0.453232353	0.16932	0.285256765	0.501067647	0.143177059	0.322313235	0.430195294	0.136410294	0.326061765	0.548325882	0.273095	0.560587353	0.425232059
648	0.081632353	0.448262059	0.108770588	0.159477941	0.058263529	0.147429118	0.071348824	0.099885882	0.106077353	0.248655882	0.108541765	0.321150588	0.121270294	0.393700294	0.103493529	0.250317059	0.086422941	0.38644	0.108539706	0.240384412	0.199808824	0.520364118	0.20067	0.449972059	0.196126471	0.445691471	0.123908235	0.523515882	0.214897941	0.603962353	0.299743824	0.117986765	0.241932059	0.518552353	0.156257353	0.378115588	0.455144412	0.180128529	0.286839706	0.501774412	0.141767647	0.318570588	0.446756176	0.134616471	0.332336765	0.55226	0.275001471	0.559276176	0.429194706
649	0.084687647	0.445534412	0.109274118	0.161457941	0.059092941	0.146588235	0.073496765	0.098385294	0.104602941	0.249442647	0.107213235	0.323147647	0.122146176	0.394120882	0.105296471	0.254209706	0.085067059	0.386641471	0.107232353	0.239991471	0.201400882	0.521784412	0.202917941	0.448993824	0.200801471	0.446432647	0.122154412	0.525671471	0.219489412	0.609980882	0.300490882	0.118790882	0.245317941	0.513871471	0.166769118	0.390488824	0.453549412	0.173004706	0.290598529	0.498127647	0.142129412	0.322202647	0.446030588	0.143517647	0.334476765	0.554665882	0.278928235	0.562042647	0.432852059
650	0.082776667	0.45205	0.109543333	0.161236667	0.061383333	0.150593333	0.07308	0.09959	0.107456667	0.25126	0.111106667	0.32646	0.12149	0.39716	0.10525	0.252076667	0.089423333	0.386323333	0.109793333	0.244606667	0.20027	0.520736667	0.20465	0.454136667	0.20095	0.449503333	0.123083333	0.52867	0.218266667	0.611503333	0.301996667	0.12072	0.24669	0.531433333	0.162743333	0.386336667	0.467353333	0.17838	0.29415	0.51193	0.147743333	0.32026	0.441536667	0.145133333	0.335143333	0.555676667	0.279713333	0.5663	0.43413
651	0.083163333	0.452723333	0.111696667	0.16336	0.06059	0.14833	0.07295	0.099626667	0.105886667	0.250953333	0.10807	0.326153333	0.123006667	0.4017	0.105123333	0.25501	0.091316667	0.387093333	0.11088	0.246456667	0.201283333	0.523883333	0.204133333	0.45161	0.200783333	0.45088	0.124126667	0.527166667	0.222006667	0.61324	0.3008	0.117653333	0.246306667	0.52012	0.166416667	0.3897	0.45932	0.17839	0.28445	0.502256667	0.14118	0.33166	0.44859	0.1417	0.336406667	0.55828	0.281713333	0.56826	0.435786667
652	0.082946667	0.457883333	0.114183333	0.170093333	0.063333333	0.149943333	0.073916667	0.10158	0.106153333	0.253373333	0.10739	0.327353333	0.12254	0.399496667	0.10733	0.258933333	0.09003	0.390816667	0.110386667	0.245676667	0.20189	0.52144	0.202596667	0.455313333	0.202763333	0.456193333	0.124533333	0.531963333	0.220613333	0.6146	0.304453333	0.120873333	0.250253333	0.531706667	0.168753333	0.397296667	0.46038	0.179116667	0.29564	0.508933333	0.148723333	0.3316	0.44805	0.141143333	0.335543333	0.556323333	0.28357	0.571616667	0.4397
653	0.087324118	0.458061176	0.114507647	0.167724706	0.061657647	0.149464118	0.072035882	0.10009	0.107472941	0.256844706	0.112578824	0.332394706	0.123951765	0.405730588	0.108478235	0.260834706	0.090682353	0.389671176	0.112867059	0.251532353	0.204477647	0.524690588	0.202528824	0.458278235	0.204051765	0.454634706	0.127257647	0.535124118	0.222556471	0.619371765	0.306656471	0.122049412	0.249014706	0.533777059	0.171076471	0.392732941	0.461868235	0.187064118	0.295949412	0.515314118	0.138515294	0.334525882	0.452307647	0.143697647	0.344882353	0.562179412	0.287031765	0.574028824	0.446775882
654	0.085611818	0.460049091	0.115195455	0.167931818	0.060307273	0.151629091	0.07127	0.102564545	0.105697273	0.255542727	0.110623636	0.332517273	0.123842727	0.404444545	0.107793636	0.262051818	0.090602727	0.391605455	0.111658182	0.251366364	0.203892727	0.524093636	0.202700909	0.46123	0.202872727	0.455566364	0.127251818	0.535009091	0.224131818	0.620407273	0.305500909	0.120262727	0.250283636	0.526098182	0.17499	0.401986364	0.464178182	0.184345455	0.296872727	0.51206	0.151492727	0.3367	0.456556364	0.148525455	0.343017273	0.56412	0.289246364	0.573636364	0.44247
655	0.089118182	0.464466364	0.116313636	0.172280909	0.063826364	0.155444545	0.075775455	0.104663636	0.108596364	0.258618182	0.110801818	0.338984545	0.125302727	0.405012727	0.111076364	0.263627273	0.093531818	0.39358	0.114940909	0.256536364	0.205400909	0.523546364	0.205665455	0.461793636	0.206523636	0.460518182	0.126679091	0.538107273	0.224697273	0.621590909	0.306894545	0.120605455	0.251503636	0.531652727	0.174473636	0.404364545	0.461665455	0.18038	0.292744545	0.511015455	0.151824545	0.336772727	0.456896364	0.147226364	0.350785455	0.566753636	0.289948182	0.576786364	0.445761818
656	0.086944412	0.465170882	0.115586176	0.170992647	0.064550588	0.156923529	0.075821471	0.104616176	0.110166471	0.259106471	0.114172941	0.343468235	0.124901471	0.406177353	0.109960294	0.265981471	0.093725882	0.395853235	0.115792353	0.258256471	0.210027059	0.530571765	0.206475588	0.466624118	0.203696176	0.458310588	0.129199412	0.541502059	0.225448235	0.622527647	0.311699412	0.123842353	0.253426176	0.527803824	0.174989706	0.406716471	0.465652059	0.182678235	0.298302647	0.520621765	0.148301176	0.340290294	0.455287353	0.154141471	0.346013824	0.568438824	0.291306471	0.579274118	0.450121176
657	0.084876667	0.466089697	0.114041515	0.172548788	0.062655758	0.154942424	0.076266667	0.104462424	0.113250909	0.262663939	0.115414242	0.343167879	0.12499303	0.408533939	0.108407576	0.266094545	0.094441212	0.396879394	0.114077273	0.260834848	0.206370303	0.531032424	0.20951303	0.46687697	0.207655455	0.457187273	0.129128182	0.540584848	0.228315758	0.625912727	0.312319697	0.124124848	0.25573303	0.537857879	0.174722424	0.415223939	0.467468485	0.182257576	0.299058182	0.516915152	0.152680303	0.340422727	0.458664242	0.14842697	0.350527576	0.572004242	0.293842424	0.580192121	0.452793939
658	0.087222353	0.468821176	0.115458824	0.174971765	0.064749412	0.154122941	0.077437647	0.105252941	0.111854706	0.259244706	0.114245882	0.345142941	0.130492353	0.411012941	0.113062941	0.271667647	0.09358	0.396522941	0.117009412	0.259217059	0.210061765	0.534261765	0.210168235	0.473080588	0.208459412	0.460832941	0.128394706	0.541034118	0.229216471	0.628242353	0.312863529	0.126431176	0.257867059	0.508987647	0.166963529	0.397182353	0.457710588	0.171571765	0.289272941	0.508484118	0.144922353	0.335000588	0.441241765	0.140032353	0.339464706	0.572603529	0.296119412	0.585822941	0.456817059
659	0.08894303	0.471035152	0.117176061	0.175015758	0.065872121	0.155801212	0.07653303	0.106356061	0.111840606	0.263008485	0.114769394	0.346797273	0.127426061	0.412181818	0.114227273	0.270530606	0.0948	0.398529091	0.117688182	0.261972121	0.211596667	0.532266364	0.211378485	0.470463636	0.208994545	0.462589697	0.130868788	0.544604848	0.229145152	0.635532727	0.311040909	0.125073939	0.258327576	0.52688697	0.169686667	0.400216667	0.459608182	0.177829091	0.292585758	0.513712424	0.142888182	0.336152121	0.464637576	0.145983636	0.35349697	0.576394545	0.298339394	0.585438182	0.457254848
660	0.087765455	0.474044545	0.120406364	0.178330909	0.066905455	0.155645455	0.075304545	0.106305455	0.115396364	0.265581818	0.116166364	0.350753636	0.128556364	0.410272727	0.110816364	0.26989	0.094866364	0.400506364	0.119643636	0.265742727	0.210182727	0.53453	0.208473636	0.474698182	0.20891	0.460941818	0.131099091	0.545385455	0.230685455	0.635926364	0.31549	0.128001818	0.258405455	0.542692727	0.175424545	0.403311818	0.455880909	0.188658182	0.292707273	0.507591818	0.144673636	0.335314545	0.449068182	0.142831818	0.34807	0.574241818	0.300541818	0.585674545	0.458983636
661	0.089737273	0.469176364	0.118132727	0.179683636	0.065450909	0.155773636	0.075472727	0.104100909	0.11326	0.264862727	0.115426364	0.349289091	0.128542727	0.413799091	0.111627273	0.27191	0.096595455	0.398163636	0.117942727	0.263363636	0.209613636	0.53352	0.209073636	0.475200909	0.211566364	0.465420909	0.129908182	0.543645455	0.230097273	0.635982727	0.316732727	0.12714	0.260353636	0.555242727	0.183416364	0.415783636	0.466630909	0.195885455	0.300451818	0.520002727	0.15195	0.345716364	0.468629091	0.150266364	0.361545455	0.575589091	0.302647273	0.590085455	0.461344545
662	0.089034848	0.475811818	0.118988485	0.177692727	0.066517576	0.158136667	0.076364242	0.107734848	0.114968788	0.268205152	0.116941515	0.353977879	0.127963636	0.414830909	0.110980606	0.276072121	0.096331212	0.399442727	0.1185	0.267769697	0.21557303	0.535302121	0.210512121	0.477591515	0.210724242	0.464650303	0.132697576	0.547076364	0.22923	0.636497576	0.317482424	0.128432424	0.261594848	0.548696364	0.181259091	0.421067273	0.473499394	0.194682727	0.304333333	0.529190606	0.150398788	0.346477576	0.468129091	0.153564848	0.361992727	0.576118485	0.305183939	0.588798182	0.462594242
663	0.092205758	0.479443939	0.121155152	0.183278182	0.067550909	0.159759697	0.078271212	0.108172727	0.115602121	0.270678485	0.119699697	0.356076364	0.131754848	0.418128485	0.115647879	0.27995303	0.098122727	0.407009697	0.120674848	0.272078485	0.215139394	0.536330909	0.209041818	0.48149	0.20849303	0.464645758	0.132952121	0.54832	0.228027879	0.632850909	0.320616364	0.129603939	0.263397273	0.546690303	0.189758485	0.428214242	0.47656	0.193804848	0.307201818	0.528703333	0.161877576	0.356686667	0.469764242	0.15521303	0.362131818	0.576539091	0.304433636	0.589578788	0.466384545
664	0.091828235	0.481935294	0.121898824	0.183585294	0.069160588	0.157741765	0.077341176	0.106454706	0.118895294	0.27005	0.118999412	0.358962353	0.129653529	0.41761	0.115304118	0.280761176	0.100452941	0.405605294	0.122393529	0.272570588	0.216199412	0.538792941	0.212125294	0.483109412	0.214064118	0.468567647	0.1346	0.553021765	0.231810588	0.637305882	0.320840588	0.131885294	0.265831176	0.540100588	0.184882353	0.428348824	0.480561176	0.196210588	0.312619412	0.532274118	0.161761176	0.353897647	0.476291765	0.166047647	0.372918235	0.582894706	0.310502353	0.591713529	0.468941176
665	0.093431818	0.478861818	0.12239	0.187595455	0.070852727	0.158890909	0.07736	0.108839091	0.116715455	0.269661818	0.12088	0.361211818	0.131566364	0.420911818	0.115455455	0.279368182	0.099553636	0.407270909	0.122897273	0.272902727	0.215187273	0.542438182	0.214556364	0.485520909	0.216829091	0.469775455	0.132930909	0.555891818	0.23547	0.644804545	0.321731818	0.13278	0.267593636	0.548521818	0.192004545	0.426695455	0.483611818	0.194211818	0.316019091	0.542578182	0.159580909	0.368450909	0.475058182	0.162445455	0.365130909	0.585841818	0.310410909	0.598399091	0.4772
666	0.095092121	0.48488	0.124149091	0.188009091	0.069681515	0.161622424	0.080290909	0.111348788	0.120460606	0.272741515	0.123246061	0.362477273	0.134487273	0.421470303	0.116803939	0.285673333	0.10142697	0.406419697	0.123138788	0.276352121	0.221145152	0.544928182	0.216472121	0.484088485	0.215914545	0.466178182	0.134933939	0.552661515	0.236338788	0.648360909	0.322932424	0.130775758	0.268987576	0.554265152	0.189725455	0.431632727	0.486223333	0.198555455	0.320544848	0.538300909	0.159207879	0.360801212	0.485066667	0.167309091	0.383483939	0.587985152	0.311924242	0.599048788	0.477201212
667	0.094594848	0.480411212	0.12264697	0.189367273	0.070436667	0.160917879	0.082334848	0.112201212	0.120084545	0.272315758	0.122436667	0.366206061	0.134740909	0.424941818	0.117347273	0.284033333	0.101524545	0.408550606	0.123630606	0.275675455	0.221656061	0.545458485	0.217275758	0.488784545	0.219960303	0.473136061	0.134212727	0.556961818	0.237149091	0.652993636	0.324761212	0.133306061	0.27333697	0.543587879	0.186931212	0.435473636	0.480147576	0.20180303	0.320327879	0.539726364	0.168335758	0.364471212	0.483957273	0.161221818	0.382646061	0.59606697	0.314286364	0.603643939	0.482143636
668	0.092672727	0.482873636	0.124684545	0.18783	0.071469091	0.161539091	0.080978182	0.111559091	0.119809091	0.272143636	0.123179091	0.370170909	0.132614545	0.422759091	0.118189091	0.285039091	0.104482727	0.41001	0.125566364	0.281267273	0.221717273	0.543304545	0.217328182	0.494965455	0.220680909	0.470662727	0.136905455	0.558912727	0.239886364	0.650666364	0.326664545	0.132879091	0.273366364	0.542621818	0.194475455	0.433972727	0.484942727	0.205239091	0.326146364	0.541269091	0.171825455	0.369733636	0.477027273	0.160547273	0.37827	0.595375455	0.31612	0.602098182	0.481915455
669	0.095046667	0.48829	0.127956667	0.19288	0.07101	0.160803333	0.080056667	0.11153	0.125473333	0.28001	0.126233333	0.3678	0.134453333	0.426576667	0.1197	0.290873333	0.105686667	0.410796667	0.12728	0.281356667	0.224323333	0.552563333	0.219013333	0.492946667	0.220423333	0.47359	0.137033333	0.560863333	0.242473333	0.654833333	0.327023333	0.13263	0.273226667	0.55878	0.200053333	0.439953333	0.497206667	0.209416667	0.32131	0.54908	0.164026667	0.37009	0.487723333	0.164263333	0.381216667	0.598573333	0.31957	0.609653333	0.485073333
670	0.096716061	0.486424242	0.125843333	0.19584303	0.072046364	0.164052727	0.083271212	0.113731212	0.125502727	0.27662303	0.128825455	0.372229697	0.134805455	0.427179697	0.119138485	0.289259697	0.100475758	0.409243333	0.124660303	0.279168788	0.222429091	0.548481515	0.217733939	0.497488788	0.22327	0.474514242	0.134298485	0.562151212	0.243315758	0.655807273	0.327470303	0.136602424	0.274226667	0.557096061	0.195221818	0.434812727	0.493927576	0.203237273	0.316442121	0.543599091	0.171633636	0.372558788	0.485178485	0.159945152	0.385175758	0.598407576	0.319585758	0.611516061	0.48880697
671	0.100058182	0.491779091	0.125133636	0.195099091	0.072279091	0.164524545	0.081234545	0.113472727	0.124699091	0.278015455	0.129331818	0.377662727	0.136009091	0.427666364	0.122215455	0.2943	0.104698182	0.415264545	0.127243636	0.284293636	0.220050909	0.54972	0.221417273	0.502179091	0.224436364	0.474045455	0.14188	0.566850909	0.241212727	0.661377273	0.328869091	0.135724545	0.278249091	0.562850909	0.198773636	0.44243	0.491493636	0.215137273	0.331836364	0.546339091	0.165853636	0.383729091	0.491697273	0.169541818	0.39755	0.601377273	0.32296	0.610587273	0.489612727
672	0.097292121	0.495079091	0.129008182	0.198105152	0.077977273	0.166683636	0.0834	0.115450606	0.125427273	0.281512121	0.129338182	0.380553636	0.137215455	0.431580606	0.122277273	0.296150303	0.103668485	0.413404545	0.125803939	0.284579697	0.223237273	0.550916061	0.223368788	0.499116061	0.224803939	0.480500303	0.141057879	0.565744848	0.241379091	0.660057273	0.331317273	0.134360909	0.276779394	0.554282727	0.203141515	0.445645758	0.496470303	0.212105758	0.334136667	0.546559091	0.171821515	0.36883697	0.483812424	0.169130909	0.377632727	0.601907273	0.324690909	0.612783939	0.490811212
673	0.101346364	0.497792727	0.131370909	0.200873636	0.075609091	0.169278182	0.081061818	0.116866364	0.12677	0.277873636	0.129266364	0.382201818	0.135741818	0.433332727	0.121265455	0.293792727	0.107713636	0.415525455	0.128664545	0.289675455	0.226353636	0.551488182	0.221949091	0.502781818	0.225963636	0.482707273	0.141081818	0.570230909	0.24274	0.661902727	0.332112727	0.138960909	0.280599091	0.567127273	0.204256364	0.454436364	0.501384545	0.214063636	0.335317273	0.543236364	0.181833636	0.387150909	0.491451818	0.183867273	0.398723636	0.60417	0.328238182	0.61824	0.494451818
674	0.099662727	0.500537879	0.132464242	0.205675152	0.075927879	0.165898182	0.086155152	0.118392121	0.128137273	0.282020606	0.128218182	0.385460909	0.139877879	0.431478182	0.124319091	0.297916364	0.107030606	0.420529091	0.130149394	0.293331515	0.230622727	0.555688182	0.222886061	0.504716667	0.229136364	0.482420606	0.138367879	0.567462727	0.24340697	0.665779091	0.33472303	0.13800303	0.281783939	0.561345152	0.203446667	0.451506667	0.488488182	0.209234545	0.335523939	0.550424545	0.177628182	0.388388182	0.493039394	0.178142424	0.393487879	0.608903939	0.330668485	0.615642121	0.497241515
675	0.100527273	0.496775152	0.128415758	0.200873333	0.076194545	0.165582424	0.082239394	0.115123333	0.130212424	0.286495455	0.133468788	0.379641818	0.137725758	0.435795152	0.12579	0.301998485	0.10855	0.415452424	0.129131515	0.28998303	0.231660909	0.555322727	0.219242424	0.504839394	0.227778788	0.481911515	0.142269394	0.572232727	0.247522727	0.669391212	0.338927576	0.139723939	0.284445152	0.560790303	0.208772121	0.458647273	0.501783333	0.211893636	0.333167879	0.554282727	0.174078788	0.38494697	0.491850303	0.175321212	0.391667879	0.613736364	0.333097273	0.61722697	0.502247879
676	0.10244125	0.50235875	0.132738125	0.20375125	0.07921875	0.166219375	0.084715	0.11523625	0.128805	0.284135625	0.13252625	0.388364375	0.141709375	0.437036875	0.12580375	0.301061875	0.107689375	0.416214375	0.1336725	0.294488125	0.232901875	0.56189875	0.226296875	0.50795375	0.232331875	0.482138125	0.139356875	0.56960875	0.250321875	0.67628875	0.33790625	0.140940625	0.285923125	0.571075625	0.21128	0.4604625	0.492863125	0.22187375	0.341864375	0.553716875	0.17363	0.390725	0.497720625	0.178074375	0.39698	0.61193875	0.33652125	0.622390625	0.503880625
677	0.107185455	0.504763333	0.136532727	0.206416667	0.077227879	0.167569697	0.083942424	0.116493333	0.129072727	0.285986364	0.135157879	0.385587576	0.140770606	0.438785455	0.126748788	0.304558788	0.110284545	0.424186667	0.130990909	0.295106667	0.234806667	0.561499697	0.227418182	0.510527879	0.23041697	0.480003333	0.139116667	0.577368485	0.248494242	0.67180303	0.339333636	0.142664545	0.287869091	0.570068182	0.213824545	0.469364848	0.495494242	0.210560909	0.33755697	0.560754848	0.182841818	0.391332121	0.50083697	0.178946667	0.396503939	0.615186667	0.337207273	0.626348182	0.505583333
678	0.09875	0.50456	0.13169	0.20233	0.07508	0.16684	0.08523	0.11741	0.12868	0.28358	0.13085	0.39262	0.14264	0.43736	0.127	0.30745	0.11331	0.41542	0.13443	0.29742	0.23362	0.56339	0.23037	0.51308	0.23527	0.48281	0.14407	0.57943	0.24958	0.67433	0.3435	0.13998	0.29188	0.56798	0.21089	0.47686	0.50145	0.21882	0.33891	0.56244	0.17182	0.3885	0.49979	0.18746	0.40626	0.61733	0.33745	0.62506	0.50845
679	0.105973939	0.508684545	0.133651515	0.206993939	0.074214242	0.168155758	0.085385455	0.115683636	0.13383303	0.285986364	0.134701818	0.393312727	0.140946364	0.44328697	0.129967879	0.310158182	0.111416667	0.424140606	0.139387576	0.298371818	0.233858485	0.565381515	0.226592727	0.516400606	0.235396667	0.486495152	0.145115455	0.57959303	0.248837273	0.678671818	0.340542424	0.142580606	0.29229697	0.574548788	0.207341212	0.477862121	0.499078788	0.219175758	0.347010606	0.556418182	0.171594242	0.390949091	0.500384848	0.175940303	0.404490303	0.616170606	0.341362424	0.629127576	0.510036364
680	0.107318125	0.510700625	0.135447188	0.209516875	0.078517812	0.16782625	0.085295937	0.12083	0.1347025	0.289070625	0.13668375	0.400628438	0.146606875	0.44526375	0.132982188	0.313358125	0.113579063	0.428490625	0.139415313	0.30299125	0.236110313	0.563054688	0.228540938	0.517550313	0.236920938	0.486429375	0.143540625	0.5810125	0.252202813	0.681724688	0.344901875	0.144357813	0.291566563	0.57331375	0.209135938	0.473924375	0.507354688	0.218175625	0.34815	0.569089688	0.182420313	0.394563438	0.498331875	0.189165625	0.407274688	0.6167775	0.341007188	0.6301225	0.51444375
681	0.108640606	0.516350909	0.140416667	0.215198788	0.078270909	0.169553333	0.083975758	0.119082424	0.132466667	0.291165758	0.136005152	0.403044545	0.143792121	0.44691697	0.127219394	0.311474242	0.113981818	0.426129697	0.142674545	0.308470909	0.235658485	0.56531697	0.229430606	0.519971515	0.235866667	0.489448788	0.145593333	0.585260303	0.253700303	0.68564	0.345705758	0.144111818	0.29489697	0.570023636	0.210851212	0.474699091	0.508086364	0.220230909	0.341979091	0.566168182	0.189371515	0.397341818	0.506919091	0.183742424	0.407492121	0.618449394	0.344137273	0.631270909	0.515017879
682	0.103171818	0.5153	0.138066061	0.213634242	0.081363939	0.174780909	0.086877576	0.123551212	0.132047879	0.291069394	0.137208788	0.403347576	0.146176667	0.446045455	0.128811818	0.313331515	0.115716364	0.427514545	0.140342727	0.308581818	0.239315455	0.568325455	0.226624242	0.521243636	0.239374242	0.490112727	0.146816364	0.583788788	0.256286667	0.686437879	0.346585455	0.145485455	0.298489091	0.571762121	0.213219394	0.478711515	0.503341212	0.224810606	0.350918788	0.567370303	0.184529091	0.401606667	0.509112424	0.184501212	0.41115303	0.616625455	0.347728182	0.632751212	0.520031818
683	0.104640909	0.515696364	0.139008788	0.214488788	0.081465758	0.171891212	0.086375455	0.121062727	0.134992121	0.291582727	0.139203636	0.402610606	0.144991515	0.447541515	0.131607576	0.318670909	0.113743333	0.430339697	0.139599091	0.313479697	0.24172697	0.56871697	0.231703939	0.524823939	0.237859697	0.492297879	0.14887	0.583518788	0.253488788	0.685444545	0.348234848	0.148115152	0.298894242	0.581229091	0.215288182	0.485148485	0.508688485	0.228640909	0.352553939	0.572121212	0.182718788	0.405325152	0.513702121	0.193744242	0.419289697	0.620845455	0.346583636	0.633333333	0.520815758
684	0.106036364	0.516232121	0.136965455	0.217107879	0.081325152	0.174198485	0.08718697	0.122166061	0.133573636	0.29378697	0.138339394	0.404684242	0.148312424	0.450992121	0.131002727	0.321692121	0.11365	0.429286667	0.139630909	0.315387273	0.239681212	0.568759091	0.230874848	0.529712727	0.237676061	0.49098697	0.15031303	0.590195455	0.256241818	0.685955152	0.351079091	0.149182424	0.298709394	0.580503333	0.223164545	0.489062424	0.512415758	0.22475303	0.349839091	0.570884545	0.18662697	0.410819091	0.51011303	0.190929394	0.41947697	0.61984697	0.348918182	0.639412121	0.522262424
685	0.106253636	0.522199091	0.140449091	0.220771818	0.080809091	0.17327	0.088432727	0.121241818	0.138800909	0.296421818	0.14065	0.409119091	0.146032727	0.450971818	0.131891818	0.321316364	0.115824545	0.432597273	0.145460909	0.314680909	0.241028182	0.568299091	0.232788182	0.52702	0.244348182	0.498447273	0.151514545	0.591246364	0.25701	0.693310909	0.351403636	0.147495455	0.299606364	0.582599091	0.222381818	0.481456364	0.510152727	0.232313636	0.357144545	0.575791818	0.188885455	0.414109091	0.513678182	0.189085455	0.421755455	0.622912727	0.355846364	0.643262727	0.531097273
686	0.108252424	0.520543333	0.142889091	0.220734545	0.080281212	0.173907273	0.087387879	0.122760303	0.139012727	0.294679091	0.141753333	0.412909091	0.148840606	0.449116667	0.131734545	0.321393333	0.115468788	0.432135455	0.142597879	0.31212	0.243500606	0.573282727	0.232955455	0.530816364	0.241645152	0.493902121	0.149269394	0.593363636	0.26014697	0.695419697	0.350987273	0.148013636	0.301803939	0.586320303	0.229375152	0.489295758	0.516248788	0.224771515	0.360338182	0.575282727	0.18962303	0.41648	0.52120697	0.196696667	0.430416667	0.628550303	0.357189091	0.648809394	0.534741515
687	0.10996	0.519664375	0.14385	0.225336875	0.083534375	0.176115313	0.09044875	0.124640625	0.136378125	0.29427125	0.14077875	0.417359688	0.152090938	0.454570313	0.134252188	0.326513125	0.11909875	0.433585938	0.14293	0.318756875	0.24641125	0.574511563	0.235582188	0.53272	0.249229375	0.497303125	0.14938375	0.59407875	0.260788438	0.702218125	0.35081375	0.148680313	0.302769375	0.5824525	0.228686875	0.49238375	0.512755625	0.233309375	0.358310625	0.579262188	0.19138	0.417422188	0.518037813	0.195029375	0.428016875	0.627554063	0.357738125	0.650484063	0.533303438
688	0.111445625	0.520226875	0.141801875	0.225583438	0.083799062	0.173876563	0.089038125	0.123674063	0.137803125	0.2984225	0.144455313	0.416005625	0.149429063	0.454757813	0.136250625	0.324418125	0.121550938	0.436595625	0.144086563	0.318664688	0.246687188	0.576325313	0.235981875	0.53318875	0.246378125	0.497244375	0.149455	0.59678	0.264327813	0.703109375	0.352895938	0.150967813	0.302140313	0.591156875	0.231009688	0.502014688	0.516103438	0.236575313	0.361887813	0.575537188	0.18998625	0.41729625	0.520254063	0.196172813	0.431266875	0.631239375	0.360312188	0.651996563	0.5401825
689	0.112395938	0.526730313	0.144683125	0.229244688	0.088397813	0.177443125	0.0947675	0.127505313	0.140139688	0.296207188	0.146223438	0.42109125	0.1501075	0.457995625	0.13612875	0.3282	0.121365313	0.437144375	0.143664688	0.32181625	0.248656563	0.581849688	0.235259688	0.537476875	0.250524688	0.49903375	0.150639375	0.596364375	0.265508125	0.705128125	0.355464688	0.150860625	0.307607188	0.5985075	0.235771875	0.501365625	0.515768438	0.237811563	0.366045	0.58622625	0.192997187	0.424189375	0.526614063	0.196905313	0.432572187	0.631591875	0.364109688	0.655030313	0.544773438
690	0.114965313	0.53217625	0.147740625	0.232477188	0.08487625	0.176135	0.090508125	0.129404688	0.141663125	0.298485625	0.146911875	0.422292188	0.150210625	0.458129375	0.13837875	0.330523438	0.12571625	0.43898125	0.148134375	0.3265175	0.251107188	0.581513438	0.240537188	0.54079875	0.25155375	0.500685938	0.15487125	0.601771875	0.268615313	0.709950313	0.357414063	0.15218	0.310280313	0.593810938	0.233090938	0.505655	0.523057813	0.241528125	0.371214375	0.586579063	0.198480938	0.428411875	0.523510625	0.203447813	0.434584688	0.63706875	0.362825938	0.652905625	0.54406625
691	0.113319688	0.53234375	0.146088125	0.23277875	0.088703437	0.177311875	0.092373125	0.125089063	0.141812813	0.301726563	0.144463125	0.425255938	0.15362625	0.459315	0.141865313	0.336166563	0.12437625	0.4393125	0.150695	0.331969063	0.253235625	0.583824375	0.244342188	0.54194375	0.256741563	0.503913125	0.15827875	0.605155313	0.268894688	0.709119063	0.362315313	0.155248125	0.31492875	0.59674875	0.239417188	0.51062125	0.524396875	0.238746875	0.367459688	0.5965575	0.205520312	0.427186875	0.524505938	0.191599688	0.4322875	0.640486563	0.365440938	0.65507625	0.547120625
692	0.112364688	0.534846875	0.148025313	0.233734063	0.087437812	0.181237812	0.094252812	0.1282725	0.141689063	0.295999375	0.15093875	0.426247813	0.153000625	0.463237188	0.140355625	0.337265313	0.124790938	0.440706563	0.151443125	0.330820625	0.255204375	0.584445625	0.243293125	0.54418	0.253754688	0.506875313	0.157049688	0.601825625	0.26987625	0.713425625	0.36228625	0.154795	0.31447	0.598263438	0.236365313	0.507310625	0.52692375	0.23918625	0.366129688	0.59045125	0.197160625	0.4259575	0.5362975	0.207199687	0.4439575	0.6403	0.36773125	0.657623438	0.553527813
693	0.11078375	0.535044375	0.14564875	0.230742187	0.085416875	0.179430313	0.093718125	0.129409688	0.144780938	0.300836563	0.150841563	0.43149	0.156430938	0.464066875	0.138590625	0.337914063	0.123405625	0.443260625	0.147301875	0.332202813	0.25261	0.58543375	0.242958125	0.548645313	0.256235625	0.501963438	0.153451563	0.601478438	0.272476563	0.713892812	0.36250125	0.1544975	0.314103437	0.6028975	0.2378225	0.511116875	0.52830375	0.245560938	0.374760313	0.604816875	0.202403125	0.4404475	0.533845938	0.20649625	0.447170625	0.6414025	0.3736025	0.664285625	0.552124375
694	0.113374545	0.542023636	0.148617273	0.236296364	0.084760909	0.181898182	0.095073636	0.13228	0.148609091	0.30559	0.150977273	0.431059091	0.154044545	0.463892727	0.139240909	0.331107273	0.12855	0.446125455	0.154833636	0.335650909	0.257906364	0.586584545	0.243035455	0.551047273	0.253043636	0.508355455	0.160022727	0.605955455	0.2707	0.721479091	0.364040909	0.15736	0.320203636	0.590697273	0.237128182	0.513023636	0.525567273	0.242032727	0.370002727	0.592557273	0.198684545	0.432197273	0.536849091	0.207935455	0.452738182	0.645950909	0.372887273	0.664680909	0.558210909
695	0.114119394	0.545524848	0.14903	0.240671212	0.089213939	0.177155455	0.092512121	0.129512424	0.141170606	0.303810303	0.149020909	0.434573636	0.153790909	0.462131515	0.141360909	0.34349	0.128022424	0.444904242	0.155360303	0.334851515	0.26206697	0.584882121	0.249128788	0.55322697	0.257642424	0.507009091	0.153132424	0.608571515	0.276898485	0.720771818	0.366462727	0.156235455	0.320663636	0.599278485	0.247306061	0.517385152	0.533797576	0.248488788	0.38234303	0.599623636	0.202763333	0.444531515	0.531839697	0.207249697	0.452552121	0.645164545	0.377415152	0.66537303	0.561272121
696	0.117689394	0.542375152	0.154263636	0.239251212	0.084946061	0.179775758	0.095876061	0.131347576	0.147915758	0.305418788	0.150581212	0.43875303	0.15749	0.469541212	0.144085758	0.345049394	0.126042727	0.441919697	0.152190606	0.335503939	0.255345758	0.587457273	0.247270909	0.558420606	0.259716061	0.508013636	0.156583333	0.610596061	0.275687273	0.718592424	0.365952727	0.158628182	0.318677879	0.601119091	0.239479091	0.511872727	0.525727576	0.246822727	0.378452424	0.597789394	0.205444242	0.440899091	0.542204848	0.206026667	0.456031818	0.64222	0.380582727	0.659200606	0.561981818
697	0.117089091	0.539616667	0.149820909	0.240930606	0.085482121	0.179229697	0.095074545	0.130018485	0.15039	0.310697576	0.157714848	0.444287576	0.157149394	0.469554848	0.143129091	0.345629091	0.129918182	0.445656061	0.151930303	0.339117879	0.258796667	0.593074545	0.24893697	0.552524545	0.265349091	0.511278485	0.160954848	0.60986	0.276601212	0.719151818	0.371378485	0.158776667	0.326028485	0.607595152	0.249522121	0.522880909	0.536230303	0.251826364	0.37509	0.599993939	0.20794303	0.438559091	0.548472121	0.211959697	0.462100909	0.650389091	0.383130909	0.671902121	0.564906667
698	0.11330625	0.54115625	0.150309375	0.241934375	0.09142	0.183313125	0.0963775	0.135044375	0.14940125	0.30814	0.157194375	0.440298125	0.161929375	0.473444375	0.1437875	0.3515775	0.128054375	0.44479125	0.157155	0.346865625	0.25718	0.591540625	0.250326875	0.557736875	0.268005625	0.5131125	0.1572225	0.611404375	0.277003125	0.721071875	0.374759375	0.160908125	0.323108125	0.619635	0.250793125	0.52502125	0.5314625	0.25599875	0.384724375	0.60324	0.208936875	0.442329375	0.53746	0.214135625	0.462711875	0.647199375	0.3849225	0.676421875	0.57064125
699	0.119651818	0.545431818	0.150399091	0.247375455	0.091218182	0.184439091	0.094609091	0.130548182	0.151560909	0.306578182	0.155488182	0.442742727	0.159011818	0.469079091	0.14319	0.345142727	0.13391	0.448437273	0.158219091	0.348543636	0.259354545	0.596909091	0.242704545	0.563337273	0.264230909	0.515108182	0.160317273	0.616438182	0.277969091	0.727041818	0.373510909	0.164246364	0.32938	0.6146	0.259916364	0.538869091	0.536741818	0.258203636	0.394308182	0.600596364	0.202310909	0.438849091	0.54408	0.207724545	0.455825455	0.650850909	0.388714545	0.67779	0.576928182
700	0.120639063	0.542887813	0.155264688	0.248685625	0.089545	0.185216875	0.097805938	0.130538438	0.147508438	0.311556563	0.155633438	0.444474688	0.161690938	0.468919375	0.14721875	0.351344063	0.129844688	0.449715625	0.15782625	0.347245625	0.2588125	0.594062813	0.24498625	0.56272125	0.262771563	0.512245625	0.1599775	0.613762188	0.276140625	0.722639688	0.372904063	0.160504688	0.3258625	0.607095313	0.252979688	0.536574688	0.533470938	0.2541875	0.386780313	0.602640313	0.210493438	0.451410625	0.549632188	0.221238125	0.464734063	0.64913375	0.389064688	0.682199688	0.575065
[truncated: 1,331 more columns]
