# Supplementary material for: Artificial nighttime lighting impacts visual ecology links between flowers, pollinators and predators
Source: Nat Commun. 2021 Jul 6;12:4163. doi: 10.1038/s41467-021-24394-0 (PMC8260664; doi:10.1038/s41467-021-24394-0)
Supplement: Supplementary file 4 — Source Data & Code [file 41467_2021_24394_MOESM4_ESM.zip › CIE_2006.csv]

CIE_2006_2_degree_Y
0
0
0
0
0
0
0
0
0
0
0
0
0
0
0
0
0
0
0
0
0
0
0
0
0
0
0
0
0
0
0
0
0
0
0
0
0
0
0
0
0
0
0
0
0
0
0
0
0
0
0
0
0
0
0
0
0
0
0
0
0
0
0
0
0
0
0
0
0
0
0
0
0
0
0
0
0
0
0
0
0
0
0
0
0
0
0
0
0
0
0.000414616
0.000502833
0.000608499
0.000734444
0.000883739
0.001059646
0.001265532
0.001504753
0.001780493
0.002095572
0.002452194
0.002852216
0.003299115
0.003797466
0.004352768
0.004971717
0.005661014
0.006421615
0.007250312
0.008140173
0.00907986
0.01005608
0.01106456
0.01210522
0.01318014
0.01429377
0.01545004
0.01664093
0.01785302
0.01907018
0.02027369
0.02144805
0.02260041
0.02374789
0.02491247
0.02612106
0.02739923
0.02874993
0.03016909
0.03165145
0.03319038
0.03477912
0.03641495
0.03809569
0.03981843
0.0415794
0.04337098
0.0451718
0.0469542
0.04868718
0.05033657
0.05187611
0.05332218
0.05470603
0.05606335
0.05743393
0.05885107
0.06030809
0.06178644
0.0632657
0.06472352
0.06614749
0.06757256
0.06904928
0.0706328
0.07238339
0.0743596
0.07659383
0.07911436
0.08195345
0.08514816
0.08872657
0.09266008
0.09689723
0.1013746
0.1060145
0.1107377
0.1155111
0.1203122
0.1251161
0.1298957
0.1346299
0.1393309
0.1440235
0.1487372
0.1535066
0.1583644
0.1633199
0.1683761
0.1735365
0.1788048
0.1841819
0.1896559
0.1952101
0.2008259
0.2064828
0.2121826
0.2180279
0.2241586
0.2307302
0.237916
0.2458706
0.2546023
0.264076
0.274249
0.285068
0.2964837
0.308501
0.3211393
0.3344175
0.3483536
0.3629601
0.3782275
0.3941359
0.4106582
0.4277595
0.4453993
0.4635396
0.4821376
0.501143
0.5204972
0.5401387
0.5600208
0.5800972
0.6003172
0.6206256
0.6409398
0.6610772
0.6808134
0.6999044
0.718089
0.7351593
0.7511821
0.7663143
0.7807352
0.7946448
0.8082074
0.8213817
0.8340701
0.8461711
0.8575799
0.8682408
0.8783061
0.8879907
0.8975211
0.9071347
0.9169947
0.9269295
0.9366731
0.9459482
0.9544675
0.9619834
0.968439
0.9738289
0.9781519
0.9814106
0.9836669
0.9852081
0.9863813
0.9875357
0.9890228
0.9910811
0.9934913
0.9959172
0.9980205
0.9994608
0.999993
0.9997557
0.9989839
0.9979123
0.9967737
0.9957356
0.9947115
0.9935534
0.9921156
0.9902549
0.9878596
0.9849324
0.9815036
0.9776035
0.9732611
0.9684764
0.9631369
0.9571062
0.950254
0.9424569
0.9336897
0.9242893
0.9146707
0.9052333
0.8963613
0.8883069
0.8808462
0.8736445
0.8663755
0.8587203
0.8504295
0.8415047
0.8320109
0.8220154
0.8115868
0.8007874
0.7896515
0.7782053
0.7664733
0.7544785
0.7422473
0.7298229
0.7172525
0.7045818
0.6918553
0.6791009
0.6662846
0.6533595
0.6402807
0.6270066
0.6135148
0.5998494
0.5860682
0.5722261
0.5583746
0.5445535
0.5307673
0.517013
0.5032889
0.489595
0.4759442
0.4623958
0.4490154
0.4358622
0.4229897
0.4104152
0.3980356
0.38573
0.3733907
0.3609245
0.348286
0.3355702
0.3228963
0.3103704
0.2980865
0.286116
0.2744822
0.2631953
0.2522628
0.2416902
0.2314809
0.2216378
0.2121622
0.2030542
0.1943124
0.1859227
0.1778274
0.1699654
0.1622841
0.1547397
0.1473081
0.1400169
0.1329013
0.1259913
0.119312
0.112882
0.1067113
0.1008052
0.09516653
0.08979594
0.08469044
0.07984009
0.07523372
0.07086061
0.06671045
0.0627736
0.05904179
0.05550703
0.05216139
0.04899699
0.04600578
0.04317885
0.04050755
0.03798376
0.03559982
0.03334856
0.03122332
0.0292178
0.02732601
0.02554223
0.02386121
0.02227859
0.0207902
0.01939185
0.01807939
0.01684817
0.01569188
0.01460446
0.01358062
0.01261573
0.01170696
0.01085608
0.01006476
0.009333376
0.008661284
0.008046048
0.00748113
0.006959987
0.00647707
0.006027677
0.005608169
0.005216691
0.004851785
0.004512008
0.004195941
