# Supplementary material for: Artificial nighttime lighting impacts visual ecology links between flowers, pollinators and predators
Source: Nat Commun. 2021 Jul 6;12:4163. doi: 10.1038/s41467-021-24394-0 (PMC8260664; doi:10.1038/s41467-021-24394-0)
Supplement: Supplementary file 4 — Source Data & Code [file 41467_2021_24394_MOESM4_ESM.zip › Deilephila.csv]

wl	UV	B	G	G alone
300	0.51	0.10	0.07	0.239783243
305	0.59	0.12	0.08	0.279302332
310	0.66	0.13	0.08	0.320833648
315	0.74	0.15	0.09	0.363356576
320	0.81	0.16	0.10	0.405711259
325	0.87	0.18	0.11	0.446687056
330	0.92	0.19	0.12	0.485116089
335	0.96	0.20	0.12	0.519954963
340	0.99	0.22	0.13	0.550341707
345	1.00	0.23	0.13	0.57562245
350	1.00	0.25	0.14	0.595350782
355	0.98	0.26	0.14	0.609269335
360	0.94	0.28	0.14	0.617286488
365	0.90	0.30	0.14	0.619460884
370	0.83	0.32	0.14	0.616003448
375	0.75	0.35	0.14	0.607301337
380	0.67	0.38	0.14	0.593961439
385	0.57	0.42	0.14	0.576863071
390	0.47	0.46	0.14	0.557201584
395	0.38	0.49	0.13	0.536499252
400	0.30	0.53	0.13	0.51656045
405	0.23	0.57	0.12	0.499357688
410	0.17	0.61	0.12	0.486853265
415	0.12	0.64	0.12	0.48078306
420	0.09	0.67	0.12	0.482445596
425	0.06	0.69	0.12	0.49254277
430	0.04	0.70	0.13	0.511106161
435	0.03	0.70	0.14	0.53751956
440	0.02	0.70	0.15	0.57062429
445	0.02	0.69	0.16	0.608877876
450	0.01	0.66	0.18	0.650532458
455	0.01	0.63	0.20	0.693804925
460	0.00	0.59	0.23	0.737020645
465	0.00	0.55	0.26	0.778722097
470	0.00	0.49	0.29	0.817740054
475	0.00	0.43	0.32	0.853228339
480	0.00	0.37	0.36	0.884665046
485	0.00	0.31	0.40	0.911824851
490	0.00	0.25	0.43	0.934729031
495	0.00	0.20	0.47	0.953581638
500	0.00	0.15	0.50	0.968700893
505	0.00	0.11	0.53	0.980453908
510	0.00	0.08	0.55	0.989200261
515	0.00	0.05	0.57	0.995246711
520	0.00	0.04	0.58	0.99881219
525	0.00	0.02	0.59	1
530	0.00	0.01	0.59	0.998773196
535	0.00	0.01	0.58	0.994929536
540	0.00	0.01	0.57	0.988074304
545	0.00	0.00	0.55	0.977592984
550	0.00	0.00	0.53	0.962631629
555	0.00	0.00	0.50	0.942100661
560	0.00	0.00	0.47	0.914726036
565	0.00	0.00	0.43	0.879175551
570	0.00	0.00	0.39	0.834279871
575	0.00	0.00	0.35	0.779340411
580	0.00	0.00	0.30	0.714470151
585	0.00	0.00	0.26	0.640865255
590	0.00	0.00	0.22	0.560886159
595	0.00	0.00	0.18	0.47786445
600	0.00	0.00	0.14	0.395644959
605	0.00	0.00	0.11	0.317979572
610	0.00	0.00	0.08	0.247951149
615	0.00	0.00	0.06	0.187587788
620	0.00	0.00	0.04	0.137744
625	0.00	0.00	0.03	0.098225995
630	0.00	0.00	0.02	0.068071033
635	0.00	0.00	0.01	0.045874537
640	0.00	0.00	0.01	0.030082137
645	0.00	0.00	0.01	0.019203135
650	0.00	0.00	0.00	0.011937101
655	0.00	0.00	0.00	0.007227125
660	0.00	0.00	0.00	0.004261826
665	0.00	0.00	0.00	0.002447763
670	0.00	0.00	0.00	0.001369094
675	0.00	0.00	0.00	0.000745608
680	0.00	0.00	0.00	0.000395284
685	0.00	0.00	0.00	0.000203951
690	0.00	0.00	0.00	0.000102389
695	0.00	0.00	0.00	5.00013E-05
700	0.00	0.00	0.00	2.37467E-05
