# Supplementary material for: Artificial nighttime lighting impacts visual ecology links between flowers, pollinators and predators
Source: Nat Commun. 2021 Jul 6;12:4163. doi: 10.1038/s41467-021-24394-0 (PMC8260664; doi:10.1038/s41467-021-24394-0)
Supplement: Supplementary file 4 — Source Data & Code [file 41467_2021_24394_MOESM4_ESM.zip › FReDdata_leaves.csv]

wl	1136	1138	1229	1324	1404	1618	2044	2247	2737	2785	2819	2855	2873	2875	2937	3030	3275	3394	3422	3428	3584	190	283	1092	1165	1169	1262	1264	1266	1286	1299	1303	1305	1317	1337	1349	1356	1610	1619	1911	1912	1925	1981	1985	2009	2013	2017	2037	2054
300	0.0182236	0.0308845	0.00610769	0.0108938	0.0583697	0	0.0180111	0.0414492	0.0509146	0.0324432	0.0512186	0.0642291	0.10977	0.110496	0.0432202	0.0707229	0.0282328	0.0426615	0.0305081	0.0554583	0.115758	0.0230199	0.0249945	0.0319936	0.0255674	0.0230199	0.00998715	0.00257409	0.0144275	0.0194524	0	0.0141396	0.0167603	0.00789533	0.0306963	0.0124495	0	0	0	0.00781139	0.00800769	0.00658321	0.0182167	0.0269773	0.00835936	0.0184628	0.0440162	0.0399016	0.032136
301	0.0182236	0.0308845	0.00610769	0.0108938	0.0583697	0	0.0180111	0.0414492	0.0451745	0.0254792	0.0433373	0.0645273	0.102697	0.107987	0.0442802	0.0705715	0.0282328	0.0424477	0.0263711	0.0565672	0.115758	0.0230199	0.0249945	0.0352804	0.0255674	0.0230199	0.00998715	0.00257409	0.0144275	0.0194524	0	0.0141396	0.0167603	0.00789533	0.0306963	0.0124495	0	0	0	0.00781139	0.00800769	0.00658321	0.0182167	0.0269773	0.00835936	0.0184628	0.0440162	0.0399016	0.032136
302	0.0182236	0.0308845	0.00610769	0.0108938	0.058047	0	0.0180111	0.0421081	0.0404759	0.0194889	0.0383528	0.0666876	0.0971808	0.106729	0.0454079	0.0714794	0.027916	0.0421476	0.0255429	0.0588458	0.11874	0.0233952	0.0249945	0.0376651	0.0255674	0.0233952	0.00998715	0.0025821	0.0141936	0.0194524	0	0.0141396	0.0167603	0.00789533	0.0306963	0.0122561	0	0	0	0.00781139	0.00800769	0.00658321	0.0202883	0.0298571	0.00835936	0.0184628	0.0440162	0.0399016	0.032136
303	0.0187569	0.0308371	0.010926	0.0172922	0.0583697	0	0.0226566	0.0414492	0.0384138	0.0167143	0.0364689	0.0682832	0.0924487	0.108012	0.0419156	0.071999	0.0282328	0.0423426	0.0273635	0.0593805	0.115758	0.0230199	0.0306349	0.0381734	0.027858	0.0230199	0.0119471	0.00257409	0.0144275	0.0210788	0	0.0165019	0.0224614	0.0110069	0.0291934	0.0124495	0	0	0	0.00927631	0.0112932	0.0082333	0.0182167	0.0269773	0.0140041	0.0231634	0.0473193	0.0428121	0.0319944
304	0.0187379	0.0299684	0.0163175	0.0240586	0.0579767	0	0.0277192	0.0407763	0.0386274	0.0156448	0.0358585	0.0681222	0.0899839	0.111154	0.036095	0.0723037	0.0286989	0.0424375	0.0294426	0.0577677	0.110475	0.0223163	0.0377393	0.036732	0.029762	0.0223163	0.0143078	0.00257352	0.0146423	0.0228273	0	0.0177624	0.0285503	0.0152691	0.0267051	0.0126789	0	0	0	0.0112233	0.0139205	0.0101417	0.0157625	0.0233991	0.0206114	0.0300243	0.0492973	0.0457111	0.031485
305	0.0176293	0.0270679	0.0205572	0.0295903	0.0555591	0	0.031186	0.0398822	0.0408054	0.0171091	0.0370088	0.0649723	0.0896394	0.114514	0.0300947	0.0723557	0.0290084	0.0432854	0.0325907	0.054314	0.102172	0.0211921	0.0435086	0.0342921	0.0300645	0.0211921	0.0157678	0.0026085	0.0147883	0.0241184	0	0.018092	0.033805	0.0192088	0.0227795	0.012935	0	0	0	0.012865	0.0150751	0.0121047	0.0122953	0.0183116	0.0255751	0.0367389	0.0489344	0.0473861	0.0296664
306	0.0169197	0.0238741	0.0238569	0.0322906	0.0504155	0	0.033275	0.0384766	0.0440085	0.0217707	0.0391688	0.0588458	0.0907881	0.116732	0.0239989	0.0711251	0.0274056	0.0452977	0.0361974	0.0499296	0.0917939	0.0197832	0.0457426	0.0311581	0.0292062	0.0197832	0.0167856	0.00268653	0.0145003	0.0244105	0	0.0176881	0.0366262	0.0223894	0.0186555	0.0129418	0	0	0	0.0138181	0.0139505	0.0142003	0.0105349	0.0159636	0.0270282	0.0423629	0.0477253	0.0477588	0.0271816
307	0.0155473	0.0204499	0.0247856	0.0312059	0.0422104	0	0.031482	0.0373123	0.0473602	0.0293168	0.0412272	0.0505085	0.0927108	0.117234	0.017919	0.0680909	0.0250606	0.0482749	0.0392877	0.0453061	0.0812772	0.0182984	0.0436994	0.027791	0.0258904	0.0182984	0.0163806	0.00279676	0.0136748	0.023243	0	0.0160501	0.0357238	0.0245436	0.0146426	0.0126015	0.000775	0	0	0.0144048	0.0107138	0.0149139	0.0105656	0.016503	0.0249375	0.0466673	0.04495	0.0457383	0.0256537
308	0.0131859	0.0173282	0.0227	0.026413	0.0303758	0	0.0282598	0.0361724	0.0507361	0.0376474	0.0425902	0.0409878	0.0949838	0.116739	0.0140843	0.0647414	0.0224772	0.0512371	0.0415783	0.0400933	0.0720889	0.0169903	0.0383775	0.0256121	0.0225417	0.0169903	0.0159514	0.00292416	0.0122885	0.0215273	0	0.0140042	0.0327731	0.0240093	0.0128851	0.0118266	0.00394683	0	0	0.0151004	0.00900378	0.0146773	0.0118764	0.0185232	0.0198845	0.046228	0.0401287	0.042767	0.0244002
309	0.0112525	0.0158797	0.0209995	0.019774	0.0166092	0	0.0246546	0.0342559	0.0527364	0.0435002	0.0429071	0.0326462	0.0970266	0.114781	0.0142572	0.0609835	0.0194044	0.0523044	0.0434233	0.0363552	0.0650352	0.0160649	0.0313264	0.0248532	0.0202133	0.0160649	0.0151615	0.00297061	0.0105103	0.0191025	0.00153132	0.0134952	0.0286524	0.0230873	0.0121256	0.0106192	0.00690526	0	0	0.0154322	0.00799099	0.0144025	0.0130888	0.0205748	0.014289	0.0408055	0.0359416	0.0403496	0.0240282
310	0.0107906	0.0179482	0.0220426	0.0152038	0.00379488	0	0.0244291	0.0323406	0.053849	0.0480096	0.0433886	0.0268445	0.0989935	0.111091	0.0181713	0.057629	0.0175873	0.0526021	0.0445446	0.0338495	0.0609916	0.0156114	0.0264475	0.0248867	0.0209717	0.0156114	0.0157988	0.00278597	0.00855427	0.0165924	0.00237216	0.0145439	0.0256244	0.0236991	0.0136617	0.00902162	0.00922551	0	0	0.0165387	0.0093301	0.0140844	0.0138669	0.021574	0.0111668	0.0344136	0.0347778	0.0397915	0.0258865
311	0.0112513	0.021401	0.0248728	0.0132457	0	0	0.0272068	0.0311647	0.0535637	0.0512904	0.0444908	0.0241669	0.100775	0.106972	0.0242142	0.0549827	0.017533	0.052586	0.0443329	0.0326806	0.0595775	0.0155823	0.0244425	0.0258645	0.0244689	0.0155823	0.0167793	0.00227095	0.00664965	0.0145681	0.00228925	0.0162465	0.0236676	0.0255468	0.0164007	0.00714322	0.0105508	0.003304	0	0.0183091	0.0122104	0.0137458	0.013872	0.0205726	0.0108643	0.0285357	0.0335154	0.040352	0.0274378
312	0.0110757	0.0233325	0.0270473	0.0125362	0	0	0.0304428	0.0307441	0.0520422	0.0527924	0.0461019	0.0244294	0.102085	0.103937	0.0315303	0.0536868	0.0185226	0.051724	0.0432306	0.03276	0.0589057	0.0157902	0.0234452	0.0277587	0.0278025	0.0157902	0.0160824	0.0013862	0.00499715	0.012397	0.00134206	0.0175853	0.0219404	0.0272245	0.0180622	0.00511413	0.0107218	0.012355	0	0.0191735	0.0142109	0.0131828	0.013169	0.0171559	0.0115488	0.022398	0.0301128	0.0404444	0.0260663
313	0.0111037	0.0242182	0.0296393	0.0128462	0	0	0.0333419	0.0317226	0.0500375	0.0523489	0.0479119	0.0266971	0.102906	0.103162	0.0393586	0.0537678	0.0200181	0.0495602	0.0420138	0.0340783	0.0586569	0.0159867	0.0220715	0.030325	0.0288985	0.0159867	0.0140099	0.000162	0.00372769	0.0092885	0	0.0182945	0.020133	0.028863	0.0177851	0.00309024	0.0098162	0.019225	0	0.0190453	0.0141427	0.0129053	0.0128001	0.0128026	0.0129096	0.0181466	0.0272244	0.0402687	0.0238421
314	0.0122159	0.0234777	0.0307588	0.0157791	0	0	0.0354517	0.0352071	0.0488131	0.0512249	0.0497822	0.0293028	0.103925	0.104925	0.0463709	0.0536827	0.0223567	0.0467789	0.041074	0.0369771	0.0589948	0.0159981	0.0197113	0.0330637	0.0288617	0.0159981	0.0114471	0	0.00294792	0.00643472	0	0.018791	0.0181485	0.0289239	0.0174809	0.00124752	0.00814977	0.0257261	0	0.0182989	0.0139252	0.0117996	0.0139489	0.00889	0.0130694	0.0173295	0.0249681	0.0386026	0.020841
315	0.013644	0.0210901	0.0290471	0.016625	0	0	0.0351895	0.040263	0.0488277	0.0514238	0.0508929	0.0325429	0.105355	0.107427	0.0515871	0.0543027	0.0243784	0.0448475	0.0393507	0.0408605	0.0598323	0.0157251	0.0159062	0.0347242	0.0264728	0.0157251	0.00840523	0	0.00273109	0.00477605	0	0.0184307	0.0145564	0.0267646	0.0152478	0	0.00620703	0.032834	0	0.0163685	0.0123308	0.0104026	0.0164371	0.00588491	0.0122241	0.0176232	0.0212553	0.0347515	0.0155337
316	0.0149868	0.0199014	0.0263888	0.0160939	0	0	0.0335916	0.0456534	0.049941	0.0513253	0.0512338	0.034562	0.10642	0.109816	0.0544801	0.0539398	0.0255696	0.0434882	0.0373824	0.0446421	0.0614995	0.0151276	0.0136486	0.0361249	0.0220663	0.0151276	0.00677529	0	0.00307873	0.00386444	0	0.0182677	0.0119084	0.0240521	0.0130769	0	0.00453236	0.0402642	0	0.0150255	0.0097394	0.0094781	0.0192943	0.0039127	0.0118636	0.0193621	0.0207616	0.0325154	0.0117472
317	0.0179158	0.0215716	0.0243922	0.016246	0	0	0.0318393	0.0501151	0.051551	0.0500849	0.0511603	0.0352466	0.106731	0.11135	0.0556792	0.0525516	0.0254879	0.0420641	0.0346815	0.047656	0.0642909	0.0141974	0.0147452	0.0361164	0.0194879	0.0141974	0.00744802	0	0.00388208	0.0037349	0	0.0193318	0.0106523	0.0220168	0.0127109	0	0.00355616	0.0480465	0	0.0144919	0.00754273	0.00830874	0.0218299	0.00337421	0.0130689	0.0219425	0.0234999	0.0332868	0.0109747
318	0.0223537	0.0248588	0.0230553	0.0178744	0	0	0.0313747	0.0527566	0.0530372	0.0481917	0.0517321	0.035576	0.106289	0.111669	0.0562784	0.0509288	0.024301	0.0413491	0.0316578	0.0500429	0.0668909	0.0129262	0.0193302	0.0346659	0.0201666	0.0129262	0.0100712	0	0.00492565	0.00525464	0	0.0221281	0.0111482	0.0218931	0.0146481	0	0.00353403	0.0533164	0.00742888	0.0152044	0.00656181	0.00722242	0.0231468	0.00384085	0.0158853	0.0255817	0.0271352	0.0365609	0.0114561
319	0.0256856	0.0282914	0.0221225	0.0192157	0.00997912	0	0.0331992	0.0524259	0.0538469	0.0460772	0.0534822	0.0366085	0.105237	0.110574	0.0567252	0.0497307	0.0218041	0.0423474	0.0287432	0.0517952	0.0681916	0.0112753	0.0266724	0.0322491	0.0211834	0.0112753	0.0140419	0	0.00587093	0.00757442	0	0.0253889	0.0140228	0.0243153	0.0178034	0	0.00449107	0.055392	0.026401	0.0173349	0.00608102	0.00715313	0.0225023	0.00517031	0.0207574	0.0299181	0.0309937	0.0424252	0.0119467
320	0.0283768	0.0312058	0.023485	0.0227934	0.0208433	0	0.0360363	0.049331	0.053582	0.0427245	0.0551858	0.0384682	0.103615	0.107798	0.0557092	0.0485193	0.0185551	0.0451127	0.0255164	0.0518014	0.0675299	0.00930004	0.0359892	0.0292426	0.0225169	0.00930004	0.0184721	0	0.00635546	0.00918776	0	0.0292074	0.0189978	0.0281426	0.0223635	0	0.00624333	0.054317	0.0425467	0.0207762	0.00602162	0.00766929	0.0199437	0.00744137	0.0269477	0.0351563	0.0356365	0.0521842	0.0145598
321	0.0310924	0.0312474	0.025657	0.025502	0.0304086	0	0.03673	0.0447622	0.0525821	0.0399916	0.0571579	0.0408357	0.101732	0.105368	0.0536333	0.0482706	0.015102	0.0485533	0.0234619	0.0511779	0.065197	0.00713238	0.0419319	0.0275685	0.0247717	0.00713238	0.0204569	0	0.00609727	0.00982104	0	0.0318008	0.0216655	0.0301107	0.0253321	0	0.00843962	0.0501856	0.0535127	0.0219369	0.0064489	0.00773214	0.0162439	0.0102988	0.031024	0.0365317	0.0344119	0.0587119	0.0167923
322	0.0322374	0.0282105	0.0277689	0.0263579	0.0379778	0	0.0372865	0.0396416	0.0505304	0.0386522	0.0590847	0.0427346	0.0992253	0.103335	0.0510648	0.0488094	0.012047	0.0523812	0.0224625	0.0498331	0.0625823	0.00499441	0.0448433	0.0264452	0.0253193	0.00499441	0.0208937	0	0.00498742	0.0118618	0	0.0339234	0.023313	0.03094	0.0263868	0	0.0107125	0.0433833	0.0586562	0.0214643	0.00777283	0.00948014	0.0122453	0.0135498	0.0326485	0.0367252	0.0305791	0.0611869	0.0186843
323	0.0315703	0.0245888	0.0297789	0.0255877	0.0425021	0.000858	0.0357727	0.0350102	0.0487787	0.0393171	0.0609046	0.0444138	0.0974514	0.102027	0.0485778	0.0504309	0.00965829	0.0562388	0.0229589	0.0488622	0.0618717	0.00320074	0.044586	0.0266572	0.0236634	0.00320074	0.019536	0	0.00312759	0.0136855	0	0.0346076	0.0231855	0.028906	0.02474	0	0.0127643	0.0365965	0.0583613	0.0194305	0.00870407	0.0122555	0.00856616	0.0170015	0.0320093	0.0343579	0.0258691	0.0599071	0.0202799
324	0.0308893	0.0228452	0.0321332	0.0240712	0.0443364	0.00507447	0.0308235	0.031488	0.0479509	0.04128	0.0616248	0.0454836	0.0967601	0.101019	0.0458739	0.0523296	0.00805171	0.0590037	0.0239052	0.0481548	0.0636993	0.00205219	0.0418433	0.0278566	0.0227521	0.00205219	0.0164457	0	0.00083	0.0151373	0	0.0341404	0.02117	0.0234683	0.0213041	0	0.0144267	0.0302741	0.0542105	0.0159799	0.00921973	0.0149675	0.00569748	0.0197992	0.0288728	0.0295792	0.0212074	0.0559407	0.0225093
325	0.0306192	0.0230638	0.033733	0.0220271	0.043299	0.00695562	0.024872	0.0296669	0.0481388	0.0437666	0.0606336	0.0454543	0.0969007	0.099921	0.0430134	0.0539381	0.00721708	0.0596562	0.0243007	0.0475067	0.0679117	0.0016095	0.037392	0.0293834	0.0237508	0.0016095	0.0126715	0	0	0.0174247	0	0.0333333	0.0191421	0.0175517	0.0185616	0	0.0156351	0.0239521	0.0474409	0.0123025	0.0101562	0.0177315	0.00386202	0.0206641	0.0235544	0.0245556	0.0177256	0.0492592	0.025156
326	0.0302323	0.0256603	0.03467	0.0222805	0.0399877	0.00387756	0.0232029	0.0286762	0.0490985	0.0471832	0.0590133	0.0442755	0.0974292	0.099162	0.0416465	0.0562673	0.00694591	0.0581477	0.0247229	0.047732	0.0732585	0.00179122	0.035542	0.0310849	0.0254269	0.00179122	0.0115833	0	0	0.0207478	0	0.0334128	0.0195891	0.0154412	0.01886	0	0.0164737	0.0186865	0.0397612	0.0113134	0.0111491	0.0205848	0.00302941	0.0199098	0.0204561	0.0234875	0.0203016	0.0455794	0.0280939
327	0.0294365	0.02945	0.0340452	0.0230381	0.0357374	0	0.0212452	0.0288819	0.0497354	0.0480646	0.0569163	0.0422576	0.0971708	0.0975011	0.0419423	0.0577627	0.00759335	0.0545454	0.0231566	0.0477598	0.0778303	0.00240979	0.0330857	0.0308664	0.0267654	0.00240979	0.0111161	0	0	0.0214248	0.000125	0.0314409	0.0187064	0.0136806	0.0191484	0	0.0170648	0.0151547	0.0332793	0.0123628	0.0106696	0.0208556	0.00290731	0.0176386	0.0183615	0.0226921	0.0235618	0.0440633	0.0288627
328	0.0293824	0.031861	0.0326512	0.0228101	0.0320405	0	0.0205487	0.0296927	0.0504131	0.0476497	0.0552559	0.0412943	0.0972017	0.09573	0.0433836	0.059343	0.00906914	0.0502053	0.0204925	0.0489568	0.0797781	0.00316505	0.0321822	0.0297136	0.0294092	0.00316505	0.0116514	0	0	0.0221749	0.00110636	0.0288961	0.0184402	0.0134344	0.0203692	0	0.0174858	0.0125817	0.0289374	0.0158239	0.00970971	0.019648	0.00328966	0.0140437	0.0167911	0.0241327	0.0271672	0.0448765	0.0294908
329	0.0297635	0.0320843	0.0299922	0.0213552	0.0288252	0	0.0223693	0.0309396	0.0509645	0.0454141	0.0533539	0.0408474	0.0968149	0.0939308	0.0451003	0.0600458	0.0111248	0.0460401	0.0172943	0.0498782	0.0789221	0.00377047	0.0330712	0.0279528	0.0322292	0.00377047	0.0123831	0	0	0.0230345	0.00156575	0.0263082	0.0189221	0.0150845	0.0219749	0	0.0177696	0.0110201	0.0270508	0.0206431	0.00872546	0.0176279	0.00374794	0.00978814	0.0168945	0.0267341	0.030332	0.0466252	0.0303312
330	0.0289583	0.0302878	0.025431	0.018314	0.0265229	0	0.0246274	0.032266	0.0511957	0.042235	0.0516157	0.0403882	0.0958679	0.0926365	0.046916	0.0596619	0.0141281	0.0427952	0.0147102	0.0500486	0.0757009	0.00415524	0.0339024	0.0264025	0.033626	0.00415524	0.0119815	0	0	0.0218447	0.0013812	0.0230251	0.0183206	0.0167069	0.0217312	0	0.0179479	0.0120503	0.0282162	0.0245132	0.00695879	0.0146244	0.00416283	0.006523	0.0182846	0.0268159	0.031357	0.0479902	0.029786
331	0.0263331	0.0269812	0.0197061	0.0131184	0.025097	0	0.0238913	0.0340852	0.0509139	0.0391417	0.050851	0.0400516	0.0943876	0.0921401	0.0487079	0.05842	0.018178	0.0409347	0.0135573	0.0495972	0.0709158	0.00436055	0.0328575	0.0255697	0.0339846	0.00436055	0.00933255	0	0	0.0182538	0.000565	0.0189986	0.0163009	0.016042	0.018721	0	0.017967	0.0154866	0.0320374	0.0263078	0.00474547	0.0114617	0.00482822	0.00453236	0.0179276	0.0235887	0.0286312	0.0476733	0.0277032
332	0.0248181	0.0242013	0.0160377	0.00866511	0.0241757	0	0.0242979	0.0352146	0.0499571	0.0360673	0.0515956	0.0412879	0.0921754	0.0918041	0.0497658	0.0566723	0.0221847	0.0405282	0.0134057	0.0488946	0.0656113	0.0044832	0.0340429	0.0248452	0.0356496	0.0044832	0.00682049	0	0	0.0147533	0	0.0165303	0.016458	0.0159273	0.0172093	0	0.017801	0.0210646	0.0372699	0.0276447	0.00321203	0.0108991	0.00613264	0.00392152	0.0179026	0.0204962	0.0257988	0.0466655	0.0272994
333	0.0223372	0.023599	0.0133582	0.00616791	0.0231319	0	0.0251734	0.0357505	0.0496764	0.035072	0.0539889	0.0429209	0.0906539	0.0930378	0.0495059	0.0549599	0.0257596	0.0417195	0.015617	0.048541	0.0607768	0.00470569	0.0351516	0.0259955	0.0361528	0.00470569	0.00390387	0	0	0.00992568	0	0.0153873	0.0166555	0.0163766	0.0170505	0	0.0175209	0.0284743	0.0430264	0.0267336	0.00244117	0.0113004	0.00825427	0.00465822	0.0187239	0.0171439	0.0237654	0.0457786	0.0273292
334	0.0190661	0.0248867	0.012224	0.00504021	0.0221016	0	0.0255404	0.0357065	0.0504775	0.0348332	0.0570927	0.0440105	0.089701	0.0952548	0.0486599	0.0527775	0.0289258	0.0426284	0.0192811	0.0471804	0.0568362	0.00523333	0.0339623	0.0284404	0.0351723	0.00523333	0.00243666	0	0	0.00508617	0	0.0154313	0.0156879	0.0167757	0.0180337	0	0.0172306	0.0367266	0.0484776	0.0244265	0.00173157	0.0122671	0.0116383	0.0067623	0.0187271	0.013746	0.0227598	0.0461833	0.0263455
335	0.017953	0.0283772	0.014183	0.00668468	0.0213607	0	0.0267363	0.0349292	0.0518257	0.0360447	0.0611205	0.0444649	0.0892105	0.0983668	0.0474715	0.0507613	0.0305814	0.0436281	0.0238421	0.0453178	0.0539558	0.00616235	0.0332914	0.0316844	0.0342299	0.00616235	0.00364217	0	0	0.0032287	0	0.0173915	0.0154345	0.0180043	0.0209941	0	0.0170171	0.0435483	0.0528566	0.0237444	0.00194789	0.0149745	0.0161767	0.00933614	0.0189165	0.0138302	0.0242416	0.0493354	0.0257778
336	0.0205186	0.0338098	0.0190091	0.0117664	0.0210462	0	0.0297857	0.0335674	0.0534088	0.0376797	0.0653956	0.0445919	0.0889165	0.101362	0.0457901	0.0495589	0.0306195	0.0446807	0.0283301	0.0437602	0.0527505	0.00747943	0.0343413	0.0345734	0.033972	0.00747943	0.00626941	0	0	0.00539588	0	0.0211086	0.0166269	0.0210216	0.025943	0	0.0170295	0.0473105	0.0564155	0.0257815	0.0036826	0.0191721	0.020513	0.0113189	0.0215492	0.0180808	0.028461	0.0550536	0.0274591
337	0.0242525	0.0393353	0.0238292	0.0183577	0.0205022	0	0.0325394	0.0330463	0.0551829	0.0385205	0.06893	0.0444259	0.0887994	0.103251	0.0435852	0.049529	0.0300419	0.0454365	0.0319587	0.0429976	0.0529507	0.00908291	0.0341682	0.0363781	0.0330959	0.00908291	0.00812809	0	0	0.0103766	0	0.025554	0.0178774	0.0251244	0.0304933	0.00226316	0.0173415	0.0467791	0.059043	0.0278709	0.00601883	0.0227312	0.0235236	0.0123303	0.0255205	0.0235074	0.0341548	0.0622832	0.0302214
338	0.0302791	0.0445685	0.0287039	0.0253988	0.0194324	0	0.0352485	0.0334374	0.057418	0.0386893	0.0710023	0.0430549	0.08949	0.104009	0.0414603	0.0504424	0.0294938	0.0453332	0.0347225	0.0425842	0.0538604	0.0107558	0.0333892	0.0378781	0.0324152	0.0107558	0.0104287	0.00461762	0	0.0174307	0	0.0298555	0.0200658	0.0283308	0.0333278	0.00448939	0.0178854	0.041811	0.0604591	0.030958	0.00822256	0.0261311	0.0249627	0.012301	0.029446	0.029255	0.0394115	0.068963	0.0323044
339	0.0379154	0.0491696	0.033633	0.0324348	0.0176034	0	0.0389782	0.0349895	0.0593994	0.0385329	0.0718362	0.0407083	0.0901407	0.102692	0.0403907	0.051049	0.0292704	0.0447031	0.036083	0.0417924	0.0547906	0.0122204	0.0349385	0.0381018	0.0327825	0.0122204	0.0120166	0.00921148	0	0.0241354	0.00125903	0.0336193	0.0243321	0.0307491	0.0343586	0.00627636	0.0185384	0.0333609	0.0608919	0.0346069	0.0106584	0.0291439	0.024527	0.0110019	0.0341681	0.0350988	0.0438186	0.0750367	0.0341578
340	0.0433976	0.0512153	0.0372202	0.0371679	0.0147151	0	0.0417054	0.0374659	0.0604181	0.0384496	0.0715753	0.0387567	0.0905478	0.100628	0.0396332	0.052194	0.0298097	0.0451508	0.0368061	0.041763	0.0554635	0.0132636	0.0364232	0.0377659	0.0334377	0.0132636	0.0123684	0.0133185	0	0.0284535	0.00421762	0.0357925	0.0276861	0.0321572	0.0331101	0.00765212	0.019175	0.0234187	0.0602268	0.0368074	0.0127055	0.0305505	0.0223735	0.00884274	0.0393143	0.0385783	0.0458602	0.0792419	0.035586
341	0.0449696	0.0506055	0.0383432	0.0386755	0.0111868	0.0056096	0.0426234	0.0403068	0.0600803	0.0378136	0.0703598	0.0375602	0.090684	0.0977404	0.0391659	0.0535912	0.0306631	0.0451743	0.036638	0.0427096	0.0552353	0.0138363	0.0363536	0.0363608	0.0339566	0.0138363	0.0125683	0.0165936	0	0.0299432	0.00711885	0.0363048	0.0289406	0.0317987	0.0302019	0.00873713	0.0196098	0.0144248	0.0577995	0.0362899	0.0137899	0.0299	0.0200427	0.00703066	0.0423448	0.0391631	0.0460753	0.0812396	0.0348284
342	0.0437692	0.0484931	0.0379213	0.03798	0.0085871	0.0155249	0.0429335	0.0424441	0.0587663	0.0373859	0.0686453	0.0370108	0.091061	0.0950727	0.0389519	0.0548367	0.0310499	0.0445425	0.035948	0.0439367	0.0545803	0.0140697	0.0357452	0.0345168	0.0349588	0.0140697	0.0141939	0.0188106	0.00139494	0.0297637	0.00963181	0.0360724	0.0289527	0.029561	0.0268933	0.00969397	0.01971	0.00850555	0.0535249	0.0348821	0.01479	0.028141	0.0187009	0.00593444	0.0431541	0.038591	0.0453721	0.0820955	0.0322987
343	0.0407366	0.0453479	0.036946	0.0360007	0.00776379	0.021068	0.0431338	0.0437508	0.0569598	0.0380424	0.0668439	0.0368768	0.0919026	0.0935664	0.0388586	0.0555165	0.0303906	0.0438459	0.0351695	0.0446273	0.0543722	0.0142661	0.0351596	0.0328976	0.036934	0.0142661	0.0165673	0.0199179	0.00258505	0.0287054	0.0115573	0.0359841	0.0282528	0.0273479	0.0247348	0.0107156	0.0194539	0.00648339	0.0479175	0.0340225	0.0166283	0.0264058	0.0181097	0.00567957	0.0437267	0.0375594	0.044422	0.0828905	0.0308493
344	0.036628	0.0420931	0.0356628	0.0340311	0.00922501	0.0214254	0.0415207	0.0439184	0.0545771	0.0395017	0.064964	0.037147	0.0923172	0.0928387	0.0385783	0.0553133	0.0286057	0.0440477	0.0342409	0.0446292	0.0553282	0.0147936	0.0346709	0.0310931	0.0393606	0.0147936	0.0197329	0.0200298	0.00345449	0.0278431	0.0128564	0.0364357	0.0263976	0.0265117	0.024643	0.0119687	0.0188649	0.00836725	0.0407104	0.034016	0.018575	0.0262492	0.0182425	0.00664401	0.0441439	0.0378601	0.0436368	0.0819131	0.0316211
345	0.0334229	0.0412565	0.0344352	0.0331354	0.0130451	0.0165125	0.0404451	0.0436815	0.0527049	0.0411974	0.0630631	0.0382466	0.0927839	0.0936769	0.0376984	0.055319	0.0264172	0.0454074	0.0341998	0.0443042	0.0574894	0.0159428	0.0343832	0.0296214	0.0413767	0.0159428	0.0224594	0.0193638	0.00428117	0.0271207	0.0136281	0.0373132	0.0249439	0.0262096	0.0260295	0.0134948	0.017975	0.0130734	0.0321957	0.0344353	0.0201977	0.026309	0.0189935	0.00865006	0.042577	0.039777	0.0437815	0.079221	0.0333654
346	0.0329865	0.0433615	0.0349832	0.033684	0.0183863	0.00796219	0.04104	0.0433417	0.0512373	0.0426328	0.061215	0.0390973	0.0929013	0.0938988	0.0363815	0.0547526	0.0247057	0.0462676	0.0338732	0.0434416	0.060841	0.0178003	0.0362287	0.0274672	0.0435075	0.0178003	0.0256249	0.018193	0.00527663	0.028146	0.0140553	0.0384329	0.0246407	0.0266606	0.028815	0.015196	0.0168678	0.018678	0.023482	0.0361186	0.0213815	0.0267773	0.0195075	0.0109471	0.0411486	0.0428168	0.0436336	0.0768632	0.037456
347	0.0349127	0.0472777	0.0374839	0.0343401	0.0235782	0	0.0419413	0.0431081	0.0509545	0.044116	0.059597	0.0395028	0.0928651	0.0940684	0.0351394	0.0540895	0.023943	0.0474593	0.0339969	0.041959	0.0649216	0.0202122	0.0401957	0.0257695	0.0457496	0.0202122	0.0283087	0.0167962	0.00651918	0.0298676	0.0143325	0.0387896	0.0249911	0.0282634	0.0324499	0.0168728	0.0156435	0.0234418	0.0158784	0.0380399	0.0214918	0.0274799	0.0190583	0.013287	0.0398087	0.0463553	0.043037	0.0751211	0.0422909
348	0.0374615	0.0514734	0.0406137	0.0342813	0.0279709	0	0.0417965	0.0430267	0.0515973	0.0453084	0.0584745	0.0396608	0.0923937	0.0936045	0.0343591	0.0535197	0.0243077	0.0491973	0.0345268	0.0403667	0.0684698	0.0228182	0.0446965	0.0245814	0.0470667	0.0228182	0.0293764	0.0154221	0.00793957	0.0313018	0.0146269	0.0373785	0.0250286	0.0304571	0.0355809	0.0182859	0.0143909	0.026682	0.0095674	0.0381996	0.0197317	0.0272229	0.0180945	0.0154953	0.0373308	0.0493358	0.0423939	0.0735937	0.0453576
349	0.0395968	0.0544578	0.0433898	0.0334843	0.0311214	0	0.0419093	0.0430478	0.052817	0.0459016	0.0580222	0.0397948	0.0915224	0.0922113	0.0342461	0.0530539	0.0255558	0.0512447	0.0353348	0.0392775	0.070513	0.025193	0.0476039	0.0237513	0.0467686	0.025193	0.0286272	0.0142429	0.00934077	0.0326126	0.0150464	0.034296	0.0246937	0.0315636	0.0368715	0.019198	0.0132181	0.0277196	0.00549474	0.0364242	0.0169836	0.0246703	0.0165514	0.0167681	0.034452	0.050074	0.0416595	0.073492	0.0459073
350	0.0415039	0.054908	0.0459704	0.0321981	0.0328862	0	0.0419975	0.0428148	0.0551254	0.046295	0.0581458	0.0397849	0.0913973	0.0913092	0.0347676	0.0526305	0.0270183	0.0530764	0.0369055	0.0389154	0.0709166	0.026973	0.050472	0.0238037	0.0470407	0.026973	0.028495	0.0133655	0.010485	0.0349067	0.0156085	0.0315449	0.0249645	0.032083	0.0380647	0.01946	0.0122618	0.0267916	0.00410972	0.0347137	0.0147791	0.0226563	0.0144341	0.0168611	0.0335903	0.0501559	0.041373	0.0758307	0.0452356
351	0.0424206	0.0527817	0.0480836	0.0300161	0.0337058	0	0.0411146	0.0424452	0.056756	0.0458085	0.0577473	0.0392257	0.0910719	0.0890738	0.0352272	0.0515383	0.0278977	0.0532971	0.0376848	0.0389684	0.0697696	0.0279855	0.0515752	0.0237126	0.0472634	0.0279855	0.0274297	0.012867	0.0111878	0.0350614	0.0162738	0.0296239	0.0259	0.0327332	0.0384186	0.0190809	0.0116625	0.0246482	0.00404308	0.0327556	0.0133536	0.0214673	0.0122054	0.0160491	0.0332401	0.0499011	0.0435236	0.0774547	0.0424811
352	0.0417122	0.0488304	0.0484878	0.0280272	0.0343132	0	0.0398978	0.0421501	0.057961	0.0459748	0.0576879	0.038714	0.0906769	0.0877013	0.0364411	0.0508621	0.0280816	0.0536207	0.0391239	0.039592	0.0672379	0.0283105	0.0501534	0.0244605	0.0463067	0.0283105	0.0255435	0.0127965	0.0113687	0.0332451	0.0169869	0.0287148	0.0262775	0.0330202	0.0370316	0.0182228	0.0115439	0.0220616	0.00366587	0.0305713	0.0124136	0.0203637	0.010472	0.0145523	0.0332377	0.0482688	0.0465586	0.0766814	0.038723
353	0.0405369	0.0452242	0.0477695	0.0274928	0.0346362	0	0.0396001	0.0419519	0.0583879	0.0460148	0.0574944	0.0381712	0.0900279	0.0863475	0.0373118	0.0503414	0.0277685	0.0538866	0.0403818	0.0403524	0.0648319	0.0282498	0.0482077	0.0249629	0.0451707	0.0282498	0.0246352	0.0131555	0.0110647	0.0310047	0.0176751	0.0297425	0.0264985	0.0334108	0.0351359	0.0171363	0.0119968	0.0193477	0.00309795	0.0296752	0.0125951	0.0201031	0.00928383	0.0125251	0.0344486	0.0462955	0.0500606	0.0749029	0.0361957
354	0.0399666	0.0433891	0.0469431	0.0279024	0.0344567	0	0.0402887	0.0418381	0.0585245	0.0456293	0.0571023	0.0372549	0.0892404	0.0851362	0.037611	0.0496822	0.0272249	0.0537315	0.0412718	0.0408447	0.063679	0.0281858	0.0477569	0.0250858	0.0449104	0.0281858	0.0251408	0.0139469	0.0104251	0.0288481	0.0182668	0.0323167	0.0272459	0.0346745	0.0341356	0.0161319	0.0130614	0.0172455	0.00191973	0.0303661	0.0139401	0.0210652	0.00890657	0.0108333	0.0362649	0.0447462	0.0538089	0.0730845	0.0354823
355	0.0394164	0.0429962	0.0458547	0.0280886	0.0334756	0	0.0410274	0.0415615	0.058602	0.0446706	0.0566743	0.0357848	0.0882451	0.0841547	0.0375116	0.048733	0.0266002	0.0528355	0.0417424	0.040873	0.0639172	0.0284853	0.0476829	0.0248549	0.044127	0.0284853	0.025211	0.0151514	0.00966842	0.0260769	0.0187357	0.034299	0.0278384	0.0364894	0.032961	0.0155125	0.0147192	0.0159382	0	0.0308305	0.0151095	0.0214059	0.00937981	0.00993485	0.0369805	0.0421953	0.0565313	0.0703169	0.0358626
356	0.0388922	0.0435126	0.0438928	0.028719	0.0313625	0	0.0424845	0.0409283	0.0574984	0.0428129	0.0564188	0.0341686	0.0863024	0.0824491	0.03712	0.0476613	0.0264061	0.05117	0.0413592	0.0406299	0.0652275	0.0293775	0.0480015	0.0236655	0.0436382	0.0293775	0.0257654	0.0166695	0.00902494	0.0246595	0.0190844	0.0359747	0.028237	0.0377786	0.0320983	0.0154861	0.016882	0.0155051	0	0.0311765	0.0161936	0.0213366	0.010383	0.00988699	0.0373322	0.0391693	0.0566089	0.0682461	0.0376576
357	0.0389034	0.0457617	0.0425738	0.0297727	0.0279677	0	0.0451768	0.0401152	0.0565919	0.0418232	0.0572053	0.0336701	0.0850168	0.0821991	0.0376431	0.0482583	0.0266778	0.0500889	0.0416655	0.04148	0.0670479	0.0308604	0.0499459	0.0227359	0.0451169	0.0308604	0.027348	0.0183203	0.0086672	0.0252761	0.0193169	0.0377683	0.0299439	0.0384148	0.0324465	0.0161139	0.0193773	0.0159551	0	0.0326311	0.0180306	0.0220983	0.0113855	0.0105469	0.0379859	0.0374957	0.0556622	0.0682883	0.0412681
358	0.0398221	0.0487549	0.0428566	0.0306555	0.023522	0	0.049158	0.0393219	0.0560372	0.0401148	0.0582249	0.0328617	0.0848096	0.0819029	0.0380164	0.0487366	0.0271653	0.0487128	0.0418032	0.0418565	0.0681151	0.032708	0.0530517	0.0215496	0.0483461	0.032708	0.0291958	0.0198883	0.00866537	0.0272576	0.0194465	0.0392767	0.0333083	0.0391301	0.0336758	0.017313	0.0219731	0.0172154	0	0.034403	0.0204145	0.0236217	0.0120589	0.0117821	0.0390959	0.0372425	0.0544861	0.0699932	0.0452398
359	0.0407748	0.0513014	0.0441995	0.0312111	0.0184663	0	0.0530969	0.0389553	0.0563243	0.0390458	0.0600388	0.0321568	0.0857857	0.0821378	0.0391316	0.0488679	0.0277351	0.0472912	0.0424831	0.0424105	0.0677458	0.0345693	0.0554282	0.0209141	0.0525112	0.0345693	0.0311283	0.0211177	0.00897126	0.0298852	0.0194931	0.0403592	0.0373682	0.0402269	0.0348829	0.0188562	0.0243978	0.0190141	0	0.0359467	0.0222743	0.0255851	0.0124673	0.0131244	0.0401978	0.0378321	0.0535645	0.072138	0.0479843
360	0.0416398	0.0538218	0.0463705	0.03209	0.0137209	0	0.0565875	0.0393157	0.05708	0.038978	0.0621887	0.0321134	0.0875597	0.0828861	0.0407815	0.0487796	0.0284083	0.0461711	0.0439933	0.0432884	0.0662137	0.036052	0.0568897	0.0207817	0.0569451	0.036052	0.0337991	0.021779	0.00944552	0.0328418	0.0194748	0.0418914	0.0412863	0.041855	0.0361548	0.0204309	0.0263746	0.0212288	0.000713	0.0379616	0.0236173	0.028231	0.0128517	0.0143214	0.0416259	0.0392181	0.0534943	0.0743685	0.0494399
361	0.0418207	0.0557674	0.0488796	0.0321812	0.0100787	0	0.0586193	0.0403232	0.0580486	0.039845	0.0641709	0.0329424	0.0897057	0.0840355	0.0424906	0.0487417	0.0289736	0.0457494	0.0463432	0.0441953	0.0640918	0.036819	0.0573713	0.0209889	0.0595642	0.036819	0.0359047	0.0217507	0.00988523	0.0347498	0.019413	0.0427798	0.0436801	0.0430971	0.036901	0.0217226	0.0276635	0.0235772	0.00131372	0.0397828	0.0236552	0.0301466	0.0134371	0.0152525	0.042786	0.0400288	0.0536463	0.0756488	0.0491919
362	0.0421818	0.0561635	0.0513766	0.031886	0.00790313	0.000153	0.0592042	0.0414541	0.0600706	0.0417184	0.066412	0.0340156	0.0922059	0.0858807	0.0443444	0.048955	0.0294627	0.0464267	0.049406	0.0444574	0.0622632	0.0367007	0.0564128	0.0219976	0.0596278	0.0367007	0.0371483	0.0210619	0.0101129	0.0355645	0.019356	0.0431401	0.0443741	0.0449326	0.0374133	0.0225198	0.0281691	0.0256038	0.00154251	0.0406727	0.0225413	0.0308954	0.0145295	0.0158521	0.0440194	0.040189	0.0540947	0.0765998	0.0474923
363	0.0414146	0.05466	0.0525916	0.0307249	0.00745909	0	0.0574045	0.0422698	0.0618646	0.0425907	0.0683523	0.0335276	0.0937794	0.0871422	0.0447639	0.0472827	0.0298926	0.0477785	0.0519062	0.0426083	0.0614125	0.0357458	0.0534801	0.0229112	0.0572569	0.0357458	0.0372698	0.0198733	0.0100559	0.0350529	0.0193781	0.0428663	0.0430289	0.0454298	0.0375048	0.0227769	0.027973	0.0268905	0.00156945	0.0408851	0.0202944	0.0301573	0.0160814	0.016014	0.0440499	0.0387707	0.0539556	0.0763887	0.0449918
364	0.0403842	0.052471	0.0524636	0.0290352	0.00875872	0	0.054616	0.0423406	0.0634607	0.0432957	0.0700526	0.0332578	0.0940706	0.0880119	0.0448757	0.0452752	0.0302486	0.0498981	0.0534677	0.0406903	0.0614829	0.0342039	0.0500694	0.0234739	0.0531482	0.0342039	0.0363399	0.0184489	0.00977818	0.0334171	0.0195653	0.0422481	0.0402868	0.0438332	0.0371371	0.0226305	0.0273261	0.027046	0.00179636	0.0408164	0.0179557	0.0282871	0.0175085	0.0157331	0.0430922	0.0364652	0.0528256	0.0752046	0.0428216
365	0.0398581	0.0503828	0.051674	0.0275004	0.0109751	0	0.0519584	0.0416442	0.0641876	0.0429185	0.0707906	0.0328728	0.0932895	0.0881509	0.0443911	0.0431814	0.03047	0.0523758	0.0539738	0.0384415	0.0617009	0.0324622	0.0475854	0.0233738	0.0488801	0.0324622	0.0345157	0.0170753	0.0094441	0.0320802	0.0199859	0.0413394	0.0374113	0.0410407	0.0368963	0.0223421	0.0265969	0.0256864	0.00292369	0.0405609	0.0162846	0.0261579	0.01824	0.0149969	0.0419078	0.0350208	0.0519684	0.0745112	0.0417576
366	0.0404208	0.0492743	0.0512963	0.0268566	0.0133022	0	0.0497459	0.0404676	0.0641144	0.0416542	0.0708482	0.0318057	0.0918567	0.0878194	0.0435529	0.0412457	0.0305534	0.0549985	0.0535	0.0357726	0.0615944	0.0309733	0.0469059	0.022956	0.0463508	0.0309733	0.0327769	0.0159967	0.00930319	0.0320219	0.0206934	0.0407082	0.0358475	0.0387556	0.0373916	0.0222302	0.026221	0.0228269	0.00517304	0.0405123	0.0157982	0.0249386	0.0180952	0.0138136	0.0411168	0.035442	0.0529085	0.0754932	0.041705
367	0.0411274	0.0492002	0.0512039	0.0263883	0.0152865	0	0.0473867	0.0391549	0.0634871	0.0401019	0.0705371	0.0297405	0.0902411	0.0872736	0.0426114	0.0396553	0.0302427	0.0575186	0.0522113	0.0330313	0.0606163	0.0301511	0.0480681	0.0224953	0.0456591	0.0301511	0.0311984	0.015361	0.00961065	0.0322049	0.0217078	0.0403293	0.035357	0.036594	0.0380055	0.0225509	0.0265405	0.0190563	0.00822082	0.0404686	0.0159867	0.0242363	0.0170779	0.0125217	0.0400114	0.0364135	0.0548954	0.0767538	0.0415793
368	0.0423281	0.0501472	0.0513699	0.0267722	0.0164114	0	0.0460274	0.0378403	0.0621653	0.0385594	0.0692249	0.0270975	0.0887968	0.0861627	0.0413001	0.0384866	0.0295331	0.0594218	0.0502583	0.0312676	0.0586529	0.0302605	0.0507431	0.0214677	0.0468116	0.0302605	0.0302214	0.0151928	0.0105253	0.0328489	0.0230019	0.0405051	0.0359027	0.0358588	0.0386152	0.0233998	0.0276903	0.0153286	0.0127152	0.0402737	0.0166469	0.0238764	0.0157895	0.0116333	0.0395349	0.0385599	0.0580743	0.0783027	0.0413953
369	0.0436155	0.0523079	0.0524504	0.0283477	0.0164433	0	0.0461539	0.03666	0.0617122	0.0381035	0.0680993	0.0254762	0.0888644	0.0852803	0.0409371	0.0392446	0.0284134	0.0613452	0.0485346	0.0307241	0.0561346	0.0313446	0.0542939	0.0208952	0.0494923	0.0313446	0.0299797	0.0154109	0.0120502	0.0339424	0.0245071	0.0413589	0.0377203	0.0373562	0.0399205	0.0246855	0.0295701	0.012583	0.0188154	0.0402987	0.0180724	0.0245109	0.0151456	0.0115971	0.0404123	0.0420623	0.0629237	0.0806404	0.041607
370	0.0449926	0.0549537	0.054193	0.0303424	0.0158768	0	0.0476455	0.0354897	0.0613547	0.03821	0.0667814	0.0240901	0.090088	0.0851622	0.040586	0.0408309	0.026871	0.0627233	0.0479386	0.0305381	0.053836	0.0332371	0.0574077	0.0209426	0.0528912	0.0332371	0.0305478	0.0158707	0.0140397	0.0342848	0.0261292	0.042616	0.040245	0.0399215	0.0414511	0.0261743	0.0318805	0.0116821	0.0262311	0.0408479	0.0201326	0.0253546	0.0157958	0.0125885	0.0427602	0.0450116	0.0680424	0.0827378	0.0421858
371	0.0466144	0.0575926	0.0558252	0.0323357	0.0151512	0.000493	0.0506515	0.0343357	0.0615333	0.03922	0.0657012	0.0236179	0.0920746	0.0859306	0.0403309	0.0433564	0.0251261	0.0638536	0.0482278	0.030914	0.052162	0.0356077	0.0593672	0.0217478	0.0560553	0.0356077	0.0319101	0.0163884	0.0162008	0.0337907	0.0277364	0.0441783	0.04294	0.0430368	0.0426767	0.0275376	0.0341654	0.0130428	0.0347792	0.0421064	0.0226165	0.0261245	0.0178624	0.0145926	0.0461163	0.0472851	0.0723745	0.0837863	0.0434159
372	0.0487229	0.0601008	0.0572173	0.034687	0.0144896	0.00656445	0.0552079	0.033364	0.0621544	0.0407216	0.0647238	0.024494	0.0945704	0.0872717	0.0399448	0.0466335	0.0237228	0.0648899	0.0491128	0.0322846	0.051393	0.0380287	0.0604379	0.022981	0.0585897	0.0380287	0.0340429	0.0167846	0.0181448	0.0334634	0.0291814	0.045868	0.04553	0.046617	0.043803	0.0284519	0.0359525	0.0162937	0.0444891	0.0440415	0.025516	0.0272901	0.0211772	0.0171291	0.0501381	0.049845	0.0759685	0.0840931	0.0454612
373	0.051311	0.0625522	0.0588408	0.037133	0.0141377	0.0126286	0.0599272	0.0330308	0.0629599	0.0421266	0.063803	0.0268329	0.0973776	0.0889078	0.0393022	0.0501957	0.02306	0.065911	0.0503774	0.0345959	0.0513627	0.0400968	0.0612165	0.0243689	0.0598629	0.0400968	0.036361	0.0169525	0.0195069	0.0332049	0.0303431	0.0471561	0.0474148	0.0496548	0.0447872	0.0287191	0.0369165	0.0206053	0.0537453	0.0460844	0.0284612	0.0290321	0.0251511	0.0195898	0.0538388	0.0520577	0.0785267	0.0836549	0.0472949
374	0.053873	0.0638776	0.0597061	0.0386313	0.0142291	0.0181708	0.0629733	0.0337487	0.0638979	0.0432472	0.0636337	0.0303535	0.100271	0.0910685	0.0387904	0.0533172	0.0235068	0.0669903	0.0519968	0.036593	0.0519056	0.0415528	0.0613661	0.0262191	0.0597586	0.0415528	0.0382136	0.0168857	0.0200575	0.0330052	0.0311586	0.0474919	0.0475083	0.05086	0.0448674	0.0283263	0.0369613	0.025155	0.06137	0.0472971	0.0301368	0.0298222	0.0290729	0.0213416	0.0560015	0.0524218	0.0790777	0.0815054	0.0480146
375	0.0554979	0.0637851	0.0596393	0.0390231	0.0144814	0.0226807	0.0633442	0.0357281	0.063567	0.0435884	0.0632477	0.0336192	0.101676	0.0929748	0.038065	0.0546889	0.0251901	0.0668467	0.05342	0.038347	0.0529042	0.0423202	0.0608265	0.0276704	0.0582141	0.0423202	0.0392015	0.0166873	0.0197583	0.033068	0.0316493	0.0465904	0.0460775	0.0509788	0.0435742	0.0274297	0.0362173	0.0290821	0.0667274	0.0469734	0.0298262	0.0300941	0.032421	0.02202	0.0556329	0.0515248	0.077813	0.0780938	0.0465066
376	0.0558226	0.0627242	0.0591036	0.0388735	0.0147114	0.0260327	0.0617161	0.0386891	0.0633226	0.0436057	0.0632017	0.0369316	0.1023	0.094399	0.037559	0.055275	0.0277629	0.0666928	0.054159	0.0402726	0.0542491	0.0424992	0.0604159	0.0289101	0.0561048	0.0424992	0.0392836	0.0165625	0.0187854	0.0336824	0.031936	0.0450053	0.0439129	0.0502421	0.0419475	0.0263229	0.0350203	0.03178	0.069125	0.045462	0.0280218	0.0300639	0.0350724	0.0216326	0.0535183	0.0495987	0.075604	0.0745278	0.0437451
377	0.0550638	0.0615742	0.0588056	0.0384591	0.0149653	0.0281551	0.0589256	0.0422425	0.062764	0.0430113	0.0633184	0.0393102	0.102168	0.0951057	0.0371228	0.0549196	0.0306521	0.0662562	0.0540997	0.0419451	0.0557965	0.042341	0.060174	0.0294514	0.0543425	0.042341	0.0386223	0.0167662	0.0174945	0.0345077	0.0322002	0.0431203	0.0416645	0.0487434	0.0404395	0.0253597	0.0338247	0.03325	0.0681992	0.0435031	0.0253215	0.0296271	0.0371263	0.020467	0.050945	0.0469526	0.073315	0.0715462	0.0407723
378	0.0538517	0.0608873	0.05905	0.0379364	0.0154009	0.0291778	0.0561294	0.0458563	0.0620282	0.0422088	0.0639316	0.0404918	0.101556	0.0953465	0.0370623	0.0536543	0.0332539	0.0653788	0.0536045	0.0427994	0.057845	0.0421545	0.0601697	0.0293366	0.0537513	0.0421545	0.0378472	0.0175038	0.0162954	0.0356925	0.032612	0.0416855	0.0404019	0.0475772	0.0393913	0.0248274	0.0330396	0.0336505	0.0649659	0.0421491	0.0226945	0.0291066	0.0387645	0.0188581	0.049204	0.0448157	0.0722166	0.0700425	0.0390227
379	0.0528928	0.0609492	0.060418	0.0380127	0.0159111	0.0290155	0.0546955	0.0487882	0.0613142	0.0416921	0.0651681	0.040657	0.10061	0.0954088	0.0375866	0.0517037	0.0350099	0.0640777	0.0530853	0.0426965	0.0603401	0.0421919	0.0609721	0.0288158	0.0547037	0.0421919	0.0378115	0.0188516	0.0155061	0.0375535	0.0332683	0.0416183	0.0410919	0.0481317	0.0393368	0.0248585	0.0329089	0.0329852	0.0603616	0.0421739	0.0213617	0.029507	0.040153	0.0171433	0.0492503	0.0446297	0.0734224	0.0711338	0.0391412
380	0.0523865	0.0620518	0.0624721	0.0390932	0.016443	0.0273145	0.0557194	0.0506451	0.060408	0.0414439	0.0662299	0.0401553	0.0989682	0.0951644	0.0382569	0.049491	0.0358576	0.0626068	0.0525762	0.0424896	0.0629513	0.0425959	0.0627752	0.0280255	0.0571841	0.0425959	0.0384712	0.0207244	0.0152733	0.0399189	0.0341492	0.0435541	0.0431232	0.0497426	0.0406843	0.0254224	0.0334918	0.0316471	0.0549709	0.0437226	0.0216464	0.0302672	0.0415428	0.0157161	0.0514715	0.0462706	0.0765466	0.0744058	0.0416662
381	0.052655	0.0640228	0.0647362	0.0409752	0.0169073	0.0238223	0.0583913	0.0515241	0.0603014	0.0419149	0.0671888	0.039798	0.0975341	0.0950245	0.0391989	0.048248	0.036097	0.0619841	0.0522583	0.0427409	0.0654258	0.0433723	0.0643948	0.0272969	0.0605614	0.0433723	0.0395932	0.0228858	0.0155346	0.0419263	0.0351081	0.0462471	0.0456984	0.0515919	0.042294	0.0263445	0.0346532	0.0299106	0.0497043	0.0460792	0.0231858	0.0311127	0.042942	0.0146014	0.0547319	0.0489481	0.0807728	0.0786533	0.0448148
382	0.0533593	0.0657887	0.0663216	0.0430523	0.0171107	0.0185548	0.0615107	0.0515671	0.0602855	0.0425336	0.0676639	0.0390457	0.0961798	0.0950936	0.0399611	0.0472479	0.0360279	0.0616502	0.0520842	0.0427077	0.0676951	0.044388	0.0655195	0.0265967	0.063887	0.044388	0.0408257	0.0250066	0.0160439	0.0435191	0.0359213	0.0486431	0.048424	0.0535558	0.043681	0.0273615	0.036098	0.0278639	0.0450478	0.0484047	0.025277	0.0318887	0.0442279	0.0137623	0.0579297	0.0520612	0.085666	0.0832474	0.047917
383	0.0538599	0.0664348	0.0665751	0.0449634	0.0169203	0.0118925	0.0639754	0.0509156	0.0606698	0.0435908	0.0680124	0.0385126	0.095442	0.0959347	0.0408325	0.0466157	0.0360241	0.0618295	0.0525858	0.042773	0.0693874	0.0454356	0.065693	0.0263877	0.0663565	0.0454356	0.0417276	0.0267651	0.0164846	0.0445599	0.0363736	0.0501765	0.050514	0.0550181	0.0446896	0.0282232	0.0374895	0.0257249	0.0413121	0.0499843	0.0270044	0.0321095	0.0452944	0.0131571	0.0599	0.0544528	0.0897152	0.0870665	0.0499526
384	0.0538326	0.0657487	0.0652445	0.0463221	0.0166427	0.00446411	0.0649343	0.0500577	0.0613648	0.0449085	0.0679879	0.0383713	0.0951946	0.0972669	0.0416326	0.0463396	0.0364162	0.0626755	0.0534558	0.0433014	0.0703082	0.0463203	0.0646293	0.0266048	0.0673421	0.0463203	0.0416904	0.0279506	0.0166068	0.0447273	0.0363316	0.0502114	0.0513739	0.055148	0.0449574	0.028771	0.0385611	0.0240091	0.0386985	0.0502744	0.0275783	0.0313224	0.0460852	0.0127741	0.0598046	0.0552074	0.0917429	0.0889724	0.0500854
385	0.0537161	0.0639947	0.0629764	0.0469603	0.0168479	0	0.0639512	0.0493461	0.0622822	0.0461856	0.0673796	0.0385311	0.0953053	0.0986685	0.0421434	0.0463934	0.0370994	0.06421	0.0542186	0.0444465	0.0706016	0.0468994	0.0629331	0.0269774	0.0669069	0.0468994	0.040818	0.0285019	0.0162858	0.0443471	0.0357811	0.048564	0.051527	0.05442	0.0445809	0.0289575	0.039139	0.0226971	0.0372883	0.049363	0.0273031	0.0301683	0.0463645	0.0122228	0.0577686	0.0547416	0.092396	0.0889357	0.0485
386	0.0532569	0.0617075	0.0608468	0.0470506	0.0179953	0	0.0615258	0.0489315	0.0637356	0.0473434	0.0666505	0.038816	0.0962916	0.100281	0.0425419	0.046859	0.037947	0.0662628	0.0549001	0.0459591	0.0704204	0.0471177	0.0620605	0.0273527	0.0655809	0.0471177	0.03962	0.0285044	0.0155663	0.0442823	0.0348366	0.0464389	0.0513937	0.054033	0.0446249	0.0288471	0.0391812	0.0220413	0.0368206	0.0477262	0.0268228	0.0292563	0.0462282	0.0114521	0.0553673	0.0543389	0.0929296	0.087684	0.0466778
387	0.0525503	0.0594332	0.059057	0.0467613	0.0202474	0	0.0585004	0.0488162	0.065478	0.0478011	0.0662591	0.0392013	0.0981325	0.102344	0.0428573	0.0470336	0.0389396	0.0682473	0.0554735	0.047091	0.0698285	0.0470309	0.0615189	0.0276652	0.0633698	0.0470309	0.038097	0.0281586	0.014663	0.044625	0.0337095	0.0445831	0.0508888	0.0535884	0.0448676	0.028593	0.038792	0.0220917	0.03711	0.0456649	0.0265037	0.0283842	0.0458274	0.0104378	0.053102	0.053758	0.092947	0.0850403	0.0444913
388	0.0517599	0.0573474	0.0577056	0.0460085	0.0233214	0	0.0556235	0.0490402	0.0670393	0.0478675	0.0664442	0.0400346	0.100211	0.104312	0.0434317	0.0476302	0.0400852	0.0699856	0.056259	0.0481812	0.0690726	0.0467628	0.0614775	0.0279644	0.0602691	0.0467628	0.0362666	0.0277128	0.0138743	0.0449575	0.032634	0.0426106	0.0499544	0.0527979	0.0446741	0.0283769	0.0381665	0.0227739	0.0377555	0.0434456	0.0263605	0.0274423	0.045408	0.00924326	0.0513295	0.0530924	0.093024	0.0815338	0.0420584
389	0.0513348	0.0561001	0.057552	0.045221	0.0266111	0	0.0538121	0.0494495	0.0684084	0.0475907	0.0667341	0.0411605	0.101888	0.105924	0.0439305	0.0483998	0.0413905	0.0715631	0.0568402	0.0492901	0.0685699	0.04644	0.0622079	0.0281087	0.0571202	0.04644	0.0347456	0.0273743	0.013466	0.0454003	0.0317965	0.0409639	0.0490818	0.0522042	0.044545	0.0283538	0.0375184	0.0238462	0.0384855	0.0416911	0.0268506	0.026947	0.04528	0.0080202	0.0509746	0.0532695	0.094488	0.0785726	0.0405133
390	0.0513386	0.0557677	0.0587035	0.0447562	0.0294034	0.00456019	0.0534476	0.0499006	0.0696532	0.0470053	0.0671666	0.0425172	0.103186	0.107558	0.0443868	0.0492929	0.0430729	0.0728946	0.0573233	0.0504001	0.068423	0.0461661	0.0636687	0.028303	0.054592	0.0461661	0.0340758	0.0272667	0.0136248	0.045923	0.0313005	0.0400515	0.0482456	0.0519929	0.0448048	0.0286209	0.0370502	0.0254698	0.0393442	0.0408116	0.0280083	0.0268044	0.0459471	0.0073017	0.0524134	0.0541407	0.097401	0.0768949	0.0403887
391	0.0517511	0.0558489	0.0600569	0.044406	0.0311819	0.0102404	0.054257	0.0502918	0.0707608	0.0461264	0.067834	0.0441035	0.104291	0.109643	0.0449551	0.0503419	0.0452207	0.0738931	0.0579794	0.0514315	0.0686311	0.0460053	0.0653313	0.0287652	0.0525874	0.0460053	0.0340363	0.0274137	0.0144008	0.0460778	0.0311511	0.0395553	0.047167	0.0515442	0.0448001	0.0291938	0.0368954	0.0273768	0.0404813	0.0406864	0.0292493	0.0264519	0.0475485	0.00734438	0.0546936	0.0545935	0.100551	0.0762008	0.0410607
392	0.0523765	0.0562521	0.0614242	0.044049	0.0319869	0.0150494	0.0557076	0.0507104	0.0714778	0.0449441	0.0684279	0.0459448	0.10506	0.112076	0.0456647	0.0515429	0.0477987	0.074639	0.0588874	0.0522582	0.0691839	0.0459441	0.0677148	0.0293923	0.0517079	0.0459441	0.0346667	0.0277388	0.01567	0.0458195	0.0312555	0.0393865	0.0460883	0.0512319	0.0447481	0.0299935	0.0370673	0.0295594	0.0421689	0.0413962	0.0302653	0.0264377	0.0501272	0.00826043	0.0573389	0.0551674	0.103775	0.0766784	0.0423618
393	0.0534913	0.0574278	0.0631989	0.0440836	0.0324143	0.0182872	0.0575916	0.0512297	0.0716155	0.0440006	0.0681323	0.0479611	0.105429	0.114307	0.046039	0.0532564	0.0506948	0.0751543	0.0598093	0.0534513	0.0698898	0.0459145	0.0707359	0.0300719	0.052856	0.0459145	0.0362148	0.0281	0.0171865	0.0461312	0.0314699	0.0402681	0.0457756	0.0516564	0.0455341	0.0308734	0.0374692	0.0318854	0.0444717	0.042867	0.0315854	0.0271915	0.0535453	0.00986612	0.0608495	0.0562737	0.107176	0.078449	0.0447828
394	0.0544691	0.0586381	0.0644439	0.0444556	0.0331572	0.0197941	0.0592348	0.0518772	0.0718045	0.0435388	0.067122	0.0497693	0.105811	0.116711	0.0460043	0.0543529	0.0536831	0.0756397	0.0605413	0.0548891	0.0703586	0.0458474	0.0736914	0.0306131	0.0554113	0.0458474	0.0382234	0.0283499	0.0186742	0.0468166	0.0316526	0.0415847	0.0458861	0.0519942	0.0464754	0.0316565	0.0379334	0.0341171	0.0474964	0.0444475	0.032546	0.0282183	0.0575412	0.0118176	0.0644229	0.0570985	0.109678	0.0804597	0.0475901
395	0.0551093	0.0594612	0.0648306	0.0449564	0.0345561	0.020065	0.0603934	0.0527347	0.0719599	0.0431184	0.0659184	0.0512824	0.106568	0.11919	0.0456042	0.0551066	0.0564674	0.0757027	0.0613478	0.0563024	0.0704572	0.0456962	0.0759711	0.0311655	0.0585041	0.0456962	0.0400356	0.0283824	0.0198795	0.0477719	0.0316988	0.0426502	0.0461602	0.0518817	0.0470419	0.032178	0.0382623	0.035849	0.0511144	0.0456851	0.0328036	0.0293329	0.0617314	0.0136672	0.0672854	0.0574388	0.111115	0.0820605	0.049765
396	0.0553913	0.0596862	0.0647432	0.0454516	0.0369006	0.0198396	0.0610587	0.0536866	0.0719088	0.0425502	0.0645733	0.0524466	0.107559	0.121457	0.0449378	0.0556212	0.0587726	0.0753273	0.0622222	0.0574736	0.070233	0.0454371	0.0770796	0.0316663	0.0614767	0.0454371	0.0411594	0.028169	0.0206348	0.0488024	0.0315639	0.0432526	0.0464213	0.0512166	0.0471756	0.0323307	0.0382976	0.0370658	0.0550533	0.0464217	0.0322879	0.0303938	0.0658998	0.0151193	0.0689992	0.0574927	0.111897	0.0831473	0.0508954
397	0.0552659	0.0591922	0.0645191	0.0459374	0.0400992	0.0197199	0.0614221	0.054523	0.0715724	0.0418676	0.063089	0.0532616	0.108539	0.123268	0.0440779	0.0558965	0.060417	0.0746441	0.0630066	0.0584123	0.0698373	0.045103	0.0769385	0.0320295	0.0637725	0.045103	0.0415185	0.0277709	0.0209134	0.0495684	0.0312791	0.0434894	0.0462948	0.0498224	0.0468481	0.0321006	0.0379799	0.0376786	0.0588715	0.0465151	0.0310951	0.0307858	0.0699482	0.0160547	0.0694958	0.0568464	0.112241	0.0837985	0.0511604
398	0.0545216	0.0583661	0.0641082	0.0463885	0.0436412	0.0204797	0.0619123	0.0550998	0.071148	0.041299	0.0618376	0.0538006	0.109555	0.124644	0.0429904	0.055895	0.0612883	0.0737015	0.0635131	0.0595296	0.0695428	0.0447762	0.0758875	0.0323351	0.0648297	0.0447762	0.0413005	0.0273177	0.0208137	0.0495503	0.0309266	0.0434895	0.045498	0.0477259	0.0458996	0.0315648	0.037361	0.0379053	0.0622804	0.0459796	0.0292777	0.0306187	0.0738892	0.016707	0.0684548	0.0558697	0.112237	0.0843906	0.0507305
399	0.0538951	0.0577306	0.06384	0.046577	0.0469274	0.0222355	0.0628516	0.0553451	0.0709091	0.0406252	0.0614952	0.0543609	0.110764	0.125747	0.0420364	0.0556012	0.0615135	0.0733495	0.0640136	0.0606082	0.0696062	0.0445486	0.0746446	0.0326258	0.0647951	0.0445486	0.0406512	0.0269698	0.0204993	0.0490705	0.0306093	0.0436416	0.0442811	0.0459104	0.0448144	0.0308788	0.0365823	0.038114	0.0645853	0.0451992	0.0278363	0.0302091	0.0777796	0.0173525	0.0664488	0.0550006	0.112415	0.0852907	0.0497607
400	0.0536257	0.0577096	0.0637137	0.0466243	0.0497062	0.0246863	0.0642594	0.0551929	0.0706791	0.0397059	0.061636	0.0554338	0.112311	0.127074	0.041319	0.0560887	0.0613075	0.0734704	0.0646598	0.061986	0.0700929	0.044492	0.0737118	0.0331872	0.0639071	0.044492	0.0398487	0.0268716	0.0201544	0.0482555	0.0304184	0.0443596	0.0431034	0.0447075	0.0437553	0.030236	0.0358374	0.0386119	0.0651021	0.0444867	0.027196	0.0299199	0.081678	0.0181659	0.0645192	0.054588	0.113191	0.0869711	0.0490197
401	0.0539468	0.0585447	0.0637239	0.046836	0.051743	0.0273446	0.0661242	0.0548363	0.0705291	0.0391019	0.0619342	0.057076	0.11407	0.128644	0.0411521	0.0572733	0.0609017	0.0745585	0.0652683	0.0636192	0.0709316	0.0446505	0.0736933	0.0339452	0.0626572	0.0446505	0.0394704	0.027102	0.0199357	0.047416	0.0304041	0.0456987	0.0424954	0.044487	0.0430481	0.0298118	0.0353113	0.0393793	0.0636026	0.0440629	0.0276908	0.0299809	0.0855808	0.0192081	0.0636024	0.0547424	0.11475	0.0896417	0.0492771
402	0.0550297	0.0602955	0.0638616	0.0472934	0.0530171	0.029544	0.0683023	0.0545772	0.0708343	0.0391733	0.0625065	0.0593579	0.116277	0.130627	0.0415119	0.0590771	0.0605754	0.0767894	0.0658785	0.0656188	0.0718381	0.0450227	0.0749639	0.0348855	0.0615785	0.0450227	0.0398227	0.0276551	0.0199261	0.046988	0.0305617	0.0472991	0.0428151	0.0454961	0.0429735	0.0297225	0.0351309	0.0403591	0.060068	0.0440021	0.0293229	0.0306314	0.0894664	0.0204264	0.0642437	0.0555421	0.117283	0.0931258	0.0506447
403	0.0565868	0.062316	0.0639867	0.0475859	0.0538329	0.0305819	0.0701139	0.0545256	0.0718531	0.0399974	0.0634577	0.0622599	0.11917	0.133242	0.0422633	0.061394	0.0604801	0.0800497	0.0666799	0.0679358	0.0726526	0.0455597	0.0774146	0.0360339	0.0608848	0.0455597	0.0405022	0.0284508	0.020124	0.0469937	0.0308455	0.0486302	0.0438025	0.0474301	0.0434621	0.0300073	0.0353408	0.0412726	0.0548581	0.0443351	0.0315788	0.0314441	0.0932923	0.0215163	0.0662817	0.0564236	0.120612	0.0965991	0.0524075
404	0.0577957	0.0646434	0.0642611	0.0477518	0.0546914	0.0303287	0.0711605	0.0548696	0.0733064	0.0412877	0.0644273	0.0655687	0.122608	0.136643	0.0433871	0.0640558	0.0606516	0.0839666	0.0679393	0.0700456	0.0733715	0.0461961	0.0809571	0.0374375	0.0607305	0.0461961	0.0413804	0.0293558	0.020477	0.0473431	0.0311889	0.0496694	0.0451111	0.049856	0.0443502	0.0306225	0.0359115	0.04183	0.0488846	0.04511	0.0338812	0.0321999	0.0970472	0.0222786	0.0692169	0.057298	0.12451	0.0998003	0.0543514
405	0.0582948	0.0665254	0.0647549	0.0476245	0.056028	0.0290931	0.0712162	0.0557274	0.0750246	0.0432013	0.0653287	0.0691197	0.126519	0.141086	0.0448141	0.0670063	0.0611058	0.0876548	0.0697739	0.0719737	0.07402	0.046873	0.0852669	0.0392336	0.061166	0.046873	0.0421718	0.0302206	0.0209075	0.0477053	0.0315315	0.0499817	0.0460271	0.0523078	0.0454168	0.0314686	0.0367587	0.042067	0.0434182	0.0458248	0.0357418	0.032105	0.100817	0.0227402	0.0715062	0.0576714	0.127986	0.101841	0.0558408
406	0.058157	0.0679124	0.0654348	0.0470433	0.0580884	0.027093	0.0707611	0.0570789	0.0770437	0.0456252	0.0665114	0.0725155	0.130623	0.145697	0.046587	0.0695532	0.0618895	0.0911858	0.071735	0.0734134	0.0746335	0.0475544	0.0901563	0.0411532	0.0621696	0.0475544	0.042959	0.0309277	0.0213383	0.0481163	0.0318452	0.0498802	0.0462684	0.0545238	0.0463037	0.032437	0.0377698	0.0422575	0.039216	0.0464272	0.0368117	0.031491	0.104746	0.0230299	0.0724753	0.057872	0.130544	0.102878	0.0564556
407	0.0576723	0.0690176	0.0661969	0.0462862	0.0608487	0.0246375	0.0703754	0.0587147	0.0792141	0.0481051	0.0678864	0.0757858	0.134886	0.150431	0.0483688	0.0716202	0.0628568	0.0940563	0.073842	0.0745981	0.0754758	0.0482271	0.0950676	0.0431324	0.0636426	0.0482271	0.0437603	0.0314182	0.0217177	0.0486689	0.0321358	0.0500113	0.0459061	0.0562902	0.0466941	0.0334361	0.0388288	0.0426492	0.0367938	0.047018	0.0372293	0.0306409	0.108921	0.0233334	0.0721645	0.0580225	0.132425	0.103625	0.056306
408	0.0574719	0.069994	0.067132	0.0458217	0.0640503	0.0219578	0.0707697	0.060614	0.0811497	0.0502853	0.0690824	0.0787267	0.138992	0.154968	0.0500519	0.0731782	0.0639994	0.0959188	0.0760363	0.0754965	0.0765147	0.0488901	0.0997439	0.0451157	0.0655517	0.0488901	0.0447246	0.0316899	0.0220343	0.0494665	0.0324294	0.0508781	0.0455459	0.0577609	0.046675	0.0344068	0.0398385	0.0433654	0.0361383	0.0477505	0.0374659	0.0300783	0.113365	0.0238587	0.071227	0.0583127	0.134168	0.104764	0.055965
409	0.0581191	0.0706234	0.0681449	0.0457175	0.0674271	0.0189965	0.0722746	0.0626568	0.0826509	0.0519946	0.0698556	0.0812449	0.142687	0.158928	0.0515905	0.0743027	0.0652507	0.0967235	0.0781567	0.0761292	0.0775631	0.0495233	0.10402	0.0470647	0.0677432	0.0495233	0.0458415	0.0317866	0.022297	0.0504492	0.0327532	0.0522981	0.0457007	0.0589617	0.0463253	0.0353226	0.0407165	0.0445455	0.0367585	0.0483998	0.0377041	0.0301125	0.118066	0.0247349	0.0703426	0.0586925	0.136088	0.10642	0.0557379
410	0.0594273	0.0714057	0.0689379	0.0458177	0.0707381	0.0153889	0.0745907	0.0646905	0.0841288	0.0533325	0.0705009	0.0837011	0.146132	0.162095	0.0528332	0.0752297	0.0664421	0.0968599	0.0799131	0.0768857	0.0786348	0.050083	0.107799	0.0489666	0.0698965	0.050083	0.047256	0.0317729	0.0225172	0.0518209	0.0331156	0.0543448	0.0466044	0.0599073	0.0457473	0.0361713	0.0413898	0.0458227	0.0378051	0.0490236	0.0380824	0.0309706	0.122796	0.025789	0.070532	0.0593224	0.138479	0.109001	0.0559364
411	0.0607792	0.0721606	0.0695189	0.0461609	0.0738951	0.0113592	0.0767434	0.0665577	0.0853497	0.0541598	0.071191	0.0855468	0.148732	0.164167	0.0539561	0.0755909	0.0673372	0.0961929	0.0808687	0.0774458	0.0797756	0.0504904	0.110776	0.0506343	0.0719553	0.0504904	0.04839	0.0316936	0.0226928	0.0532649	0.03349	0.0564996	0.0481235	0.0602434	0.0451215	0.0369282	0.0418028	0.0467638	0.0387459	0.0494683	0.0385836	0.0319077	0.127315	0.0267833	0.072061	0.0597002	0.141557	0.112026	0.0566146
412	0.0618397	0.0725524	0.0699016	0.0464746	0.0769668	0.00721631	0.0784531	0.0682556	0.0861746	0.0546263	0.0717978	0.0872384	0.150568	0.165518	0.0548957	0.0759364	0.0679215	0.0951353	0.0815127	0.0780057	0.0808899	0.050648	0.1135	0.0519447	0.0734716	0.050648	0.0490171	0.0315522	0.0227999	0.0545368	0.0338244	0.0581413	0.050012	0.0602891	0.0448455	0.0375523	0.0419253	0.0471318	0.0392998	0.0497503	0.039195	0.0328966	0.131461	0.0274897	0.0746815	0.0598926	0.144543	0.114705	0.0575155
413	0.0622303	0.0724744	0.0699303	0.0464598	0.0800808	0.0034415	0.0792694	0.069745	0.0866695	0.054782	0.0724657	0.0887075	0.151688	0.166244	0.0557662	0.0763936	0.0681494	0.094032	0.0817995	0.0783272	0.0820695	0.0504784	0.115987	0.0528923	0.0740382	0.0504784	0.0491749	0.031318	0.0227934	0.0552503	0.0340613	0.0587691	0.0514263	0.0599514	0.0446953	0.0379948	0.0417546	0.0470378	0.0394825	0.0496535	0.0396234	0.0334422	0.13519	0.0278288	0.0776204	0.0596162	0.146619	0.116491	0.0581079
414	0.0617722	0.071911	0.0695836	0.0459905	0.0832204	0.000685	0.0789773	0.0709665	0.0871043	0.0549114	0.0733738	0.0903033	0.152433	0.166718	0.0565415	0.0769951	0.0681633	0.0932633	0.0818224	0.0785208	0.0834454	0.0499637	0.118012	0.0535507	0.0734674	0.0499637	0.0489885	0.0309428	0.022621	0.0552381	0.0341541	0.058511	0.0518478	0.0591346	0.0444919	0.0382161	0.04133	0.0464912	0.0394976	0.04924	0.039572	0.0331988	0.13849	0.0277305	0.0802411	0.0586872	0.147349	0.117451	0.0582298
415	0.0609281	0.0708446	0.0692566	0.0452619	0.0862727	0	0.0781487	0.0719826	0.0875981	0.05527	0.074596	0.0921562	0.152998	0.16719	0.0572406	0.0776392	0.0681709	0.0930115	0.0816738	0.0786454	0.0848044	0.049144	0.119771	0.0539276	0.0721011	0.049144	0.0485839	0.0303864	0.0222449	0.054658	0.0340828	0.0577319	0.0516681	0.058194	0.0445332	0.0381988	0.0407403	0.0458535	0.039533	0.0488895	0.0390664	0.0326365	0.141564	0.0273665	0.082336	0.0573794	0.147069	0.117952	0.0581445
416	0.0604246	0.0698353	0.0689146	0.0444521	0.0890611	0.00034	0.0776631	0.0728814	0.087763	0.0558208	0.0759596	0.0935411	0.152984	0.167378	0.058113	0.0780493	0.0683689	0.0930291	0.0813065	0.0783089	0.0859589	0.0481342	0.121791	0.0538203	0.0701575	0.0481342	0.0484129	0.0296581	0.0216674	0.0540666	0.0338714	0.0566584	0.0512672	0.0578332	0.0450707	0.0379674	0.0401025	0.0454227	0.0395841	0.0487044	0.0386005	0.0326028	0.144558	0.0269358	0.0837524	0.0562218	0.146266	0.118434	0.0580674
417	0.0602788	0.0689947	0.0684761	0.0435812	0.0913683	0.00257944	0.0768657	0.0736577	0.0879717	0.0567432	0.0771784	0.0952037	0.153124	0.167792	0.0590514	0.0787074	0.0688203	0.0939243	0.0814152	0.0779505	0.0867959	0.0471127	0.123513	0.0534449	0.0680046	0.0471127	0.0483528	0.0288366	0.0209434	0.0531332	0.0335838	0.0554787	0.05059	0.0575618	0.0455315	0.0375881	0.0395402	0.0452909	0.0394065	0.0482873	0.0380863	0.0326871	0.147582	0.0266353	0.0842494	0.0550489	0.145513	0.118851	0.05787
418	0.0606098	0.0683445	0.068058	0.0426733	0.0930456	0.00600623	0.0761083	0.0742894	0.0883313	0.0578503	0.0782616	0.0968946	0.153547	0.168642	0.0600889	0.0793713	0.0695818	0.0949062	0.0819354	0.077412	0.0871852	0.0462739	0.125508	0.0532097	0.0658527	0.0462739	0.0482648	0.0280547	0.0201789	0.0523281	0.033308	0.0546431	0.0501626	0.0573506	0.0458275	0.0371522	0.0391641	0.0453416	0.0387371	0.0476845	0.0375044	0.0328409	0.150704	0.0265685	0.0839931	0.0540946	0.145011	0.119525	0.0578052
419	0.0614294	0.0683466	0.0679869	0.0421445	0.0940489	0.0100732	0.0759798	0.0748577	0.0890227	0.0594345	0.0793788	0.098712	0.1543	0.169824	0.0611011	0.0800068	0.0703909	0.0960698	0.0828023	0.0770215	0.0871312	0.0457841	0.128486	0.0530887	0.0642802	0.0457841	0.0482552	0.0274711	0.0195238	0.0520013	0.0331456	0.054182	0.0504688	0.0574251	0.0463199	0.0367577	0.0390445	0.0455319	0.0376324	0.0471822	0.0373429	0.0333244	0.15395	0.0268124	0.0834852	0.0540105	0.145223	0.120746	0.0579088
420	0.0624979	0.0692744	0.0683345	0.0422025	0.0944893	0.0141803	0.076556	0.075342	0.0898388	0.0612322	0.0807236	0.100386	0.155097	0.17104	0.0622176	0.0806979	0.0710794	0.0972155	0.0837143	0.0767751	0.0869418	0.0457709	0.132525	0.0529113	0.0635108	0.0457709	0.0482848	0.0272387	0.0191479	0.0519976	0.0331986	0.0539057	0.0512505	0.0575559	0.0470132	0.0365053	0.0391963	0.0457035	0.0362683	0.0468349	0.0378	0.0339861	0.157224	0.0273396	0.0830947	0.0547125	0.146089	0.122391	0.0579555
421	0.0634598	0.0707772	0.0692363	0.0426081	0.0946658	0.0178111	0.0775317	0.075788	0.0906351	0.0629555	0.0824539	0.101869	0.15582	0.172308	0.0635922	0.0816557	0.0715914	0.0982027	0.0845312	0.0766899	0.0868271	0.0462849	0.137078	0.0526507	0.0634722	0.0462849	0.0481978	0.027454	0.0192016	0.0520073	0.0335391	0.0539695	0.0521445	0.057364	0.047685	0.0364794	0.0395918	0.0456829	0.0349628	0.0467175	0.0384717	0.0344231	0.160455	0.0280818	0.0831981	0.0557306	0.147158	0.12425	0.0579528
422	0.0645968	0.0727824	0.0710063	0.0434088	0.0950402	0.0207879	0.0799369	0.0763933	0.0917796	0.0648244	0.0846315	0.10393	0.157019	0.174474	0.0651753	0.0832277	0.0719326	0.0993018	0.0856722	0.0771568	0.0869088	0.0472849	0.142465	0.0527131	0.0644305	0.0472849	0.0484569	0.0281255	0.0197808	0.0528287	0.034194	0.0546965	0.0534739	0.0575136	0.0486881	0.0367386	0.0401756	0.045314	0.0342383	0.047311	0.0393469	0.0350323	0.163512	0.0288913	0.084223	0.0574922	0.148779	0.126814	0.058553
423	0.0657901	0.0752505	0.0734447	0.0448125	0.0958746	0.0227085	0.083258	0.0771991	0.0930696	0.0664978	0.0870301	0.105998	0.158662	0.176852	0.0667117	0.0849479	0.0720451	0.100116	0.0867173	0.0780469	0.0871898	0.0486612	0.148021	0.052903	0.0664904	0.0486612	0.0492936	0.0291788	0.0208996	0.0540824	0.035143	0.055792	0.0548939	0.0581152	0.0501805	0.0373155	0.0408731	0.0445767	0.0343127	0.0485097	0.0406204	0.0361596	0.166254	0.0296845	0.0863442	0.0601223	0.151231	0.129821	0.0599355
424	0.0671481	0.0776119	0.0760241	0.0464026	0.0971898	0.0233379	0.0867848	0.0781026	0.094385	0.0680636	0.0894819	0.107849	0.160321	0.178813	0.0678219	0.0863899	0.0720979	0.100844	0.087296	0.0791364	0.0875184	0.0502689	0.153463	0.052979	0.068969	0.0502689	0.0505587	0.0304807	0.0224784	0.0555576	0.0363143	0.0573252	0.0561058	0.0591515	0.051822	0.0382183	0.0416106	0.0435643	0.0350184	0.0501029	0.0420972	0.0375737	0.168565	0.0304623	0.089366	0.0628472	0.154046	0.132739	0.0621575
425	0.0687156	0.079377	0.078314	0.0477125	0.0988474	0.0228316	0.0899901	0.0789813	0.0950897	0.0692504	0.0915826	0.109261	0.161391	0.180029	0.0686423	0.0872651	0.0719934	0.101305	0.0873158	0.079996	0.0877083	0.0519436	0.15839	0.0529039	0.0712397	0.0519436	0.0521885	0.0318648	0.0243536	0.0573573	0.0375885	0.059159	0.0571326	0.0608094	0.0531797	0.039424	0.0423331	0.0424748	0.0362345	0.0517983	0.0434918	0.0391145	0.170394	0.0312722	0.0927937	0.0653898	0.156749	0.135277	0.064877
426	0.0703245	0.0807089	0.0801219	0.0488285	0.10049	0.0214611	0.0927025	0.0797155	0.0949167	0.0701955	0.092975	0.110167	0.161455	0.180154	0.0690179	0.0874465	0.0716437	0.101336	0.0868447	0.0804265	0.0877949	0.0535408	0.162924	0.0527442	0.073007	0.0535408	0.054249	0.0331748	0.0263083	0.0595129	0.0388329	0.0611211	0.0581218	0.0631114	0.0544151	0.0408865	0.0430053	0.0415938	0.0378261	0.053533	0.0449752	0.0406458	0.171858	0.0322811	0.0963843	0.0680604	0.159291	0.137505	0.0676431
427	0.0714945	0.0819886	0.0811287	0.0499901	0.101608	0.0194456	0.0942548	0.0801435	0.0938472	0.0708614	0.093443	0.110446	0.160484	0.17901	0.0687335	0.0868308	0.071027	0.100733	0.0860182	0.0803049	0.087834	0.054963	0.167217	0.0525633	0.0738272	0.054963	0.0564374	0.0343008	0.0281124	0.0614452	0.0399272	0.0631211	0.0587341	0.0653978	0.055831	0.0425386	0.043601	0.0412804	0.0395131	0.0552252	0.0467351	0.0419548	0.173226	0.0337676	0.10007	0.0706199	0.161272	0.139326	0.0699788
428	0.0723016	0.083302	0.0815356	0.0511626	0.10208	0.0172578	0.094757	0.0805195	0.0919887	0.0704518	0.093006	0.1097	0.159039	0.17678	0.0677451	0.0852012	0.0702782	0.0992058	0.0849456	0.0794306	0.0880646	0.0561598	0.171862	0.0523153	0.0738709	0.0561598	0.0585174	0.0351925	0.0295768	0.063304	0.0407834	0.0654959	0.0593078	0.0677584	0.0574638	0.0442975	0.044109	0.0416313	0.041294	0.0571511	0.0487112	0.0431992	0.174663	0.0358448	0.103792	0.0728306	0.162639	0.141017	0.0718124
429	0.0725143	0.0843463	0.0816293	0.0522013	0.102118	0.0153456	0.0946531	0.081234	0.0899171	0.0707302	0.0926279	0.108995	0.157079	0.174266	0.0671107	0.0832945	0.0696316	0.097643	0.0837296	0.0781179	0.0887566	0.0571097	0.176336	0.0522131	0.0738333	0.0571097	0.0602612	0.0358481	0.03058	0.0648502	0.0413686	0.0679332	0.0600288	0.0698575	0.0589607	0.0460704	0.04453	0.0423468	0.0431764	0.0589594	0.0503061	0.0444013	0.176334	0.0383923	0.107123	0.0748864	0.163396	0.142577	0.0727631
430	0.0722611	0.0853122	0.0818058	0.0534213	0.101937	0.0137099	0.0946545	0.0826721	0.0875883	0.071201	0.0923472	0.108354	0.154831	0.171821	0.0669494	0.0817102	0.069546	0.0963185	0.0826362	0.0768034	0.0899655	0.0578132	0.180894	0.0521753	0.074168	0.0578132	0.0618284	0.0363076	0.0310826	0.0658488	0.0417146	0.0705816	0.0608824	0.0712181	0.0607295	0.0477602	0.0448654	0.0429546	0.0449865	0.0605278	0.0517442	0.0457371	0.178365	0.0411653	0.110148	0.0768345	0.164534	0.144207	0.0736116
431	0.0719483	0.0860755	0.0820855	0.0545464	0.101791	0.0123394	0.094951	0.0849751	0.0857461	0.0718601	0.0924565	0.108105	0.153248	0.170179	0.0672235	0.0808105	0.0703231	0.0950485	0.0820788	0.0758039	0.0915164	0.0582794	0.185471	0.05239	0.0748938	0.0582794	0.0629952	0.0366336	0.0311254	0.0661697	0.0418946	0.0733251	0.0618429	0.0717043	0.0625497	0.0492643	0.0451032	0.0431876	0.0463576	0.0616812	0.0528078	0.0474848	0.180616	0.043819	0.112375	0.0782434	0.166037	0.145698	0.0745128
432	0.0719174	0.0863437	0.082635	0.055186	0.101971	0.0110971	0.0958342	0.0880495	0.0852292	0.0726793	0.0932758	0.108579	0.153544	0.170504	0.0680406	0.0807115	0.0719797	0.0942173	0.0825305	0.0752918	0.093359	0.0585126	0.189458	0.0530765	0.0759797	0.0585126	0.0637719	0.0368819	0.0308063	0.065898	0.0419942	0.0755505	0.0631221	0.0716042	0.063902	0.0504846	0.045221	0.0428612	0.0469014	0.0622099	0.0531675	0.0497935	0.182794	0.0459617	0.113436	0.0788793	0.167404	0.146768	0.0752545
433	0.0719592	0.0863039	0.0835342	0.0554389	0.102444	0.00982945	0.0976325	0.0912553	0.0863631	0.0740706	0.0950404	0.110033	0.156062	0.173197	0.0695283	0.0813948	0.0742201	0.0943425	0.0840632	0.0754181	0.095379	0.0585154	0.192376	0.0541958	0.0774008	0.0585154	0.0643274	0.037083	0.0302346	0.0651595	0.0420828	0.0765837	0.0646659	0.0708903	0.0649043	0.0513414	0.0451858	0.04198	0.046326	0.0620637	0.0528985	0.0523355	0.184767	0.0473548	0.113663	0.0791169	0.168468	0.147378	0.0756361
434	0.0720378	0.0865904	0.0843776	0.0557265	0.103048	0.0083697	0.0997966	0.0939103	0.0883518	0.0773515	0.0977887	0.112568	0.15914	0.176687	0.0717078	0.0828172	0.0765526	0.0956404	0.0858872	0.0764346	0.0974219	0.0583042	0.194697	0.0551602	0.0786441	0.0583042	0.0647247	0.0372419	0.029515	0.0643814	0.0421782	0.0765201	0.0658905	0.0697005	0.0661079	0.0517766	0.044951	0.0409447	0.0444585	0.0616577	0.0527301	0.0552961	0.186395	0.0480406	0.113672	0.0791195	0.169623	0.147776	0.076168
435	0.0720948	0.0870279	0.0848947	0.0556755	0.103766	0.00677218	0.101558	0.0955487	0.0902565	0.0794357	0.100396	0.114806	0.161815	0.179681	0.0729414	0.0841645	0.0784824	0.0965443	0.0875696	0.0775829	0.0994751	0.0579125	0.196591	0.0556302	0.0793661	0.0579125	0.0644483	0.0373342	0.0287302	0.0636728	0.0422322	0.0753184	0.0665966	0.068567	0.0668775	0.0517633	0.0444604	0.0403689	0.0414111	0.0611123	0.052621	0.0584065	0.187609	0.0482441	0.113298	0.0788015	0.169806	0.147571	0.0760163
436	0.0717592	0.0871274	0.0851758	0.0554103	0.104619	0.00520194	0.10252	0.0960306	0.0926369	0.081302	0.103142	0.11719	0.164806	0.183001	0.0737891	0.0855452	0.0795898	0.0972241	0.0893591	0.0787567	0.101563	0.0573884	0.198142	0.0560779	0.0796373	0.0573884	0.0638855	0.0373165	0.0279343	0.0632309	0.0421514	0.0732544	0.0666446	0.0675834	0.0669414	0.0513217	0.0436795	0.0404883	0.0376376	0.0606762	0.0526621	0.0612121	0.188513	0.0481547	0.113244	0.0782154	0.169002	0.146602	0.0753255
437	0.0709196	0.086637	0.0848199	0.0547809	0.105554	0.00402066	0.102233	0.0954673	0.0951548	0.0828756	0.105769	0.119315	0.167615	0.18609	0.0743141	0.0867486	0.0797267	0.0979072	0.0908632	0.0797205	0.103563	0.0567944	0.19946	0.0563617	0.0794282	0.0567944	0.0629619	0.0371514	0.0271667	0.0630283	0.041834	0.0706669	0.0657331	0.0665084	0.0663842	0.0505206	0.0426168	0.0412087	0.0338883	0.0603204	0.0527808	0.0630435	0.189218	0.0478524	0.113446	0.0771768	0.167328	0.144848	0.0742551
438	0.0699118	0.0854092	0.0836771	0.0534747	0.1066	0.00361191	0.100432	0.0943031	0.0972503	0.0843063	0.108149	0.120991	0.169508	0.188171	0.074627	0.0877159	0.0790378	0.0984379	0.0917617	0.0805059	0.105316	0.056197	0.200634	0.0563546	0.078459	0.056197	0.0616594	0.0368232	0.0264751	0.0628818	0.0412074	0.0680885	0.0638614	0.0652538	0.0652651	0.0494643	0.0413216	0.0423491	0.0307923	0.059931	0.052871	0.0638094	0.189722	0.0474136	0.11345	0.0754286	0.164888	0.142412	0.0729521
439	0.0690148	0.0834442	0.0823001	0.0515369	0.107739	0.00430703	0.0976468	0.0929619	0.0986646	0.0854775	0.110235	0.122195	0.170259	0.18899	0.0748346	0.0884888	0.0777326	0.0985347	0.0920343	0.0811392	0.106755	0.055654	0.201554	0.0561701	0.0768099	0.055654	0.0604773	0.0363465	0.0259048	0.0625168	0.0402723	0.0659062	0.0617711	0.0641103	0.063762	0.0482925	0.0398874	0.0437084	0.0289798	0.0594001	0.0527698	0.0636391	0.190158	0.0469355	0.113097	0.0731915	0.161755	0.139599	0.0713934
440	0.0680283	0.0810481	0.0808128	0.0496062	0.108819	0.00635509	0.0942543	0.0917333	0.0999624	0.0855142	0.112003	0.123014	0.170894	0.18954	0.0749877	0.0891581	0.0760182	0.0980477	0.0921871	0.0813689	0.107857	0.0552127	0.202111	0.0563875	0.074985	0.0552127	0.0599906	0.0357701	0.0255022	0.0620158	0.0391202	0.0642692	0.0598613	0.0630691	0.0626167	0.0471708	0.0384575	0.0448739	0.0288188	0.0588516	0.0522312	0.0626885	0.190548	0.0463921	0.112862	0.070896	0.158704	0.137161	0.0699904
441	0.0674853	0.079137	0.0794873	0.0479577	0.109682	0.00959298	0.0912993	0.0907802	0.10156	0.0861844	0.113994	0.123744	0.172395	0.190932	0.0758826	0.0899823	0.0742592	0.0982297	0.0927326	0.0814867	0.108671	0.0549088	0.202607	0.0572773	0.0733789	0.0549088	0.059885	0.0351618	0.0253027	0.0613343	0.0379088	0.0629893	0.0585097	0.0624296	0.0624309	0.046267	0.0371855	0.0455043	0.0302447	0.0582033	0.0515904	0.061449	0.190861	0.0458257	0.112358	0.068767	0.156226	0.135861	0.0689706
442	0.0676207	0.078356	0.0791952	0.0470346	0.110245	0.0136579	0.0892874	0.0901949	0.102612	0.0867617	0.115818	0.124135	0.173656	0.191682	0.0769023	0.0904044	0.0727716	0.0986381	0.0930693	0.0815333	0.109294	0.0547642	0.203694	0.0580422	0.0724601	0.0547642	0.060358	0.0345869	0.0253082	0.0608351	0.0368191	0.0625058	0.058296	0.0626263	0.0632007	0.0457255	0.0361935	0.0455806	0.0327421	0.0578101	0.0511359	0.0609622	0.191224	0.0454605	0.112322	0.0677355	0.155318	0.136292	0.068796
443	0.0682142	0.0786637	0.0799599	0.0469579	0.110454	0.0179167	0.088142	0.0900142	0.103489	0.0876558	0.117807	0.125018	0.175171	0.192569	0.0781034	0.0908674	0.0718065	0.0993399	0.0937887	0.0819015	0.109823	0.0547909	0.205454	0.0589288	0.0726141	0.0547909	0.0612018	0.0341043	0.0254807	0.0605924	0.0360165	0.0629038	0.0592863	0.0636098	0.0645834	0.0456513	0.0355639	0.0453888	0.035591	0.0577255	0.0508087	0.0615335	0.191929	0.045557	0.112791	0.0676693	0.155993	0.138094	0.0694455
444	0.069016	0.0796896	0.0812899	0.0473468	0.110365	0.0219042	0.0876557	0.0903522	0.104262	0.0886177	0.119945	0.126287	0.176906	0.193728	0.0792933	0.0913427	0.0716257	0.100227	0.094889	0.0824665	0.110334	0.0549877	0.207624	0.059915	0.0738113	0.0549877	0.0619797	0.0337542	0.0257629	0.0607634	0.0356072	0.0639126	0.0610449	0.0648475	0.0660622	0.0460823	0.0353267	0.0451158	0.0380503	0.0579862	0.0503398	0.0628322	0.193066	0.0461515	0.113395	0.0680202	0.157714	0.140568	0.0708037
445	0.0701993	0.0812534	0.0830521	0.047807	0.110114	0.025186	0.0880656	0.0912166	0.104822	0.0892433	0.121945	0.127466	0.178565	0.194977	0.0801692	0.0916594	0.0723644	0.101174	0.0961136	0.0829965	0.110818	0.0553334	0.21016	0.0607965	0.0756195	0.0553334	0.0625786	0.0335495	0.0260807	0.0615307	0.0356122	0.0654462	0.0632331	0.0660691	0.0673033	0.0469751	0.0354368	0.0450235	0.0394923	0.0587456	0.0499916	0.0647441	0.194741	0.0472945	0.114082	0.0685742	0.160116	0.143251	0.0729094
446	0.0712962	0.082915	0.0847971	0.048328	0.109819	0.0277967	0.0886689	0.0925646	0.104993	0.0894758	0.12332	0.128287	0.179851	0.196132	0.0804568	0.0918334	0.0738952	0.102198	0.097288	0.0835632	0.111267	0.0557896	0.212979	0.0612729	0.0776022	0.0557896	0.0631605	0.0334859	0.0263651	0.062776	0.0359788	0.0676507	0.0654788	0.0671728	0.0680485	0.048211	0.0357967	0.0454204	0.0397329	0.0599994	0.0494997	0.0669632	0.196929	0.048965	0.115466	0.0696403	0.162859	0.145773	0.0752741
447	0.0720462	0.0842677	0.0859425	0.0486569	0.109631	0.0299063	0.0894572	0.0941562	0.105225	0.0896256	0.124426	0.129692	0.180798	0.196927	0.0805769	0.0924499	0.0759008	0.102876	0.0981838	0.0845712	0.111766	0.0563067	0.215673	0.0612854	0.0794044	0.0563067	0.0636533	0.0335474	0.0265761	0.0640475	0.0366139	0.0699751	0.0673091	0.0678864	0.0685071	0.0496244	0.0362937	0.0465054	0.0390741	0.0612836	0.0490785	0.0689605	0.199461	0.0510858	0.117069	0.0704214	0.165239	0.14746	0.0773265
448	0.0726131	0.0852794	0.0863938	0.0488218	0.109669	0.0319267	0.0905705	0.0957814	0.105667	0.0895655	0.124845	0.130996	0.181597	0.198084	0.0805415	0.0933159	0.0780492	0.103314	0.0992472	0.0854787	0.112436	0.0568269	0.217913	0.0614309	0.0805294	0.0568269	0.0641275	0.0336925	0.0267008	0.0651892	0.0374047	0.0718474	0.0685408	0.0681074	0.0686208	0.0510366	0.0368141	0.0479407	0.0381134	0.0623574	0.0488536	0.0703885	0.201897	0.0533447	0.1188	0.071023	0.166869	0.148418	0.0789737
449	0.0732635	0.0864326	0.0864569	0.0489956	0.109874	0.0339356	0.0923383	0.0971608	0.105991	0.0891135	0.124974	0.131523	0.181798	0.198824	0.080417	0.0940081	0.079964	0.103321	0.0997958	0.0861069	0.113278	0.057295	0.220215	0.0612763	0.0811004	0.057295	0.064731	0.0338608	0.026737	0.0661982	0.0382389	0.0731604	0.0691588	0.0683249	0.0687958	0.0522993	0.0372622	0.0492267	0.0373891	0.0631181	0.0491398	0.0713535	0.203848	0.0554196	0.120835	0.0716565	0.168324	0.149082	0.0801881
450	0.0739326	0.0877578	0.0862963	0.0491309	0.110208	0.0360152	0.0942783	0.0979814	0.106311	0.0884292	0.124971	0.131437	0.181713	0.19927	0.0803707	0.0945674	0.0812814	0.103121	0.0998663	0.0865342	0.114334	0.05767	0.222537	0.0609064	0.0813148	0.05767	0.065322	0.0339886	0.0266969	0.0667827	0.0390279	0.0737995	0.0693436	0.068587	0.0691691	0.0533233	0.037593	0.0499693	0.0374049	0.0631374	0.0498746	0.0719677	0.20508	0.0570282	0.122741	0.0721935	0.169591	0.149475	0.080856
451	0.0745881	0.0889472	0.0860553	0.0488772	0.110731	0.0379659	0.0958865	0.0980471	0.107	0.0878844	0.125125	0.13132	0.18194	0.199944	0.080687	0.0952552	0.0818182	0.103112	0.0998269	0.0869786	0.115492	0.057926	0.22436	0.0605813	0.0811544	0.057926	0.0657738	0.0340173	0.0265929	0.0669053	0.0397133	0.0735931	0.0692254	0.0684687	0.0696028	0.0540861	0.0378129	0.050008	0.0382883	0.0622471	0.0508013	0.0722738	0.205708	0.0580941	0.12374	0.0722833	0.170259	0.149384	0.0812316
452	0.0752789	0.0899589	0.0857401	0.0484432	0.111385	0.0395272	0.096882	0.0976721	0.108516	0.087934	0.126214	0.131754	0.182882	0.201266	0.0817844	0.0963085	0.0817842	0.103628	0.0999883	0.08768	0.116495	0.0580515	0.225625	0.0603941	0.0806886	0.0580515	0.0659958	0.0339024	0.026426	0.0667666	0.040248	0.0727922	0.068762	0.0680895	0.0699797	0.0546139	0.0379568	0.0491655	0.0396651	0.0609245	0.0515823	0.0721856	0.205841	0.0584923	0.123967	0.0721916	0.170326	0.149244	0.0814512
453	0.0757393	0.0909319	0.0856024	0.0480057	0.112084	0.0405008	0.0975261	0.0971478	0.109813	0.0875652	0.126849	0.131133	0.183653	0.202606	0.0826845	0.0965154	0.0814146	0.104294	0.100033	0.087773	0.117069	0.0580512	0.226752	0.0603801	0.0803662	0.0580512	0.0662258	0.0336373	0.026198	0.0666405	0.0405997	0.0720184	0.0678821	0.0677254	0.0707068	0.0549591	0.0380774	0.0477618	0.0410086	0.059609	0.0521892	0.0719545	0.205781	0.0583982	0.123805	0.0719805	0.170591	0.149517	0.0816987
454	0.0756164	0.0912279	0.085565	0.0474985	0.112816	0.0410388	0.0973379	0.096621	0.11119	0.0872665	0.128136	0.130606	0.184473	0.203579	0.0839059	0.0966693	0.0809259	0.104786	0.0997379	0.0879647	0.11713	0.0579451	0.227276	0.0602003	0.0799242	0.0579451	0.0661576	0.0332585	0.0259205	0.0663241	0.0407581	0.0713772	0.06687	0.0670675	0.0714106	0.0551755	0.0382329	0.0463343	0.0419105	0.0582235	0.0524626	0.0716132	0.205842	0.0581675	0.123426	0.0717584	0.170386	0.149836	0.0816673
455	0.0751028	0.0908016	0.085602	0.0470319	0.113451	0.0412702	0.0965946	0.0964605	0.11265	0.0872402	0.129393	0.13039	0.185489	0.204695	0.085236	0.0969146	0.0805916	0.105509	0.0996257	0.0882833	0.116666	0.0577632	0.22745	0.0603479	0.0794021	0.0577632	0.0657897	0.0328288	0.025609	0.0659365	0.0407312	0.0709792	0.0658473	0.0663467	0.0719669	0.055302	0.038463	0.0452256	0.0419896	0.0572074	0.0524348	0.0712309	0.206114	0.0580922	0.123196	0.0718174	0.169989	0.150283	0.0814888
456	0.0744155	0.0899814	0.0857733	0.0468871	0.113778	0.0413211	0.0959334	0.0968402	0.114211	0.0874821	0.130547	0.130593	0.186612	0.205984	0.0865835	0.097345	0.0805668	0.106359	0.0998257	0.0888109	0.115928	0.0575429	0.227845	0.0606934	0.0790575	0.0575429	0.0652771	0.0324217	0.0252881	0.0655539	0.0405423	0.0708516	0.0649436	0.0659842	0.0725069	0.0553653	0.038777	0.0444982	0.0411298	0.0568673	0.0522742	0.0709387	0.206391	0.0582286	0.123335	0.0721109	0.169986	0.150957	0.0812723
457	0.0735143	0.0888132	0.0862366	0.0470196	0.113747	0.041296	0.0954974	0.0974653	0.115654	0.0878948	0.131433	0.131022	0.187554	0.207048	0.0877341	0.0978269	0.0807493	0.106992	0.100138	0.089465	0.115176	0.0573283	0.228463	0.0609829	0.0789484	0.0573283	0.0647552	0.03211	0.024991	0.0650623	0.0402431	0.0708092	0.0644691	0.0658114	0.0730024	0.0553971	0.039169	0.0443029	0.0397136	0.0568796	0.0520411	0.070929	0.206569	0.0586234	0.123545	0.0723079	0.170299	0.1516	0.0811554
458	0.0727649	0.0873886	0.086999	0.0470783	0.113301	0.0410888	0.0951271	0.0980435	0.116274	0.088401	0.131091	0.130992	0.187864	0.207115	0.0881052	0.097824	0.0809481	0.107102	0.100095	0.0897799	0.114693	0.0571625	0.229308	0.0613362	0.0788515	0.0571625	0.0641405	0.0319445	0.0247412	0.0645178	0.0399049	0.0705854	0.0645129	0.0657032	0.0733386	0.0554372	0.0396217	0.0444422	0.0382305	0.0569795	0.0518043	0.0712384	0.206527	0.0591207	0.123642	0.0724197	0.170455	0.151753	0.0810402
459	0.0724888	0.0863735	0.0880336	0.0471312	0.112452	0.0403777	0.095014	0.0985079	0.116165	0.0885109	0.130413	0.130917	0.187301	0.205768	0.0881409	0.09757	0.0809996	0.106322	0.0995487	0.0899929	0.114622	0.057079	0.230661	0.0610672	0.0791877	0.057079	0.0638364	0.0319446	0.0245511	0.0641863	0.0396056	0.0702787	0.0648622	0.0658268	0.0738316	0.0555326	0.0401024	0.0446224	0.0370122	0.0574439	0.0516242	0.0718414	0.206191	0.0594661	0.123471	0.0725766	0.171197	0.15202	0.0814301
460	0.0726029	0.0859305	0.0891498	0.0473103	0.111376	0.0388986	0.0950971	0.0986137	0.11622	0.0890765	0.130158	0.131307	0.187204	0.205068	0.0883989	0.0976551	0.0808035	0.106273	0.0995297	0.090651	0.114961	0.0570986	0.232052	0.0610399	0.0799323	0.0570986	0.0639408	0.0321039	0.0244289	0.0639576	0.0394184	0.0698576	0.0654577	0.0658588	0.0743964	0.0557313	0.04057	0.0447155	0.0364347	0.0579815	0.051413	0.0724558	0.205689	0.0595145	0.122899	0.0726573	0.172038	0.152222	0.0819274
461	0.0729733	0.0859837	0.0901359	0.0475124	0.110264	0.0367706	0.0952955	0.0983697	0.116399	0.0895189	0.129889	0.131734	0.187463	0.204701	0.0885104	0.0977811	0.0804152	0.10632	0.0997227	0.0913859	0.115494	0.0572271	0.23317	0.0609838	0.0809255	0.0572271	0.064331	0.0323979	0.0243758	0.0638987	0.0394017	0.0695007	0.0661958	0.065664	0.0748109	0.0560638	0.0409864	0.0446595	0.0367633	0.0583325	0.0512781	0.0729283	0.205232	0.0592576	0.122044	0.0727413	0.17262	0.152345	0.0823637
462	0.0736198	0.0865409	0.0907326	0.0476347	0.109146	0.0341671	0.0955771	0.098018	0.116335	0.0897062	0.12932	0.13185	0.187628	0.204122	0.0882936	0.0976489	0.079878	0.106244	0.0997681	0.0918989	0.116114	0.0574481	0.234299	0.0608984	0.0819497	0.0574481	0.0648986	0.0327884	0.0243901	0.064222	0.0395836	0.0695676	0.0668339	0.0654524	0.0750417	0.0565215	0.0413116	0.0442643	0.0378713	0.0585757	0.0513131	0.0732515	0.20505	0.058791	0.121416	0.0730642	0.173152	0.152552	0.0826996
463	0.0743696	0.0874382	0.0906942	0.0478757	0.108116	0.0314636	0.0958395	0.0978975	0.115818	0.0895841	0.128517	0.131584	0.187369	0.203105	0.0878159	0.097162	0.0794215	0.105946	0.0995004	0.0920711	0.11661	0.0577231	0.235642	0.0608138	0.0829269	0.0577231	0.0656011	0.0332299	0.024479	0.0648121	0.0399591	0.0701849	0.0673585	0.0653795	0.0750755	0.057059	0.0415117	0.0436389	0.0394746	0.0588002	0.0513809	0.0734339	0.205464	0.0583251	0.121407	0.0736262	0.173877	0.152975	0.082986
464	0.0752589	0.0884475	0.0902173	0.0483794	0.107256	0.0292647	0.0962377	0.0981725	0.115281	0.0888052	0.128106	0.131334	0.186938	0.202278	0.0874561	0.096629	0.0793093	0.105156	0.0991867	0.0920737	0.116823	0.0580066	0.237132	0.0605504	0.0838276	0.0580066	0.0663773	0.0336748	0.0246497	0.0656167	0.040491	0.0711828	0.0679952	0.0655444	0.0748332	0.0576013	0.041578	0.0429425	0.0413348	0.0589446	0.0515743	0.0735576	0.206532	0.0580366	0.122344	0.0743706	0.174421	0.153346	0.08307
465	0.0758937	0.0894151	0.0895272	0.0488982	0.106403	0.0280674	0.0965517	0.0990572	0.115833	0.0891649	0.128775	0.131999	0.187924	0.203465	0.0878501	0.0971994	0.0796963	0.105453	0.0998262	0.0927468	0.116706	0.0582568	0.238787	0.0612418	0.0844713	0.0582568	0.0672105	0.0340821	0.0249043	0.0668038	0.0411203	0.0724622	0.0686641	0.0661014	0.0744693	0.058062	0.0415368	0.0423491	0.0430341	0.0590863	0.0521132	0.0740487	0.208186	0.0580687	0.123753	0.0748962	0.174956	0.15364	0.0831732
466	0.076199	0.0899882	0.0886106	0.0493069	0.10528	0.0280023	0.0966399	0.100471	0.115744	0.0888308	0.128339	0.131824	0.188148	0.203965	0.0874203	0.0970962	0.0804831	0.104901	0.0999634	0.0925026	0.1163	0.0584457	0.240491	0.0617467	0.0846945	0.0584457	0.0678316	0.0344201	0.0252401	0.067961	0.0417796	0.0736062	0.0691242	0.0667961	0.0740056	0.0583691	0.0414434	0.04198	0.0441994	0.059057	0.0527112	0.0745451	0.210236	0.0584331	0.12538	0.0751164	0.175245	0.153691	0.0831661
467	0.076334	0.0902036	0.0877994	0.0495837	0.103811	0.0291643	0.0967206	0.101992	0.11524	0.0882792	0.127656	0.131319	0.188111	0.203832	0.0867742	0.0967271	0.0814108	0.103979	0.0997445	0.0918657	0.115607	0.0585731	0.242026	0.0620786	0.0847507	0.0585731	0.0682493	0.0346709	0.0256454	0.0690528	0.0424067	0.0744146	0.0694556	0.0674794	0.0736817	0.0584851	0.0413693	0.0419809	0.0446378	0.0589937	0.0533489	0.0749849	0.212304	0.0590261	0.127009	0.075472	0.175285	0.153812	0.0830893
468	0.0763367	0.090155	0.0873851	0.049802	0.102243	0.0313934	0.0968313	0.102911	0.114632	0.0876335	0.126785	0.130714	0.188082	0.203428	0.0859788	0.0963337	0.0819483	0.102912	0.0993797	0.0911013	0.114837	0.0586721	0.243037	0.0622703	0.0849269	0.0586721	0.0684348	0.0348396	0.0260928	0.0700361	0.0429558	0.0748303	0.0699816	0.0679417	0.0735287	0.0584101	0.0413801	0.0422676	0.0442226	0.0588995	0.0541651	0.0753006	0.213661	0.0597011	0.128076	0.076186	0.174969	0.154063	0.0830554
469	0.0761188	0.0899753	0.087362	0.0498938	0.100537	0.0341392	0.0968099	0.103032	0.114103	0.0869162	0.125655	0.129995	0.188039	0.202934	0.084996	0.0960245	0.0818185	0.101884	0.0989975	0.0903175	0.114217	0.0587861	0.243706	0.0623384	0.0850969	0.0587861	0.0683156	0.034952	0.0265466	0.0707953	0.0434023	0.0750056	0.0706134	0.0680937	0.0735521	0.0581875	0.0415076	0.042787	0.0430449	0.0586921	0.054993	0.0754304	0.214281	0.0604495	0.128295	0.0770183	0.17447	0.154364	0.083111
470	0.0763005	0.0899466	0.0877655	0.0498293	0.0988847	0.0369924	0.0972594	0.10239	0.113503	0.0863019	0.124733	0.128942	0.187623	0.201857	0.0841171	0.0958081	0.0809462	0.101238	0.0984995	0.0895668	0.113855	0.0589476	0.244778	0.0622482	0.085355	0.0589476	0.0678985	0.0350373	0.0269603	0.0711957	0.0437351	0.0751106	0.0708789	0.0681695	0.0737705	0.057885	0.0417326	0.0432212	0.0414861	0.0584197	0.055347	0.0750811	0.214087	0.0610719	0.128682	0.0782549	0.174276	0.155199	0.083532
471	0.0770037	0.0905335	0.0889098	0.0498522	0.0976496	0.0394954	0.0981245	0.101127	0.112363	0.0852922	0.123631	0.127617	0.186634	0.19991	0.0828918	0.0952296	0.0794036	0.100288	0.0976842	0.0885514	0.113823	0.0591653	0.246246	0.0617019	0.085912	0.0591653	0.0676183	0.035121	0.0272779	0.071732	0.0439499	0.0755623	0.0710205	0.0684639	0.0744768	0.0575725	0.0419873	0.0433874	0.0398622	0.0586883	0.0557136	0.0750156	0.213168	0.0614791	0.129484	0.0799683	0.174704	0.15694	0.0843654
472	0.0778289	0.0913802	0.0903516	0.0500786	0.0969089	0.0411763	0.0988984	0.0998318	0.112003	0.0847884	0.123082	0.126948	0.186482	0.198585	0.0821272	0.0952366	0.0776303	0.099994	0.0973138	0.08821	0.114171	0.0594138	0.247712	0.0613386	0.0865946	0.0594138	0.067305	0.0352189	0.0274455	0.0720075	0.0440431	0.0759748	0.0711984	0.0687682	0.0751903	0.0573091	0.0421796	0.0432382	0.038411	0.0590681	0.0557898	0.0750986	0.21182	0.0616722	0.130145	0.0812249	0.175351	0.158516	0.0853319
473	0.0785849	0.092162	0.091605	0.0502927	0.0961203	0.0419314	0.0994554	0.0992306	0.111984	0.0844863	0.122845	0.126591	0.185905	0.197436	0.0816098	0.09542	0.0761911	0.100044	0.0969901	0.0881294	0.114764	0.0596377	0.248974	0.0609583	0.0870119	0.0596377	0.0669958	0.0353287	0.0274274	0.0718808	0.0440077	0.0761139	0.0710289	0.0691609	0.0757063	0.0571383	0.0422285	0.0428505	0.037538	0.0593627	0.0553427	0.075217	0.210668	0.061656	0.13072	0.081515	0.17597	0.159665	0.0861035
474	0.0789356	0.0923792	0.0922936	0.0502744	0.0953827	0.0419941	0.0997148	0.0991449	0.112281	0.0843305	0.123186	0.126588	0.185117	0.196623	0.0815303	0.0958129	0.0750771	0.100325	0.0967599	0.0882996	0.115434	0.0597808	0.249666	0.0606347	0.0869211	0.0597808	0.06666	0.0354374	0.0272169	0.0713189	0.0438389	0.0758682	0.070306	0.0695109	0.0757686	0.0570704	0.0420912	0.0422968	0.0373243	0.0594835	0.0543846	0.075232	0.209725	0.0614604	0.131166	0.0810002	0.176174	0.160304	0.0863144
475	0.0784392	0.0917268	0.0923173	0.0502534	0.0947189	0.0414391	0.0992588	0.0992444	0.113058	0.0844547	0.124336	0.127213	0.184898	0.196569	0.0821132	0.0966151	0.0742145	0.100901	0.0968396	0.0888955	0.116143	0.0598097	0.249374	0.0605609	0.0864526	0.0598097	0.06628	0.0355396	0.0268477	0.0703802	0.0435425	0.0752654	0.0696748	0.0694543	0.0752097	0.0570902	0.0417731	0.041999	0.037472	0.0593617	0.0534083	0.0751848	0.209271	0.0613796	0.130938	0.0799841	0.1756	0.159938	0.0857945
476	0.0774356	0.0906864	0.091843	0.0501674	0.0939848	0.040453	0.0987083	0.0995629	0.11443	0.0851227	0.125952	0.128799	0.185671	0.19762	0.0832453	0.0979162	0.0737371	0.101988	0.0973415	0.090057	0.116862	0.0597276	0.249037	0.0608968	0.0858986	0.0597276	0.0660353	0.0356412	0.0263927	0.0693664	0.0431375	0.0744196	0.0693216	0.0692238	0.0742981	0.0571678	0.0413291	0.0422406	0.0377617	0.058904	0.0523758	0.0750252	0.209465	0.0616107	0.130423	0.0785943	0.175079	0.158701	0.0851701
477	0.0762745	0.0898654	0.0911089	0.0497106	0.0932362	0.0393181	0.0983765	0.0997897	0.116058	0.0853399	0.126801	0.130103	0.186606	0.199066	0.0841795	0.0989218	0.0734604	0.10296	0.0977996	0.091032	0.117505	0.0595777	0.249037	0.0612189	0.0851467	0.0595777	0.0662647	0.0357599	0.0259465	0.0687111	0.0426587	0.073765	0.0690016	0.0691018	0.073531	0.0572644	0.0408462	0.0431156	0.0380588	0.0585219	0.051664	0.0748187	0.210267	0.0622089	0.130097	0.0772483	0.175029	0.157578	0.0847655
478	0.0749478	0.0893436	0.0903169	0.0490075	0.0928339	0.0381025	0.0982075	0.0996677	0.117071	0.0853564	0.127402	0.130996	0.186876	0.200067	0.084704	0.0996061	0.0732021	0.10345	0.0978753	0.0917074	0.118006	0.0594321	0.249293	0.0613629	0.084432	0.0594321	0.0667094	0.0359202	0.0255978	0.0682603	0.0421537	0.0735367	0.0686258	0.0688625	0.0728671	0.0573361	0.0404105	0.0445623	0.0379938	0.058347	0.0514217	0.0744806	0.211463	0.0631514	0.129826	0.0761912	0.17519	0.156616	0.0844777
479	0.0738219	0.0893662	0.0898468	0.0483505	0.0925187	0.0368057	0.0981615	0.0996373	0.11772	0.0852108	0.127531	0.131488	0.187208	0.200991	0.0847646	0.100148	0.0731628	0.103577	0.0980466	0.0922251	0.118312	0.0593661	0.249826	0.0615957	0.0841086	0.0593661	0.067287	0.0361376	0.0254058	0.0681684	0.0416691	0.0737467	0.0685606	0.0684737	0.0724996	0.0573535	0.0400859	0.0463462	0.0374718	0.0585113	0.0517502	0.0741754	0.212876	0.0641988	0.129656	0.0755334	0.175652	0.155968	0.0845587
480	0.0732562	0.0901229	0.0897772	0.047804	0.0919424	0.0355357	0.0982943	0.0998966	0.117718	0.084866	0.12709	0.131238	0.187062	0.201195	0.0842963	0.100245	0.0732299	0.103381	0.098005	0.0923806	0.118389	0.059442	0.250507	0.0616062	0.0842336	0.059442	0.0679431	0.0364061	0.0253861	0.0685529	0.0412449	0.0742793	0.0687439	0.0681012	0.0726056	0.0573099	0.0399159	0.0479802	0.0367512	0.0590743	0.052494	0.0740011	0.21403	0.0649921	0.1297	0.0751461	0.176431	0.155979	0.085026
481	0.0729448	0.0909797	0.0896989	0.0473719	0.0910169	0.034577	0.0981643	0.100035	0.116869	0.0842781	0.1261	0.129948	0.185848	0.200143	0.0832506	0.0995735	0.072932	0.102867	0.0973938	0.0919543	0.118199	0.0596931	0.250523	0.0610844	0.084486	0.0596931	0.0682899	0.0367	0.0255094	0.0689759	0.0409096	0.0748521	0.0688479	0.0675394	0.0726989	0.057223	0.0399155	0.0491089	0.0360071	0.0597448	0.0533742	0.0736486	0.214592	0.065298	0.129491	0.0748687	0.176597	0.156374	0.0852428
482	0.0728607	0.091537	0.0897365	0.047473	0.0896827	0.0341117	0.097899	0.0999262	0.115704	0.083466	0.124714	0.127765	0.184124	0.198528	0.0816229	0.0982517	0.0720898	0.102057	0.0965458	0.0910436	0.11782	0.060118	0.249981	0.0602999	0.0851817	0.060118	0.0682778	0.0369841	0.0257207	0.069391	0.0406778	0.0754401	0.0689555	0.0669824	0.0724935	0.0571308	0.0400689	0.049562	0.0353953	0.0605281	0.0543997	0.0733469	0.214539	0.0651248	0.129183	0.0749739	0.176063	0.156816	0.0851762
483	0.0730222	0.0920441	0.0899929	0.0479118	0.0879092	0.0341148	0.0977697	0.099635	0.114453	0.0833885	0.124185	0.125999	0.182135	0.196598	0.0804124	0.0972701	0.0707304	0.101634	0.0957706	0.0907148	0.117374	0.0606868	0.24928	0.0594313	0.0860944	0.0606868	0.0680413	0.0372259	0.0259622	0.0702377	0.0405498	0.0758744	0.0693671	0.0666945	0.0720826	0.0570846	0.0403414	0.0493141	0.0352069	0.0613724	0.0553233	0.0731827	0.214016	0.0645907	0.128992	0.075409	0.175467	0.157249	0.0853179
484	0.073347	0.0925586	0.0903205	0.0484725	0.0860039	0.0345487	0.0981	0.0990187	0.113545	0.0836146	0.124032	0.124425	0.180565	0.195046	0.0799384	0.0964669	0.0688362	0.101779	0.0952573	0.0906711	0.116979	0.061356	0.248738	0.0586333	0.0868978	0.061356	0.067803	0.037415	0.0261955	0.071309	0.0405237	0.0760751	0.0696032	0.0668677	0.071559	0.0571317	0.0406944	0.0485913	0.035567	0.0621863	0.055996	0.0731047	0.213334	0.0639284	0.129	0.0758664	0.175126	0.157827	0.0857307
485	0.0734482	0.0927244	0.0904276	0.0488689	0.084491	0.0353848	0.0986888	0.0981477	0.113167	0.08424	0.124564	0.123457	0.179688	0.194263	0.0802467	0.096101	0.0667634	0.10261	0.094936	0.0910848	0.116659	0.062076	0.248339	0.0578257	0.0873354	0.062076	0.0676515	0.037568	0.0264125	0.0721792	0.0405976	0.0758959	0.0693721	0.0674032	0.0709619	0.0573007	0.0410841	0.047837	0.0363878	0.0627484	0.0562454	0.0730111	0.21297	0.0634145	0.129019	0.0761254	0.174884	0.158413	0.0861862
486	0.0733717	0.0926262	0.0903717	0.0490391	0.0836966	0.0363686	0.0994473	0.0975368	0.113716	0.0853522	0.125813	0.123467	0.180084	0.194929	0.0813362	0.0964576	0.0651041	0.104143	0.095206	0.0921015	0.116471	0.0628059	0.248256	0.057413	0.0874283	0.0628059	0.067747	0.0377212	0.0266363	0.0727638	0.0407736	0.0754448	0.0688647	0.0681846	0.0704695	0.0575936	0.0414719	0.0474078	0.0376204	0.0629903	0.0561615	0.0730396	0.21331	0.0633461	0.129091	0.0761676	0.174933	0.159163	0.0867517
487	0.0733766	0.0927342	0.0902406	0.0489402	0.0836796	0.0372788	0.100425	0.0976107	0.115191	0.0868401	0.127427	0.124461	0.181901	0.197189	0.0829509	0.0975438	0.0642934	0.106144	0.0962924	0.0936017	0.116386	0.0635116	0.248746	0.0576534	0.0872136	0.0635116	0.0681148	0.0379062	0.026897	0.0730939	0.0410528	0.0749688	0.0682824	0.0690221	0.0702699	0.0579901	0.0418351	0.0474748	0.0390981	0.0628364	0.0556834	0.0732256	0.21441	0.0637481	0.12935	0.0759637	0.175579	0.160376	0.0874116
488	0.0739101	0.0930341	0.0903043	0.0489288	0.0842578	0.0381914	0.101609	0.0984488	0.116573	0.0882048	0.128566	0.125748	0.184119	0.199834	0.0843704	0.0987838	0.0644137	0.107977	0.0976028	0.0949635	0.116421	0.0641672	0.250169	0.0580268	0.0871173	0.0641672	0.0691367	0.0381377	0.0272195	0.0732113	0.0414352	0.0748609	0.0676882	0.0699843	0.0706277	0.0584582	0.0421739	0.0480811	0.0405946	0.062543	0.0552212	0.0738707	0.216087	0.0645119	0.13026	0.0757679	0.17686	0.162502	0.0879297
489	0.0748124	0.0934616	0.0905073	0.0488997	0.0850681	0.0390888	0.102492	0.0998984	0.117457	0.0886087	0.128957	0.126145	0.186107	0.20191	0.0853011	0.0992431	0.0653114	0.109039	0.0985236	0.0950439	0.116579	0.0647471	0.2523	0.0583243	0.0873836	0.0647471	0.0704256	0.0384011	0.0276048	0.0731975	0.0419091	0.0751779	0.0673434	0.0709358	0.0714387	0.0589655	0.0425001	0.0490793	0.0418822	0.0621818	0.0547284	0.0748306	0.218054	0.0655365	0.13174	0.0757745	0.178545	0.165102	0.0881493
490	0.0762143	0.094244	0.0910943	0.04916	0.0855421	0.0398921	0.103132	0.10169	0.118073	0.0883813	0.129014	0.126353	0.187765	0.203546	0.0857223	0.0994632	0.0665415	0.109326	0.0992056	0.0947547	0.116889	0.0652266	0.25492	0.058586	0.0880834	0.0652266	0.0716906	0.0386523	0.0280223	0.0733405	0.0424507	0.0761234	0.0675685	0.0718256	0.0724195	0.0594888	0.0428312	0.0501305	0.0428735	0.0619207	0.0545307	0.0759951	0.219973	0.0666646	0.133488	0.0761036	0.180517	0.167746	0.0883508
491	0.0778301	0.0953779	0.0921361	0.0496632	0.0851324	0.0405596	0.103529	0.103408	0.118345	0.0876458	0.128693	0.12608	0.188907	0.20434	0.0857606	0.0993	0.0676041	0.108842	0.0995297	0.0939705	0.117394	0.0655839	0.257888	0.0588293	0.0890048	0.0655839	0.0726378	0.038835	0.0284152	0.0736481	0.0430288	0.0775941	0.0682437	0.0727023	0.0733671	0.060018	0.0431837	0.0509443	0.043534	0.0618469	0.0544597	0.0771101	0.221524	0.067577	0.135242	0.07679	0.182572	0.169934	0.0885968
492	0.0790928	0.0963593	0.0933129	0.0501065	0.083696	0.0410671	0.103364	0.104522	0.118194	0.0864625	0.128045	0.125317	0.189384	0.204252	0.0854651	0.0988479	0.0680549	0.107807	0.0995009	0.092756	0.11819	0.0658196	0.26068	0.0589701	0.0898558	0.0658196	0.0730046	0.0389157	0.0287309	0.0738219	0.0436187	0.0791176	0.0689945	0.0735189	0.0741174	0.060554	0.0435727	0.051366	0.0439772	0.0619027	0.0543362	0.0778363	0.222569	0.0681555	0.136607	0.0776248	0.184212	0.171256	0.0887968
493	0.0795528	0.0969965	0.094109	0.0502362	0.0816017	0.0413359	0.102485	0.104633	0.117745	0.0849841	0.127445	0.124284	0.189212	0.203594	0.0851466	0.0984041	0.0676259	0.10664	0.0992538	0.0914171	0.119246	0.0659595	0.26264	0.0589688	0.0903055	0.0659595	0.0725064	0.0388955	0.0289322	0.0736216	0.0442081	0.0802892	0.069599	0.074114	0.0744044	0.0610992	0.0440018	0.0515142	0.0443236	0.0618627	0.0541261	0.077895	0.223228	0.0685112	0.137082	0.0781803	0.185029	0.171555	0.088993
494	0.0794819	0.0975599	0.0945306	0.0504635	0.0792856	0.0414273	0.101446	0.103961	0.117535	0.0836111	0.12783	0.123377	0.188695	0.203006	0.0857176	0.0984343	0.066566	0.105935	0.0990567	0.0905528	0.12058	0.0660579	0.263919	0.0589763	0.0902236	0.0660579	0.0716768	0.0388148	0.0290119	0.0734174	0.0448	0.0814114	0.0703499	0.074607	0.0742819	0.0616525	0.0444688	0.0515203	0.0447939	0.0617499	0.054259	0.077604	0.223667	0.0687191	0.136805	0.0784217	0.185044	0.171294	0.0893887
495	0.0792852	0.0983359	0.0948118	0.0506327	0.0772231	0.0414512	0.100701	0.102936	0.118309	0.0833028	0.129209	0.123668	0.189298	0.203767	0.0869966	0.0997958	0.0653766	0.106456	0.099664	0.0912149	0.122211	0.0661905	0.265289	0.0594148	0.089843	0.0661905	0.0711767	0.0387462	0.0290012	0.0735452	0.0454102	0.0827394	0.0710977	0.0752998	0.0740852	0.0622145	0.0449724	0.0515511	0.0454738	0.0617815	0.0546822	0.0774212	0.224064	0.0688477	0.136645	0.0784568	0.18491	0.171265	0.0900883
496	0.0792117	0.0991799	0.0950729	0.0507172	0.0758937	0.0415902	0.100487	0.101889	0.119538	0.0837484	0.131035	0.12441	0.190485	0.205056	0.08853	0.101747	0.0644612	0.107873	0.100537	0.0924165	0.124048	0.0664375	0.267087	0.0598145	0.0895165	0.0664375	0.071179	0.038773	0.028961	0.0740004	0.0460555	0.0841542	0.0718558	0.0760027	0.0739695	0.062792	0.0455135	0.0517029	0.0463576	0.0619834	0.0554306	0.0775846	0.224555	0.0690563	0.137185	0.0785246	0.185053	0.172029	0.0911246
497	0.07954	0.100076	0.0954766	0.0509674	0.0754543	0.0419759	0.100934	0.101216	0.120888	0.0848503	0.133173	0.125396	0.192089	0.206865	0.0902227	0.10405	0.0640389	0.110027	0.101641	0.094065	0.125944	0.0668558	0.269487	0.0602508	0.0894279	0.0668558	0.0719585	0.0389556	0.0289544	0.0749556	0.0467395	0.0856056	0.0729065	0.0766641	0.0739849	0.0634018	0.0460884	0.0520052	0.0473698	0.062287	0.0565386	0.0782401	0.2252	0.0694142	0.138336	0.0787266	0.185713	0.173742	0.0924229
498	0.0804305	0.101069	0.0963513	0.0515924	0.0755357	0.0427685	0.101979	0.101313	0.122244	0.0864554	0.13546	0.126424	0.19403	0.209015	0.0919703	0.106451	0.0643485	0.112655	0.102729	0.096087	0.127906	0.0674665	0.272799	0.0606631	0.0898641	0.0674665	0.0735248	0.0393143	0.0290312	0.0764219	0.0474485	0.0871417	0.0743366	0.0772985	0.0741544	0.0640753	0.0466895	0.0522279	0.0484079	0.0626849	0.0577985	0.0794691	0.225965	0.0698178	0.14002	0.0793219	0.187119	0.176277	0.0939513
499	0.0817993	0.101898	0.0978105	0.0523519	0.0757863	0.0440001	0.10318	0.102005	0.123522	0.0883357	0.137608	0.127336	0.196241	0.211193	0.0935226	0.108709	0.0651823	0.11541	0.103544	0.0983189	0.12984	0.068251	0.276956	0.060968	0.0911585	0.068251	0.0754844	0.0398244	0.0292158	0.0779417	0.0481595	0.0885223	0.075688	0.0778841	0.074474	0.0648573	0.047307	0.0523245	0.0492408	0.06325	0.0588676	0.081133	0.226858	0.0702024	0.142135	0.0804494	0.189487	0.17943	0.0957002
500	0.0830374	0.102246	0.0993349	0.0529614	0.0759599	0.0456655	0.103955	0.102939	0.124499	0.0901692	0.139106	0.128053	0.198598	0.212996	0.094348	0.110623	0.0661801	0.117864	0.104023	0.100399	0.131583	0.0691595	0.281244	0.0611732	0.0929162	0.0691595	0.0771237	0.0404239	0.029501	0.0789889	0.0488427	0.0893893	0.0767402	0.0782598	0.0747739	0.0657852	0.0479262	0.052263	0.0497657	0.0637794	0.0594255	0.0827975	0.227854	0.0705469	0.143999	0.0819085	0.192488	0.182749	0.0973213
501	0.0841273	0.102387	0.100712	0.0535677	0.0758163	0.0476556	0.104221	0.103924	0.124931	0.0914934	0.139961	0.128177	0.20027	0.214225	0.0945864	0.112024	0.0670815	0.119642	0.104004	0.101866	0.133013	0.0701225	0.28519	0.0612509	0.0950197	0.0701225	0.0786578	0.041025	0.0298506	0.0798317	0.049468	0.0901229	0.0775488	0.0789316	0.0751326	0.0668741	0.0485285	0.0520917	0.0499558	0.0643055	0.0599013	0.084595	0.228967	0.070844	0.145214	0.0834357	0.195763	0.185942	0.0987004
502	0.0850937	0.102685	0.101872	0.0541937	0.0752418	0.0499122	0.104141	0.104745	0.125136	0.0922745	0.140524	0.127987	0.201497	0.21541	0.0945771	0.113135	0.0677955	0.121134	0.103935	0.103061	0.13408	0.0710706	0.288738	0.0616623	0.0975239	0.0710706	0.0799302	0.0415344	0.0302135	0.0805227	0.0500088	0.0911217	0.0780493	0.0800347	0.0755951	0.0681093	0.0490944	0.0519026	0.0498714	0.0650139	0.0604255	0.08662	0.230248	0.0711138	0.146166	0.0849418	0.199075	0.188869	0.0999499
503	0.0859099	0.103186	0.102729	0.0546467	0.0743905	0.0521587	0.103944	0.105216	0.125561	0.0925921	0.140981	0.127858	0.20255	0.216774	0.094249	0.11421	0.0681662	0.122395	0.104042	0.104131	0.134693	0.0719546	0.291639	0.0623517	0.100082	0.0719546	0.0809905	0.0418759	0.0305423	0.0810588	0.0504471	0.0924899	0.0781881	0.0815847	0.076217	0.0694455	0.0496101	0.051883	0.0496912	0.0659184	0.0610145	0.0887602	0.231702	0.0714228	0.146958	0.0864502	0.202281	0.191522	0.10116
504	0.0863787	0.10369	0.103081	0.0547837	0.0734427	0.0541787	0.103924	0.10537	0.126251	0.0925539	0.141419	0.127842	0.203469	0.218248	0.0936436	0.115256	0.0682363	0.123435	0.104413	0.10506	0.134876	0.0727546	0.293709	0.0631704	0.102205	0.0727546	0.0819996	0.0420038	0.0308069	0.0814511	0.0507667	0.0939254	0.0780799	0.0833414	0.0768822	0.0708136	0.0500662	0.0520499	0.0496681	0.0667564	0.0615557	0.0907698	0.233244	0.0717929	0.147407	0.0876985	0.205044	0.193905	0.102064
505	0.0867207	0.10421	0.103203	0.0548523	0.0724848	0.0557839	0.104509	0.105358	0.127203	0.0923602	0.141954	0.127901	0.204349	0.219855	0.092945	0.116273	0.0681378	0.124353	0.105092	0.105882	0.134843	0.0734753	0.295376	0.0640687	0.104066	0.0734753	0.0833144	0.0419068	0.0309993	0.0818958	0.0509617	0.0952875	0.0780017	0.0850795	0.0775879	0.0721501	0.0504612	0.052498	0.0499338	0.0675107	0.0621859	0.0926651	0.234836	0.0722224	0.147782	0.0886429	0.207252	0.196237	0.102648
506	0.0871288	0.104896	0.103335	0.0548957	0.0716114	0.0568332	0.105606	0.105253	0.128715	0.0923691	0.142857	0.12815	0.205637	0.22211	0.0925096	0.117483	0.0679986	0.12546	0.106174	0.106888	0.134945	0.0741485	0.297153	0.0652878	0.105732	0.0741485	0.0848005	0.0416122	0.0311381	0.082368	0.0510448	0.0964779	0.0780925	0.0864794	0.0783804	0.0734153	0.0507988	0.0533021	0.0505215	0.068484	0.0626048	0.0941643	0.236421	0.0727311	0.148303	0.0894048	0.209217	0.198764	0.103127
507	0.0874533	0.105563	0.103681	0.0548332	0.0709281	0.0571677	0.106927	0.105215	0.130692	0.0926829	0.144085	0.128514	0.207595	0.225125	0.092564	0.118645	0.0679235	0.127027	0.107674	0.108205	0.135459	0.0748285	0.299153	0.066821	0.106995	0.0748285	0.0864327	0.0411906	0.0312691	0.0828222	0.0510565	0.0974021	0.0783836	0.0875011	0.0792199	0.0746042	0.0510946	0.0544553	0.0512654	0.0695156	0.0628219	0.095107	0.237956	0.0733442	0.148738	0.0900882	0.211177	0.201689	0.10345
508	0.087611	0.106103	0.103999	0.0545289	0.0704188	0.0568874	0.108345	0.105391	0.132934	0.0934011	0.145549	0.128944	0.210144	0.228372	0.093071	0.119669	0.0680958	0.12871	0.109375	0.109799	0.136541	0.0755768	0.301368	0.0682158	0.108233	0.0755768	0.0879349	0.0407425	0.0314524	0.0833076	0.0510641	0.0979729	0.0788175	0.088055	0.0799255	0.0757524	0.0513757	0.0558571	0.0519078	0.0705719	0.0628616	0.0956251	0.23944	0.0740475	0.149069	0.0905936	0.213215	0.205074	0.103604
509	0.0878268	0.106983	0.104616	0.0542891	0.0699292	0.0561555	0.109788	0.105872	0.135054	0.0942254	0.146956	0.129108	0.212983	0.231418	0.0940168	0.120408	0.0685252	0.130495	0.110913	0.111395	0.138229	0.0764509	0.303921	0.0693039	0.109862	0.0764509	0.0894408	0.0403791	0.0317437	0.0840625	0.0511574	0.0986055	0.0795515	0.0885345	0.0806731	0.0769306	0.0516804	0.057413	0.0522542	0.0718515	0.0631256	0.0961129	0.240915	0.074882	0.149541	0.0911411	0.215537	0.208888	0.103905
510	0.0882846	0.108429	0.105743	0.054411	0.0692787	0.0551312	0.110997	0.106583	0.137102	0.0951096	0.148285	0.129122	0.2162	0.234436	0.095366	0.121063	0.0690927	0.132497	0.112294	0.113007	0.140291	0.0775089	0.3066	0.0702873	0.112021	0.0775089	0.0910626	0.0402118	0.032188	0.0851524	0.0514374	0.0997706	0.080619	0.0893716	0.0816424	0.0782238	0.0520576	0.0589834	0.0522181	0.0733686	0.0638752	0.096976	0.24244	0.0759875	0.150278	0.0919141	0.21817	0.213073	0.104814
511	0.0887451	0.109932	0.107023	0.0548673	0.0683919	0.0540705	0.111769	0.107518	0.13921	0.0960305	0.149562	0.129212	0.219843	0.237644	0.0970059	0.121844	0.0696899	0.134824	0.113637	0.11472	0.142389	0.0788021	0.308912	0.0713789	0.114537	0.0788021	0.0926846	0.0403378	0.0328166	0.0862801	0.0520033	0.101349	0.0817692	0.0904992	0.0826137	0.0797198	0.0525772	0.0603962	0.0518711	0.0746326	0.0649344	0.0982833	0.244105	0.0774025	0.151179	0.0927123	0.220757	0.217498	0.106331
512	0.0893762	0.111406	0.108045	0.0555161	0.0671557	0.0532892	0.112271	0.108552	0.141235	0.0967585	0.150644	0.129386	0.223487	0.240725	0.0986907	0.122631	0.0701817	0.137432	0.114903	0.116473	0.144309	0.0803662	0.310793	0.0724436	0.117445	0.0803662	0.0942619	0.0408124	0.0336365	0.0874523	0.0529328	0.103129	0.0828484	0.0917072	0.0834825	0.0814941	0.0533192	0.0616018	0.0515064	0.0757104	0.065994	0.100007	0.245923	0.0790937	0.152261	0.0935163	0.223336	0.222046	0.108696
513	0.0903448	0.11325	0.109446	0.0569381	0.065607	0.0529534	0.112744	0.109534	0.143217	0.0974385	0.151742	0.129629	0.22703	0.243291	0.100187	0.123559	0.0703294	0.140284	0.11598	0.11815	0.145948	0.0822179	0.312728	0.0733382	0.1205	0.0822179	0.0962334	0.0416387	0.0346336	0.0887624	0.054266	0.105326	0.0842094	0.0934773	0.0845537	0.0835911	0.0543595	0.0627141	0.0513649	0.0768404	0.0673503	0.102375	0.247897	0.0810848	0.153675	0.0945379	0.22606	0.226609	0.111935
514	0.0917621	0.115401	0.111049	0.0592209	0.0639996	0.0531009	0.113374	0.11035	0.145121	0.0979017	0.15259	0.129685	0.230346	0.245717	0.101226	0.124816	0.0700762	0.14327	0.116873	0.119535	0.147336	0.0843567	0.314953	0.0743962	0.123654	0.0843567	0.0983968	0.0427774	0.035788	0.0902542	0.0560027	0.107916	0.0858577	0.0956879	0.0860074	0.0860142	0.0557627	0.0639047	0.0515224	0.0782171	0.068922	0.105695	0.250022	0.0833589	0.155592	0.0959433	0.229125	0.231186	0.116062
515	0.0934961	0.117495	0.112613	0.0618737	0.0626964	0.0537351	0.114619	0.111105	0.14744	0.0986166	0.153557	0.129978	0.233881	0.248801	0.102206	0.12663	0.0695562	0.146565	0.117943	0.120998	0.148788	0.0867558	0.317418	0.0759774	0.126739	0.0867558	0.100513	0.0441559	0.0370789	0.091864	0.0580984	0.110493	0.0876448	0.0980762	0.0875153	0.0887242	0.0575701	0.0653295	0.0519668	0.0798104	0.0705193	0.109515	0.252254	0.0857279	0.157765	0.0977908	0.232662	0.235737	0.120557
516	0.0956111	0.119735	0.11449	0.0647026	0.061824	0.0547734	0.116961	0.111839	0.1501	0.0996252	0.154737	0.130513	0.237488	0.252505	0.103306	0.128951	0.0688486	0.150086	0.119245	0.122648	0.150531	0.0893612	0.320168	0.0780878	0.129865	0.0893612	0.102756	0.0456774	0.0384789	0.093883	0.060462	0.113037	0.0896361	0.100817	0.089039	0.09164	0.0597725	0.067122	0.0526091	0.0817407	0.0724208	0.113731	0.254478	0.0880733	0.160272	0.100423	0.236943	0.240339	0.125104
517	0.0980835	0.122326	0.117162	0.0678579	0.0614906	0.0559573	0.120273	0.112738	0.152853	0.100829	0.156168	0.131085	0.240977	0.256562	0.10464	0.131644	0.0680907	0.153642	0.120709	0.12445	0.152635	0.0921011	0.323197	0.0805729	0.133151	0.0921011	0.105317	0.0472545	0.0399615	0.0964666	0.0629741	0.115793	0.0919768	0.104172	0.0907841	0.0946506	0.0623103	0.0692875	0.0532059	0.0840222	0.0750062	0.118517	0.256714	0.0903816	0.163288	0.10385	0.241805	0.245226	0.12947
518	0.100744	0.124821	0.120005	0.0708142	0.0615852	0.0571015	0.123979	0.114121	0.155667	0.102271	0.158041	0.131496	0.244676	0.261066	0.106416	0.134665	0.0675701	0.157092	0.122337	0.126337	0.155154	0.0949035	0.326158	0.083311	0.136478	0.0949035	0.107805	0.0488323	0.0415008	0.0993914	0.0655146	0.118422	0.0943855	0.107366	0.0926668	0.0976409	0.0650838	0.0716382	0.0536251	0.0864408	0.0777325	0.123247	0.258922	0.0925569	0.166582	0.107539	0.246751	0.250474	0.133317
519	0.103445	0.127172	0.12307	0.0733718	0.0618118	0.058156	0.128019	0.11625	0.158558	0.103488	0.15982	0.131756	0.24862	0.266236	0.108579	0.138108	0.0674906	0.160325	0.123984	0.128412	0.158053	0.097698	0.328687	0.0865277	0.139595	0.097698	0.110286	0.0503844	0.0430609	0.102578	0.067978	0.120697	0.0968029	0.11045	0.0943561	0.100511	0.0679577	0.073915	0.0539653	0.0886628	0.0804603	0.127379	0.261051	0.0945229	0.16988	0.111213	0.251459	0.256369	0.136511
520	0.106246	0.129832	0.126379	0.0758827	0.0618135	0.0590621	0.131857	0.119111	0.161836	0.104925	0.16192	0.132541	0.253223	0.272004	0.111363	0.141783	0.067853	0.163686	0.125924	0.130986	0.161073	0.100423	0.330993	0.0901083	0.142669	0.100423	0.113008	0.0519057	0.0445989	0.106157	0.0702911	0.123024	0.0992983	0.113662	0.0963132	0.103189	0.0707794	0.0758179	0.0543521	0.0910196	0.0833493	0.131253	0.263089	0.0963257	0.173413	0.115011	0.255926	0.262772	0.139311
521	0.109031	0.132881	0.129595	0.0785095	0.061426	0.0596803	0.135047	0.122624	0.164939	0.10621	0.164037	0.133478	0.257906	0.277516	0.114297	0.145445	0.0686597	0.166902	0.127861	0.133717	0.164055	0.103036	0.333322	0.0937949	0.145759	0.103036	0.11566	0.0534071	0.0460782	0.109759	0.0724309	0.125393	0.101773	0.116753	0.0986603	0.105645	0.0734111	0.077136	0.0547657	0.0936765	0.0862586	0.135037	0.265106	0.0980346	0.176844	0.118577	0.259767	0.269269	0.141758
522	0.111643	0.136165	0.13234	0.0812668	0.0605687	0.0600214	0.137807	0.126534	0.167965	0.107393	0.166192	0.134488	0.262709	0.282679	0.117231	0.149007	0.0698646	0.170049	0.129727	0.136458	0.166855	0.105512	0.335651	0.0974958	0.148706	0.105512	0.118088	0.0548926	0.0474699	0.113046	0.0744156	0.127669	0.104066	0.119554	0.10134	0.107878	0.0757498	0.0779084	0.0552888	0.096602	0.0891115	0.138784	0.267072	0.099708	0.179845	0.121782	0.262961	0.275701	0.143868
523	0.11408	0.139768	0.134803	0.0843435	0.0594063	0.0600658	0.140653	0.130347	0.17122	0.108659	0.168375	0.135622	0.267799	0.287698	0.120068	0.152465	0.0712123	0.173348	0.131564	0.139184	0.169301	0.107839	0.33776	0.101239	0.151527	0.107839	0.120554	0.0563455	0.0487612	0.116139	0.0762918	0.130075	0.106092	0.122477	0.104278	0.10991	0.0777465	0.0783715	0.0559186	0.0997729	0.0921736	0.14299	0.269134	0.101521	0.18265	0.125066	0.265903	0.282114	0.145901
524	0.116186	0.143202	0.136857	0.0874779	0.0582171	0.0596435	0.143041	0.133638	0.174776	0.110037	0.170198	0.136901	0.272989	0.292604	0.12249	0.155832	0.0724007	0.176956	0.133399	0.14194	0.171302	0.110024	0.339787	0.105127	0.154133	0.110024	0.1229	0.0577461	0.0499689	0.118784	0.0781276	0.132686	0.107712	0.125171	0.107303	0.111778	0.0794247	0.0788641	0.0564591	0.103262	0.0950079	0.147319	0.271423	0.103637	0.185206	0.128174	0.268406	0.287798	0.147643
525	0.117965	0.146062	0.138503	0.0905609	0.0572541	0.0587173	0.145101	0.136268	0.178358	0.11167	0.172061	0.138386	0.277829	0.297164	0.124591	0.158795	0.0732644	0.180546	0.135373	0.144548	0.17296	0.1121	0.341538	0.108787	0.156434	0.1121	0.12479	0.0590819	0.0511308	0.120838	0.0799992	0.135067	0.109005	0.127321	0.109998	0.113521	0.0808765	0.0797814	0.0567894	0.106563	0.0974372	0.151476	0.273948	0.106133	0.187272	0.130637	0.270391	0.292717	0.149266
526	0.119621	0.148391	0.140062	0.09355	0.0566761	0.0574143	0.147315	0.138247	0.181421	0.113116	0.173964	0.139494	0.281842	0.301188	0.126423	0.161343	0.0737069	0.183827	0.137171	0.146672	0.174419	0.114109	0.342957	0.112007	0.158391	0.114109	0.126756	0.060355	0.0522918	0.122786	0.0819752	0.137296	0.11028	0.129358	0.112483	0.11518	0.0822426	0.0814276	0.0569606	0.109736	0.0996614	0.155506	0.276639	0.108981	0.189271	0.132864	0.272444	0.2973	0.151298
527	0.121289	0.150289	0.141751	0.0962902	0.0565547	0.0558791	0.149533	0.139646	0.184494	0.114594	0.176016	0.140479	0.285694	0.305183	0.128155	0.163622	0.0735944	0.18706	0.138961	0.148684	0.175871	0.116097	0.343906	0.114856	0.160206	0.116097	0.128884	0.0615939	0.0534981	0.124846	0.0841134	0.139306	0.111742	0.13148	0.114603	0.116796	0.0836848	0.0837638	0.0569581	0.112829	0.101653	0.159294	0.279435	0.112029	0.1914	0.135025	0.274666	0.301396	0.153778
528	0.123176	0.15199	0.143653	0.098643	0.0567788	0.0543545	0.151617	0.140765	0.18745	0.115967	0.177895	0.141246	0.289432	0.309189	0.129647	0.165581	0.0730064	0.190036	0.140616	0.150619	0.177565	0.1181	0.344591	0.117348	0.162214	0.1181	0.131036	0.0628516	0.0547804	0.127048	0.0864444	0.141044	0.113498	0.133719	0.116337	0.118405	0.0853384	0.0865992	0.0568575	0.115899	0.103538	0.1627	0.282054	0.115003	0.193629	0.137109	0.277042	0.304835	0.156614
529	0.125589	0.154029	0.145853	0.1008	0.0571116	0.0532587	0.154203	0.141841	0.189922	0.117012	0.179307	0.141646	0.29278	0.312922	0.130774	0.167091	0.0721317	0.192392	0.141873	0.15232	0.179628	0.120117	0.345179	0.119428	0.164757	0.120117	0.133393	0.0641717	0.0561348	0.129654	0.0889586	0.14271	0.115658	0.136387	0.118065	0.120027	0.0872706	0.0896313	0.0567878	0.118958	0.106007	0.166174	0.284284	0.117654	0.196228	0.139481	0.279996	0.308255	0.160082
530	0.128378	0.156365	0.148243	0.10268	0.0573641	0.0528809	0.157296	0.142929	0.191733	0.117683	0.180442	0.14177	0.29543	0.315936	0.131746	0.168067	0.0711167	0.193925	0.142479	0.153582	0.181975	0.122113	0.345675	0.120957	0.167742	0.122113	0.136081	0.065577	0.0575314	0.132601	0.0915984	0.1445	0.118107	0.139507	0.119827	0.12166	0.0894681	0.092543	0.0568125	0.12222	0.108886	0.169767	0.286099	0.119827	0.199353	0.142177	0.283306	0.311942	0.163874
531	0.131325	0.158694	0.150567	0.104386	0.05741	0.0533457	0.16015	0.144024	0.19323	0.118311	0.181211	0.14157	0.297985	0.318333	0.132616	0.168958	0.0700303	0.194905	0.142474	0.154586	0.184423	0.124025	0.345978	0.122136	0.170828	0.124025	0.138545	0.0670621	0.0589225	0.135394	0.0942615	0.146375	0.120718	0.142603	0.121439	0.123279	0.0918367	0.0950839	0.0569917	0.125232	0.111715	0.173239	0.28755	0.121507	0.202659	0.144607	0.286595	0.315857	0.16734
532	0.134349	0.160817	0.152641	0.106045	0.0571587	0.0546788	0.162654	0.145198	0.194754	0.119223	0.181495	0.141366	0.300676	0.320467	0.133326	0.170025	0.0690319	0.195772	0.142228	0.155773	0.18683	0.125777	0.346493	0.123449	0.173773	0.125777	0.140765	0.0685849	0.0602469	0.138102	0.0968122	0.148477	0.123373	0.145399	0.123092	0.124831	0.0942223	0.0971735	0.0574486	0.12793	0.114381	0.176414	0.288682	0.122827	0.206157	0.146748	0.28967	0.320002	0.170427
533	0.137113	0.162353	0.15417	0.107618	0.0565912	0.0566281	0.16456	0.146326	0.195682	0.119997	0.181176	0.140726	0.302621	0.321826	0.133725	0.170902	0.0681304	0.196153	0.141553	0.156634	0.189003	0.127306	0.347286	0.124632	0.176328	0.127306	0.142621	0.0700717	0.0614459	0.140621	0.0991123	0.150709	0.125872	0.147733	0.124794	0.126245	0.09646	0.0987878	0.0581805	0.130216	0.116779	0.179073	0.28969	0.124022	0.209598	0.148455	0.292227	0.324228	0.173082
534	0.139281	0.16319	0.155114	0.109075	0.0558956	0.058742	0.165631	0.147335	0.19604	0.12059	0.180596	0.139852	0.303694	0.322356	0.133944	0.171671	0.0672755	0.196235	0.14064	0.157212	0.190826	0.128592	0.348252	0.125608	0.178316	0.128592	0.143977	0.0714464	0.0624809	0.142752	0.10105	0.152699	0.128112	0.149407	0.126389	0.127454	0.0984142	0.100049	0.0591834	0.131998	0.118682	0.181164	0.290705	0.125298	0.212573	0.149624	0.293909	0.328082	0.1751
535	0.140884	0.163658	0.155689	0.11048	0.0552159	0.060566	0.166006	0.1482	0.196113	0.121134	0.180149	0.13909	0.304207	0.322327	0.134128	0.172548	0.0664747	0.196373	0.139791	0.157749	0.192275	0.129653	0.349462	0.126433	0.17971	0.129653	0.144933	0.0726367	0.0633278	0.144434	0.102566	0.154265	0.130014	0.150345	0.127958	0.128412	0.100003	0.101178	0.060397	0.133201	0.120224	0.182746	0.29175	0.126826	0.214821	0.150555	0.294885	0.33114	0.176399
536	0.142047	0.163949	0.156022	0.11172	0.0546555	0.0617394	0.166181	0.148865	0.196045	0.121743	0.179856	0.138443	0.304596	0.322216	0.13416	0.173575	0.0657656	0.196695	0.139162	0.158334	0.193453	0.130534	0.35091	0.127244	0.180672	0.130534	0.145821	0.0735802	0.0639781	0.145828	0.103667	0.155418	0.131334	0.150655	0.129459	0.129102	0.101212	0.10232	0.0617217	0.134112	0.121641	0.18378	0.292804	0.128618	0.216491	0.151739	0.295229	0.333133	0.17718
537	0.142969	0.164447	0.156411	0.113004	0.0543014	0.0619963	0.166188	0.149257	0.19591	0.122457	0.180025	0.137952	0.304828	0.322388	0.13396	0.1744	0.0651359	0.197444	0.13893	0.158909	0.194411	0.131298	0.352331	0.128217	0.181265	0.131298	0.146584	0.07424	0.0644408	0.146813	0.104418	0.156196	0.132096	0.150824	0.130802	0.129541	0.102089	0.103611	0.0629639	0.134812	0.122962	0.184668	0.293864	0.130575	0.21748	0.153095	0.295445	0.334333	0.177616
538	0.143769	0.165422	0.15725	0.114422	0.0542041	0.0613639	0.166278	0.149444	0.195484	0.122787	0.180414	0.1373	0.304619	0.322042	0.133551	0.174589	0.064657	0.197892	0.138388	0.159046	0.195181	0.131993	0.353618	0.128544	0.181484	0.131993	0.147409	0.0746156	0.0647406	0.14757	0.104922	0.156634	0.132632	0.151091	0.131952	0.129782	0.102724	0.105146	0.0640196	0.135421	0.124157	0.185665	0.294864	0.132516	0.217959	0.154555	0.295711	0.335087	0.177751
539	0.14458	0.166594	0.158404	0.115866	0.0541976	0.0600933	0.166423	0.149456	0.195302	0.123316	0.181257	0.137208	0.304816	0.321879	0.133266	0.17482	0.0643527	0.198526	0.137915	0.159338	0.195776	0.13264	0.354646	0.128652	0.181238	0.13264	0.148195	0.0747424	0.0649123	0.148251	0.105294	0.156987	0.132991	0.15155	0.132832	0.129893	0.103229	0.106849	0.0648232	0.135972	0.124969	0.186532	0.295755	0.134255	0.218006	0.155986	0.296075	0.335748	0.177603
540	0.145323	0.167625	0.159549	0.11716	0.0541255	0.0585133	0.166458	0.149381	0.195396	0.124096	0.182379	0.137562	0.305491	0.322064	0.133134	0.175079	0.06415	0.199212	0.137481	0.159738	0.196287	0.133228	0.355347	0.128708	0.180689	0.133228	0.148707	0.0746995	0.0650049	0.149011	0.105633	0.157406	0.133235	0.152363	0.133458	0.129947	0.103717	0.10841	0.0654198	0.136526	0.125399	0.187228	0.296513	0.135583	0.217848	0.157206	0.296528	0.336655	0.177327
541	0.145884	0.168579	0.160648	0.118199	0.0538049	0.0569996	0.166488	0.149303	0.195662	0.124924	0.183532	0.138022	0.306411	0.322509	0.133097	0.175168	0.0639909	0.199702	0.136976	0.160042	0.196689	0.133725	0.355847	0.128746	0.180229	0.133725	0.148824	0.0746099	0.0650775	0.15003	0.106007	0.157803	0.133638	0.153692	0.134072	0.130012	0.104276	0.109635	0.0658098	0.137153	0.12565	0.188164	0.297138	0.136472	0.217762	0.157994	0.297068	0.338072	0.177091
542	0.146087	0.169031	0.161511	0.118523	0.0531202	0.0558409	0.166794	0.14926	0.196219	0.125607	0.184739	0.138619	0.307498	0.323164	0.133228	0.175216	0.0638762	0.200142	0.136553	0.160371	0.196986	0.134102	0.356117	0.128788	0.180075	0.134102	0.148716	0.0746182	0.0651925	0.151292	0.106458	0.158036	0.134155	0.15503	0.134723	0.130143	0.104969	0.110406	0.066062	0.137748	0.125778	0.188958	0.297651	0.137007	0.218001	0.15827	0.297233	0.339741	0.176711
543	0.146193	0.168912	0.162087	0.118371	0.0520438	0.0551805	0.167442	0.149299	0.196625	0.125838	0.185505	0.139343	0.308455	0.323598	0.133638	0.175308	0.0637331	0.200146	0.135848	0.160712	0.197273	0.134344	0.356417	0.128477	0.180315	0.134344	0.148544	0.0748586	0.0654016	0.152632	0.106996	0.158242	0.13477	0.156138	0.135523	0.130374	0.105822	0.110741	0.0662617	0.138293	0.125815	0.189678	0.298134	0.137355	0.218464	0.15843	0.297199	0.341615	0.176428
544	0.146235	0.168761	0.162762	0.118103	0.050669	0.0549214	0.16855	0.14956	0.197549	0.126143	0.186233	0.140614	0.310099	0.324943	0.134281	0.176196	0.063596	0.200743	0.135752	0.161514	0.197678	0.134467	0.356969	0.128825	0.181129	0.134467	0.148801	0.0754255	0.0657404	0.154025	0.107619	0.158529	0.135573	0.157102	0.136583	0.130716	0.106814	0.110813	0.0664298	0.138984	0.126222	0.190669	0.298677	0.137706	0.219502	0.158831	0.297547	0.343498	0.176696
545	0.146257	0.168838	0.163773	0.117875	0.0491007	0.0548708	0.170166	0.150066	0.198677	0.126061	0.186707	0.141693	0.311817	0.326718	0.134977	0.177266	0.0635546	0.201499	0.135987	0.162347	0.19824	0.13453	0.35778	0.12959	0.182369	0.13453	0.149711	0.0763447	0.066225	0.15537	0.108328	0.158859	0.136596	0.157908	0.137786	0.131167	0.107896	0.110998	0.0664894	0.139815	0.126998	0.191837	0.299342	0.138258	0.220967	0.159423	0.298451	0.345122	0.177571
546	0.146348	0.169029	0.165076	0.117786	0.0475754	0.0547232	0.171986	0.150921	0.200119	0.125773	0.187049	0.142505	0.313677	0.328729	0.135794	0.178449	0.0636731	0.202541	0.136467	0.163193	0.199026	0.134624	0.35876	0.130684	0.183643	0.134624	0.151247	0.0775565	0.0668486	0.156508	0.109116	0.1592	0.137681	0.158511	0.13886	0.131703	0.109006	0.111549	0.066469	0.140687	0.127868	0.192822	0.300162	0.139018	0.22249	0.160056	0.299766	0.346412	0.178805
547	0.146559	0.16947	0.166589	0.118124	0.0462594	0.0542505	0.173534	0.15218	0.201945	0.125657	0.187404	0.143187	0.315864	0.330868	0.136817	0.179835	0.0638597	0.204005	0.137163	0.164165	0.200032	0.134849	0.35998	0.132039	0.184785	0.134849	0.153137	0.0789301	0.0675807	0.157502	0.109963	0.159464	0.138778	0.159092	0.139703	0.132288	0.110072	0.112558	0.0664136	0.141633	0.128794	0.193772	0.301109	0.139863	0.223949	0.160749	0.301464	0.347586	0.180387
548	0.14678	0.170317	0.168225	0.118701	0.0452297	0.0533077	0.174592	0.153723	0.203723	0.125857	0.187613	0.143649	0.31811	0.332916	0.137915	0.1813	0.0641087	0.205495	0.13797	0.165235	0.201135	0.135279	0.361211	0.133468	0.185873	0.135279	0.155014	0.0802982	0.0683761	0.158573	0.110837	0.159649	0.139595	0.159795	0.140294	0.132887	0.111027	0.11393	0.0662941	0.142644	0.129774	0.194565	0.302089	0.14063	0.225802	0.161227	0.30352	0.34864	0.182322
549	0.147032	0.171365	0.169774	0.119344	0.0445437	0.0519999	0.175239	0.155354	0.205884	0.12626	0.18802	0.144116	0.320448	0.334881	0.138927	0.182855	0.0643551	0.207132	0.139038	0.166554	0.202106	0.135944	0.362388	0.135189	0.186935	0.135944	0.15665	0.0814926	0.0691753	0.15979	0.111685	0.159735	0.140074	0.160625	0.140779	0.133468	0.111818	0.115479	0.0661613	0.143546	0.130523	0.195111	0.303009	0.141149	0.227956	0.161507	0.305481	0.34967	0.184091
550	0.147307	0.172273	0.171087	0.119946	0.0442416	0.05055	0.175535	0.156929	0.20762	0.126738	0.188391	0.144217	0.32224	0.336403	0.139875	0.183883	0.0645293	0.208286	0.139805	0.167668	0.202743	0.136798	0.363498	0.136598	0.187951	0.136798	0.157832	0.0823821	0.0699028	0.161137	0.112431	0.159691	0.14021	0.16151	0.141217	0.133999	0.112399	0.116937	0.0661475	0.144197	0.131069	0.195529	0.303809	0.14129	0.23037	0.161793	0.306843	0.350852	0.185432
551	0.147658	0.173157	0.172246	0.120552	0.0441741	0.0492832	0.175615	0.158219	0.209225	0.127539	0.188977	0.144441	0.323884	0.337636	0.140744	0.184668	0.0646039	0.20927	0.140391	0.168672	0.202944	0.137719	0.364431	0.137769	0.188905	0.137719	0.158467	0.0829012	0.0704781	0.162664	0.112998	0.159579	0.140071	0.162281	0.141705	0.134462	0.112714	0.118095	0.0662396	0.144641	0.131641	0.195807	0.304465	0.141077	0.232678	0.162261	0.307635	0.351977	0.186263
552	0.148043	0.174067	0.17322	0.121038	0.0441702	0.0485047	0.175814	0.159134	0.210404	0.12841	0.189583	0.144888	0.325145	0.338557	0.141359	0.185226	0.0646961	0.209995	0.140914	0.169478	0.20269	0.138538	0.364937	0.138625	0.18964	0.138538	0.15853	0.0830521	0.0708332	0.164037	0.11333	0.159478	0.139726	0.162748	0.142182	0.134837	0.112716	0.118809	0.0664257	0.144826	0.132167	0.195775	0.305016	0.140657	0.234331	0.162918	0.308032	0.352623	0.186625
553	0.148284	0.174715	0.173749	0.121267	0.0441507	0.0484106	0.176285	0.159694	0.210919	0.129015	0.190044	0.145485	0.325757	0.339163	0.141646	0.185478	0.06482	0.210357	0.141409	0.16995	0.202058	0.139096	0.364858	0.139117	0.189863	0.139096	0.158151	0.0828852	0.0709253	0.164719	0.113401	0.159267	0.139344	0.162779	0.142478	0.135106	0.11237	0.119098	0.066776	0.144719	0.132473	0.195369	0.305508	0.140146	0.234722	0.163731	0.307924	0.352686	0.186326
554	0.148254	0.174719	0.173563	0.121147	0.044	0.049015	0.176515	0.159929	0.21125	0.129363	0.190705	0.146221	0.326024	0.339663	0.14191	0.185441	0.0650255	0.210626	0.141753	0.170029	0.201303	0.139286	0.364091	0.139407	0.189388	0.139286	0.157103	0.0824824	0.0707507	0.164585	0.113223	0.158597	0.138952	0.162264	0.142313	0.135249	0.111668	0.118955	0.0673029	0.144382	0.132532	0.194549	0.305938	0.139614	0.233636	0.164308	0.307074	0.352299	0.185557
555	0.148195	0.174457	0.172866	0.120875	0.0436744	0.0501885	0.176128	0.159888	0.210987	0.129471	0.19124	0.146654	0.325571	0.339842	0.142014	0.184833	0.0653245	0.210483	0.141764	0.16923	0.200694	0.139092	0.362934	0.139199	0.188463	0.139092	0.155634	0.0819344	0.0703506	0.163816	0.112854	0.157629	0.138385	0.161366	0.141752	0.135261	0.110642	0.118403	0.0679587	0.144014	0.132283	0.193306	0.306274	0.139117	0.231299	0.164197	0.306007	0.351298	0.184642
556	0.148003	0.173792	0.17179	0.120482	0.0433215	0.0517705	0.175395	0.159695	0.210653	0.129316	0.191588	0.146975	0.324786	0.339733	0.141919	0.183864	0.0656699	0.210135	0.141801	0.167985	0.200338	0.13859	0.361768	0.138796	0.18744	0.13859	0.154021	0.0813187	0.0698	0.162592	0.112375	0.156678	0.137713	0.160338	0.140888	0.13515	0.109381	0.117526	0.0688339	0.143603	0.131595	0.191957	0.306473	0.138657	0.228606	0.163566	0.304981	0.350137	0.184083
557	0.147559	0.172779	0.170526	0.120012	0.0431523	0.0535189	0.174269	0.159316	0.209832	0.128762	0.191487	0.146876	0.323446	0.33914	0.141481	0.18247	0.0660014	0.209258	0.141808	0.166348	0.200251	0.137927	0.36093	0.138118	0.186456	0.137927	0.152545	0.0806931	0.0691827	0.161345	0.111872	0.155844	0.137082	0.159487	0.139873	0.13495	0.10801	0.116477	0.0698991	0.143047	0.130576	0.190694	0.306455	0.138177	0.226185	0.162624	0.303983	0.349304	0.18384
558	0.147042	0.171805	0.169386	0.119593	0.0431911	0.0552999	0.172819	0.15882	0.208739	0.127976	0.191083	0.146282	0.321832	0.338179	0.140794	0.180724	0.0663459	0.207932	0.141698	0.164509	0.200469	0.137254	0.360753	0.137241	0.185783	0.137254	0.151429	0.0801001	0.0685674	0.160574	0.111419	0.155234	0.136587	0.158925	0.138852	0.13472	0.106673	0.115273	0.0710539	0.142301	0.129492	0.18959	0.306181	0.137666	0.224413	0.161442	0.303148	0.348886	0.183758
559	0.146708	0.171369	0.168677	0.119304	0.0434733	0.0570174	0.171585	0.158239	0.207631	0.127108	0.1905	0.145304	0.320217	0.336971	0.139912	0.178732	0.0666137	0.206308	0.141444	0.162658	0.200846	0.136674	0.361341	0.136225	0.185619	0.136674	0.150886	0.0795596	0.0679898	0.160269	0.111059	0.155123	0.136288	0.15862	0.137868	0.134529	0.105496	0.113987	0.0721949	0.141325	0.128436	0.188679	0.305662	0.137152	0.223524	0.160185	0.302828	0.348627	0.183802
560	0.146462	0.171442	0.168393	0.119126	0.043915	0.0587199	0.171232	0.157537	0.2062	0.12596	0.189406	0.144192	0.318343	0.335337	0.138567	0.176536	0.0667718	0.204284	0.141186	0.160849	0.201208	0.13621	0.362411	0.134952	0.185811	0.13621	0.150933	0.0790695	0.067449	0.160382	0.110793	0.155492	0.136629	0.15853	0.136937	0.134426	0.104562	0.112619	0.0732923	0.140283	0.12765	0.188093	0.304953	0.136617	0.223575	0.159645	0.302867	0.34895	0.183942
561	0.146353	0.172101	0.168252	0.118833	0.0442677	0.0603528	0.171493	0.156625	0.204678	0.124877	0.188209	0.143345	0.316563	0.333606	0.137018	0.174533	0.0668089	0.202233	0.141139	0.159562	0.201467	0.135805	0.363747	0.133646	0.185998	0.135805	0.151399	0.0786132	0.0669176	0.160544	0.110583	0.155961	0.137461	0.158589	0.135962	0.134432	0.103885	0.111076	0.0742314	0.139094	0.127079	0.187573	0.304081	0.135983	0.223901	0.159687	0.303	0.349397	0.183839
562	0.146515	0.172994	0.167918	0.118353	0.0442859	0.0620013	0.17217	0.155607	0.202988	0.123916	0.18696	0.142532	0.31453	0.331459	0.135402	0.172701	0.0667092	0.200136	0.140979	0.158451	0.201606	0.135343	0.365139	0.132119	0.186166	0.135343	0.152081	0.0781609	0.0663606	0.160563	0.110357	0.156356	0.138293	0.158353	0.134981	0.134524	0.103412	0.109246	0.0750104	0.137911	0.126597	0.187046	0.303078	0.135158	0.224205	0.159766	0.302988	0.349553	0.183267
563	0.146703	0.173534	0.167212	0.117637	0.0439939	0.0636671	0.172781	0.154409	0.201488	0.123278	0.185859	0.142033	0.312429	0.329225	0.133956	0.171144	0.0664301	0.198279	0.14076	0.157658	0.201531	0.134697	0.36632	0.130461	0.186018	0.134697	0.152623	0.0776713	0.0657536	0.160224	0.110029	0.156463	0.138869	0.157675	0.133937	0.134633	0.10304	0.107146	0.075669	0.13672	0.125958	0.186497	0.301957	0.134063	0.224224	0.159766	0.302621	0.349236	0.182277
564	0.146525	0.173239	0.16614	0.11658	0.0435153	0.065329	0.172766	0.153044	0.200059	0.12277	0.184809	0.141942	0.310101	0.326888	0.132642	0.169829	0.0661038	0.19653	0.140474	0.157089	0.201245	0.133781	0.366984	0.1286	0.185166	0.133781	0.152685	0.0771068	0.0650926	0.159391	0.109516	0.156207	0.138899	0.156531	0.132749	0.134677	0.102651	0.104783	0.0762287	0.135394	0.124976	0.185696	0.300741	0.132645	0.223551	0.159597	0.301636	0.348425	0.180708
565	0.145832	0.172013	0.164709	0.115048	0.0430212	0.0668454	0.171706	0.151579	0.198517	0.122218	0.183653	0.142151	0.307429	0.324375	0.131361	0.168677	0.0657439	0.194717	0.140106	0.156582	0.200701	0.132572	0.36708	0.126493	0.18359	0.132572	0.152016	0.0764416	0.0643938	0.157938	0.108763	0.155516	0.137884	0.154835	0.131311	0.134595	0.102147	0.102304	0.0765905	0.133651	0.123406	0.184324	0.299413	0.130923	0.221949	0.158733	0.29999	0.346726	0.178391
566	0.144609	0.170041	0.16298	0.113307	0.0427547	0.0681868	0.16962	0.150103	0.197023	0.121882	0.182398	0.14234	0.304722	0.321839	0.130166	0.167655	0.0654181	0.193007	0.139696	0.156074	0.199884	0.131112	0.366757	0.124313	0.181644	0.131112	0.150663	0.0756536	0.0636797	0.156193	0.107751	0.154329	0.135907	0.152564	0.129765	0.134354	0.101474	0.0999123	0.0766995	0.131621	0.121358	0.182465	0.297973	0.128986	0.219981	0.157227	0.297834	0.344269	0.175535
567	0.14303	0.167969	0.161486	0.1116	0.0428846	0.0691706	0.167004	0.148466	0.195125	0.121092	0.180595	0.141919	0.301818	0.318747	0.128683	0.16645	0.0651118	0.191039	0.139043	0.155078	0.198784	0.129488	0.366526	0.121698	0.179705	0.129488	0.148876	0.0747266	0.0629677	0.154528	0.106498	0.153057	0.133707	0.15042	0.128275	0.133955	0.100622	0.0977075	0.07652	0.129585	0.119181	0.180311	0.296449	0.126964	0.21813	0.155912	0.295703	0.341648	0.172934
568	0.141084	0.166072	0.16025	0.10988	0.0433206	0.0696613	0.164389	0.146659	0.193224	0.120078	0.178855	0.141576	0.299224	0.315883	0.127267	0.165422	0.0648191	0.18908	0.138553	0.154326	0.19741	0.127807	0.366354	0.119037	0.177888	0.127807	0.146802	0.073654	0.0622643	0.152875	0.105053	0.151884	0.131464	0.148499	0.126652	0.133439	0.0996237	0.095706	0.0760309	0.127475	0.116845	0.177756	0.294887	0.124991	0.216356	0.154607	0.293582	0.338894	0.170795
569	0.138915	0.164485	0.159076	0.108135	0.0438179	0.0696612	0.162167	0.144675	0.191201	0.118653	0.176921	0.141027	0.296721	0.312865	0.125757	0.164292	0.0644457	0.186999	0.137981	0.153372	0.195748	0.126167	0.366477	0.11619	0.176505	0.126167	0.144653	0.0724332	0.0615647	0.151397	0.103485	0.150673	0.129338	0.146788	0.125142	0.132848	0.0985262	0.0939478	0.0753304	0.125325	0.114312	0.175063	0.293334	0.123147	0.214894	0.153116	0.291421	0.335798	0.169228
570	0.136696	0.163139	0.157887	0.106346	0.0442673	0.0692679	0.160359	0.14259	0.189271	0.117103	0.174949	0.140274	0.294409	0.309747	0.124272	0.163127	0.0641573	0.18504	0.137451	0.152262	0.193935	0.124632	0.367024	0.113377	0.175738	0.124632	0.142702	0.0710688	0.0608555	0.150234	0.101857	0.149347	0.127635	0.145344	0.123938	0.132211	0.0973633	0.0923236	0.0746951	0.123235	0.111739	0.17256	0.291863	0.121451	0.213759	0.151559	0.289336	0.332561	0.168352
571	0.134508	0.161766	0.156811	0.104368	0.0445577	0.0685822	0.15878	0.140485	0.187618	0.115696	0.173202	0.139445	0.292343	0.306692	0.122954	0.162052	0.064028	0.183426	0.137127	0.151157	0.191899	0.123245	0.367688	0.110781	0.175372	0.123245	0.141054	0.0695952	0.0601343	0.149141	0.100229	0.148143	0.126455	0.144031	0.122817	0.131549	0.0961614	0.090748	0.0743852	0.121179	0.109288	0.170242	0.29055	0.11993	0.212377	0.149962	0.287447	0.329457	0.167904
572	0.132065	0.159916	0.155464	0.102094	0.044652	0.0678252	0.157115	0.138652	0.186021	0.114192	0.171731	0.138643	0.290189	0.303657	0.121705	0.160959	0.0641489	0.181965	0.136896	0.149954	0.189589	0.122031	0.367894	0.108158	0.174855	0.122031	0.139464	0.068075	0.0594171	0.147485	0.0986519	0.146583	0.125367	0.14215	0.121256	0.130882	0.0949388	0.0891838	0.0745724	0.118757	0.106721	0.167915	0.289412	0.118512	0.210347	0.147831	0.285449	0.325879	0.167086
573	0.129778	0.157891	0.154132	0.0997063	0.0446634	0.0672181	0.155398	0.137356	0.18513	0.113288	0.170925	0.13834	0.288155	0.301325	0.121065	0.159949	0.0646051	0.181008	0.137155	0.149056	0.187029	0.120999	0.36784	0.106095	0.174376	0.120999	0.137916	0.0665852	0.0587316	0.145592	0.0971647	0.144749	0.124339	0.139754	0.119829	0.130233	0.0937069	0.0876178	0.0753332	0.116382	0.104533	0.165752	0.288424	0.117117	0.208162	0.145641	0.283414	0.322143	0.165765
574	0.127865	0.156172	0.152887	0.097449	0.0447686	0.0667614	0.153782	0.136752	0.184274	0.112521	0.170145	0.137829	0.285922	0.299045	0.120522	0.158497	0.0654892	0.180086	0.137495	0.147606	0.184302	0.120142	0.367529	0.104212	0.173869	0.120142	0.136588	0.0652047	0.0581094	0.143649	0.0957929	0.143027	0.123498	0.137301	0.118459	0.129638	0.0924773	0.0860474	0.0765694	0.11432	0.103109	0.163697	0.287519	0.115727	0.20599	0.143952	0.28175	0.318882	0.164099
575	0.126187	0.155101	0.151756	0.0955834	0.0449284	0.0663862	0.152454	0.136732	0.183456	0.112139	0.169675	0.137252	0.283764	0.297323	0.120129	0.156911	0.0665241	0.179328	0.138147	0.146059	0.181436	0.11944	0.36702	0.102734	0.173154	0.11944	0.135363	0.0639975	0.0575802	0.141695	0.0945516	0.141604	0.122869	0.135106	0.116981	0.129147	0.091264	0.0846049	0.0779373	0.112669	0.102385	0.161773	0.286606	0.114382	0.203932	0.142721	0.280423	0.316133	0.162267
576	0.124655	0.154793	0.150655	0.0942791	0.0451331	0.0659776	0.151546	0.137227	0.182513	0.111922	0.169342	0.136554	0.281609	0.296098	0.11974	0.155196	0.0675458	0.178486	0.138954	0.144415	0.178855	0.118849	0.366428	0.101512	0.17217	0.118849	0.133994	0.0629817	0.0571534	0.139855	0.0934352	0.140401	0.122213	0.133482	0.115476	0.128808	0.0900594	0.0832651	0.0791323	0.111347	0.101985	0.159961	0.285613	0.11304	0.202119	0.141654	0.279057	0.313551	0.160379
577	0.123498	0.1552	0.149697	0.0935041	0.0452981	0.06538	0.150946	0.137961	0.181393	0.111643	0.168937	0.135654	0.279411	0.295182	0.119291	0.153351	0.0684953	0.177295	0.139792	0.142592	0.176818	0.118295	0.36595	0.100483	0.171197	0.118295	0.132527	0.0621313	0.0568146	0.13851	0.0924222	0.139633	0.121433	0.132886	0.114366	0.12865	0.0888353	0.0820714	0.0799436	0.1104	0.101779	0.158205	0.284546	0.111765	0.200561	0.140723	0.277523	0.311423	0.158723
578	0.122514	0.155881	0.148579	0.0931419	0.0453016	0.064433	0.150283	0.138586	0.180442	0.111513	0.168637	0.134633	0.277522	0.294697	0.119078	0.151656	0.0693294	0.175838	0.141007	0.140806	0.175327	0.117696	0.365711	0.100145	0.170168	0.117696	0.131109	0.0613963	0.0565376	0.137534	0.0914737	0.13924	0.120554	0.133147	0.113421	0.128682	0.0875521	0.0811196	0.0802475	0.109503	0.101309	0.156551	0.283468	0.110598	0.199021	0.139756	0.276012	0.309668	0.157367
579	0.121683	0.156374	0.147618	0.0929606	0.0450515	0.063249	0.149545	0.138804	0.17921	0.111271	0.168375	0.133602	0.275847	0.294153	0.118952	0.150099	0.069859	0.174565	0.142191	0.138848	0.174297	0.116989	0.365685	0.100184	0.169137	0.116989	0.129699	0.0607217	0.056293	0.136895	0.0905473	0.138951	0.119406	0.133603	0.112561	0.128889	0.0861741	0.0804192	0.0801022	0.108531	0.10041	0.155141	0.282459	0.109497	0.197605	0.138562	0.274289	0.308099	0.156413
580	0.121211	0.156459	0.147075	0.0928166	0.0445947	0.0619996	0.14881	0.138649	0.178215	0.111206	0.168191	0.1329	0.274448	0.293811	0.118818	0.14901	0.0703263	0.17344	0.14319	0.137272	0.173597	0.116143	0.365702	0.100451	0.167922	0.116143	0.128448	0.0600686	0.0560529	0.136489	0.0896119	0.138731	0.117956	0.13382	0.111923	0.129236	0.084688	0.0798479	0.0797308	0.107495	0.0991428	0.153802	0.28163	0.108378	0.196571	0.137292	0.272458	0.306627	0.155504
581	0.121094	0.156017	0.146638	0.0924961	0.0439397	0.060874	0.147848	0.138008	0.177471	0.110962	0.167731	0.132535	0.273094	0.293134	0.118638	0.148225	0.0708079	0.172347	0.143924	0.135925	0.172795	0.115183	0.365593	0.100699	0.16634	0.115183	0.127424	0.0594341	0.0557978	0.13612	0.0886585	0.138462	0.116367	0.133476	0.111453	0.129672	0.0831259	0.0794364	0.079244	0.106446	0.0976971	0.15243	0.281039	0.107247	0.19604	0.136227	0.270494	0.30555	0.154691
582	0.121295	0.155303	0.14627	0.0919146	0.0432048	0.0600467	0.146825	0.136911	0.176965	0.110646	0.167086	0.132563	0.271892	0.292184	0.118491	0.147634	0.0712505	0.171451	0.144585	0.134834	0.171671	0.114188	0.365451	0.10093	0.164427	0.114188	0.126766	0.0588459	0.0555171	0.135742	0.0876975	0.138189	0.114878	0.13258	0.111	0.130138	0.0815555	0.0790952	0.0786391	0.105578	0.0963382	0.151215	0.280644	0.106107	0.195932	0.135583	0.268605	0.30477	0.154016
583	0.121857	0.15468	0.146215	0.0910447	0.0425195	0.0596587	0.146044	0.135478	0.17658	0.110444	0.166479	0.133042	0.270962	0.291136	0.118442	0.147099	0.0715788	0.170963	0.145227	0.134048	0.170429	0.11326	0.365223	0.101066	0.162298	0.11326	0.126522	0.0583425	0.0552015	0.135308	0.0867671	0.137889	0.113464	0.131435	0.110304	0.130565	0.0800646	0.0786717	0.0779251	0.104975	0.0953303	0.15012	0.28032	0.104937	0.195799	0.135311	0.266705	0.303959	0.153314
584	0.122492	0.15417	0.146132	0.0899854	0.0420164	0.0596425	0.145047	0.133801	0.176009	0.110238	0.16596	0.133985	0.270099	0.289804	0.118414	0.146372	0.0719624	0.170916	0.145353	0.133491	0.169345	0.1125	0.364978	0.100608	0.159973	0.1125	0.126629	0.0579551	0.0548444	0.134446	0.0859166	0.137449	0.112319	0.130251	0.109369	0.130889	0.0787414	0.0781197	0.0770241	0.104436	0.0946568	0.14888	0.280026	0.103794	0.195035	0.135063	0.264787	0.302966	0.152219
585	0.122788	0.153518	0.145446	0.0888518	0.0416925	0.0598644	0.14351	0.131856	0.175492	0.109954	0.165196	0.135122	0.269126	0.288357	0.117996	0.145584	0.0721994	0.170121	0.145064	0.133312	0.168609	0.111971	0.364745	0.0995615	0.157961	0.111971	0.126639	0.0576899	0.0544501	0.133137	0.0851871	0.136768	0.111277	0.129132	0.108095	0.131056	0.0776579	0.0774635	0.0759228	0.103673	0.0938654	0.147354	0.279693	0.102752	0.193101	0.134634	0.262826	0.301416	0.15105
586	0.122563	0.152911	0.144573	0.087615	0.0415153	0.0601845	0.141957	0.129798	0.174546	0.109466	0.164332	0.136012	0.267774	0.286655	0.117286	0.144495	0.0723464	0.169026	0.1447	0.132995	0.168418	0.11168	0.36466	0.0982849	0.156631	0.11168	0.126559	0.0575205	0.0540353	0.131777	0.0846008	0.135997	0.110255	0.128069	0.106596	0.131033	0.0768539	0.0767015	0.0747324	0.102577	0.0930114	0.145681	0.279261	0.101856	0.190204	0.133991	0.260911	0.299305	0.149689
587	0.121692	0.152463	0.143752	0.0864802	0.0414062	0.0605072	0.140694	0.127821	0.173191	0.109085	0.163877	0.136726	0.26629	0.285262	0.116491	0.143264	0.0725432	0.167864	0.144445	0.132533	0.168821	0.111567	0.364485	0.0969944	0.156064	0.111567	0.126256	0.0573954	0.0536293	0.130637	0.084161	0.135116	0.109205	0.126814	0.105094	0.130823	0.076336	0.0759488	0.0737111	0.101254	0.0921478	0.143907	0.278762	0.101054	0.186823	0.132833	0.259287	0.296849	0.148274
588	0.120188	0.152109	0.142823	0.0857822	0.0412878	0.0607331	0.139646	0.126055	0.171539	0.108761	0.163796	0.13717	0.264616	0.284083	0.115607	0.141918	0.072931	0.166609	0.144134	0.131807	0.169489	0.11153	0.364035	0.0956983	0.156103	0.11153	0.125574	0.0572505	0.0532704	0.12981	0.0838402	0.134206	0.108331	0.125364	0.103862	0.130464	0.076075	0.0753153	0.0730741	0.0998911	0.0912383	0.142011	0.278287	0.1003	0.183722	0.131301	0.258046	0.294462	0.14716
589	0.118497	0.152022	0.141863	0.0855936	0.0410472	0.0607907	0.139044	0.124677	0.169813	0.1084	0.16378	0.137211	0.262648	0.282887	0.114544	0.140507	0.0734961	0.165191	0.143643	0.130775	0.170018	0.111448	0.363566	0.0943948	0.15675	0.111448	0.124511	0.0570306	0.0529982	0.129632	0.083593	0.133642	0.107707	0.124208	0.103125	0.130011	0.0760107	0.0746911	0.0729259	0.0988232	0.0903275	0.140261	0.277714	0.0994678	0.181669	0.130005	0.257418	0.292383	0.146588
590	0.117117	0.152284	0.141032	0.0851734	0.0407379	0.0606118	0.138654	0.123757	0.168354	0.10818	0.163513	0.136819	0.260508	0.281825	0.113261	0.139259	0.0744209	0.163701	0.14326	0.129656	0.1702	0.11121	0.363277	0.0932693	0.15747	0.11121	0.123332	0.0567072	0.0528357	0.130045	0.0833693	0.133327	0.10721	0.123251	0.102756	0.129527	0.0760489	0.0740378	0.0732283	0.0980429	0.0899954	0.138981	0.276986	0.0984824	0.180976	0.128954	0.256987	0.291377	0.146158
591	0.116222	0.152426	0.140176	0.0846506	0.040508	0.0601406	0.138141	0.123281	0.167087	0.108061	0.163031	0.135952	0.258411	0.280481	0.111917	0.13782	0.0755455	0.16254	0.142937	0.128362	0.169972	0.110742	0.363178	0.0922136	0.157811	0.110742	0.122371	0.0562837	0.0527862	0.130588	0.0831247	0.133177	0.106736	0.122661	0.102686	0.129065	0.0760756	0.073359	0.0738664	0.0976924	0.090238	0.138272	0.276145	0.0973012	0.181075	0.127958	0.25709	0.290561	0.146065
592	0.115893	0.152297	0.139398	0.0840952	0.0404426	0.0593091	0.137198	0.123131	0.166532	0.108212	0.162594	0.135417	0.257235	0.279425	0.111033	0.136817	0.0767991	0.161869	0.143002	0.127553	0.169386	0.110033	0.363578	0.091418	0.157591	0.110033	0.121837	0.0557948	0.0528409	0.130788	0.0828215	0.133402	0.106569	0.122662	0.102738	0.128655	0.075988	0.0725927	0.0746409	0.0976025	0.0907333	0.137934	0.275267	0.0960145	0.181869	0.127597	0.257506	0.289792	0.146115
593	0.115863	0.151572	0.138724	0.0830723	0.0405542	0.0581663	0.135725	0.123131	0.16653	0.108322	0.161814	0.135098	0.256505	0.278032	0.11039	0.136076	0.0780337	0.161227	0.143128	0.127095	0.168685	0.109141	0.364353	0.0907464	0.15674	0.109141	0.121627	0.0553065	0.0529877	0.130501	0.0824405	0.133821	0.106418	0.122887	0.102556	0.128311	0.0757321	0.0717168	0.0753593	0.0973468	0.0910505	0.137754	0.274474	0.094884	0.182949	0.127346	0.257703	0.288861	0.146079
594	0.115568	0.150193	0.138136	0.0815715	0.0408042	0.0569128	0.13415	0.123198	0.166909	0.10834	0.160773	0.135057	0.256106	0.276455	0.109978	0.135678	0.0792462	0.160499	0.143426	0.127045	0.168065	0.108171	0.365061	0.0902243	0.155333	0.108171	0.121454	0.0548897	0.0532116	0.129618	0.0819787	0.134165	0.106019	0.122791	0.101983	0.128039	0.0753113	0.0710835	0.0760608	0.0968103	0.0910352	0.137572	0.274052	0.0942238	0.183675	0.126733	0.257379	0.287605	0.145878
595	0.11468	0.14852	0.137709	0.0806652	0.0411693	0.0558796	0.133249	0.123219	0.167434	0.108254	0.159739	0.135389	0.25602	0.275032	0.1098	0.13566	0.0803363	0.159695	0.144055	0.127383	0.167537	0.107248	0.365438	0.0898657	0.153861	0.107248	0.121271	0.0546033	0.0535013	0.128274	0.0814422	0.134641	0.105786	0.122454	0.101305	0.127841	0.0747881	0.0708974	0.0768548	0.0963354	0.0906649	0.137269	0.274147	0.0941362	0.183943	0.125987	0.256867	0.285775	0.145746
596	0.11361	0.147481	0.137679	0.0806296	0.0415283	0.0554439	0.133195	0.123065	0.167775	0.107875	0.158881	0.136078	0.256064	0.2737	0.109683	0.135697	0.081469	0.158734	0.14485	0.127742	0.16695	0.106495	0.365815	0.089501	0.15322	0.106495	0.120901	0.0544843	0.0538456	0.127128	0.0808464	0.135462	0.106291	0.121933	0.100783	0.127726	0.0742651	0.0712032	0.0779202	0.0959998	0.0899981	0.136774	0.274729	0.094681	0.184636	0.125331	0.25627	0.284683	0.145456
597	0.112371	0.14687	0.137558	0.0809312	0.0418817	0.0559031	0.133723	0.122689	0.168025	0.107479	0.158548	0.137382	0.256301	0.273484	0.109963	0.136335	0.0826527	0.158162	0.14626	0.12817	0.166099	0.105985	0.365908	0.0894314	0.15303	0.105985	0.120141	0.0545397	0.0542186	0.126425	0.0802249	0.135902	0.106847	0.121197	0.10024	0.127715	0.0738432	0.0719716	0.0793629	0.0957164	0.0890929	0.135986	0.275616	0.0957268	0.185131	0.124259	0.255181	0.284228	0.144963
598	0.111403	0.146924	0.137321	0.0816489	0.0423494	0.0573969	0.134835	0.122188	0.167771	0.106644	0.158142	0.138449	0.255614	0.273104	0.109842	0.136664	0.0840146	0.157234	0.14742	0.128061	0.164816	0.105718	0.366138	0.0890066	0.153379	0.105718	0.11902	0.0547359	0.054567	0.126104	0.0796206	0.135939	0.107416	0.120764	0.100003	0.127825	0.0735642	0.0730723	0.0812681	0.0955778	0.0883306	0.135223	0.276512	0.0968824	0.18545	0.123501	0.254243	0.284314	0.144301
599	0.11123	0.147911	0.137296	0.0827196	0.0431488	0.0597354	0.136184	0.121476	0.167277	0.105605	0.157972	0.139284	0.254664	0.273016	0.109509	0.136755	0.085486	0.156334	0.148722	0.127655	0.163229	0.105627	0.366666	0.0883873	0.154278	0.105627	0.118255	0.0550143	0.0548197	0.126531	0.0790761	0.135726	0.108103	0.120967	0.100298	0.128061	0.0734022	0.0740467	0.0834433	0.0956544	0.0880986	0.134782	0.27711	0.0977587	0.186158	0.123491	0.253716	0.284938	0.143914
600	0.111773	0.149255	0.137598	0.0834116	0.0442956	0.0625935	0.137117	0.120685	0.166736	0.104538	0.157984	0.139906	0.253662	0.273013	0.109054	0.136552	0.0870794	0.155599	0.14999	0.127015	0.161664	0.10561	0.36733	0.0875394	0.155163	0.10561	0.118047	0.0553049	0.0549052	0.127576	0.0786365	0.135058	0.108519	0.121569	0.100715	0.128421	0.0732995	0.0745159	0.0856662	0.0956373	0.0881256	0.13461	0.277226	0.0982756	0.186999	0.12375	0.253299	0.285655	0.143808
601	0.11228	0.149984	0.138067	0.0831184	0.0458545	0.0654739	0.137608	0.11992	0.166313	0.103613	0.158068	0.140299	0.252683	0.272782	0.108597	0.136103	0.0886825	0.155051	0.150958	0.126194	0.160543	0.105546	0.367806	0.0864686	0.155177	0.105546	0.118101	0.0555408	0.0547611	0.128448	0.078334	0.133793	0.108054	0.122266	0.100825	0.128887	0.0731903	0.0743668	0.0876101	0.0953387	0.0880809	0.134581	0.276874	0.0983407	0.187064	0.1242	0.252669	0.285684	0.143881
602	0.112714	0.150254	0.138841	0.0822553	0.047666	0.0678789	0.13821	0.119255	0.166185	0.103057	0.158368	0.14036	0.251971	0.272463	0.108427	0.135782	0.0901627	0.154722	0.151737	0.125416	0.160285	0.105344	0.36847	0.0854549	0.155049	0.105344	0.118459	0.0556632	0.0543569	0.129025	0.0781581	0.132854	0.107178	0.123008	0.100993	0.129423	0.0730166	0.0737131	0.0889958	0.0947829	0.0882308	0.134999	0.276207	0.0980473	0.187319	0.125235	0.252416	0.285313	0.144278
603	0.112795	0.150429	0.139865	0.081033	0.049506	0.0694346	0.138975	0.118707	0.166078	0.102672	0.158719	0.139797	0.251211	0.271155	0.108241	0.135184	0.0913965	0.153998	0.151807	0.124682	0.16102	0.104975	0.368971	0.0841675	0.155059	0.104975	0.119289	0.0556351	0.0537165	0.129674	0.078064	0.132468	0.106231	0.123516	0.101142	0.129989	0.072768	0.072812	0.0896298	0.0943286	0.088713	0.135662	0.275431	0.0977115	0.187453	0.126294	0.252022	0.284431	0.144987
604	0.112312	0.149981	0.140748	0.0796405	0.051142	0.0700537	0.139985	0.118396	0.166229	0.102719	0.159275	0.139289	0.25106	0.270034	0.108601	0.134731	0.0924642	0.153625	0.15202	0.124181	0.162405	0.104466	0.369437	0.0832034	0.154643	0.104466	0.120013	0.0554435	0.052906	0.129648	0.0779846	0.132235	0.105307	0.123426	0.100673	0.130539	0.0724796	0.0719995	0.0895342	0.0938146	0.0891225	0.135823	0.274699	0.0975772	0.187127	0.126973	0.251562	0.283228	0.145385
605	0.11135	0.149271	0.141241	0.0783424	0.0524614	0.0696607	0.141302	0.118287	0.166432	0.103132	0.159732	0.139003	0.250982	0.268945	0.109276	0.134407	0.093338	0.153373	0.151988	0.123913	0.163853	0.103879	0.370202	0.0824042	0.154113	0.103879	0.120378	0.055092	0.0520043	0.128925	0.0778325	0.132494	0.104599	0.122962	0.0998457	0.131018	0.0721726	0.0714972	0.0887537	0.0931599	0.0893315	0.135524	0.274102	0.0976178	0.186747	0.127486	0.251357	0.282264	0.145339
606	0.110353	0.148925	0.141304	0.0773995	0.0533482	0.0683969	0.142703	0.118405	0.166521	0.103776	0.160169	0.139038	0.250778	0.268052	0.110109	0.134251	0.0940533	0.153175	0.151956	0.123802	0.164927	0.103291	0.371021	0.0818224	0.154076	0.103291	0.120405	0.0545894	0.0510937	0.128004	0.0775279	0.133234	0.104213	0.122404	0.0990714	0.131371	0.0718335	0.0712212	0.0874357	0.0923994	0.0894909	0.13476	0.273593	0.097829	0.186669	0.127983	0.2514	0.281731	0.145074
607	0.109309	0.148778	0.140795	0.076565	0.0539847	0.0666584	0.143457	0.118733	0.166343	0.104388	0.160599	0.139416	0.250342	0.267448	0.110846	0.134226	0.0947999	0.152948	0.152271	0.12372	0.165155	0.102759	0.371194	0.0814839	0.154108	0.102759	0.119813	0.0539579	0.0502366	0.126822	0.0770418	0.133553	0.103858	0.121483	0.0979681	0.131541	0.071441	0.0709866	0.0858889	0.0914417	0.089242	0.133127	0.273024	0.0980949	0.185885	0.127869	0.250973	0.281155	0.144316
608	0.108161	0.148379	0.139756	0.0755898	0.0544726	0.064763	0.143469	0.119095	0.16575	0.104535	0.160506	0.14006	0.249419	0.266773	0.110966	0.134095	0.0956492	0.152421	0.152854	0.123515	0.164441	0.102292	0.371105	0.0811518	0.153442	0.102292	0.118643	0.0532326	0.0494488	0.124913	0.0763934	0.133172	0.103251	0.120031	0.0965261	0.131476	0.0709687	0.0705814	0.084361	0.0900955	0.0883106	0.130738	0.272285	0.0980794	0.185104	0.127409	0.250354	0.281095	0.142972
609	0.106983	0.147988	0.13836	0.0742441	0.0549	0.0630057	0.142369	0.119321	0.165023	0.104495	0.16016	0.141156	0.2485	0.266464	0.110844	0.134017	0.0964933	0.151951	0.153838	0.123008	0.163175	0.101861	0.370511	0.0811551	0.152859	0.101861	0.117135	0.0524563	0.0487173	0.122873	0.0756431	0.132763	0.102237	0.118539	0.0956786	0.131151	0.0703936	0.0697864	0.0830538	0.0883314	0.0869874	0.128409	0.271323	0.0975285	0.184059	0.126402	0.249158	0.280681	0.140941
610	0.105812	0.147445	0.136598	0.072511	0.0553889	0.0617468	0.140118	0.119193	0.163965	0.103924	0.159676	0.142179	0.247236	0.265717	0.110133	0.133893	0.0973648	0.150756	0.15453	0.122357	0.161963	0.101418	0.369454	0.0809639	0.152268	0.101418	0.11536	0.0516792	0.0480314	0.121046	0.0748842	0.131735	0.100915	0.117143	0.0952149	0.130579	0.0697352	0.0685631	0.0822073	0.0866258	0.0855633	0.125874	0.270146	0.0964182	0.182789	0.125161	0.247587	0.279376	0.138499
611	0.104786	0.146746	0.134698	0.0708638	0.0560361	0.0611659	0.137065	0.118567	0.16283	0.103031	0.159217	0.143038	0.24597	0.264669	0.109094	0.133755	0.0982298	0.149096	0.155182	0.121486	0.161024	0.100917	0.368487	0.0807063	0.151149	0.100917	0.113894	0.0509603	0.0473838	0.119483	0.0742089	0.13025	0.0995178	0.115902	0.0948279	0.1298	0.069058	0.0671448	0.0819967	0.0851789	0.0841178	0.123596	0.268831	0.0947526	0.181531	0.123451	0.245632	0.277212	0.135909
612	0.104083	0.146119	0.133174	0.0697113	0.056705	0.0611806	0.133738	0.117357	0.161673	0.101917	0.158636	0.14356	0.244688	0.263172	0.107836	0.133502	0.0989893	0.147045	0.155561	0.120495	0.160475	0.100342	0.368094	0.080282	0.149596	0.100342	0.113154	0.050349	0.0467789	0.118297	0.0736612	0.128911	0.0985424	0.115137	0.0947938	0.128901	0.0684241	0.0656214	0.0823832	0.0841461	0.0828287	0.122056	0.267517	0.0927032	0.180727	0.121664	0.243805	0.274647	0.133528
613	0.103659	0.14567	0.1323	0.069213	0.0573699	0.0617293	0.130442	0.115792	0.160539	0.100732	0.1579	0.143687	0.243365	0.261169	0.1066	0.133019	0.0996239	0.144761	0.155422	0.119501	0.160287	0.0997217	0.36787	0.0796629	0.148415	0.0997217	0.112873	0.049871	0.0462527	0.117601	0.0732333	0.127916	0.0980807	0.115123	0.0951793	0.128002	0.0678651	0.0639294	0.0832739	0.083595	0.081837	0.121144	0.266301	0.0906415	0.179663	0.120228	0.242345	0.271536	0.131603
614	0.102967	0.14535	0.13175	0.0693517	0.0580125	0.0626683	0.127624	0.114127	0.159645	0.099823	0.15751	0.143668	0.242303	0.259076	0.106056	0.132297	0.100207	0.142752	0.154985	0.11847	0.160161	0.0991064	0.368083	0.0791943	0.147266	0.0991064	0.112859	0.049522	0.0458433	0.117014	0.0728606	0.1268	0.0978102	0.115439	0.094794	0.127216	0.0673769	0.0622597	0.0845114	0.0837094	0.0807966	0.120481	0.265267	0.0889389	0.178585	0.119553	0.241422	0.269038	0.130723
615	0.102531	0.145466	0.132259	0.070237	0.058641	0.0637587	0.126184	0.112701	0.158763	0.0987717	0.156531	0.143485	0.241104	0.256542	0.105415	0.131065	0.100704	0.140955	0.154187	0.117457	0.15971	0.0985467	0.368351	0.0785749	0.146289	0.0985467	0.113343	0.0492771	0.0455659	0.116275	0.0724439	0.126177	0.0976354	0.116087	0.0942556	0.126631	0.0669153	0.0607067	0.0857858	0.0841467	0.0799514	0.120343	0.264403	0.0877192	0.177728	0.119619	0.240844	0.267792	0.130858
616	0.102011	0.145374	0.133229	0.0711015	0.0593119	0.064864	0.125203	0.111791	0.157999	0.0983223	0.155269	0.143327	0.239929	0.254297	0.104828	0.129699	0.101195	0.139861	0.153639	0.116582	0.158906	0.0980673	0.36804	0.0781731	0.145648	0.0980673	0.113051	0.0490994	0.0454181	0.115077	0.0718879	0.125619	0.0974076	0.116475	0.0935349	0.126306	0.0664089	0.0591952	0.0868051	0.0844825	0.079022	0.119862	0.263642	0.0870484	0.176466	0.119749	0.240656	0.267365	0.131282
617	0.101179	0.144786	0.134046	0.0716249	0.0601381	0.0658701	0.12496	0.111544	0.157041	0.0980717	0.153811	0.142972	0.238457	0.252055	0.103978	0.12807	0.101635	0.139309	0.153185	0.115708	0.157999	0.0976476	0.367368	0.0778278	0.145257	0.0976476	0.112132	0.0489545	0.0453881	0.113727	0.0711435	0.125108	0.0970352	0.116605	0.0923931	0.126238	0.0657974	0.0578168	0.0873886	0.0846463	0.0782207	0.118799	0.262929	0.0868219	0.174679	0.119955	0.240725	0.267297	0.131665
618	0.100295	0.143722	0.1343	0.0718273	0.0613237	0.066675	0.125389	0.111801	0.155918	0.0979287	0.152291	0.142468	0.236843	0.24999	0.102791	0.126329	0.101969	0.139211	0.152988	0.114753	0.156968	0.0972198	0.36661	0.0775592	0.144617	0.0972198	0.110964	0.0488183	0.0454357	0.112539	0.0702182	0.124702	0.0965333	0.11629	0.0909447	0.126351	0.0650513	0.0569139	0.0874811	0.0845058	0.0776225	0.117445	0.262222	0.086782	0.172833	0.119796	0.240588	0.267265	0.131916
619	0.100168	0.142249	0.134168	0.0717588	0.0629472	0.0672051	0.125975	0.112312	0.154737	0.0979107	0.15078	0.141941	0.235287	0.248278	0.101201	0.124739	0.102151	0.139417	0.153167	0.113765	0.155778	0.0967066	0.3656	0.077299	0.143597	0.0967066	0.109369	0.0486822	0.0455152	0.111705	0.0691888	0.124299	0.0963445	0.115376	0.09015	0.126528	0.0641724	0.0563765	0.087143	0.0839005	0.0773712	0.115828	0.261509	0.0866285	0.171406	0.119083	0.240222	0.266623	0.131646
620	0.100271	0.140206	0.132852	0.0713073	0.0649194	0.0674833	0.125628	0.112885	0.153403	0.0979403	0.149186	0.141404	0.23361	0.246639	0.0989164	0.123512	0.102235	0.139578	0.153419	0.113002	0.154443	0.0960552	0.365072	0.0766213	0.142302	0.0960552	0.106883	0.0485413	0.0455854	0.111101	0.0681718	0.1236	0.0962429	0.11368	0.0894108	0.126628	0.0631967	0.0561751	0.0866095	0.0830025	0.0769191	0.113912	0.260867	0.0863006	0.16987	0.117341	0.23968	0.264715	0.130454
621	0.100427	0.138084	0.130963	0.0706241	0.067153	0.0675511	0.12541	0.113272	0.152257	0.0982186	0.148515	0.141123	0.232149	0.245655	0.0970234	0.123137	0.102268	0.139944	0.154025	0.112765	0.152886	0.0952676	0.365374	0.0757922	0.140992	0.0952676	0.105169	0.0483826	0.0456063	0.110737	0.067285	0.122877	0.0961755	0.112057	0.0888935	0.126517	0.0621914	0.0563998	0.0861542	0.0822427	0.0763695	0.112256	0.260475	0.0859086	0.168301	0.115812	0.239006	0.262295	0.129063
622	0.100634	0.136375	0.129033	0.0700455	0.0696575	0.067502	0.124921	0.113314	0.151199	0.0983836	0.148321	0.140869	0.230815	0.244612	0.0956525	0.122874	0.1024	0.140326	0.154263	0.112567	0.150914	0.0944146	0.366086	0.0747304	0.139546	0.0944146	0.103768	0.0481796	0.0455302	0.110335	0.066612	0.122025	0.0956363	0.110271	0.0888816	0.126096	0.0612313	0.0570061	0.0859679	0.0815406	0.0756279	0.110959	0.260469	0.0855337	0.167335	0.1145	0.238299	0.260124	0.128006
623	0.101014	0.135179	0.127488	0.0697321	0.0722817	0.0674093	0.124009	0.113135	0.150597	0.0988093	0.148456	0.141057	0.230086	0.244006	0.0951127	0.122935	0.102786	0.140807	0.154548	0.11261	0.148857	0.0936391	0.367079	0.0736555	0.138446	0.0936391	0.102476	0.0479097	0.0453309	0.109748	0.0661901	0.121186	0.0946554	0.108515	0.0891475	0.125338	0.0603967	0.0577172	0.0860882	0.0810904	0.0747547	0.109797	0.26092	0.0853295	0.167057	0.113486	0.237852	0.258352	0.127174
624	0.100852	0.134326	0.126271	0.0695958	0.075071	0.0672926	0.12305	0.112825	0.150536	0.0993941	0.148729	0.141676	0.229913	0.243823	0.0953306	0.123118	0.103528	0.141397	0.154859	0.112798	0.147205	0.0931144	0.368009	0.0727027	0.137714	0.0931144	0.101717	0.0475686	0.0450151	0.108812	0.0660038	0.120482	0.0933783	0.107068	0.0890644	0.124297	0.0597765	0.0586279	0.0864297	0.0807805	0.0736548	0.108718	0.261717	0.0855294	0.166808	0.112796	0.237477	0.256803	0.126311
625	0.0999505	0.13393	0.125624	0.069486	0.0780561	0.067101	0.122735	0.11241	0.150978	0.0999024	0.149033	0.142602	0.230073	0.243913	0.0961609	0.12313	0.104666	0.142127	0.155123	0.112942	0.14628	0.0929861	0.368017	0.072034	0.137097	0.0929861	0.101962	0.0471742	0.0446235	0.107678	0.0660023	0.119926	0.0923391	0.106054	0.0889047	0.123088	0.0594354	0.0596846	0.0868006	0.080409	0.0724642	0.108032	0.262642	0.0861491	0.166619	0.112843	0.236824	0.25591	0.125795
626	0.0993899	0.134513	0.125733	0.0698626	0.081062	0.0667111	0.12361	0.111943	0.151928	0.100305	0.149466	0.143927	0.230522	0.244368	0.0976958	0.122924	0.105971	0.143149	0.155592	0.11298	0.146207	0.0933272	0.367676	0.0719476	0.136693	0.0933272	0.102539	0.0467695	0.0442274	0.107057	0.0661231	0.119861	0.0920393	0.105324	0.0890527	0.121851	0.0593884	0.0605154	0.0869295	0.080201	0.0720314	0.108186	0.263361	0.0867462	0.167951	0.113936	0.236371	0.256046	0.125811
627	0.099165	0.135353	0.12608	0.0702033	0.0839453	0.0660368	0.124824	0.111515	0.152869	0.100636	0.149676	0.145038	0.230844	0.244394	0.0992228	0.122337	0.107291	0.143828	0.15592	0.112627	0.147057	0.0941217	0.367096	0.0720757	0.136727	0.0941217	0.103681	0.0464221	0.0439277	0.106766	0.06632	0.120136	0.0925186	0.10478	0.0889724	0.120731	0.0596113	0.0608669	0.0866728	0.0805824	0.0720783	0.108997	0.263592	0.0871042	0.169849	0.115378	0.236277	0.256458	0.126028
628	0.0989307	0.136198	0.12625	0.0703431	0.0866512	0.0650506	0.126193	0.111055	0.154185	0.101186	0.150006	0.146427	0.231545	0.244818	0.100662	0.122064	0.108515	0.144507	0.156829	0.112447	0.148571	0.095246	0.366174	0.07249	0.136696	0.095246	0.105089	0.0461864	0.0438136	0.106684	0.0665635	0.120281	0.0935692	0.104153	0.0886542	0.119828	0.0600246	0.0605701	0.0860174	0.0808887	0.0723524	0.110492	0.263174	0.0871041	0.171446	0.116866	0.236231	0.256785	0.126114
629	0.0992456	0.137476	0.126571	0.0703246	0.0888933	0.0638828	0.127792	0.110623	0.155133	0.101454	0.15016	0.147518	0.231909	0.245038	0.101644	0.121787	0.109513	0.144821	0.1577	0.112114	0.150283	0.0964855	0.365318	0.0729073	0.137037	0.0964855	0.106599	0.0460636	0.043919	0.107505	0.0668257	0.120762	0.0949443	0.103618	0.0886324	0.119165	0.0604787	0.0594191	0.0850384	0.0813385	0.0732439	0.112456	0.262217	0.0865254	0.17289	0.118563	0.236484	0.257688	0.126724
630	0.100492	0.13894	0.127237	0.0702214	0.0906411	0.0627304	0.129006	0.110153	0.155538	0.101465	0.150223	0.148346	0.231938	0.244893	0.102322	0.121662	0.110133	0.144798	0.158439	0.111806	0.151879	0.0976067	0.365134	0.0730774	0.137867	0.0976067	0.108035	0.0460123	0.044222	0.109128	0.0670769	0.121717	0.0961631	0.10331	0.0888128	0.118681	0.0608082	0.0575265	0.0839009	0.0821401	0.0748786	0.114274	0.261052	0.0854371	0.174225	0.120161	0.237224	0.258693	0.127788
631	0.101332	0.139533	0.127585	0.0696276	0.0923381	0.0618504	0.12829	0.109701	0.15542	0.101373	0.150274	0.148992	0.231812	0.244411	0.102892	0.121831	0.110533	0.14449	0.159104	0.111708	0.153169	0.0984144	0.364886	0.0728016	0.138363	0.0984144	0.109068	0.045961	0.0446586	0.110101	0.0672888	0.122304	0.0964111	0.102843	0.0883976	0.118277	0.0608752	0.0554927	0.0828771	0.0824508	0.0762258	0.115069	0.260027	0.0845195	0.173849	0.120224	0.237506	0.258128	0.128284
632	0.10162	0.139892	0.127855	0.0687777	0.0940778	0.0614626	0.126971	0.109357	0.15464	0.101064	0.149996	0.149024	0.231343	0.243563	0.10311	0.121936	0.110867	0.143619	0.159513	0.111525	0.153968	0.0987708	0.364359	0.0719519	0.138681	0.0987708	0.109308	0.0458147	0.0451296	0.110277	0.0674206	0.122454	0.0959578	0.102654	0.0879857	0.117839	0.060583	0.0537716	0.0821607	0.0815075	0.0773217	0.115044	0.259349	0.0840675	0.171951	0.119417	0.23676	0.256171	0.127846
633	0.101216	0.140153	0.127754	0.0673087	0.0958031	0.0616605	0.125241	0.109165	0.153835	0.100558	0.149479	0.149317	0.230958	0.243034	0.1031	0.121964	0.111176	0.142744	0.15988	0.111717	0.154138	0.0986285	0.363646	0.0711417	0.138847	0.0986285	0.1091	0.0455042	0.0455487	0.109976	0.0674356	0.12229	0.0950438	0.102837	0.0873353	0.117281	0.0599187	0.0528597	0.0818875	0.0802856	0.0778659	0.113855	0.259097	0.0841784	0.169584	0.117983	0.235111	0.253127	0.127043
634	0.100043	0.139876	0.127074	0.0652416	0.0977426	0.0622914	0.123079	0.109049	0.152339	0.0995241	0.148561	0.149358	0.229804	0.242012	0.102714	0.121578	0.111564	0.141602	0.159785	0.111735	0.153677	0.0980453	0.362734	0.0701605	0.138472	0.0980453	0.108504	0.045042	0.0458919	0.108558	0.0673365	0.121247	0.0936163	0.102814	0.0863062	0.116591	0.0589837	0.0530727	0.0820999	0.0786176	0.0771085	0.111831	0.259218	0.0850214	0.166944	0.115768	0.232643	0.248901	0.125626
635	0.0982767	0.139124	0.125758	0.0630624	0.100039	0.0631181	0.12096	0.109192	0.151006	0.0985208	0.147793	0.149617	0.228522	0.240851	0.10237	0.121219	0.112149	0.140663	0.159707	0.111919	0.152584	0.0971362	0.361684	0.0692286	0.13765	0.0971362	0.107701	0.0445062	0.0461858	0.106329	0.0671634	0.119583	0.0918397	0.102646	0.0852713	0.11583	0.0579439	0.0541861	0.0827132	0.076579	0.0752576	0.109651	0.259472	0.0864294	0.164211	0.113246	0.229821	0.244499	0.12398
636	0.0967955	0.138676	0.124261	0.0612343	0.102272	0.0639289	0.119939	0.109529	0.150037	0.0977505	0.147231	0.150103	0.227173	0.239677	0.101988	0.120898	0.112978	0.1399	0.159689	0.112114	0.151086	0.0960274	0.360941	0.0685896	0.137029	0.0960274	0.107014	0.0440155	0.0464774	0.104738	0.0669663	0.118126	0.0903499	0.102856	0.0847793	0.115091	0.0569842	0.0555686	0.0836284	0.0747621	0.0730396	0.107815	0.259564	0.0877331	0.162082	0.111572	0.227335	0.241398	0.123087
637	0.0960163	0.138379	0.122818	0.0599111	0.104459	0.0644595	0.119621	0.109836	0.149401	0.0973152	0.146808	0.150777	0.22571	0.23847	0.101418	0.120614	0.113816	0.139217	0.159649	0.11216	0.149443	0.0948401	0.361092	0.0683865	0.136351	0.0948401	0.106709	0.0437157	0.0468288	0.104432	0.0668016	0.117132	0.0893454	0.103321	0.0845732	0.11445	0.0562694	0.0568243	0.0846817	0.0738003	0.0706413	0.106203	0.259485	0.0886241	0.16119	0.111012	0.22571	0.239628	0.123205
638	0.0959058	0.13801	0.122152	0.0594621	0.106856	0.0645772	0.11971	0.110039	0.149248	0.0974709	0.1467	0.151947	0.224455	0.237149	0.100878	0.120771	0.114639	0.138874	0.159699	0.112389	0.147911	0.0936636	0.362138	0.0685387	0.135783	0.0936636	0.106491	0.0437219	0.0472691	0.104797	0.0667085	0.116645	0.0885477	0.103738	0.0850921	0.113924	0.0558772	0.0576199	0.0857287	0.0731941	0.0684915	0.105301	0.259317	0.0889995	0.161242	0.111383	0.225258	0.239367	0.123861
639	0.0963034	0.137583	0.122242	0.0600943	0.109494	0.0644673	0.119915	0.110151	0.149181	0.0982893	0.146526	0.152678	0.222935	0.235377	0.100361	0.120953	0.115379	0.138605	0.159552	0.112094	0.146626	0.0925323	0.364274	0.0683486	0.135424	0.0925323	0.106169	0.0440518	0.0477545	0.105542	0.0666711	0.116711	0.0882901	0.104825	0.0861905	0.11345	0.0557558	0.0575979	0.0867639	0.0734108	0.0676241	0.10559	0.259014	0.0886597	0.16196	0.112836	0.226035	0.240147	0.125277
640	0.0966624	0.137	0.122814	0.0611603	0.112248	0.0643493	0.120058	0.110016	0.149748	0.0995185	0.146349	0.153592	0.221781	0.233776	0.100095	0.1212	0.115972	0.138462	0.159357	0.111478	0.145736	0.0914401	0.366789	0.0681246	0.134857	0.0914401	0.105394	0.0446294	0.0481904	0.106534	0.0666178	0.116705	0.0883084	0.105993	0.0871633	0.112897	0.0557493	0.0568061	0.0878637	0.0740844	0.0675447	0.106091	0.258516	0.0876679	0.163058	0.114419	0.226999	0.240844	0.126319
641	0.0967858	0.1361	0.123423	0.0623665	0.115359	0.0642586	0.119828	0.10964	0.150354	0.100684	0.145876	0.154614	0.220616	0.232238	0.0998375	0.121315	0.116243	0.13812	0.158757	0.110491	0.145153	0.0903631	0.369097	0.0677326	0.134004	0.0903631	0.103969	0.0453127	0.0484727	0.107175	0.0664568	0.116297	0.0884461	0.10623	0.0876409	0.112123	0.0556416	0.0555331	0.0889058	0.0749011	0.0676088	0.106412	0.257933	0.0864075	0.164062	0.115472	0.227394	0.240782	0.126226
642	0.0965447	0.134717	0.123736	0.0634768	0.118891	0.0642767	0.118955	0.109165	0.15075	0.101727	0.145103	0.155774	0.219283	0.230738	0.0996231	0.121372	0.116501	0.137655	0.157782	0.109407	0.144718	0.0892716	0.370664	0.0670997	0.132918	0.0892716	0.102069	0.0459032	0.0484918	0.107029	0.0660872	0.115414	0.0883844	0.105318	0.0876931	0.111025	0.0552088	0.053974	0.0898665	0.0754968	0.0676027	0.106307	0.257097	0.0850933	0.164277	0.11541	0.226995	0.240018	0.12522
643	0.0963003	0.133145	0.123476	0.0641212	0.122467	0.0644116	0.117943	0.108664	0.150799	0.102659	0.144071	0.157008	0.217671	0.229254	0.0994777	0.12134	0.116684	0.137151	0.156498	0.108421	0.144283	0.0881476	0.371399	0.0662215	0.131377	0.0881476	0.100168	0.0462081	0.0481754	0.106351	0.0654177	0.114121	0.0882425	0.10397	0.0872506	0.109583	0.0542943	0.0521712	0.090707	0.0755552	0.0674928	0.105267	0.255874	0.0838061	0.16338	0.114221	0.225658	0.238417	0.123912
644	0.0960557	0.131664	0.122628	0.0639592	0.125847	0.064408	0.117331	0.108175	0.150241	0.103227	0.142627	0.157963	0.215545	0.227688	0.0991348	0.120712	0.11683	0.136302	0.154652	0.107239	0.143873	0.0869968	0.370916	0.0651688	0.128947	0.0869968	0.0985157	0.0461136	0.0475261	0.105507	0.064408	0.112645	0.0876038	0.101857	0.0862887	0.107861	0.0528723	0.0504958	0.0912303	0.0745234	0.0665812	0.102358	0.254585	0.0828696	0.161863	0.111699	0.222952	0.235868	0.121495
645	0.0956062	0.13055	0.121462	0.0633933	0.128897	0.064095	0.117001	0.107681	0.148959	0.102836	0.141024	0.158847	0.213057	0.225911	0.0983136	0.119658	0.116907	0.135014	0.152339	0.106004	0.143422	0.085851	0.369499	0.0643073	0.126262	0.085851	0.0970385	0.0455989	0.0466083	0.104117	0.0630809	0.111107	0.0869307	0.0991492	0.0850819	0.105986	0.0510601	0.0492975	0.0912858	0.0728258	0.0651576	0.0986985	0.25367	0.0824403	0.159705	0.108942	0.21936	0.232615	0.119098
646	0.0947285	0.129495	0.120164	0.062186	0.131367	0.063466	0.116602	0.107174	0.146783	0.101705	0.139178	0.158887	0.210041	0.223474	0.0970413	0.118296	0.116984	0.133088	0.14971	0.104722	0.142789	0.0847639	0.367686	0.0633798	0.123378	0.0847639	0.0956911	0.0447186	0.0455168	0.102051	0.0615048	0.109459	0.0859146	0.0966913	0.0840597	0.104104	0.049087	0.0488169	0.0909285	0.0708097	0.063431	0.0946566	0.253399	0.0825149	0.157265	0.106111	0.215724	0.228778	0.117138
647	0.0933323	0.128715	0.118851	0.0606087	0.133009	0.0625709	0.116384	0.10656	0.144346	0.100354	0.137259	0.158145	0.206946	0.220577	0.0954621	0.11659	0.116725	0.13087	0.147142	0.1034	0.141954	0.0837998	0.365833	0.0625474	0.120521	0.0837998	0.0944575	0.0436018	0.0443724	0.0997329	0.0597928	0.1077	0.0848352	0.0948278	0.0831872	0.10234	0.0472442	0.0490579	0.0901907	0.0689555	0.0618958	0.0908165	0.254063	0.0831741	0.154968	0.10356	0.212335	0.224681	0.115355
648	0.0913879	0.127945	0.117465	0.0590853	0.13426	0.0615297	0.116273	0.10559	0.141862	0.0987819	0.135414	0.156637	0.203873	0.217198	0.0937048	0.114344	0.116083	0.128252	0.144636	0.101822	0.140967	0.08301	0.364018	0.0616298	0.118125	0.08301	0.0929297	0.0424015	0.0432878	0.0975583	0.0580942	0.105971	0.0839777	0.093034	0.0821942	0.100778	0.045818	0.05005	0.0891496	0.0677771	0.0606618	0.087895	0.255841	0.0844637	0.153108	0.101742	0.209204	0.220565	0.113529
649	0.0889062	0.126959	0.11602	0.0578648	0.135474	0.0605444	0.115845	0.104272	0.139455	0.0969276	0.13381	0.154547	0.200887	0.213457	0.0919621	0.111594	0.115042	0.12518	0.142189	0.0998855	0.139949	0.0824193	0.36255	0.0604726	0.116854	0.0824193	0.0908814	0.0412313	0.0423258	0.0958398	0.0565455	0.104209	0.0835054	0.0912583	0.0810921	0.0994595	0.0450017	0.0515314	0.0880333	0.0675014	0.059826	0.0864935	0.258265	0.0860448	0.151598	0.100871	0.206745	0.216992	0.112421
650	0.0868039	0.126473	0.114395	0.056897	0.137051	0.0597177	0.115543	0.102775	0.137493	0.0951271	0.132683	0.152437	0.198335	0.209977	0.0905691	0.109009	0.113832	0.122169	0.140162	0.0979252	0.139006	0.0820134	0.362302	0.0593132	0.116501	0.0820134	0.0889455	0.0401521	0.0414998	0.0952079	0.0552553	0.102695	0.0833186	0.0901047	0.080319	0.0983912	0.0448546	0.0530964	0.0870169	0.06776	0.0594914	0.0860931	0.260706	0.0876836	0.151197	0.100474	0.205526	0.214653	0.111543
651	0.0853737	0.126098	0.11305	0.0561165	0.139355	0.059185	0.115287	0.101194	0.135932	0.0937235	0.132126	0.150428	0.196293	0.207153	0.0900949	0.106945	0.112642	0.119742	0.138611	0.0962202	0.138469	0.0817299	0.362421	0.0583245	0.116369	0.0817299	0.0873259	0.0391821	0.0407857	0.0958831	0.0543009	0.101166	0.0833001	0.088934	0.0793296	0.097568	0.0453047	0.0544097	0.0862682	0.0684145	0.0594374	0.0861225	0.262741	0.0892363	0.15133	0.100306	0.204743	0.213524	0.110573
652	0.0846109	0.12577	0.112024	0.055339	0.142639	0.0590108	0.115084	0.0997959	0.134983	0.0928308	0.132269	0.149604	0.194932	0.20523	0.0903555	0.105495	0.111861	0.118201	0.137504	0.0950688	0.138563	0.0814683	0.362555	0.0574446	0.116449	0.0814683	0.0860526	0.0383009	0.0401272	0.0968513	0.053707	0.100357	0.0831774	0.087601	0.0785033	0.0969732	0.0461787	0.055379	0.0859645	0.0687419	0.0592583	0.0862375	0.264163	0.0905016	0.151585	0.0998089	0.204318	0.212647	0.109586
653	0.0846372	0.125901	0.111368	0.0546628	0.14656	0.0591376	0.114723	0.0991053	0.133991	0.0920936	0.1329	0.149698	0.193647	0.203871	0.0911209	0.10456	0.111834	0.117266	0.136527	0.0941321	0.139299	0.0811226	0.362795	0.0565489	0.116624	0.0811226	0.0855292	0.0374778	0.0394635	0.0976599	0.0534336	0.100054	0.0826681	0.0864614	0.0780689	0.0965698	0.0472466	0.055892	0.0861731	0.0686577	0.0587272	0.0860153	0.264764	0.091328	0.151795	0.0987371	0.204001	0.212076	0.108533
654	0.0852778	0.126166	0.111075	0.054062	0.150766	0.0595183	0.11398	0.0990147	0.132929	0.0912834	0.133697	0.15043	0.192389	0.203064	0.0920347	0.104098	0.112599	0.117055	0.135657	0.0933632	0.140317	0.0806094	0.362793	0.0558663	0.116562	0.0806094	0.0857399	0.0367131	0.0387657	0.097923	0.0534148	0.0999532	0.0817064	0.0856067	0.077746	0.0962941	0.0483046	0.0558656	0.0868294	0.0681228	0.0578826	0.0851254	0.264697	0.0918649	0.151443	0.0969048	0.203399	0.211443	0.10698
655	0.0859259	0.124866	0.111118	0.0532736	0.154822	0.0601174	0.112372	0.0994664	0.131956	0.0903232	0.134419	0.151465	0.191238	0.202746	0.092828	0.104005	0.114049	0.117792	0.134896	0.0927673	0.141426	0.0798885	0.361372	0.0555552	0.11588	0.0798885	0.0859571	0.0360305	0.0380305	0.0972052	0.0535464	0.100114	0.0803103	0.0844197	0.0768644	0.0960478	0.0492047	0.055313	0.0878059	0.0671745	0.0567748	0.0836423	0.264389	0.0921718	0.149972	0.0945675	0.202064	0.209923	0.105148
656	0.0863505	0.123375	0.11098	0.0530606	0.158434	0.0608347	0.110763	0.100555	0.130983	0.0893124	0.135106	0.152371	0.189989	0.202435	0.093533	0.103978	0.11605	0.119518	0.134017	0.092162	0.142156	0.0789761	0.359686	0.0552789	0.115505	0.0789761	0.0865481	0.0354644	0.0372795	0.0956342	0.0536867	0.101487	0.07946	0.0838388	0.0762964	0.0956881	0.0498729	0.0541504	0.0889289	0.0658876	0.0564509	0.0826661	0.263985	0.0922616	0.148954	0.0926456	0.20103	0.208015	0.103895
657	0.0865296	0.121607	0.110336	0.0535217	0.161454	0.0615675	0.109096	0.102099	0.130678	0.0888487	0.135791	0.153625	0.188984	0.202188	0.0938639	0.103968	0.118338	0.121179	0.133338	0.0916856	0.142008	0.0779375	0.358062	0.0548359	0.11478	0.0779375	0.0871297	0.0350444	0.0365559	0.0942375	0.053697	0.102706	0.0793921	0.0837108	0.0755578	0.0950584	0.0502917	0.052441	0.0899675	0.0650937	0.0567332	0.0821621	0.263442	0.0922027	0.148869	0.0917208	0.199985	0.206703	0.103327
658	0.0860661	0.119299	0.109531	0.0540441	0.163924	0.0623388	0.107334	0.10369	0.130367	0.0886236	0.136068	0.154408	0.187841	0.20184	0.0937361	0.103825	0.120531	0.12252	0.132663	0.0912282	0.140817	0.0768597	0.356165	0.0545702	0.113502	0.0768597	0.0870859	0.0347763	0.0359065	0.0933925	0.0534769	0.103293	0.0797336	0.0835738	0.0747498	0.0940305	0.0504799	0.0504343	0.0907774	0.0644192	0.0571794	0.0819396	0.26284	0.0920997	0.149023	0.0914137	0.199193	0.205546	0.103628
659	0.0854641	0.116772	0.10886	0.0542744	0.165957	0.063157	0.105826	0.105393	0.130476	0.0887889	0.135981	0.155064	0.187176	0.201615	0.0933503	0.103725	0.122468	0.123639	0.132134	0.0911108	0.138789	0.075824	0.354013	0.0544088	0.111755	0.075824	0.0865211	0.0346282	0.0353597	0.0931892	0.0529618	0.103534	0.080628	0.0833299	0.0742982	0.0925328	0.0504501	0.0483778	0.0913171	0.063786	0.0576886	0.0818747	0.26229	0.0919254	0.149665	0.0920117	0.198797	0.204272	0.10477
660	0.0851127	0.115294	0.108279	0.054417	0.167697	0.0640148	0.105035	0.106997	0.130924	0.0896324	0.135645	0.155859	0.186994	0.2015	0.0930253	0.103799	0.123785	0.124387	0.131609	0.0912997	0.135974	0.0748895	0.351974	0.054229	0.109824	0.0748895	0.0859295	0.0345564	0.0349428	0.0937847	0.0521678	0.103188	0.0816253	0.083347	0.0745638	0.0905859	0.0502184	0.0465165	0.0916203	0.0632905	0.0580188	0.0817441	0.261564	0.0917218	0.150862	0.0931119	0.198985	0.203205	0.106514
661	0.0847227	0.11411	0.107692	0.054113	0.169196	0.0648369	0.104448	0.108134	0.131503	0.0912066	0.13514	0.157034	0.187096	0.201455	0.0929346	0.104105	0.124336	0.12438	0.130977	0.0916729	0.132772	0.0740852	0.349436	0.0540243	0.107528	0.0740852	0.0848106	0.0345186	0.0346787	0.0946997	0.0512102	0.101314	0.0814468	0.0831652	0.0747503	0.0883307	0.0497945	0.0452666	0.0916759	0.0626013	0.0571003	0.0807493	0.260758	0.0915096	0.151082	0.0933886	0.199128	0.201676	0.107751
662	0.0842776	0.112883	0.107735	0.053261	0.170272	0.0655571	0.10381	0.108575	0.132252	0.0929571	0.134403	0.158858	0.1875	0.201611	0.0928443	0.104578	0.123982	0.123001	0.130473	0.0922855	0.12978	0.0734143	0.346294	0.0540722	0.105682	0.0734143	0.0835572	0.0345001	0.0345719	0.0952676	0.0502569	0.098684	0.0797722	0.0827348	0.0748146	0.0859964	0.0492127	0.0446554	0.0915266	0.0611558	0.0551597	0.0790864	0.259994	0.0912406	0.149968	0.0931221	0.199008	0.199386	0.108082
663	0.0842187	0.111561	0.107827	0.0523803	0.170804	0.0660297	0.103103	0.108372	0.132377	0.0939254	0.133141	0.160429	0.187335	0.201211	0.0925091	0.10496	0.122775	0.121285	0.129548	0.0927238	0.127347	0.0728742	0.343309	0.0541235	0.104768	0.0728742	0.0828338	0.0345329	0.0346124	0.0951705	0.0494914	0.0965956	0.0777168	0.0825965	0.0746478	0.083851	0.0485486	0.0445839	0.0912392	0.0597708	0.0535198	0.0773736	0.259277	0.0908728	0.14884	0.093537	0.198621	0.196245	0.107009
664	0.0841638	0.110719	0.10763	0.0519369	0.170692	0.0660981	0.102496	0.107702	0.132616	0.094645	0.131931	0.161904	0.187158	0.200582	0.0922691	0.105177	0.120943	0.119646	0.128641	0.0927439	0.125549	0.0724641	0.340713	0.0540735	0.104577	0.0724641	0.0823751	0.0346838	0.0347851	0.0944487	0.0490861	0.0952439	0.0750144	0.0827669	0.0743349	0.0821486	0.0479207	0.0451079	0.090794	0.0586807	0.0523641	0.0758495	0.258532	0.0904325	0.147809	0.0938404	0.198209	0.193019	0.105145
665	0.0839868	0.110098	0.107354	0.0519735	0.169788	0.0657174	0.10182	0.106757	0.132671	0.0949607	0.130996	0.162983	0.186422	0.199534	0.0921051	0.105033	0.118992	0.118082	0.127524	0.0924325	0.124491	0.0721852	0.338486	0.0540611	0.104926	0.0721852	0.0820033	0.0350144	0.0350557	0.0931079	0.0491446	0.0945205	0.0725375	0.0831794	0.0742809	0.0810609	0.0474551	0.0461495	0.0901871	0.0580747	0.0520326	0.0750349	0.257891	0.0898625	0.14698	0.0944016	0.197422	0.189962	0.102999
666	0.0841371	0.109647	0.10744	0.0525102	0.167833	0.0649441	0.101031	0.105818	0.132565	0.0948734	0.130541	0.163695	0.185267	0.198328	0.0920899	0.104691	0.116972	0.116703	0.126498	0.0920156	0.12402	0.0720418	0.336863	0.0543164	0.105598	0.0720418	0.0818659	0.0355663	0.0353711	0.0916606	0.0496658	0.0946827	0.0714478	0.0837722	0.0747005	0.0806178	0.0472652	0.0473537	0.0894935	0.0584813	0.0529082	0.0752217	0.257196	0.089138	0.146818	0.0960574	0.196212	0.187194	0.101156
667	0.0846195	0.10997	0.107613	0.0537225	0.165179	0.0638839	0.100584	0.105197	0.132245	0.0944364	0.130626	0.164116	0.183933	0.197196	0.0922668	0.10438	0.115174	0.115649	0.125864	0.0917161	0.123781	0.0720358	0.336026	0.054909	0.106239	0.0720358	0.081743	0.0363364	0.0356874	0.0907266	0.0505775	0.0956352	0.0718527	0.084671	0.0756001	0.0807146	0.0474019	0.0486587	0.0887891	0.0601592	0.0549306	0.0760807	0.256427	0.0882961	0.147622	0.0979091	0.195159	0.184633	0.100055
668	0.0848033	0.111199	0.108071	0.0555479	0.162202	0.062696	0.100969	0.104949	0.131183	0.093652	0.131024	0.164097	0.182184	0.195845	0.0925262	0.104105	0.11378	0.115009	0.125392	0.0916112	0.123467	0.0721306	0.335343	0.0554963	0.106474	0.0721306	0.0810288	0.0372507	0.0359598	0.0900115	0.0517353	0.0964377	0.0726486	0.0854605	0.0769115	0.081126	0.0478128	0.0499127	0.0881017	0.0620736	0.0568576	0.0768656	0.255624	0.0873471	0.148841	0.0978823	0.193842	0.182678	0.0997263
669	0.085681	0.113585	0.109069	0.0581026	0.159248	0.0616059	0.102387	0.104807	0.130024	0.0935381	0.132246	0.164759	0.181165	0.195143	0.0931083	0.104301	0.112746	0.114759	0.125746	0.0919759	0.122912	0.0722527	0.335214	0.0568266	0.106935	0.0722527	0.0808577	0.0381949	0.0361289	0.0897443	0.0529427	0.0970806	0.0743614	0.0867956	0.0786918	0.0815635	0.048355	0.0508376	0.0875417	0.0643318	0.0587696	0.0785179	0.254872	0.0862999	0.150354	0.097366	0.192669	0.18159	0.100167
670	0.0864066	0.116134	0.110114	0.0607313	0.156785	0.0607151	0.103951	0.104831	0.128526	0.0936799	0.133545	0.165331	0.180041	0.194684	0.0935738	0.104708	0.111816	0.114313	0.125994	0.0925592	0.122062	0.0723106	0.335281	0.0583808	0.10758	0.0723106	0.0805545	0.0390588	0.0361215	0.0896864	0.0539918	0.0973029	0.0757705	0.0881035	0.0795802	0.0817538	0.048832	0.0513439	0.0871895	0.0663655	0.0599873	0.0797912	0.254207	0.0853366	0.151033	0.0959135	0.191524	0.180509	0.100185
671	0.0867771	0.118293	0.110692	0.0627372	0.155508	0.0600896	0.105628	0.104854	0.126999	0.09403	0.134529	0.165862	0.179212	0.19476	0.0939348	0.105503	0.111208	0.113719	0.126372	0.0931226	0.121023	0.0722026	0.33506	0.0601372	0.108363	0.0722026	0.0798028	0.0397523	0.0358609	0.0896491	0.0547062	0.0973091	0.076233	0.0888975	0.0795931	0.081513	0.0490371	0.0516135	0.087069	0.0673646	0.0601408	0.0802252	0.253776	0.0846819	0.150728	0.0931899	0.190415	0.179633	0.0996636
672	0.086911	0.119596	0.110543	0.0636306	0.155413	0.0597743	0.107149	0.104644	0.125449	0.0943194	0.134796	0.166285	0.178586	0.195101	0.0939687	0.106355	0.110803	0.112979	0.126647	0.0936378	0.119842	0.0718286	0.334059	0.0617531	0.109006	0.0718286	0.078753	0.0402183	0.0352657	0.0893904	0.0549359	0.0970932	0.0757245	0.0889445	0.0790831	0.0807659	0.0488131	0.0517125	0.0871915	0.0670367	0.0593392	0.0801257	0.253592	0.0844432	0.14927	0.0897652	0.189217	0.178941	0.0985453
673	0.087153	0.119947	0.10963	0.0633917	0.156394	0.0597656	0.107975	0.104115	0.124047	0.0944461	0.134154	0.166599	0.17816	0.195457	0.0935464	0.106922	0.110526	0.112248	0.1266	0.0940716	0.118692	0.0711579	0.332301	0.0630135	0.10908	0.0711579	0.0778891	0.0404552	0.0342983	0.0893719	0.0546062	0.0966658	0.074661	0.0883366	0.0779315	0.0795812	0.0481166	0.0518351	0.0875544	0.0661712	0.0582455	0.0799809	0.253664	0.084715	0.146608	0.0872041	0.188303	0.178087	0.0970917
674	0.0856671	0.11783	0.107508	0.0616374	0.158284	0.0600078	0.107331	0.103261	0.123587	0.0948633	0.132834	0.167047	0.178588	0.196171	0.0929604	0.107345	0.110223	0.112038	0.126514	0.0941717	0.117705	0.0702387	0.329101	0.0642789	0.107857	0.0702387	0.0757921	0.0404895	0.033001	0.0889857	0.0537349	0.0953529	0.0726552	0.0861852	0.0755554	0.0781372	0.0470071	0.0521157	0.0881104	0.0645268	0.056886	0.0782108	0.253987	0.0855662	0.143134	0.0845739	0.186466	0.176257	0.09483
675	0.0835817	0.114583	0.104746	0.0592388	0.160799	0.0604974	0.106351	0.101961	0.123755	0.0946964	0.130866	0.166775	0.178956	0.196689	0.092585	0.106889	0.110014	0.112037	0.125978	0.0936952	0.116797	0.0691676	0.325759	0.0646913	0.105869	0.0691676	0.0737975	0.0403425	0.0315106	0.088363	0.0524276	0.094418	0.070703	0.0832189	0.0734493	0.0766619	0.0456212	0.0526626	0.0887807	0.0625591	0.0559261	0.0764566	0.254561	0.0868128	0.140728	0.0825425	0.184121	0.174605	0.0931518
676	0.0813038	0.111271	0.102069	0.0571092	0.163527	0.0612436	0.1055	0.100514	0.124575	0.0945442	0.129166	0.167096	0.179989	0.197598	0.0927855	0.106405	0.109788	0.112562	0.125925	0.0934277	0.115779	0.0680694	0.323499	0.0649913	0.103755	0.0680694	0.0724999	0.0400271	0.0300399	0.0876355	0.050854	0.0933815	0.0690595	0.0805513	0.0717232	0.0753753	0.044137	0.0534673	0.0895329	0.0612467	0.0557456	0.0752918	0.255454	0.088164	0.139637	0.0816872	0.182327	0.173249	0.0923148
677	0.0791809	0.108379	0.099902	0.0555254	0.166363	0.0621636	0.104661	0.0992967	0.125801	0.0946428	0.128111	0.168163	0.181565	0.198879	0.093359	0.106021	0.10965	0.113467	0.12642	0.0934787	0.114851	0.067085	0.322451	0.0649458	0.101655	0.067085	0.0713541	0.0395593	0.0288362	0.0867568	0.0492301	0.0919027	0.0678801	0.0784559	0.0701948	0.0744549	0.0427254	0.0544691	0.0903161	0.0605812	0.0563649	0.0744325	0.256702	0.0895016	0.139648	0.0821588	0.180913	0.172342	0.0923101
678	0.0775801	0.10627	0.0986187	0.0543655	0.169168	0.0632035	0.104099	0.098716	0.127325	0.0953141	0.128005	0.169866	0.183599	0.200653	0.09423	0.106009	0.109837	0.114827	0.12761	0.09372	0.114045	0.0663046	0.322665	0.0649622	0.0999579	0.0663046	0.0702932	0.0389563	0.028101	0.0858963	0.0477632	0.090585	0.0671267	0.0770327	0.0693487	0.0739814	0.0415037	0.0555802	0.0910858	0.0600774	0.0573007	0.0737505	0.258139	0.0906965	0.140756	0.0835603	0.179973	0.172274	0.0930338
679	0.0773408	0.105684	0.0985678	0.0536266	0.171836	0.064279	0.10404	0.0991663	0.128876	0.0965299	0.128925	0.171712	0.185624	0.202744	0.0953092	0.106422	0.110681	0.11643	0.129338	0.093916	0.113322	0.0657506	0.32444	0.0653059	0.0990067	0.0657506	0.0703947	0.0382537	0.0279414	0.0856126	0.0466171	0.0902075	0.0666134	0.0765352	0.0697692	0.0739486	0.0405522	0.0568306	0.0917696	0.059516	0.0579683	0.0738642	0.259554	0.09156	0.142344	0.0854782	0.180442	0.173235	0.0942363
680	0.0780593	0.105949	0.0994828	0.0531304	0.174283	0.0652808	0.103989	0.100681	0.129737	0.0974767	0.130572	0.1727	0.186389	0.204245	0.0963522	0.106725	0.112258	0.117269	0.130747	0.0938533	0.112898	0.0654124	0.326908	0.0653178	0.0986207	0.0654124	0.0710714	0.0375229	0.0283502	0.0860168	0.0458866	0.089399	0.0662666	0.0767405	0.0706045	0.0742951	0.0399287	0.0580117	0.0923349	0.0590219	0.0578986	0.0738014	0.260778	0.0922185	0.143138	0.0870762	0.182335	0.174832	0.0953877
681	0.0794006	0.10662	0.100966	0.0525857	0.176451	0.0660661	0.1036	0.103031	0.130366	0.0989173	0.132765	0.173301	0.187167	0.206253	0.0973315	0.107861	0.114624	0.1175	0.132294	0.0941616	0.113058	0.0652798	0.328435	0.0655868	0.0982496	0.0652798	0.0716576	0.0368608	0.029221	0.086473	0.0455949	0.0888111	0.0661692	0.0768538	0.0717456	0.0749384	0.0396763	0.0589211	0.0926994	0.0583042	0.0572119	0.0734619	0.261555	0.0928276	0.143491	0.0883585	0.183838	0.176236	0.0963882
682	0.0807434	0.107536	0.102694	0.0523835	0.178382	0.0665745	0.103236	0.105982	0.1307	0.100169	0.134705	0.17318	0.187859	0.2083	0.0979993	0.10918	0.117893	0.117525	0.133868	0.0943385	0.113672	0.0653503	0.329676	0.0657174	0.0983025	0.0653503	0.0728268	0.0363597	0.0303939	0.0869954	0.0457035	0.0891695	0.0660923	0.0773348	0.0731397	0.0758063	0.0398375	0.0595397	0.0927621	0.0580998	0.0559188	0.0732257	0.261765	0.0933807	0.14369	0.0888182	0.18553	0.177699	0.0970936
683	0.081616	0.108319	0.104237	0.0527679	0.180378	0.066751	0.103015	0.108848	0.130985	0.101141	0.1362	0.17232	0.188421	0.210065	0.0984644	0.110472	0.121687	0.117488	0.135278	0.0945347	0.114627	0.065658	0.331077	0.0659252	0.0991797	0.065658	0.0745033	0.0360869	0.0317205	0.0874297	0.0461361	0.0900012	0.0663118	0.0782658	0.0743783	0.0768822	0.0404598	0.059817	0.0924917	0.0586935	0.0545759	0.0731526	0.261692	0.0939255	0.143964	0.0889388	0.187675	0.179524	0.097749
684	0.0821733	0.109053	0.105467	0.0536006	0.182664	0.0666201	0.103151	0.111063	0.131286	0.101407	0.137109	0.170722	0.188885	0.21119	0.0987288	0.111471	0.125729	0.117084	0.136329	0.0947937	0.116093	0.0662843	0.332593	0.0657011	0.100703	0.0662843	0.0758669	0.03608	0.0330974	0.0875099	0.0468037	0.0906915	0.0672163	0.0794358	0.0751086	0.07821	0.0415714	0.0596689	0.0919098	0.0601928	0.053737	0.0732237	0.261623	0.0945763	0.144516	0.0896425	0.189962	0.181543	0.0986654
685	0.0825754	0.110208	0.106503	0.0545411	0.185458	0.0662481	0.103844	0.11258	0.13179	0.100889	0.137459	0.168775	0.18977	0.211935	0.0988225	0.112199	0.129955	0.116312	0.137284	0.095293	0.118177	0.0673365	0.334261	0.0648023	0.102639	0.0673365	0.0766485	0.0363468	0.0344832	0.0871945	0.0476394	0.0919313	0.068465	0.0806044	0.0755656	0.0798848	0.043184	0.059367	0.0910427	0.0622631	0.0534266	0.0738119	0.261772	0.095123	0.145612	0.0913219	0.192226	0.183491	0.0996729
686	0.0827077	0.111636	0.107046	0.0554363	0.18899	0.0657751	0.10449	0.113335	0.133103	0.100542	0.13757	0.167627	0.192483	0.213837	0.0989387	0.113322	0.134455	0.116222	0.139331	0.0965846	0.120784	0.0689003	0.337029	0.0642431	0.105112	0.0689003	0.0771634	0.0368712	0.0358862	0.0871069	0.0486142	0.0934781	0.0695588	0.0819297	0.0755692	0.0820321	0.045288	0.0592695	0.0900057	0.0642349	0.0532405	0.0747916	0.262393	0.0954477	0.146303	0.092802	0.195362	0.186768	0.100585
687	0.0832213	0.113969	0.107827	0.0561512	0.193295	0.0653902	0.105429	0.113032	0.134617	0.0996061	0.136914	0.16639	0.195754	0.215761	0.0984883	0.114101	0.139011	0.116761	0.141967	0.097809	0.123914	0.0710307	0.340438	0.0637292	0.108472	0.0710307	0.0778968	0.0376404	0.0373463	0.0876534	0.0497478	0.0953422	0.0715057	0.0834288	0.0753905	0.0847905	0.0478616	0.0595321	0.0890394	0.0659526	0.0535982	0.0763706	0.263633	0.0955953	0.146801	0.0952602	0.199143	0.19128	0.102154
688	0.0842582	0.117049	0.108916	0.0565475	0.198211	0.0652734	0.106021	0.112106	0.136413	0.0982987	0.136097	0.165009	0.199439	0.21735	0.097746	0.114915	0.143919	0.117601	0.144795	0.0992186	0.127665	0.0737489	0.344007	0.0632879	0.11234	0.0737489	0.0788858	0.038667	0.0389129	0.0886702	0.0511108	0.0972664	0.0738491	0.0848503	0.075351	0.088282	0.0508738	0.0602925	0.0883441	0.0672095	0.0542723	0.0787972	0.265376	0.0956172	0.147001	0.0977433	0.203185	0.196467	0.104343
689	0.0859848	0.121091	0.110717	0.057478	0.203796	0.0655085	0.106799	0.110954	0.138246	0.0966868	0.13536	0.16325	0.203502	0.219186	0.0970279	0.115899	0.149427	0.118705	0.148222	0.100684	0.131863	0.0770261	0.347599	0.0631411	0.117003	0.0770261	0.080649	0.0399825	0.0406291	0.0907088	0.0528041	0.0999099	0.0764555	0.0867827	0.0757435	0.0925858	0.054285	0.0617257	0.0880911	0.0684657	0.055538	0.0822764	0.267648	0.0956611	0.147519	0.099839	0.207904	0.202973	0.107001
690	0.0886619	0.12635	0.113568	0.0596829	0.210123	0.0661412	0.108427	0.10976	0.140439	0.0953634	0.135046	0.16135	0.208381	0.22215	0.0967935	0.117426	0.155764	0.120614	0.1527	0.102338	0.136062	0.0807709	0.351459	0.0638084	0.122848	0.0807709	0.0838244	0.0416121	0.042508	0.0942374	0.0549161	0.103792	0.0796182	0.0900773	0.0768734	0.0977198	0.0580209	0.0638305	0.0884493	0.0703635	0.0581173	0.0867991	0.270503	0.0961542	0.149251	0.102061	0.21374	0.211732	0.11051
691	0.092746	0.133259	0.118042	0.0633231	0.217154	0.0670843	0.111771	0.108786	0.143359	0.0948322	0.135484	0.159611	0.214428	0.226787	0.0974101	0.119856	0.16302	0.123899	0.158467	0.104365	0.140174	0.0848776	0.355706	0.0655993	0.12963	0.0848776	0.0885781	0.0435764	0.0445526	0.0992199	0.0575138	0.109102	0.0836754	0.0950196	0.0791236	0.10365	0.0620003	0.0663528	0.0894232	0.0737684	0.062416	0.0924899	0.273954	0.0974256	0.153212	0.105455	0.220972	0.22226	0.115044
692	0.0975458	0.140536	0.123359	0.0680515	0.2248	0.0681569	0.115943	0.108739	0.146895	0.0948916	0.136874	0.157987	0.221357	0.232662	0.0989174	0.123276	0.171604	0.128614	0.165284	0.106793	0.144292	0.0892441	0.36023	0.0681037	0.136256	0.0892441	0.0937056	0.0458899	0.0467621	0.104931	0.0606281	0.11517	0.0873543	0.100464	0.0821187	0.110285	0.0661485	0.0692121	0.0908582	0.0778622	0.0674686	0.0991554	0.278052	0.0996938	0.159471	0.10867	0.229396	0.234169	0.119454
693	0.103177	0.14853	0.129742	0.0735629	0.23279	0.0691614	0.121843	0.109872	0.151956	0.0962778	0.140026	0.157765	0.230454	0.241176	0.101948	0.12862	0.1818	0.135413	0.174266	0.111106	0.148439	0.0937795	0.365285	0.0722243	0.142815	0.0937795	0.0996048	0.0485445	0.0491404	0.111685	0.0642485	0.122508	0.0911635	0.107252	0.085548	0.117487	0.0704198	0.0724114	0.0925044	0.0828836	0.0736073	0.106526	0.282927	0.103067	0.167658	0.113432	0.238834	0.247941	0.123867
694	0.10903	0.15689	0.136591	0.0790537	0.240485	0.0699233	0.128115	0.112332	0.157745	0.0986408	0.144221	0.158382	0.240798	0.251847	0.105957	0.134757	0.193768	0.143435	0.184785	0.116048	0.152442	0.0982119	0.370347	0.0774798	0.149477	0.0982119	0.106279	0.0513474	0.0515475	0.118819	0.0681063	0.130872	0.0949347	0.114517	0.0896092	0.124778	0.0745792	0.0756947	0.0940842	0.0886111	0.0804135	0.114491	0.2882	0.107226	0.177021	0.119692	0.248708	0.26292	0.129049
695	0.114373	0.165052	0.143468	0.0842687	0.247309	0.0702824	0.13365	0.11587	0.164163	0.101848	0.149197	0.159893	0.252266	0.264343	0.110593	0.141405	0.206701	0.152533	0.196457	0.121466	0.156406	0.10232	0.375006	0.0837878	0.156027	0.10232	0.113027	0.054108	0.0538597	0.125634	0.0719271	0.139185	0.0987639	0.121626	0.0940756	0.131695	0.0784427	0.0787586	0.0952738	0.0947577	0.0871937	0.123307	0.293446	0.111653	0.186101	0.12694	0.258653	0.277922	0.134575
696	0.118697	0.172602	0.150029	0.0892374	0.252406	0.0702413	0.138267	0.120183	0.170981	0.105548	0.154797	0.162204	0.264414	0.277963	0.115449	0.14842	0.219764	0.162191	0.208893	0.127228	0.15965	0.105513	0.378532	0.0909578	0.162557	0.105513	0.119466	0.0563361	0.0557012	0.131811	0.075015	0.146516	0.102578	0.128001	0.0989876	0.137137	0.0814548	0.0812097	0.0959125	0.100868	0.0937199	0.13273	0.297724	0.115372	0.193768	0.134832	0.268035	0.29217	0.140141
697	0.122422	0.180328	0.156485	0.0942525	0.255779	0.0698547	0.142872	0.123986	0.178065	0.109389	0.160809	0.165121	0.276811	0.291904	0.120177	0.155637	0.230475	0.17176	0.221606	0.133275	0.162052	0.107777	0.380823	0.0987488	0.169885	0.107777	0.126277	0.0579657	0.0570412	0.137951	0.0772754	0.153211	0.106727	0.134463	0.10482	0.141022	0.0836074	0.0830068	0.0959609	0.107387	0.101007	0.142357	0.300891	0.118148	0.200109	0.144036	0.276402	0.305902	0.146771
698	0.125916	0.188714	0.163126	0.100348	0.255779	0.0692053	0.147626	0.126951	0.185592	0.113237	0.1668	0.168405	0.289369	0.30552	0.124608	0.162719	0.238389	0.18069	0.233926	0.139685	0.162052	0.107777	0.381759	0.106927	0.17835	0.107777	0.132843	0.0579657	0.0570412	0.144605	0.0772754	0.159928	0.111125	0.140596	0.111658	0.141022	0.0836074	0.0830068	0.0954868	0.114865	0.109165	0.152592	0.300891	0.118148	0.20684	0.152845	0.284314	0.318935	0.154336
699	0.130478	0.197772	0.169889	0.108069	0.255779	0.0685154	0.153916	0.126951	0.192357	0.116789	0.172388	0.171332	0.301139	0.317705	0.128866	0.169112	0.238389	0.18844	0.244822	0.145298	0.162052	0.107777	0.382476	0.114973	0.187373	0.107777	0.139158	0.0579657	0.0570412	0.15199	0.0772754	0.166091	0.116392	0.147382	0.119446	0.141022	0.0836074	0.0830068	0.0946754	0.123548	0.118242	0.16366	0.300891	0.118148	0.21454	0.161544	0.29196	0.331838	0.16203
700	0.130478	0.197772	0.169889	0.108069	0.255779	0.0685154	0.153916	0.126951	0.192357	0.116789	0.172388	0.171332	0.301139	0.317705	0.128866	0.169112	0.238389	0.18844	0.244822	0.145298	0.162052	0.107777	0.382476	0.114973	0.187373	0.107777	0.139158	0.0579657	0.0570412	0.15199	0.0772754	0.166091	0.116392	0.147382	0.119446	0.141022	0.0836074	0.0830068	0.0946754	0.123548	0.118242	0.16366	0.300891	0.118148	0.21454	0.161544	0.29196	0.331838	0.16203
[truncated: 464 more columns]
