# Supplementary material for: Artificial nighttime lighting impacts visual ecology links between flowers, pollinators and predators
Source: Nat Commun. 2021 Jul 6;12:4163. doi: 10.1038/s41467-021-24394-0 (PMC8260664; doi:10.1038/s41467-021-24394-0)
Supplement: Supplementary file 4 — Source Data & Code [file 41467_2021_24394_MOESM4_ESM.zip › Functions.R]

##Functions needed for hawkmoth analyses
##Author: E. S. Briolat
##Date created: 18/10/2019


#Function to calculate are of 2D convex hull----
cha<-function(x,y){#function to calculate area in 2D space
  chull(x,y)->i
  return(areapl(cbind(x[i],y[i])))
}

# Multiple plot function----
#See Cookbook for R: http://www.cookbook-r.com/Graphs/Multiple_graphs_on_one_page_(ggplot2)/
#
# ggplot objects can be passed in ..., or to plotlist (as a list of ggplot objects)
# - cols:   Number of columns in layout
# - layout: A matrix specifying the layout. If present, 'cols' is ignored.
#
# If the layout is something like matrix(c(1,2,3,3), nrow=2, byrow=TRUE),
# then plot 1 will go in the upper left, 2 will go in the upper right, and
# 3 will go all the way across the bottom.
#
multiplot <- function(..., plotlist=NULL, file, cols=1, layout=NULL) {
  library(grid)
  
  # Make a list from the ... arguments and plotlist
  plots <- c(list(...), plotlist)
  
  numPlots = length(plots)
  
  # If layout is NULL, then use 'cols' to determine layout
  if (is.null(layout)) {
    # Make the panel
    # ncol: Number of columns of plots
    # nrow: Number of rows needed, calculated from # of cols
    layout <- matrix(seq(1, cols * ceiling(numPlots/cols)),
                     ncol = cols, nrow = ceiling(numPlots/cols))
  }
  
  if (numPlots==1) {
    print(plots[[1]])
    
  } else {
    # Set up the page
    grid.newpage()
    pushViewport(viewport(layout = grid.layout(nrow(layout), ncol(layout))))
    
    # Make each plot, in the correct location
    for (i in 1:numPlots) {
      # Get the i,j matrix positions of the regions that contain this subplot
      matchidx <- as.data.frame(which(layout == i, arr.ind = TRUE))
      
      print(plots[[i]], vp = viewport(layout.pos.row = matchidx$row,
                                      layout.pos.col = matchidx$col))
    }
  }
}


#For bootstrapping contrasts between colour groups----
#useful functions from pavo github repository
#see Maia & White (2018)

#geometric mean function
gmean <- function(x, na.rm = TRUE, zero.propagate = FALSE) {
  if (any(x < 0, na.rm = TRUE)) {
    return(NaN)
  }
  if (zero.propagate) {
    if (any(x == 0, na.rm = TRUE)) {
      return(0)
    }
    exp(mean(log(x), na.rm = na.rm))
  } else {
    exp(sum(log(x[x > 0]), na.rm = na.rm) / length(x))
  }
}

#pbcmapply function
.verifyLength <- function(length) {
  if (length <= 0) return(FALSE)
  return(TRUE)
}

.isOSWindows <- function() {
  return(.Platform$OS.type == "windows")
}

.establishFifo <- function(description) {
  # Try to establish a fifo
  progressFifo <- fifo(description, open = "w+b", blocking = T)
  
  return(progressFifo)
}

.updateProgress <- function(length, progressFifo, mc.style, mc.substyle) {
  pb <- progressBar(0, length, style = mc.style, substyle = mc.substyle)
  setTxtProgressBar(pb, 0)
  progress <- 0
  hasError <- F
  
  while (progress < length) {
    progressUpdate <- readBin(progressFifo, "integer", n = 100)
    
    # Check if any warning or error in the update
    if (any(progressUpdate == -1)) {
      hasError <- T
      break()
    }
    
    progress <- progress + sum(progressUpdate)
    setTxtProgressBar(pb, progress)
  }
  
  # Print an line break to the stdout
  cat("\n")
  
  # Return error status
  return(hasError)
}

# Handle the "missing global mccollect function" NOTE in CRAN check on Windows
mccollect <- function(...) {
  if (.Platform$OS.type == "windows") {
    warning("mccollect is not available on Windows")
  } else {
    parallel::mccollect(...)
  }
}

# code from r-core source (https://svn.r-project.org/R/tags/R-3-5-3/src/library/parallel/R/unix/mcparallel.R)
# with a simple modification where a group process id
# is assigned to the forked process in order to be able
# to kill the child process and its descendants on exit
# of the main process
# Copyright (C) 1995-2018 The R Core Team
#' @import parallel
.customized_mcparallel <- function (expr, name, mc.set.seed = TRUE, silent = FALSE, mc.affinity = NULL,
                                    mc.interactive = FALSE, detached = FALSE)
{
  # loading hidden functions
  pkg <- asNamespace('parallel')
  mcfork <- get('mcfork', pkg)
  mc.advance.stream <- get('mc.advance.stream', pkg)
  mcexit <- get('mcexit', pkg)
  mcinteractive <- get('mcinteractive', pkg)
  sendMaster <- get('sendMaster', pkg)
  mcaffinity <- get('mcaffinity', pkg)
  closeStdout <- get('closeStdout', pkg)
  mc.set.stream <- get('mc.set.stream', pkg)
  
  f <- mcfork(detached)
  env <- parent.frame()
  if (isTRUE(mc.set.seed))
    mc.advance.stream()
  if (inherits(f, "masterProcess")) {
    on.exit(mcexit(1L, structure("fatal error in wrapper code",
                                 class = "try-error")))
    if (isTRUE(mc.set.seed))
      mc.set.stream()
    mc.interactive <- as.logical(mc.interactive)
    if (isTRUE(mc.interactive))
      mcinteractive(TRUE)
    if (isTRUE(!mc.interactive))
      mcinteractive(FALSE)
    if (!is.null(mc.affinity))
      mcaffinity(mc.affinity)
    if (isTRUE(silent))
      closeStdout(TRUE)
    if (detached) {
      on.exit(mcexit(1L))
      eval(expr, env)
      mcexit(0L)
    }
    # reset the group process id of the forked process
    .setpgid(f$pid)
    
    sendMaster(try(eval(expr, env), silent = TRUE))
    mcexit(0L)
  }
  if (!missing(name) && !is.null(name))
    f$name <- as.character(name)[1L]
  class(f) <- c("parallelJob", class(f))
  f
}

.cleanup <- function(pid) {
  # kill the process and its descendants with group process id
  # which is set to its pid
  if (.killp(pid)) {
    # clean up the zombie process
    invisible(mccollect(pid))
  }
}

#' @useDynLib pbmcapply, .registration=TRUE
#' @useDynLib pbmcapply setpgid_
.setpgid <- function(pid) {
  .Call(setpgid_, pid)
}

#' @useDynLib pbmcapply killp_
.killp <- function(pgid) {
  .Call(killp_, pgid)
}

# Suppress the selectChildren() warning by mccollect.
# It is a R-core bug introduced in 3.5.0.
# Bug report here: https://github.com/HenrikBengtsson/future/commit/915390701c527f558bcc4c9955703c27d34fc5c6
.suppressSelectChildrenWarning <- function(expr) {
  expr <- tryCatch({
    expr
  }, warning = function(w) {
    if (grepl("In selectChildren(pids[!fin], -1)", w$message, fixed = T)) {
      return(suppressWarnings(expr))
    } else {
      return(expr)
    }
  })
  
  return(expr)
}

# Debug flag
DEBUG_FLAG = F

# Load R files during development
if(DEBUG_FLAG) {
  source("R/debugger.R")
  warning("in pbmclapply.R: disable these lines before publishing package!")
}

#' @importFrom parallel mclapply
#' @export
pbmclapply <- function(X, FUN, ..., mc.style = "ETA", mc.substyle = NA,
                       mc.cores = getOption("mc.cores", 2L),
                       ignore.interactive = getOption("ignore.interactive", F),
                       mc.preschedule = TRUE, mc.set.seed = TRUE,
                       mc.cleanup = TRUE, mc.allow.recursive = TRUE) {
  
  FUN <- match.fun(FUN)
  
  if (!is.vector(X) | is.object(X)) {
    X <- as.list(X)
  }
  
  length <- length(X)
  if (!.verifyLength(length)) {
    return(X)
  }
  
  # If not in interactive mode and interactive state is not ignored, just pass to mclapply
  if (!interactive() & !ignore.interactive) {
    return(mclapply(X, FUN, ..., mc.cores = mc.cores,
                    mc.preschedule = mc.preschedule, mc.set.seed = mc.set.seed,
                    mc.cleanup = mc.cleanup, mc.allow.recursive = mc.allow.recursive))
  }
  
  # If running in Windows, mc.cores must be 1
  if (.isOSWindows()) {
    # Stop if multiple cores are assigned
    if (mc.cores > 1) {
      warning("mc.cores > 1 is not supported on Windows due to limitation of mc*apply() functions.\n  mc.core is set to 1.")
      mc.cores = 1
    }
    
    ###
    ### Temp fix to bypass the fifo() on Windows
    ### TODO: a proper message passing interface on Windows
    ###
    # Initialize progress bar
    pb <- progressBar(0, length, style = mc.style, substyle = mc.substyle)
    setTxtProgressBar(pb, 0)
    parentEnvironment <- environment()
    progress <- 0
    
    # Update progress bar after within each iteration
    result <- lapply(X, function(...) {
      res <- FUN(...)
      parentEnvironment$progress <- parentEnvironment$progress + 1
      setTxtProgressBar(pb, progress)
      return(res)
    }, ...)
    
    return(result)
  }
  
  progressFifo <- .establishFifo(tempfile())
  on.exit(close(progressFifo), add = T)
  
  progressMonitor <- .customized_mcparallel({
    # Get results
    result <- mclapply(X, function(...) {
      res <- FUN(...)
      writeBin(1L, progressFifo)
      return(res)
    }, ..., mc.cores = mc.cores,
    mc.preschedule = mc.preschedule, mc.set.seed = mc.set.seed,
    mc.cleanup = mc.cleanup, mc.allow.recursive = mc.allow.recursive)
    
    # Check if any error was triggered
    if ("try-error" %in% sapply(result, class)) {
      # Warn the progress monitor if there's an error
      writeBin(-1L, progressFifo)
    }
    
    # Close the FIFO connection.
    close(progressFifo)
    
    result
  })
  
  # clean up processes on exit
  on.exit(.cleanup(progressMonitor$pid), add = T)
  
  hasErrorInProgress <- .updateProgress(length, progressFifo, mc.style, mc.substyle)
  
  # Retrieve the result
  results <- mccollect(progressMonitor$pid)[[as.character(progressMonitor$pid)]]
  
  # Check if errors happened
  if (hasErrorInProgress) {
    warning("scheduled cores encountered errors in user code")
  }
  
  return(.suppressSelectChildrenWarning(results))
}

validStyles <- c("txt", "ETA")

#' @importFrom utils txtProgressBar
#' @export
progressBar <- function(min = 0, max = 1, initial = 0, style = "ETA", substyle = NA,
                        char = "=", width = NA, file = "") {
  # Check whether arguments are acceptable type
  if (!is.numeric(c(min, max, initial))) {
    stop("arguments of progress bar is not valid.")
  }
  
  # Check whether min < max
  if (min > max) {
    stop("must have max bigger than min.")
  }
  
  # Check whether the style is valid
  if (!style %in% validStyles) {
    stop("style must be valid.")
  }
  
  # Route to sub-functions based on style
  switch(style,
         "txt" = return(txtProgressBar(min = min, max = max, initial = initial,
                                       style = ifelse(is.na(substyle), 3, substyle), char = char,
                                       width = width, file = file)),
         "ETA" = return(txtProgressBarETA(min = min, max = max, initial = initial, char = char,
                                          width = width, file = file))
  )
}
# A progress bar with estimated time to completion.
#
# @details This is an extended version of the \code{txtProgressBar}
# function from the \code{utils} package. Please refer to that for
# documentation (\code{help(utils::txtProgressBar)}). The original
# \code{utils::setTxtProgressBar} can be used to update the bar. Use
# \code{library(pbarETA)} to override \code{utils::setTxtProgressBar}
# with \code{pbarETA::setTxtProgressBar}. Use
# \code{help(setTxtProgressBar, "utils")} to get help about the
# original function.
#
# @author Francesco Napolitano \email{franapoli@@gmail.com}
# @license LGPL-3

# Format time from seconds to YYMMDD HHMMSS format.
# Comment added by Kevin Kuang.
formatTime <- function(seconds) {
  if (seconds == Inf || is.nan(seconds) || is.na(seconds))
    return("NA")
  
  seconds <- round(seconds)
  
  sXmin <- 60
  sXhr <- sXmin * 60
  sXday <- sXhr * 24
  sXweek <- sXday * 7
  sXmonth <- sXweek * 4.22
  sXyear <- sXmonth * 12
  
  years <- floor(seconds / sXyear)
  seconds <- seconds - years * sXyear
  
  months <- floor(seconds / sXmonth)
  seconds <- seconds - months * sXmonth
  
  weeks <- floor(seconds / sXweek)
  seconds <- seconds - weeks * sXweek
  
  days <- floor(seconds / sXday)
  seconds <- seconds - days * sXday
  
  hours <- floor(seconds / sXhr)
  seconds <- seconds - hours * sXhr
  
  minutes <- floor(seconds / sXmin)
  seconds <- seconds - minutes * sXmin
  
  ETA <- c(years, months, days, hours, minutes, seconds)
  
  # Add labels for years, months, days
  labels <- c("year", "years", "month", "months", "day", "days")
  
  # Kevin - Always show minutes
  startst <- which(ETA > 0)[1]
  if (is.na(startst) | startst == 6)
    startst <- 5
  
  # Kevin - Split year;month;day and HH:MM:SS
  if (startst <= 3) {
    # Kevin - Handle plurals
    ymt <- labels[startst:3 * 2 - as.integer(ETA[startst:3] == 1)]
    fmtstr <- paste(paste("%01d", ymt, collapse = " "),
                    paste(rep("%02d", length(ETA) - 3), collapse = ":"))
  } else {
    fmtstr <- rep("%02d", length(ETA))[startst:length(ETA)]
    fmtstr <- paste(fmtstr, collapse = ":")
  }
  
  return(do.call(sprintf, as.list(c(
    as.list(fmtstr), ETA[startst:length(ETA)]
  ))))
}

#' @importFrom utils setTxtProgressBar flush.console
txtProgressBarETA <- function (min = 0, max = 1, initial = 0, char = "=", width = NA,
                               title, label, file = "") {
  
  if (!identical(file, "") && !(inherits(file, "connection") && isOpen(file))) {
    stop("'file' must be \"\" or an open connection object")
  }
  
  .val <- initial
  .killed <- FALSE
  .nb <- 0
  .pc <- -1L
  .time0 <- NA
  .timenow <- NA
  .firstUpdate <- T
  .autoWidth <- is.na(width)
  
  # Kevin - Set previous length
  .prevLength <- 0
  
  if (max < min) {
    stop("must have 'max' > 'min'")
  }
  
  # Kevin - Adjust width based on Windows or *nix platforms
  nw <- nchar(char, "w")
  if (.autoWidth) {
    if (.Platform$OS.type == "windows" | Sys.getenv("COLUMNS") == "") {
      width <- getOption("width")
    } else {
      width <- as.integer(Sys.getenv("COLUMNS"))
    }
  }
  width <- trunc(width / nw)
  
  up <- function(value, calledOnCreation = F) {
    timenow <- proc.time()[["elapsed"]]
    if (!calledOnCreation && .firstUpdate) {
      .time0 <<- timenow
      .timenow <<- timenow
      .firstUpdate <<- F
    }
    
    if (!is.finite(value) || value < min || value > max) {
      return()
    }
    
    .val <<- value
    nb <- (value - min) / (max - min)
    pc <- round(100 * nb)
    
    # Kevin - if width is too small, we cannot draw a proper progress bar
    if (width < 40) {
      line = sprintf("\r  %3d%%   ", pc)
    } else {
      
      # Kevin - Just return if no need to redraw the progress bar
      if (nb == .nb && pc == .pc && timenow - .timenow < 1) {
        return()
      }
      
      .timenow <<- timenow
      span <- timenow - .time0
      timeXiter <- span / (.val - min)
      ETA <- (max - .val) * timeXiter
      ETAstr <- formatTime(ETA)
      
      # Kevin - Display elapsed time when completed. Otherwise, display ETA.
      if (value == max) {
        elapsedString <- paste(c(sprintf("| %3d%%", pc), ", Elapsed ", formatTime(span)), collapse = "")
        barWidth <- width - nchar("\r  |") - nchar(elapsedString)
        barFill <- round(barWidth * nb)
        line = paste(c("\r  |", rep.int(char, barFill),
                       rep.int(" ", nw * (barWidth - barFill)), elapsedString), collapse = "")
      } else {
        ETAString <- paste(c(sprintf("| %3d%%", pc), ", ETA ", ETAstr), collapse = "")
        barWidth <- width - nchar("\r  |") - nchar(ETAString)
        barFill <- round(barWidth * nb)
        line = paste(c("\r  |", rep.int(char, barFill),
                       rep.int(" ", nw * (barWidth - barFill)), ETAString), collapse = "")
      }
      
      .nb <<- nb
      .pc <<- pc
    }
    
    cat(line, file = file)
    flush.console()
    
    .prevLength <<- nchar(line)
  }
  
  getVal <- function() {
    return(.val)
  }
  
  kill <- function() {
    if (!.killed) {
      cat("\n", file = file)
      flush.console()
      .killed <<- TRUE
    }
  }
  
  up(initial, T)
  
  return(structure(list(getVal = getVal, up = up, kill = kill), class = "txtProgressBar"))
}


####end----
