# Supplementary material for: Artificial nighttime lighting impacts visual ecology links between flowers, pollinators and predators
Source: Nat Commun. 2021 Jul 6;12:4163. doi: 10.1038/s41467-021-24394-0 (PMC8260664; doi:10.1038/s41467-021-24394-0)
Supplement: Supplementary file 4 — Source Data & Code [file 41467_2021_24394_MOESM4_ESM.zip › Gomez_LED.csv]

wl	testLED
400	0.00325
401	0.00325
402	0.00325
403	0.00325
404	0.00325
405	0.00325
406	0.00325
407	0.00325
408	0.00325
409	0.00325
410	0.00325
411	0.00325
412	0.00325
413	0.00325
414	0.00325
415	0.00325
416	0.00325
417	0.00325
418	0.00325
419	0.00325
420	0.00325
421	0.00325
422	0.00325
423	0.00325
424	0.00325
425	0.00325
426	0.00325
427	0.00325
428	0.00325
429	0.00325
430	0.00325
431	0.00325
432	0.00325
433	0.00325
434	0.00325
435	0.00325
436	0.00325
437	0.00325
438	0.00324
439	0.00313
440	0.00555
441	0.00658
442	0.00972
443	0.01580
444	0.01764
445	0.02099
446	0.02416
447	0.02806
448	0.03406
449	0.04082
450	0.05036
451	0.06404
452	0.07787
453	0.09259
454	0.11841
455	0.14091
456	0.16951
457	0.19228
458	0.21222
459	0.23111
460	0.24487
461	0.26060
462	0.27750
463	0.28636
464	0.29492
465	0.30589
466	0.31868
467	0.32682
468	0.33514
469	0.34626
470	0.35423
471	0.34568
472	0.33871
473	0.33325
474	0.32721
475	0.32059
476	0.31024
477	0.30022
478	0.29178
479	0.28147
480	0.27481
481	0.26633
482	0.25606
483	0.24755
484	0.24036
485	0.22962
486	0.22075
487	0.21040
488	0.19895
489	0.19037
490	0.18396
491	0.17932
492	0.17371
493	0.16816
494	0.16456
495	0.16119
496	0.15815
497	0.15558
498	0.15182
499	0.14392
500	0.13985
501	0.13963
502	0.13963
503	0.13962
504	0.13956
505	0.14118
506	0.14122
507	0.14125
508	0.14125
509	0.14132
510	0.14334
511	0.14526
512	0.15131
513	0.15597
514	0.15928
515	0.16269
516	0.16722
517	0.17036
518	0.17524
519	0.18036
520	0.18311
521	0.18979
522	0.19058
523	0.19762
524	0.20085
525	0.20615
526	0.21660
527	0.22259
528	0.22972
529	0.23356
530	0.24167
531	0.24835
532	0.25733
533	0.26544
534	0.27190
535	0.27662
536	0.28519
537	0.29396
538	0.30255
539	0.30780
540	0.31540
541	0.32149
542	0.32526
543	0.33303
544	0.34401
545	0.35740
546	0.36744
547	0.37856
548	0.38978
549	0.39905
550	0.40879
551	0.41775
552	0.42512
553	0.43526
554	0.44715
555	0.45773
556	0.47558
557	0.48729
558	0.49686
559	0.50762
560	0.51663
561	0.52589
562	0.53769
563	0.55240
564	0.56411
565	0.57259
566	0.58378
567	0.59513
568	0.60457
569	0.61458
570	0.62273
571	0.63585
572	0.64633
573	0.65489
574	0.66041
575	0.66980
576	0.67847
577	0.68649
578	0.69353
579	0.70231
580	0.71381
581	0.71834
582	0.72490
583	0.73120
584	0.73526
585	0.74135
586	0.74825
587	0.75016
588	0.75862
589	0.76541
590	0.77150
591	0.77435
592	0.77428
593	0.77694
594	0.77786
595	0.78069
596	0.78552
597	0.78621
598	0.78912
599	0.79032
600	0.79257
601	0.79016
602	0.78909
603	0.78800
604	0.78598
605	0.78200
606	0.78100
607	0.77808
608	0.77767
609	0.77734
610	0.77461
611	0.77118
612	0.76654
613	0.76461
614	0.76006
615	0.75653
616	0.75346
617	0.75011
618	0.75024
619	0.74677
620	0.74488
621	0.73896
622	0.73334
623	0.72771
624	0.72206
625	0.71781
626	0.71424
627	0.70898
628	0.70449
629	0.70202
630	0.69465
631	0.68928
632	0.68196
633	0.67512
634	0.66912
635	0.66346
636	0.65776
637	0.65420
638	0.64345
639	0.63629
640	0.63074
641	0.62184
642	0.61672
643	0.61039
644	0.60481
645	0.59736
646	0.58940
647	0.57970
648	0.57424
649	0.56665
650	0.56119
651	0.55552
652	0.54778
653	0.54137
654	0.53180
655	0.52039
656	0.51451
657	0.50893
658	0.50153
659	0.49480
660	0.48706
661	0.47928
662	0.47259
663	0.46104
664	0.45425
665	0.44539
666	0.43707
667	0.42854
668	0.42188
669	0.41696
670	0.40819
671	0.39676
672	0.38739
673	0.37982
674	0.36937
675	0.36219
676	0.35271
677	0.34464
678	0.33374
679	0.32213
680	0.31777
681	0.30907
682	0.30252
683	0.29546
684	0.28634
685	0.27726
686	0.26626
687	0.26105
688	0.25372
689	0.24774
690	0.23909
691	0.23142
692	0.22801
693	0.22224
694	0.21520
695	0.21005
696	0.20526
697	0.19919
698	0.19025
699	0.18661
700	0.18171
