# Supplementary material for: Artificial nighttime lighting impacts visual ecology links between flowers, pollinators and predators
Source: Nat Commun. 2021 Jul 6;12:4163. doi: 10.1038/s41467-021-24394-0 (PMC8260664; doi:10.1038/s41467-021-24394-0)
Supplement: Supplementary file 4 — Source Data & Code [file 41467_2021_24394_MOESM4_ESM.zip › Gomez_spectra.csv]

wl	blue	green
400	21.91687779	4.221432341
401	22.33790	4.221432349
402	23.6894923	4.221432452
403	25.80020847	4.221433011
403	27.79311	4.221430015
405	29.2098269	4.221343065
406	30.9958175	4.220445555
407	32.78180811	4.217238711
408	34.56779871	4.366476528
409	35.86670097	4.380015876
410	37.81505436	4.383242334
411	40.88133313	4.383302555
412	41.92296	4.39814694
413	43.66011453	4.205655084
414	45.60846791	4.220411388
415	47.39445852	4.22138863
416	49.58787	4.209424073
417	50.47935138	4.473602337
418	52.42770477	4.543482176
419	54.70078372	4.546320865
420	55.94699	4.547452402
421	56.97386268	4.559632979
422	58.27276494	4.373894969
423	58.92221607	4.384978332
424	60.58755542	4.381571334
425	60.87056945	4.361454993
426	62.16947171	4.718086904
427	62.81892284	4.704461226
428	63.95546232	4.706798891
429	65.41672736	4.700432645
430	66.55326684	4.868457044
431	66.8779924	4.747016549
432	67.68980631	4.7130063
433	68.66398301	4.710031622
434	69.47579692	4.702482521
435	69.96288527	4.979358641
436	70.77469918	5.268537023
437	71.58651309	5.359298426
438	72.23596422	5.219142533
439	73.21014091	5.295369277
440	74.21954824	5.354029092
441	73.85959204	5.358344813
442	73.85959204	5.337743403
443	73.85959204	5.435179439
444	73.85959204	5.52459289
445	73.85959204	5.838658691
446	73.85959204	5.820603847
447	73.85959204	5.899948581
448	73.85959204	5.931123476
449	73.85959204	5.977688981
450	73.69722926	6.920974694
451	73.37250369	6.888777366
452	73.4777813	6.794813137
453	72.88541535	6.129782428
454	72.56068978	6.527350577
455	72.23596422	6.553936467
456	71.91123865	6.494312328
457	71.74887587	6.652746014
458	71.42415031	6.841765366
459	71.26178752	6.853894155
460	70.93706196	6.979876784
461	70.77469918	7.260870769
462	70.44997361	7.549135417
463	70.28761083	7.622770265
464	70.12524805	7.782814061
465	69.80052248	7.882562289
466	69.6381597	8.185650697
467	69.47579692	8.280278137
468	69.31343414	8.255488536
469	68.98870857	8.645206926
470	68.66398301	8.697399161
471	67.85216909	8.933896812
472	67.52744353	9.260425715
473	66.8779924	9.50106403
474	66.22854127	9.768998606
475	65.74145292	10.2195507
476	65.41672736	10.21045871
477	64.76727623	10.46641679
478	64.28018788	10.76079219
479	63.46837397	11.18443117
480	62.98128562	11.87026936
481	62.3318345	12.83968344
482	61.68238337	12.67359157
483	61.3576578	12.77269918
484	60.70820667	13.16578646
485	60.22111832	13.38004942
486	59.73402998	13.47999431
487	59.84578848	14.11236727
488	58.27276494	14.53335609
489	57.62331381	14.95475582
490	56.97386268	15.34516941
491	56.64913711	15.72974229
492	56.32441155	16.20268832
493	55.8373232	16.54517854
494	55.35023485	16.87092076
495	55.25509289	17.34292872
496	54.37605816	17.84717182
497	53.72660703	18.24494107
498	53.40188147	18.57133478
499	53.77155901	19.12410335
500	52.42770477	19.52231235
501	51.77825364	19.97292415
502	51.45352808	20.40384552
503	50.64171417	20.88979595
504	49.82990025	21.55523282
505	49.18086343	22.14089035
506	48.69336078	22.69393912
507	48.43909648	23.12159069
508	47.23209574	23.65206286
509	46.58264461	24.11060888
510	46.25791904	24.77061181
511	45.7708307	25.37249487
512	44.63429122	25.69658231
513	44.14720287	26.91252126
514	43.82247731	26.51888462
515	43.17302618	26.99406531
516	42.36121227	27.27606103
517	42.36486702	27.48902733
518	41.38703557	28.16782582
519	40.73758444	28.31326455
520	40.88133313	28.7131246
521	39.60104497	29.22843407
522	38.78923105	29.63849593
523	37.97741714	29.89602799
524	37.43764	30.17707542
525	37.11291	30.47513265
526	36.67851488	30.55955651
527	36.35378932	30.85776368
527	35.92753	31.13574498
529	35.37961263	31.3606471
530	34.72631	31.68688297
531	34.52439	32.68317022
532	33.63432	32.1340398
533	33.13909	32.30635922
534	32.72098	32.28440265
535	32.33157	32.82329445
536	31.73481	32.12525163
537	31.20702	32.41240837
538	30.83345472	32.82128224
538	30.15958	32.72244103
539	29.65621	32.35467128
541	29.14086	32.67646901
542	28.39801298	32.50354149
543	27.91092464	31.77838146
544	27.99110725	31.38301538
545	26.61202238	31.89951261
546	25.63784568	30.85437194
547	25.31312012	30.75416761
548	24.33894343	30.54194241
549	23.52712951	30.16949808
550	23.40041167	30.21781088
551	22.7153156	29.87515756
552	22.22822726	29.39250871
553	21.57877613	29.20815641
554	20.76696221	28.62772585
555	20.27987387	28.14609175
556	19.79278552	27.87573623
557	19.30569717	27.59533811
558	18.65624604	27.32403411
559	18.33152048	26.75324373
560	17.84443213	26.58553902
561	17.35734378	25.9819131
562	17.3261822	25.79223021
563	16.70789266	25.78944325
564	16.58441526	24.62051123
565	15.57135318	24.64461353
566	15.24662761	23.59351313
567	14.92190205	23.33280759
568	14.4348137	22.86896968
569	14.11008814	22.59531059
570	13.94772536	22.24479034
571	13.62299979	21.75035224
572	13.29827423	21.4242954
573	13.13591144	21.24857566
574	12.97354866	20.80367866
575	12.81118588	20.40482084
576	12.6488231	20.13496398
577	12.81118588	19.90997548
578	12.32409753	19.51741634
579	12.16173475	19.14384226
580	11.83700918	18.69029043
581	11.83700918	18.46929416
582	11.6746464	18.36255923
583	11.51228362	18.15579926
584	11.34992084	17.85847559
585	11.18755806	17.57913395
586	11.25195273	17.4499852
587	11.25195273	17.20724599
588	10.70046971	16.88102796
589	10.70046971	16.65879242
590	10.53810693	16.21487648
591	10.37574414	16.85176139
592	10.37574414	15.92064149
593	10.21338136	15.72791637
594	10.37574414	15.73341539
595	10.51018579	15.44250762
596	9.888655797	15.14974477
597	9.888655797	15.11618555
598	9.888655797	14.93214265
599	9.888655797	14.81605142
600	9.888655797	14.61882424
601	9.767745858	14.43374561
602	9.767056957	14.45051952
603	9.766712507	14.32009185
604	9.766023607	14.21673078
605	9.765506932	14.1349275
606	9.765162481	13.97515264
606	9.679566613	13.79244957
608	9.763956906	13.80065123
609	9.678016587	13.80413941
610	9.677327687	13.6647099
611	9.676638786	13.46607677
612	9.76137353	13.47520019
613	9.760684629	13.47608685
614	9.760167954	13.47611772
615	9.759823504	13.47611206
616	9.759306828	13.47611102
616	9.758962378	13.47611093
617	9.758445703	13.47611093
619	9.757756803	13.47611093
620	9.757240127	13.47611093
621	9.888655797	13.47611093
622	9.888655797	13.47611093
623	9.888655797	13.47611088
624	9.888655797	13.47611071
625	10.21338136	13.47611309
626	10.21338136	13.47615881
627	10.37574414	13.47655193
628	10.37574414	13.47709478
629	10.37574414	13.44770958
629	10.53811	13.83565453
631	10.86283249	13.83064684
632	11.25195273	14.12496559
633	11.18755806	14.12858375
634	11.51228362	14.20549088
635	11.6746464	14.32706338
636	11.83700918	14.57498312
637	11.99937197	14.75931963
638	12.48646031	14.8769492
639	12.81118588	15.8155247
640	12.97354866	15.75161863
641	12.97354866	15.1339106
642	13.13591144	15.13449961
643	13.29827423	15.66679604
643	13.50519	15.78436382
644	13.59044	15.82124029
646	13.62299979	16.79393806
647	13.78536257	16.23270336
648	13.94772536	16.41046965
648	13.98414	16.47372609
649	14.14650	16.57484883
650	14.38597	16.87999685
651	14.47122	16.9755732
652	14.63359	17.23030054
653	14.79595	17.2388398
654	15.20593	17.53668296
655	15.62404	17.81071171
656	16.34021	17.86197163
657	16.11113	17.86833331
658	16.26536	18.14910578
659	16.35061	18.94546714
660	16.68347	18.45425542
661	17.93449	18.71332706
662	17.66579	18.98952666
663	17.90526	19.23464531
664	18.22185	19.41901695
665	18.54657	19.30652477
666	18.79419	19.5872822
667	19.20417	19.8684068
668	19.52889	20.14977061
670	20.27987387	20.42986836
671	20.44223665	20.6900988
672	20.929325	21.12604748
673	21.43269	21.27226268
674	21.77370	21.54786813
675	21.85081	21.65223494
676	22.18368	21.12377849
677	22.34604	20.9637049
678	22.34604	21.17721765
679	22.55295282	20.95429374
680	23.40041167	20.90396795
681	23.20240395	20.94773353
682	23.52712951	20.94562397
683	23.6894923	20.94487853
684	23.85185508	20.94480126
685	24.17658064	20.9448039
685	24.45247	20.94490074
686	24.70822	20.94564538
688	24.98839455	20.945613
689	25.50804	20.8780106
690	25.78008	21.12924935
691	26.35832	20.97655193
692	26.20633	20.91642356
693	26.28729681	20.97867952
694	26.61202238	20.93715963
694	26.93675	21.76214694
696	27.99110725	21.24912348
697	27.42383629	21.88571563
698	27.58619907	21.71506852
699	27.91092464	22.40440915
700	28.7328742	22.40710649
