# Supplementary material for: Artificial nighttime lighting impacts visual ecology links between flowers, pollinators and predators
Source: Nat Commun. 2021 Jul 6;12:4163. doi: 10.1038/s41467-021-24394-0 (PMC8260664; doi:10.1038/s41467-021-24394-0)
Supplement: Supplementary file 4 — Source Data & Code [file 41467_2021_24394_MOESM4_ESM.zip › Grass_spectra.csv]

wl	Agrostissp_stem1_S1	Agrostissp_stem1_S2	Agrostissp_stem1_S3	Agrostissp_stem1_S4	Agrostissp_stem1_S5	Agrostissp_stem1_S6	Agrostissp_stem1_S7	Agrostissp_stem1_S8	Agrostissp_stem1_S9	Agrostissp_stem1_S10	Agrostissp_seed2_S1	Agrostissp_seed2_S2	Agrostissp_seed2_S3	Agrostissp_seed2_S4	Agrostissp_seed2_S5	Agrostissp_seed2_S6	Agrostissp_seed2_S7	Agrostissp_seed2_S8	Agrostissp_seed2_S9	Agrostissp_seed2_S10	Agrostissp_seed1_S1	Agrostissp_seed1_S2	Agrostissp_seed1_S3	Agrostissp_seed1_S4	Agrostissp_seed1_S5	Agrostissp_seed1_S6	Agrostissp_seed1_S7	Agrostissp_seed1_S8	Agrostissp_seed1_S9	Agrostissp_seed1_S10	Agrostissp_leaf1_S1	Agrostissp_leaf1_S2	Agrostissp_leaf1_S3	Agrostissp_leaf1_S4	Agrostissp_leaf1_S5	Agrostissp_leaf1_S6	Agrostissp_leaf1_S7	Agrostissp_leaf1_S8	Agrostissp_leaf1_S9	Agrostissp_leaf1_S10	Dactylis_seed2_S1	Dactylis_seed2_S2	Dactylis_seed2_S3	Dactylis_seed2_S4	Dactylis_seed2_S5	Dactylis_seed2_S6	Dactylis_seed2_S7	Dactylis_seed2_S8	Dactylis_seed2_S9
300	0.999783784	2.385216216	0.696216216	1.334189189	0.440594595	0.676135135	1.804189189	0.434675676	1.594405405	1.700891892	1.405189189	0.586540541	-0.890945946	0.536540541	2.699432432	1.069675676	1.561324324	0.519486486	0.519486486	0.973702703	7.249810811	4.307567568	8.135486486	8.256	10.42097297	6.909081081	8.374972973	6.130594595	8.448675676	3.63472973	2.961405405	2.889918919	1.36227027	1.042594595	5.586864865	1.734783784	1.258864865	1.353216216	0.018027027	3.444432432	3.329702703	5.812	3.323783784	7.765702703	6.365918919	4.924162162	7.033135135	8.095756757	5.665972973
301	1.559947368	3.732421053	1.110105263	1.210052632	2.133684211	0.755	1.316631579	2.151210526	3.804157895	1.862894737	2.799	0.948052632	1.318315789	2.121894737	3.185842105	2.380789474	2.808157895	3.000315789	3.000315789	2.589736842	7.013526316	2.411105263	6.639526316	7.304684211	10.66110526	6.324210526	6.667736842	4.991	7.505578947	2.881526316	1.252	2.501736842	1.789526316	1.086052632	4.445842105	1.877052632	0.640157895	1.607789474	1.615157895	1.826263158	3.852526316	7.055842105	3.934263158	6.791631579	6.861	5.805368421	7.575315789	9.73	7.182210526
302	0.705	1.917	0.5	-1.03	0.724	2.412	-0.651	1.958	1.061	-0.964	2.552	2.211	2.821	2.387	1.436	4.726	4.077	2.682	2.682	4.521	6.887	0.053	7.988	6.828	9.044	5.181	7.49	5.215	6.425	0.847	3.122	4.591	1.827	2.133	4.948	2.189	2.066	-1.307	0.068	4.52	6.012	8.118	6.611	9.078	9.707	9.02	8.078	11.626	7.403
303	0.170789474	1.510631579	1.553842105	1.266421053	1.175315789	1.648157895	1.546157895	2.512526316	1.443578947	0.701421053	3.318684211	3.304789474	3.945105263	3.824157895	6.319894737	3.891	1.939842105	3.404315789	3.404315789	2.526368421	7.492105263	4.729421053	5.695263158	8.922526316	9.911052632	5.673526316	9.822315789	7.591947368	6.872052632	1.846684211	1.405473684	1.124421053	1.784789474	-2.927473684	3.870105263	0.967	-0.307105263	0.946315789	-0.728052632	2.511789474	0.050789474	4.074473684	3.170368421	2.603	3.379210526	2.507789474	5.952263158	6.245052632	4.593315789
304	1.050552632	2.680710526	-0.332526316	2.223631579	2.148052632	4.134894737	1.492631579	0.674184211	1.854684211	0.937210526	2.079552632	2.524157895	1.025289474	1.803736842	3.555315789	4.336315789	3.09	2.448315789	2.448315789	3.394421053	8.968684211	3.171605263	9.345421053	6.623131579	10.67871053	7.912763158	8.016078947	8.841315789	6.896289474	4.491684211	2.976815789	-0.133631579	0.638105263	2.089394737	4.854921053	1.996394737	2.465631579	0.191815789	0.723868421	1.895894737	3.292342105	7.185973684	3.697078947	6.747552632	6.325921053	6.347342105	7.037289474	8.712605263	7.340026316
305	2.146421053	0.079236842	-1.175289474	-0.594368421	2.064289474	1.512447368	-0.278552632	2.809578947	1.896131579	1.653421053	3.761657895	3.480078947	2.045236842	3.805868421	4.376605263	1.728763158	4.945421053	2.597	2.597	2.273684211	5.181631579	1.887105263	5.254394737	9.081894737	7.324473684	5.336078947	6.342105263	7.763710526	4.427421053	4.162947368	2.017131579	2.862236842	2.248710526	3.6955	7.532763158	4.286210526	2.226236842	2.626973684	3.981552632	0.301131579	6.105447368	5.071210526	2.026	5.747921053	6.131789474	5.516421053	8.281263158	8.770342105	4.701342105
306	2.625297297	3.370054054	1.19327027	2.57572973	2.207972973	2.997972973	0.974216216	3.675810811	3.965081081	2.935594595	-0.641405405	-0.058162162	0.54	-0.953081081	2.216837838	2.779405405	1.869135135	0.914972973	0.914972973	-0.286864865	5.372648649	1.997540541	5.850405405	7.646027027	9.012378378	5.627243243	9.505378378	2.204486486	7.122297297	-1.351837838	4.971351351	2.214	3.477405405	2.57927027	5.315756757	0.348432432	0.93772973	0.807162162	3.770054054	5.477864865	3.432675676	5.502432432	1.203297297	7.117351351	7.536189189	4.884351351	6.967756757	8.43327027	4.492459459
307	3.428052632	2.971421053	1.524684211	6.379894737	0.805736842	1.465789474	0.486157895	2.550105263	3.841947368	3.962894737	2.832736842	1.227263158	4.315947368	-0.200315789	3.513842105	4.708526316	3.701894737	1.176684211	1.176684211	2.655210526	5.290789474	-0.032736842	6.529736842	5.935684211	7.984105263	6.741894737	7.545473684	3.979894737	8.509894737	2.894736842	5.232947368	3.943789474	4.154263158	1.194210526	8.453736842	1.756789474	4.610789474	3.100578947	2.305368421	3.793789474	5.015368421	2.345315789	2.281736842	4.146684211	4.455368421	1.673421053	7.129894737	7.368789474	3.169210526
308	-0.093894737	1.873421053	3.130631579	1.998473684	2.044526316	2.428789474	2.029263158	-0.670578947	0.735368421	-0.185210526	2.200789474	2.189421053	0.987263158	3.059210526	3.153684211	1.997684211	5.823894737	0.700894737	0.700894737	0.793526316	5.534315789	1.973631579	6.306789474	7.015947368	9.333842105	4.184684211	9.369368421	4.747210526	3.956578947	3.792368421	-0.818105263	0.852210526	-2.155	-2.199526316	3.345842105	-1.251736842	-0.036263158	-2.704263158	3.461368421	2.662789474	4.301578947	4.329368421	4.340526316	8.735894737	5.860578947	6.526263158	9.435	9.661894737	6.166368421
309	0.6835	2.7755	0.057	1.901	4.0585	1.6685	2.662	1.2955	0.399	2.4325	1.336	1.105	1.6955	2.32	0.2975	3.633	3.166	3.123	3.123	2.7505	2.415	-0.8765	5.3805	5.8005	8.2325	7.1545	7.184	4.7175	6.765	0.5405	3.294	2.227	3.1475	4.4875	6.438	3.2135	2.423	5.017	1.48	4.4255	5.8165	5.1555	5.7535	7.8935	5.955	7.413	6.4745	11.0155	7.139
310	1.885108108	1.284324324	0.167351351	2.047378378	4.404432432	1.05272973	2.474351351	2.127378378	0.371810811	-0.675891892	2.344135135	4.449216216	-0.073837838	2.233972973	3.661297297	-1.072918919	4.72727027	1.530216216	1.530216216	2.429243243	6.648216216	4.164810811	6.576	8.464837838	10.12354054	4.149486486	7.064783784	9.257135135	10.89532432	1.731702703	-0.924324324	2.482243243	1.246837838	-2.386459459	8.643027027	4.721189189	-1.203216216	0.69572973	1.498459459	0.894972973	7.051081081	9.256108108	7.372162162	9.68627027	9.153702703	7.575702703	12.54059459	11.88745946	7.205513514
311	3.552157895	1.715210526	1.328842105	3.955947368	-0.787368421	0.856157895	1.230789474	1.280052632	3.892210526	0.422631579	4.803842105	3.061526316	0.005947368	2.457842105	3.424105263	3.015947368	3.529684211	0.295789474	0.295789474	0.975789474	4.116052632	3.722578947	4.688842105	9.823105263	9.651052632	6.826473684	8.543894737	3.454368421	6.276947368	2.083	6.123789474	4.116052632	5.961842105	4.712947368	9.729631579	6.068842105	1.018894737	6.668947368	2.624157895	5.229631579	0.474210526	5.668052632	1.528052632	5.932368421	7.062421053	2.901894737	7.443894737	4.971578947	4.964105263
312	-0.519	0.665540541	1.245459459	1.110945946	1.829432432	-0.003324324	1.550621622	2.243432432	0.325027027	0.546378378	0.607621622	2.527378378	0.159486486	2.853405405	4.237405405	3.064378378	3.624	2.62072973	2.62072973	1.764459459	7.178675676	2.714594595	8.243351351	9.834540541	10.02081081	8.668594595	13.38386486	6.104513514	10.72686486	5.790459459	0.286351351	0.627513514	-0.917216216	2.677972973	3.338108108	0.541594595	4.250756757	3.047189189	1.983162162	6.524405405	4.393	8.933378378	6.309891892	8.148702703	7.85427027	6.268081081	9.429054054	11.43654054	8.472081081
313	-1.746552632	-0.759105263	-1.753078947	-2.793710526	-3.161921053	-0.716289474	0.438342105	0.693421053	0.047736842	-0.325078947	-3.407526316	-1.777	-1.433947368	2.535552632	-0.412763158	-1.654684211	1.478421053	-2.214868421	-2.214868421	-1.362315789	7.834710526	0.137631579	5.229342105	6.762894737	8.387921053	3.961184211	7.552947368	5.766684211	6.8815	2.056578947	5.422078947	3.491315789	1.050526316	5.846105263	10.50671053	3.064552632	5.763868421	5.495473684	4.681052632	9.023368421	2.342289474	6.731342105	5.270052632	5.782052632	10.72281579	5.771421053	8.498947368	10.95189474	6.769578947
314	2.465421053	3.488421053	1.756736842	0.422421053	-1.18	1.862	1.033789474	1.300263158	3.545052632	1.199368421	1.179473684	1.505631579	-0.966210526	1.472421053	2.119368421	2.796736842	2.540157895	1.078	1.078	3.044368421	5.482315789	-2.011526316	4.099894737	6.649315789	6.723052632	6.781	6.767842105	1.588684211	5.246368421	1.631631579	7.211947368	3.815789474	4.320842105	4.360421053	11.03821053	6.255315789	2.907526316	5.608473684	5.449105263	4.715315789	3.546894737	6.480105263	3.210947368	7.049789474	7.908210526	6.196631579	9.888	12.38131579	4.867105263
315	-0.602297297	0.154108108	-2.666135135	0.723027027	-1.054135135	-2.809486486	-0.559162162	1.394135135	-0.032216216	-0.414405405	3.522486486	5.644297297	4.090891892	3.06072973	4.007054054	3.284054054	5.741918919	3.867540541	3.867540541	4.282783784	7.039864865	1.937405405	6.262297297	6.848810811	9.680567568	7.74272973	6.289486486	7.662378378	5.892594595	2.754567568	4.046162162	6.391378378	4.337135135	4.494702703	8.317378378	5.260594595	3.409297297	2.502486486	3.858567568	5.565837838	1.453648649	2.462	-0.979783784	3.079162162	3.339378378	2.982648649	4.165054054	6.837945946	2.811081081
316	3.633473684	4.341184211	-0.568657895	1.912552632	3.451289474	0.310342105	2.996631579	4.307131579	1.814210526	2.902368421	1.131105263	2.801289474	0.800763158	-0.346368421	2.463789474	0.149026316	-0.360105263	-0.383263158	-0.383263158	-0.603894737	4.970526316	-2.750526316	2.528368421	-0.719184211	6.497710526	6.449578947	5.140657895	6.213657895	3.614605263	-0.334657895	5.228578947	3.880578947	5.271526316	1.29	7.307078947	3.654447368	6.795078947	2.040921053	5.898763158	1.041052632	4.649368421	7.141842105	3.812684211	5.756789474	5.032052632	7.565263158	10.20318421	8.583394737	2.071578947
317	5.192473684	5.832421053	3.916578947	3.720894737	3.675315789	3.104736842	3.394315789	8.727263158	4.781368421	4.472157895	4.221578947	4.024789474	2.780684211	6.083947368	7.460684211	2.435842105	6.892	1.095157895	1.095157895	4.372631579	9.013	7.635210526	11.37184211	7.922368421	11.16484211	6.385368421	13.26278947	6.574263158	10.52973684	4.350894737	4.831842105	3.070210526	2.891947368	5.300578947	3.555263158	1.010684211	6.641052632	1.847473684	5.032210526	7.455894737	8.121421053	6.014	5.428789474	13.04173684	6.065315789	8.465736842	9.276947368	14.53010526	5.102210526
318	1.197526316	2.673894737	-0.326289474	-0.733815789	0.844973684	-0.044473684	0.257184211	-0.936	0.590394737	3.706289474	2.016	1.226315789	-1.2695	1.581315789	-0.840552632	2.671026316	-0.112684211	-2.070973684	-2.070973684	-0.557921053	9.643578947	3.702605263	9.740578947	9.692	8.838552632	6.732473684	12.20760526	5.308710526	7.031578947	4.361973684	3.796184211	4.038184211	4.327105263	1.923763158	6.604710526	1.585921053	-0.072684211	-0.072236842	0.519578947	2.461605263	5.819473684	9.038026316	5.496263158	9.438552632	9.447631579	7.656736842	11.93444737	11.75910526	8.586184211
319	3.687	1.372	0.71	1.651	-1.54	-8.412	2.289	5.393	0.353	1.312	8.933	-3.405	-0.375	-0.154	4.539	5.022	1.482	7.188	7.188	1.716	11.853	7.353	2.261	11.375	10.197	8.127	14.738	12.106	9.852	6.152	5.091	14.345	-0.138	3.907	17.41	10.386	6.643	2.212	5.712	9.845	3.552	5.398	5.273	9.872	6.546	7.112	4.064	13.754	6.27
320	2.655315789	3.942263158	-0.048684211	0.628789474	2.265315789	3.004105263	5.207736842	0.089263158	6.985842105	-1.351894737	3.385105263	3.603736842	1.190894737	6.571315789	7.316947368	4.372631579	1.278315789	2.765052632	2.765052632	4.524789474	10.18689474	2.460684211	7.092210526	4.046789474	6.490894737	7.583894737	10.88068421	8.327157895	8.465368421	7.482947368	5.419578947	7.469947368	6.407263158	3.160105263	13.05068421	5.075052632	2.685947368	8.429894737	4.768736842	9.898842105	8.127842105	9.118736842	4.983526316	10.395	9.808736842	4.208842105	8.356210526	8.001526316	7.180105263
321	0.036157895	3.209394737	4.106868421	4.217078947	2.444052632	0.336394737	6.569973684	-0.706263158	1.832105263	-0.371421053	5.092263158	5.408184211	5.163921053	2.572289474	8.928552632	9.410368421	8.784921053	5.981552632	5.981552632	7.186315789	12.84028947	10.16868421	14.20010526	16.66805263	17.30542105	14.28331579	14.21563158	16.23973684	15.09318421	13.77207895	5.468026316	3.909631579	6.040657895	4.728552632	8.6585	6.456657895	1.330710526	1.490526316	8.550894737	5.687894737	8.150052632	9.027	3.841947368	7.737736842	8.436789474	7.377684211	10.79547368	14.07065789	5.103947368
322	3.698105263	15.20752632	7.690894737	11.15768421	10.88410526	8.897684211	5.210052632	4.703631579	9.412105263	10.81915789	5.740631579	3.709105263	5.505684211	5.402947368	4.736210526	2.708105263	6.897	-0.499421053	-0.499421053	-4.662157895	10.97126316	8.171263158	10.97221053	7.484631579	14.399	12.60457895	11.75663158	7.130894737	8.785894737	3.479	12.47331579	8.322473684	9.760526316	10.70684211	15.286	16.37115789	8.725684211	13.53021053	10.61784211	12.72784211	9.746789474	9.320105263	10.19005263	8.834631579	9.423315789	7.030157895	11.00405263	13.73736842	8.151789474
323	0.574052632	4.762815789	-0.639736842	1.540710526	1.874973684	4.177868421	4.009815789	2.105342105	-0.466368421	5.422105263	3.487473684	2.629289474	3.674526316	0.406184211	3.1525	-0.530421053	1.850289474	0.352578947	0.352578947	1.264736842	3.954526316	1.203921053	9.813052632	5.439394737	12.64936842	5.599236842	8.830868421	9.556157895	10.86626316	6.278263158	1.642894737	2.528921053	0.618368421	0.707131579	6.6345	0.691815789	-1.291263158	0.765394737	1.673263158	2.575631579	0.418578947	-1.143157895	-1.598289474	0.081526316	3.483947368	4.603342105	7.448552632	6.978710526	1.970710526
324	-0.202368421	0.985578947	-4.159578947	-3.432894737	2.568947368	1.461210526	-1.780631579	5.392105263	0.864578947	-6.109894737	1.852789474	3.462789474	-3.235263158	0.145526316	-1.135842105	2.466421053	-1.981473684	5.300263158	5.300263158	-1.232684211	4.096368421	1.910947368	2.975736842	8.360210526	12.65757895	8.608736842	12.49531579	5.642947368	7.894	3.201	1.348473684	7.959684211	-4.576210526	-0.037473684	7.063157895	2.588368421	-5.197526316	-0.149	-0.844	3.711263158	3.604157895	10.37963158	7.164631579	15.50052632	13.08489474	14.79984211	11.81542105	16.64015789	12.10605263
325	0.944552632	9.439026316	5.237157895	5.130026316	3.210421053	8.220578947	3.085105263	7.219105263	1.679710526	3.084447368	-0.176710526	2.784973684	1.069289474	-6.398973684	4.392605263	3.881947368	3.814710526	0.402526316	0.402526316	0.489157895	13.96802632	-5.794394737	7.191789474	6.371736842	11.55952632	5.779552632	5.506947368	9.046789474	4.720368421	4.906526316	10.98026316	4.977289474	9.366342105	10.18168421	15.85160526	6.634578947	3.66	6.622947368	7.986184211	11.58173684	10.02265789	2.035921053	3.692078947	8.292	5.542078947	3.717131579	11.36539474	19.38197368	15.09052632
326	3.407368421	9.425	7.608052632	2.365052632	12.96205263	7.052105263	5.386736842	8.141157895	6.442421053	4.288368421	3.748263158	3.097947368	5.540842105	8.788368421	4.602157895	2.819736842	4.132526316	6.272526316	6.272526316	2.737842105	1.447842105	-0.970052632	1.720263158	6.940263158	8.007631579	1.894736842	5.691263158	-2.350157895	1.124736842	0.313736842	10.53673684	8.994105263	5.459631579	0.952473684	5.210842105	7.484526316	2.771105263	8.207368421	2.103894737	4.263789474	-0.722368421	3.475210526	4.939368421	6.124263158	3.167842105	2.460315789	8.599157895	11.88368421	-0.555052632
327	-0.601921053	6.209526316	6.818289474	2.170973684	6.295078947	4.867078947	-1.674605263	-0.777736842	3.721210526	5.985710526	2.960842105	5.698684211	0.189684211	8.379684211	1.657578947	3.584973684	3.810578947	3.281263158	3.281263158	1.419315789	10.40255263	2.004631579	6.390842105	8.182342105	12.36718421	8.043815789	9.187552632	6.066394737	8.700210526	4.510289474	4.728078947	4.806526316	4.594157895	-1.959421053	7.382657895	4.039447368	2.173973684	6.627368421	7.129921053	5.749315789	1.405236842	7.986684211	9.139394737	8.306815789	9.511578947	11.93360526	14.02302632	15.77063158	11.68028947
328	0.25	7.112421053	1.578894737	0.706368421	-2.062947368	3.580526316	0.380947368	-0.787947368	-0.446578947	1.059526316	4.526421053	1.345105263	3.236473684	2.371947368	1.992421053	4.693526316	7.097473684	1.990105263	1.990105263	5.731894737	7.129894737	3.060789474	8.389789474	4.655473684	9.359631579	9.589473684	9.954421053	4.838105263	9.836894737	-2.334105263	-6.176157895	5.975631579	1.707526316	8.912157895	3.874631579	6.256578947	1.056	0.600894737	0.650736842	0.198526316	0.910473684	8.216315789	-1.316578947	7.131368421	7.558736842	-1.712315789	7.143210526	9.153631579	7.029894737
329	3.529289474	3.147763158	1.885368421	0.725131579	1.744736842	5.975052632	2.505526316	1.210947368	3.239473684	-0.403631579	1.734184211	0.411736842	1.649131579	7.192368421	7.578105263	4.786157895	3.6655	5.032105263	5.032105263	7.583736842	3.874815789	0.177236842	6.015026316	6.602131579	6.235578947	4.540631579	6.819157895	4.293868421	8.494684211	1.544736842	5.918763158	9.653368421	9.005157895	6.466631579	13.42768421	3.997815789	11.66826316	6.643263158	4.938605263	5.045052632	9.063078947	12.39373684	7.603657895	12.1215	13.60576316	7.739815789	16.04618421	19.6735	8.616894737
330	4.118054054	4.499783784	3.278081081	8.392081081	3.107783784	3.617108108	2.021351351	2.647405405	4.326	-2.117162162	10.01418919	4.789675676	10.63437838	9.586216216	12.62097297	6.600432432	11.00832432	9.443918919	9.443918919	13.45875676	8.952405405	2.710108108	10.84002703	10.28754054	12.42848649	8.899	4.073216216	6.955783784	5.814783784	3.650648649	1.129783784	0.681162162	5.94027027	-1.330513514	4.703108108	-0.593972973	-6.775810811	-1.734783784	3.753513514	2.263324324	-0.930432432	-2.309081081	0.203432432	2.329189189	3.800243243	1.380702703	7.295297297	11.5692973	-1.929027027
331	4.025243243	4.392864865	3.851918919	5.165864865	1.913810811	1.026891892	-0.288324324	3.974675676	8.272189189	2.032891892	-0.773783784	1.953810811	-4.184837838	-4.730405405	0.816945946	-9.488675676	-0.975594595	-5.64627027	-5.64627027	-1.138891892	6.426837838	3.878513514	6.007702703	3.922648649	6.717567568	8.561864865	12.87754054	9.493540541	10.49786486	2.107432432	7.817027027	7.779081081	3.070027027	11.06583784	12.68851351	7.391297297	3.911	4.632081081	2.746810811	10.34381081	4.763702703	12.34032432	2.239540541	13.36918919	9.671918919	11.46591892	16.24789189	13.87816216	8.030918919
332	2.736631579	0.244394737	3.250684211	-0.279342105	0.905447368	0.216342105	0.512815789	4.121657895	4.371631579	0.106763158	7.797684211	2.870578947	6.276289474	5.787657895	2.498868421	4.4115	3.509026316	3.583052632	3.583052632	3.302894737	8.038894737	3.358789474	4.399789474	7.791394737	12.09710526	8.030315789	11.38518421	7.196842105	12.56292105	10.33510526	3.738421053	8.204842105	2.015210526	5.291947368	7.993	6.353684211	3.486894737	1.213368421	3.689605263	2.942105263	7.839973684	8.188131579	6.539236842	8.273657895	7.978763158	10.27878947	10.50221053	10.11207895	5.985921053
333	2.820263158	10.96736842	8.531684211	5.892947368	4.200368421	7.535789474	6.323421053	9.392368421	7.535631579	9.609368421	2.182210526	4.572105263	2.207736842	2.939421053	5.642894737	3.629578947	-2.681210526	1.241315789	1.241315789	3.668842105	9.060368421	3.781421053	5.760105263	7.448473684	10.36326316	2.320368421	10.39568421	6.772789474	8.926210526	-0.512052632	9.160368421	10.20373684	13.775	12.98210526	13.15136842	9.284157895	5.896	6.479894737	9.553263158	12.56515789	0.432736842	9.522	4.764105263	9.541947368	3.575842105	7.156	12.25763158	20.95184211	6.637210526
334	-4.162815789	9.894789474	-0.2755	2.462894737	5.839368421	1.030342105	3.958026316	-3.982815789	9.921078947	5.213315789	3.750394737	6.507026316	5.181868421	5.074	8.250894737	7.313394737	7.577052632	-0.704052632	-0.704052632	8.658894737	5.274026316	-0.372394737	10.71210526	6.847710526	14.78386842	6.983842105	11.6765	17.00294737	9.118131579	5.435342105	7.294263158	6.214684211	4.890973684	5.127526316	11.3995	11.38068421	6.5765	4.990473684	6.660657895	10.79184211	-1.285973684	6.183921053	3.170289474	-0.123368421	7.350789474	7.484263158	6.467973684	12.41402632	4.730736842
335	1.026378378	9.748054054	4.255054054	5.557891892	3.125702703	5.116540541	-0.773216216	3.764297297	1.835837838	7.014594595	0.836	3.179972973	5.330135135	2.212810811	-0.234837838	-0.418243243	5.737189189	2.647567568	2.647567568	1.625891892	3.705378378	0.077891892	5.669459459	4.923810811	3.567891892	8.780810811	11.67948649	5.510675676	7.184891892	1.80227027	5.034189189	-1.030513514	1.667054054	-3.516918919	3.748459459	0.13427027	1.466459459	0.356054054	1.630513514	11.27537838	8.172675676	10.41678378	8.745243243	9.227675676	13.60454054	12.20375676	14.9327027	20.62118919	11.86291892
336	-2.437315789	2.642684211	0.175631579	-1.271894737	1.127263158	-1.424631579	0.383736842	-1.289421053	3.028578947	-0.625842105	6.585105263	2.029473684	4.541368421	5.796315789	2.386052632	9.246947368	10.71926316	2.900105263	2.900105263	5.670842105	5.954684211	1.367947368	10.40747368	6.386578947	11.42157895	2.324789474	8.675210526	4.964	6.870842105	-0.926315789	5.973842105	1.437789474	-1.367578947	1.921842105	9.334473684	8.055894737	9.848	6.119473684	4.702368421	8.615526316	-1.655052632	1.496526316	-0.423263158	2.780052632	5.226631579	2.716789474	9.477368421	8.083894737	0.892421053
337	0.612131579	3.769973684	2.882473684	8.020157895	3.931631579	5.713026316	2.462789474	4.669342105	3.872421053	10.71376316	4.184131579	3.394868421	1.566078947	1.227657895	2.015184211	3.373078947	6.478236842	1.480263158	1.480263158	3.904289474	8.797894737	4.096368421	10.313	8.881157895	11.60523684	8.33	16.22936842	10.99386842	7.458078947	7.615078947	2.864605263	1.548157895	0.4815	4.677736842	8.829789474	0.179421053	-3.333	-0.642921053	1.516263158	9.538	3.370815789	5.489026316	1.135263158	1.3905	10.75239474	5.701473684	9.923078947	12.6655	9.259210526
338	-1.631567568	-0.85227027	-0.838351351	-3.757162162	1.015567568	0.174756757	-2.191513514	3.190162162	2.066405405	1.536594595	-0.651027027	-0.998864865	-2.560405405	-1.903702703	2.515972973	1.014243243	-0.849513514	-1.783027027	-1.783027027	1.961756757	10.12432432	-2.003189189	5.567	6.900297297	8.835675676	10.02732432	12.61964865	9.003594595	9.291189189	3.347108108	5.073864865	12.16494595	4.764945946	5.812783784	9.917081081	6.324351351	5.67972973	2.900648649	7.182108108	9.04272973	7.185324324	9.300486486	7.437	6.914918919	10.34045946	9.750540541	12.26135135	13.84464865	7.019108108
339	1.180486486	3.111432432	3.182108108	0.987324324	1.831891892	-0.890216216	3.375540541	2.662891892	2.369378378	4.400675676	7.962297297	7.063135135	3.579918919	5.741540541	11.47381081	5.656756757	7.273702703	4.550567568	4.550567568	7.461891892	2.900837838	-3.606945946	-0.087216216	5.436972973	6.600405405	5.313081081	6.05372973	4.268135135	6.956	-0.592783784	0.965189189	-1.212567568	8.545621622	0.165513514	10.09313514	5.396837838	1.976162162	1.911648649	1.712378378	-0.240216216	6.416621622	10.25413514	7.093864865	8.978486486	11.405	5.376972973	11.70364865	13.33945946	9.895162162
340	3.364243243	7.235216216	4.881189189	-1.655459459	-0.02027027	2.178324324	2.287459459	2.730486486	2.883891892	-0.769027027	2.216135135	5.879216216	3.647054054	1.502567568	3.671513514	5.406864865	5.539864865	3.634810811	3.634810811	0.167918919	12.70367568	4.484108108	9.247540541	9.656891892	10.81027027	5.12327027	3.47627027	8.690540541	10.52137838	7.915297297	3.102297297	3.437756757	-0.686621622	-3.157405405	8.976837838	3.236756757	3.29772973	3.300648649	1.293972973	6.083243243	0.718432432	1.837864865	-3.742540541	1.957459459	7.287675676	-0.952135135	1.296243243	3.686702703	1.913621622
341	3.622263158	7.408973684	3.767605263	0.432210526	-0.705157895	3.671289474	3.886578947	0.951552632	3.006447368	0.821105263	7.4475	6.3635	7.887868421	5.552921053	4.056289474	5.693684211	5.965789474	7.2245	7.2245	6.565894737	8.829342105	4.505315789	7.769052632	5.903	9.687236842	9.759184211	9.015789474	5.790763158	8.047842105	6.6825	7.745026316	6.076605263	4.490973684	4.410657895	8.042342105	5.296736842	5.342157895	4.769026316	5.459921053	7.152421053	2.756894737	4.763	1.650763158	7.243684211	8.289815789	4.887315789	9.7945	12.06402632	2.609710526
342	-1.209131579	6.047263158	-0.635157895	1.804157895	2.650605263	-0.206605263	0.705026316	-0.728657895	5.640605263	1.640526316	3.615842105	-0.723078947	3.975868421	4.168552632	3.272394737	4.807210526	7.465131579	3.412684211	3.412684211	4.354973684	9.023789474	4.002210526	7.272657895	10.57889474	9.385657895	9.889947368	12.79518421	9.297894737	7.345131579	1.881842105	4.497578947	4.004289474	5.337394737	4.449394737	9.282026316	2.803763158	4.763210526	6.914394737	1.219263158	3.164973684	1.852894737	2.548289474	1.481078947	2.585657895	3.598394737	6.922236842	6.037710526	9.348578947	4.369710526
343	2.137578947	5.188263158	2.647894737	2.749157895	0.065526316	1.457157895	3.813263158	2.868210526	7.375210526	-0.345947368	-0.263894737	-6.751	0.248	-0.899421053	-0.769052632	0.383368421	-2.615421053	-6.482684211	-6.482684211	-2.676210526	6.965473684	3.223052632	7.310631579	7.951947368	10.80015789	7.013789474	7.652421053	3.407210526	9.395157895	4.334105263	2.054947368	4.409684211	3.022578947	3.161947368	9.316052632	3.345421053	4.789157895	2.353105263	2.546526316	5.417157895	4.883789474	5.23	2.081263158	3.871263158	9.907263158	10.741	8.294736842	10.16805263	7.779315789
344	2.014594595	4.677297297	1.142810811	7.250837838	1.342540541	1.841594595	4.774351351	2.104783784	2.812972973	0.63327027	7.310432432	6.124027027	4.953594595	5.665027027	6.877216216	4.788405405	5.816162162	3.356243243	3.356243243	6.445621622	7.236162162	1.860459459	3.164891892	7.611864865	7.986675676	6.595324324	5.782540541	5.807081081	7.113675676	4.46327027	0.315513514	3.134567568	2.346567568	-0.045864865	7.665648649	3.915864865	1.174351351	0.820378378	2.152648649	3.134783784	4.783945946	6.647216216	5.185378378	5.315864865	7.351810811	5.25627027	6.503459459	10.34794595	6.282108108
345	4.619486486	5.947783784	1.332162162	0.992216216	3.860351351	0.466756757	2.447783784	3.22427027	2.112216216	1.897432432	-0.092378378	-1.917351351	-6.050972973	-2.36672973	2.227351351	-2.131756757	0.164972973	-3.474243243	-3.474243243	-1.479513514	5.324594595	1.029864865	6.452648649	5.578162162	10.13727027	6.170783784	8.947513514	7.624054054	10.7097027	2.038054054	3.021405405	1.871054054	3.29472973	-0.704783784	5.48627027	-1.067837838	-2.046486486	-2.118027027	-0.059378378	4.434459459	3.703459459	10.59513514	7.142054054	8.731675676	8.852864865	6.731027027	9.771459459	14.43148649	9.038972973
346	-1.264078947	-0.391157895	-0.251947368	-1.082342105	-0.858394737	-4.569236842	-4.601947368	2.675921053	-0.920842105	-3.832394737	-0.604947368	2.545947368	3.025105263	0.278684211	3.325105263	2.445973684	1.305473684	0.5045	0.5045	2.695657895	5.957394737	2.747631579	1.763236842	6.681	5.902710526	5.462315789	9.260973684	5.714368421	7.866394737	-1.562789474	0.632184211	1.344394737	-0.938947368	0.697368421	4.733447368	0.267315789	-1.452289474	-2.298210526	1.154	1.224131579	6.308868421	9.935789474	8.389894737	13.953	13.26134211	11.06086842	12.07576316	14.13736842	10.04365789
347	4.069324324	3.958	1.64272973	1.333594595	0.089945946	0.908702703	-0.335243243	-1.845189189	2.093594595	2.662378378	0.312621622	4.148351351	-1.293189189	3.350756757	3.61127027	0.708513514	3.872081081	3.921837838	3.921837838	-1.089675676	10.13443243	4.87827027	9.400837838	9.145864865	12.9217027	8.307216216	9.839837838	8.807324324	8.344459459	5.324432432	4.128675676	1.05672973	3.299594595	4.240081081	6.679189189	3.016486486	4.175378378	4.487297297	3.02672973	6.727108108	6.458297297	6.36427027	6.731648649	7.976891892	8.717459459	8.974054054	10.73021622	10.62702703	8.535162162
348	2.107108108	4.552297297	2.133135135	1.454675676	0.826351351	0.311081081	3.173648649	2.780216216	1.719027027	2.837783784	0.238459459	1.832702703	-2.460513514	0.842297297	0.216243243	2.31872973	2.383810811	2.024351351	2.024351351	0.776162162	5.314486486	2.185756757	6.498081081	9.375648649	5.997	5.130378378	8.475918919	6.449675676	8.731648649	5.173648649	-2.242648649	-0.126945946	-0.549405405	-2.887756757	0.760351351	0.114351351	0.43372973	-0.49772973	-0.074027027	-0.605054054	3.725378378	6.343675676	3.615783784	7.033864865	6.124459459	4.543783784	7.510054054	10.51494595	3.342027027
349	5.649	8.181631579	4.017842105	2.479578947	0.485578947	1.326894737	3.585894737	2.298421053	7.456210526	3.969736842	2.868052632	2.192894737	2.124315789	-1.286210526	1.006421053	-0.734157895	1.317052632	-0.295842105	-0.295842105	-0.325947368	10.08742105	6.309526316	9.349052632	9.304894737	10.92289474	8.994842105	12.39963158	8.218947368	9.375789474	4.132315789	-0.985578947	4.994421053	1.132368421	-0.153684211	6.279	0.778473684	4.147157895	5.440473684	3.425631579	5.973789474	4.378526316	6.671210526	2.375157895	6.963052632	8.335526316	9.284105263	5.196473684	9.054210526	4.323
350	0.882684211	3.803894737	0.392105263	2.391368421	1.621578947	3.957421053	3.060578947	2.629894737	4.551526316	0.688	2.416105263	1.863315789	2.528421053	4.373052632	5.877210526	4.500947368	4.220105263	6.138052632	6.138052632	3.294473684	9.746052632	2.370894737	5.429105263	6.913578947	6.500421053	5.746052632	6.407947368	6.259421053	6.888473684	4.568421053	0.541052632	3.129842105	2.507894737	2.440263158	5.742526316	1.769368421	3.026315789	0.320105263	2.354947368	3.928157895	3.975315789	4.871578947	1.947842105	4.778736842	5.941052632	5.685894737	8.875210526	9.652	4.384105263
351	4.138842105	5.363684211	2.053789474	1.661842105	2.696947368	2.627210526	2.358631579	3.721052632	5.966736842	3.336947368	4.082263158	3.783210526	5.532736842	5.305157895	4.807315789	3.533210526	5.773842105	3.124526316	3.124526316	5.831526316	6.840526316	3.147526316	7.821473684	10.66310526	8.472473684	6.708473684	10.41447368	5.965263158	7.297684211	3.169736842	2.149736842	2.027736842	0.772263158	0.857	7.021210526	1.568105263	1.426	0.689105263	0.291894737	3.537842105	3.865526316	6.620842105	1.814157895	5.326315789	6.362578947	3.045315789	7.220526316	7.970421053	2.988684211
352	2.329	5.26	2.58	-0.447	2.756	4.169	2.182	-0.514	2.773	0.26	4.44	3.62	1.925	3.147	6.534	4.97	7.517	4.926	4.926	2.692	4.925	1.819	5.091	4.599	7.352	6.348	8.27	4.444	6.112	-0.283	4.776	5.266	2.216	2.597	5.5	2.897	2.049	5.053	-0.931	5.983	4.445	6.374	3.685	6.655	5.776	7.179	10.792	9.079	2.593
353	0.213918919	4.015837838	1.195459459	0.641324324	-0.007351351	0.444027027	1.780648649	0.51772973	1.232378378	3.199972973	0.385810811	-0.023945946	0.451864865	1.472945946	2.103459459	-0.797621622	2.229459459	0.041540541	0.041540541	-0.623756757	6.877675676	2.661054054	7.326405405	5.262378378	8.039135135	6.295972973	7.100945946	5.680216216	7.320351351	1.609540541	1.977351351	1.934189189	1.526135135	2.943783784	5.150513514	1.973891892	3.634540541	1.512351351	1.595972973	3.753	4.065243243	5.337243243	2.560864865	5.017891892	5.869864865	5.969513514	7.524837838	10.47821622	2.504621622
354	1.015459459	1.429	0.089432432	-0.856594595	-0.544054054	-1.754540541	0.530432432	-0.52572973	2.578756757	0.13172973	-0.098945946	1.412918919	-1.851	0.844783784	1.828567568	-0.229621622	1.620108108	0.993459459	0.993459459	1.099486486	6.948486486	4.487324324	6.061621622	7.235459459	7.346567568	7.126405405	9.696351351	6.628864865	7.413891892	2.402972973	2.176081081	3.844972973	4.591972973	3.527405405	7.362027027	4.747297297	4.371756757	2.955297297	3.135702703	3.569783784	4.18627027	3.872216216	2.285243243	7.750675676	4.804486486	5.358972973	6.530405405	8.596621622	4.904891892
355	0.284621622	5.003054054	1.918864865	3.725486486	2.636891892	1.238945946	3.749378378	3.167378378	3.431621622	1.807837838	1.957837838	1.160459459	1.633513514	-0.094783784	1.981054054	3.470108108	4.733378378	0.76572973	0.76572973	2.066189189	2.312486486	2.647675676	4.886702703	3.828945946	5.804459459	3.710756757	5.871540541	3.099810811	4.676054054	0.482540541	5.843162162	5.99672973	2.378783784	4.069054054	7.495702703	4.260675676	3.189054054	5.027135135	4.014351351	8.014378378	3.364513514	8.476054054	4.508	6.210054054	8.494216216	6.772297297	8.098945946	10.49132432	4.300243243
356	-0.068378378	4.092918919	-0.643945946	0.688648649	0.510486486	0.837621622	0.548	0.874243243	-0.140918919	0.165810811	0.351108108	0.611648649	-0.225054054	-0.174972973	2.66872973	2.019297297	1.030918919	0.668756757	0.668756757	0.613513514	6.884108108	1.574297297	4.934432432	6.506972973	6.874243243	3.745108108	6.622621622	4.214405405	6.159	1.689675676	2.150783784	4.197297297	3.501648649	2.135486486	5.795513514	2.613324324	1.740702703	3.000351351	1.203756757	3.393837838	3.649189189	5.795189189	2.743351351	5.760297297	5.749054054	5.854567568	7.570891892	8.965540541	6.00772973
357	3.121621622	4.179864865	1.671945946	2.423918919	1.708945946	1.961675676	1.215567568	2.851702703	2.740864865	1.653027027	2.089702703	0.62827027	1.169567568	0.744621622	2.30872973	1.775513514	2.408486486	1.817972973	1.817972973	0.581594595	7.301351351	3.076594595	6.438486486	6.951540541	8.311594595	6.119513514	8.632081081	4.428108108	6.698594595	2.228567568	3.730351351	2.092297297	2.317972973	1.823216216	4.548648649	1.388594595	0.917243243	1.678324324	1.201486486	2.600486486	3.925864865	5.278297297	3.952486486	5.355648649	6.329648649	6.352297297	7.776594595	9.943756757	5.542837838
358	1.920486486	2.904810811	0.03727027	1.098567568	1.836567568	0.780459459	0.553972973	1.462297297	1.901324324	0.544459459	1.481675676	1.003135135	1.126783784	0.873324324	3.614594595	0.719972973	2.540432432	0.533297297	0.533297297	0.701486486	8.244945946	2.721189189	7.452432432	6.777540541	8.208891892	6.88927027	7.915540541	3.986567568	7.222837838	4.113216216	2.194054054	3.085918919	3.213972973	1.847378378	5.605432432	4.601243243	2.806486486	2.642972973	1.072378378	4.333459459	4.751162162	5.945675676	4.743297297	5.294243243	5.833837838	5.803972973	7.677027027	9.143054054	4.966297297
359	0.731918919	2.745594595	1.826648649	2.402351351	1.387027027	1.518243243	0.150783784	1.116486486	1.068945946	0.207810811	-0.238324324	1.162621622	-0.264189189	1.213054054	3.135594595	0.891486486	1.929513514	1.227864865	1.227864865	1.674567568	5.994054054	3.18972973	6.040945946	6.508486486	6.705027027	4.827648649	7.457486486	4.68072973	4.958810811	2.584	1.448135135	2.747243243	1.223702703	1.787054054	4.920783784	2.009756757	1.68172973	1.267351351	1.854108108	4.30072973	5.14227027	6.745	3.997621622	6.611810811	7.071378378	6.627189189	7.882459459	10.45548649	6.729
360	1.494594595	2.584648649	0.257513514	1.176108108	1.932756757	1.250945946	1.305027027	0.915621622	2.436351351	1.014216216	0.747324324	0.492891892	0.906405405	1.475189189	1.757891892	0.894621622	1.033648649	-0.743432432	-0.743432432	0.507783784	7.243891892	4.111486486	6.951864865	6.263405405	7.377135135	5.568162162	7.991918919	6.551891892	6.544054054	2.736594595	2.721351351	2.754189189	1.967189189	1.629378378	5.312081081	2.902324324	1.750702703	1.283972973	3.003945946	3.486324324	3.470108108	5.420243243	2.903783784	6.178324324	7.602135135	6.092945946	8.028297297	9.019378378	5.38072973
361	0.658405405	3.108351351	-0.167837838	-8.11E-05	-0.699351351	0.819189189	1.34772973	0.712702703	0.42227027	-0.237891892	2.198297297	2.218621622	1.561405405	2.278702703	3.315189189	1.742459459	3.05327027	1.22772973	1.22772973	2.946432432	7.064135135	1.463216216	5.187810811	4.676135135	6.278918919	3.963216216	6.388486486	4.76727027	5.051621622	1.979837838	1.626513514	2.293648649	1.660432432	1.916918919	5.517783784	2.422378378	1.615945946	1.771432432	2.92227027	3.481702703	2.886405405	4.339621622	3.339405405	5.393837838	5.616945946	4.004783784	6.049945946	8.09327027	4.768918919
362	1.798945946	3.882540541	0.958378378	0.654027027	0.371513514	0.907864865	0.151405405	0.293405405	1.677459459	0.399081081	1.783972973	0.055054054	0.535837838	1.114081081	3.128648649	0.457783784	2.476162162	1.490594595	1.490594595	0.724486486	7.442648649	3.470405405	6.066027027	6.625837838	7.045324324	5.368297297	7.532432432	5.920027027	5.673	2.325378378	1.449081081	1.368513514	0.95772973	-0.247459459	5.279972973	1.301216216	0.558027027	0.373351351	0.87972973	1.704756757	3.081351351	5.427297297	3.085756757	5.612702703	5.805108108	4.715783784	7.068945946	9.955	5.205432432
363	1.804081081	3.838918919	1.030108108	1.013594595	1.368810811	0.848783784	1.437351351	0.650378378	0.623756757	0.954135135	1.984162162	1.473459459	1.143	1.600945946	3.427297297	1.809594595	2.733405405	0.896783784	0.896783784	1.060297297	6.297189189	3.377	6.084810811	6.281	7.081567568	5.357297297	7.27372973	4.937540541	6.75672973	2.529783784	1.719783784	3.020945946	1.284459459	1.282675676	4.475675676	1.370918919	1.917351351	1.336432432	1.722027027	2.785702703	3.937648649	5.673351351	3.100162162	6.124459459	6.412	6.694027027	7.917864865	9.783594595	5.630783784
364	0.194702703	2.34	0.129081081	-0.281162162	-0.182702703	-0.019216216	0.038189189	-0.185648649	0.092864865	-0.569702703	1.472945946	0.682675676	1.420756757	1.306594595	1.908189189	1.127486486	2.025378378	0.678216216	0.678216216	0.605432432	6.567783784	2.758810811	5.864594595	5.844297297	6.791459459	4.431756757	6.519891892	4.691054054	5.91672973	1.893405405	1.849594595	2.413351351	1.471378378	1.557918919	5.252945946	2.334945946	2.710405405	1.207810811	2.419756757	3.061081081	3.39127027	5.041621622	3.249594595	5.961189189	7.371891892	5.124216216	7.345648649	8.610027027	5.252054054
365	0.58527027	2.405351351	0.140027027	-0.185648649	0.209567568	0.476513514	0.603648649	0.394567568	0.726378378	0.576459459	1.641378378	0.757702703	0.704351351	1.485567568	3.139918919	1.121081081	2.694324324	0.962702703	0.962702703	0.913081081	6.475243243	3.289027027	6.477297297	6.359648649	7.136378378	5.581783784	6.708783784	5.542945946	6.551027027	2.567135135	1.182972973	2.260783784	1.515162162	0.737621622	4.325513514	0.946702703	1.476351351	0.758081081	1.510945946	2.97772973	3.508918919	4.739891892	2.264540541	5.602810811	5.688	4.751027027	6.637783784	8.725216216	5.211540541
366	1.673157895	3.102157895	1.040394737	0.539105263	0.400315789	1.077315789	1.301736842	0.722921053	0.921842105	1.225026316	1.810157895	0.842473684	0.764394737	1.680552632	2.655973684	1.989552632	2.111868421	1.371421053	1.371421053	1.114263158	6.167368421	3.087447368	6.025421053	5.597684211	6.767105263	5.469710526	6.505	5.452973684	5.650868421	2.018921053	1.671052632	2.122289474	1.260421053	1.254289474	4.465289474	1.652657895	0.938578947	1.049315789	1.315736842	2.529710526	4.034526316	5.167421053	3.637052632	5.438552632	6.411052632	5.357105263	7.045973684	8.907315789	5.745921053
367	-0.543216216	1.847513514	-0.722513514	-0.577054054	-0.546945946	-0.588783784	0.008621622	-0.040351351	0.202972973	-0.19972973	0.59	0.969	0.722081081	0.915945946	2.701216216	0.803567568	2.054378378	1.015756757	1.015756757	0.934621622	6.281027027	3.105405405	6.239864865	5.901972973	6.949432432	4.672648649	7.314378378	4.241432432	6.381756757	1.963675676	1.590891892	1.955621622	0.347891892	0.665783784	4.483108108	1.271594595	0.688162162	0.626405405	1.06972973	3.098459459	3.381486486	4.42327027	2.852783784	4.751783784	5.892162162	4.90372973	6.402594595	8.726594595	4.422648649
368	1.273	2.523	0.27	0.258	-0.03	0.757	0.052	0.521	1.113	1.197	0.954	0.807	0.457	0.664	2.207	1.921	1.978	0.196	0.196	0.559	6.595	3.132	5.578	6.42	7.282	4.837	6.673	4.578	5.994	2.894	0.263	1.894	-0.442	0.613	4.068	0.658	0.379	0.824	1.522	1.964	3.451	4.833	2.989	5.186	6.508	5.89	7.176	9.304	5.386
369	0.760432432	2.550594595	0.398783784	0.306135135	0.009108108	0.131513514	0.922216216	0.335351351	1.171135135	0.578675676	0.552432432	0.111324324	-0.436351351	0.919783784	1.88927027	0.712594595	1.232162162	0.640486486	0.640486486	0.21427027	7.336810811	2.604513514	5.284432432	5.776567568	6.967351351	4.661972973	6.380648649	5.657918919	6.18527027	2.106054054	1.804459459	1.758864865	1.862243243	0.761756757	3.975837838	1.422972973	0.876243243	1.475837838	1.225513514	2.664243243	3.098405405	5.238810811	3.327648649	5.052135135	6.145216216	5.458189189	6.942432432	8.820702703	5.585297297
370	0.337459459	2.362459459	0.470648649	0.292027027	0.225351351	0.256675676	-0.020567568	0.371756757	0.797162162	0.328432432	1.424351351	0.486972973	0.910918919	2.04672973	2.555162162	1.279054054	2.167297297	1.31772973	1.31772973	0.911189189	6.629594595	2.715324324	5.357675676	5.945108108	6.798189189	4.559945946	6.327351351	5.135378378	6.067675676	1.413864865	1.298	2.744972973	1.488351351	0.923864865	4.201486486	1.382351351	1.097297297	0.772081081	1.628054054	3.352027027	4.095567568	5.650189189	3.696162162	6.221837838	6.789135135	5.811405405	7.620486486	9.467108108	5.765648649
371	0.801027027	2.382405405	0.160837838	-0.003351351	0.306513514	-0.487432432	0.026540541	0.035135135	0.742216216	-0.000378378	1.651054054	0.390459459	0.958756757	1.099648649	2.769081081	1.732351351	2.495810811	0.872594595	0.872594595	1.092837838	6.763243243	3.11872973	6.176864865	5.482513514	6.463756757	4.896189189	6.815189189	4.538351351	5.342837838	2.352486486	2.040054054	2.207297297	1.845135135	1.291216216	4.150567568	2.475918919	1.538243243	1.343918919	1.483837838	3.094756757	3.659405405	5.402837838	3.068135135	5.287108108	6.656540541	5.565081081	6.935378378	9.349432432	4.694513514
372	0.759081081	3.246378378	0.557189189	0.587783784	0.862594595	0.332675676	0.332945946	0.280243243	1.64472973	0.797540541	1.212297297	0.880459459	0.91672973	1.748594595	3.442351351	1.682324324	2.911324324	1.391324324	1.391324324	1.498405405	7.481081081	4.036567568	6.706135135	6.594621622	7.596189189	4.835324324	7.194594595	5.602486486	6.785918919	2.61672973	3.038324324	2.763378378	1.876135135	1.146594595	4.869756757	1.898648649	1.908216216	1.525432432	2.671351351	2.816216216	4.253216216	5.442945946	3.138081081	5.822783784	6.639675676	5.836783784	7.751513514	9.497459459	5.641567568
373	0.802054054	2.622918919	-0.256756757	-0.169432432	-0.583459459	0.230891892	0.010648649	-0.658918919	0.174567568	0.068810811	1.804756757	1.509432432	1.52672973	1.227891892	2.883081081	1.662297297	2.473945946	1.394675676	1.394675676	0.931054054	6.862486486	2.723891892	6.426648649	6.099216216	6.894081081	4.790378378	6.871432432	5.130783784	6.343945946	2.413162162	2.273351351	2.334027027	1.389918919	1.049054054	5.169459459	1.411486486	1.535594595	1.458972973	1.73072973	2.894837838	2.891054054	4.65427027	2.986972973	4.899378378	5.630864865	5.031783784	6.633135135	8.372162162	4.855459459
374	1.130054054	3.523054054	0.924756757	0.649756757	0.565189189	0.537459459	0.672756757	0.522945946	1.167810811	1.032	0.767486486	0.310837838	0.344702703	0.719621622	1.932972973	1.046405405	1.503567568	0.709891892	0.709891892	0.998162162	6.793378378	3.011243243	5.416432432	5.923162162	7.095135135	5.013513514	6.928567568	4.602378378	6.501513514	1.71927027	1.351459459	2.412621622	0.939621622	0.590243243	5.029945946	1.515216216	1.229864865	1.069837838	1.158351351	2.661	3.849108108	5.031081081	3.276621622	5.104108108	6.226162162	5.170756757	6.811162162	8.91527027	5.813297297
375	0.736648649	2.656918919	0.158702703	0.334972973	-0.041135135	0.351513514	-0.276162162	0.330864865	0.73827027	0.692351351	1.426783784	0.55072973	0.697864865	1.229027027	2.283783784	1.254324324	2.119756757	1.049	1.049	1.200378378	6.666459459	3.274	5.870972973	5.716756757	6.525108108	5.02927027	6.654027027	4.707648649	6.51572973	2.408621622	1.582216216	2.188027027	1.102405405	0.900864865	4.472405405	1.791054054	0.821675676	0.984351351	1.671162162	2.783756757	3.438540541	5.339675676	2.724783784	5.052648649	6.996189189	5.266810811	7.237027027	9.331108108	5.103513514
376	0.730162162	2.469513514	0.254	-0.026972973	-0.040054054	-0.069837838	0.293405405	-0.143459459	0.664540541	-0.164702703	1.675324324	0.540945946	0.879864865	1.451081081	2.621783784	1.31472973	2.255486486	0.761810811	0.761810811	0.674567568	6.960351351	2.982621622	5.882378378	5.747837838	6.743081081	4.797081081	6.854189189	4.540162162	6.004243243	1.757459459	2.146054054	2.447513514	1.807756757	1.033918919	4.285918919	1.643621622	1.692162162	1.401324324	1.814351351	3.201702703	3.475216216	5.512324324	3.094432432	5.539459459	6.875243243	5.893594595	7.392945946	9.725621622	6.067783784
377	1.404918919	3.264756757	0.770810811	1.036756757	0.969459459	1.062675676	0.803567568	0.988918919	0.938783784	0.905	1.694135135	0.702297297	0.725513514	1.518972973	2.739351351	1.511513514	2.322972973	0.855054054	0.855054054	1.366243243	6.212513514	2.942459459	5.873675676	5.847945946	6.770486486	5.178945946	6.447648649	4.859135135	6.412648649	2.186027027	1.480486486	2.096297297	0.979135135	0.751783784	3.959459459	1.599216216	1.527216216	0.622216216	1.611891892	2.357621622	3.579567568	5.100081081	3.616189189	5.51727027	6.750459459	5.660486486	7.670783784	9.64772973	6.070945946
378	1.059	2.802	0.347	0.156	0.794	0.493	0.444	0.426	0.526	0.485	2.035	0.949	0.972	1.432	2.756	1.882	2.286	1.123	1.123	1.406	6.848	3.216	5.724	6.047	7.234	5.33	6.677	4.824	6.375	2.387	1.71	2.635	0.86	0.036	4.267	1.105	0.998	0.515	1.427	2.513	3.438	5.143	3.2	5.614	6.657	5.83	7.374	9.207	5.472
379	1.344324324	2.89	0.623675676	0.519918919	0.554297297	0.741216216	0.612702703	0.375081081	0.809	0.592972973	1.063945946	0.570378378	0.695027027	0.802432432	2.890675676	1.304891892	2.40572973	0.619918919	0.619918919	0.835918919	6.846594595	2.925621622	5.939189189	5.700756757	6.479135135	4.956837838	6.567594595	5.045594595	6.381243243	2.128675676	1.755351351	2.261837838	0.968513514	0.794351351	4.065027027	1.338	1.319756757	1.031783784	1.708864865	2.696783784	3.315378378	5.136864865	3.168	5.287945946	6.516108108	5.588108108	7.028864865	9.268675676	5.134945946
380	0.845621622	2.819135135	0.501972973	0.183162162	0.419216216	0.215513514	0.198	0.517567568	0.799540541	0.283810811	1.300918919	0.643432432	0.562432432	1.228945946	2.517108108	1.217054054	1.993675676	0.907351351	0.907351351	1.008864865	7.093621622	3.51472973	5.727810811	6.152324324	6.911351351	5.237972973	6.373864865	5.223702703	6.569837838	2.456945946	1.323567568	2.029378378	1.038	0.689135135	4.15927027	1.289324324	1.067162162	0.693081081	1.37072973	2.57427027	3.915189189	5.344702703	3.254837838	5.563135135	6.569972973	5.655972973	7.535810811	9.493405405	5.553891892
381	0.576	2.402621622	0.049675676	-0.065891892	0.039621622	0.089081081	0.003027027	-0.131081081	0.302054054	0.045027027	1.333891892	0.874189189	0.695702703	1.471027027	2.408864865	1.417432432	1.969189189	1.129459459	1.129459459	0.849837838	6.608432432	2.869891892	5.798675676	5.65	6.519297297	4.697972973	6.585216216	4.734918919	6.072783784	2.166648649	1.733135135	2.724702703	1.168648649	0.815432432	4.481864865	1.258189189	1.20772973	1.114540541	1.71027027	2.737837838	3.489081081	5.116621622	2.962783784	5.33727027	6.170081081	5.434918919	7.198783784	8.974594595	5.690486486
382	0.838027027	3.122081081	0.628081081	0.40027027	0.286675676	0.715351351	0.902189189	0.523567568	1.059567568	0.374378378	1.490108108	0.65027027	0.782756757	1.328675676	2.419135135	1.272027027	2.193405405	1.081837838	1.081837838	0.858918919	6.784324324	2.615486486	5.54327027	5.975675676	6.336675676	4.599162162	5.920324324	4.666378378	6.207783784	2.071540541	1.511648649	2.342	0.913486486	1.07072973	4.497378378	1.235432432	1.260378378	1.061837838	1.896135135	2.769324324	3.950972973	5.410675676	3.529324324	5.962945946	7.11527027	6.074810811	7.786324324	9.734216216	5.935351351
383	1.084054054	2.789108108	0.436027027	0.289135135	0.195864865	0.563702703	0.400027027	0.298432432	0.850405405	0.36372973	1.367432432	0.869108108	0.606405405	1.264	2.675594595	1.549378378	2.438648649	1.086432432	1.086432432	1.036891892	6.493297297	2.725081081	5.467918919	5.220918919	6.414675676	4.514162162	6.303216216	4.729864865	6.002351351	1.956621622	1.614351351	2.477675676	1.072459459	0.808378378	4.025108108	1.463459459	1.265540541	1.001162162	1.785135135	3.036864865	4.088540541	5.657864865	3.408486486	5.62672973	6.936837838	6.057648649	7.595	9.655432432	5.682756757
384	1.191864865	3.018513514	0.265567568	0.639540541	0.407243243	0.626513514	0.456702703	0.256621622	0.955324324	0.452810811	1.636459459	0.669864865	0.925810811	1.425351351	2.725945946	1.702054054	2.759891892	1.140081081	1.140081081	1.262108108	6.997918919	3.42272973	6.311648649	6.140837838	7.212972973	5.145972973	6.626486486	4.978513514	6.804162162	2.173621622	1.44127027	2.286054054	0.745405405	0.643864865	4.275837838	1.248702703	1.388945946	0.814081081	1.700432432	2.624945946	3.969945946	5.335540541	3.358837838	5.748621622	6.894621622	5.912027027	7.802459459	9.427	5.618135135
385	0.829	3.131722222	0.844833333	0.572833333	0.426333333	0.679888889	0.566722222	0.760444444	1.216388889	0.495333333	1.162222222	0.547444444	0.419111111	0.986888889	2.338722222	1.270777778	2.326555556	0.792444444	0.792444444	0.845333333	6.463222222	3.221555556	5.732833333	5.571055556	6.748666667	4.926277778	6.302333333	5.02	6.294611111	2.209555556	1.612111111	2.502277778	0.929111111	0.999333333	4.193388889	1.341888889	1.375777778	1.178166667	1.373111111	3.038444444	3.7525	5.4815	3.713888889	5.701666667	6.748777778	6.062722222	7.742611111	9.467944444	5.952
386	1.118027027	3.19172973	0.513864865	0.393783784	0.657243243	0.605	0.523675676	0.562486486	0.913297297	0.632675676	1.627945946	1.080243243	0.971405405	1.661972973	3.014864865	1.655648649	2.613567568	1.257486486	1.257486486	1.37572973	6.616621622	2.878648649	5.639648649	5.646702703	6.472540541	4.907621622	6.553189189	4.774864865	6.184216216	1.948972973	1.867486486	2.794675676	1.240864865	0.926108108	4.570486486	1.56227027	1.296081081	1.238351351	1.846351351	3.183621622	3.82772973	5.475054054	3.380297297	5.547756757	6.861108108	6.106027027	7.540162162	9.536513514	5.823621622
387	1.141	3.022864865	0.391	0.505432432	0.447945946	0.623108108	0.526	0.441918919	0.741810811	0.476432432	1.412189189	0.724162162	0.75727027	1.120216216	2.679405405	1.607621622	2.261837838	0.975351351	0.975351351	0.88327027	6.983135135	2.950378378	5.802756757	5.847162162	6.813324324	5.226513514	6.537351351	5.099567568	6.480891892	2.304027027	1.332162162	2.349108108	0.972	0.583810811	4.154243243	1.236756757	1.119513514	0.925324324	1.265783784	2.675189189	3.726783784	5.374783784	3.402216216	5.570189189	6.950837838	6.098405405	7.708324324	9.814108108	5.916
388	0.896944444	2.587277778	0.243277778	0.010388889	0.025833333	-0.001611111	0.034277778	0.302944444	0.356388889	-0.042666667	1.674222222	0.970222222	0.991388889	1.599111111	2.951	1.518944444	2.697166667	1.171777778	1.171777778	1.108055556	6.661444444	2.825888889	5.413666667	5.476888889	6.475222222	4.8475	6.291166667	4.946666667	6.359777778	2.150222222	1.780944444	2.607055556	1.108777778	0.914111111	4.235333333	1.466111111	1.192777778	1.075888889	1.612555556	3.034777778	3.9635	5.524166667	3.502166667	5.622111111	6.845555556	5.982833333	7.518666667	9.711611111	5.450777778
389	1.057648649	2.861378378	0.529081081	0.484135135	0.139837838	0.226972973	0.307513514	0.351621622	0.703108108	0.404405405	1.323567568	0.823081081	0.875864865	1.13272973	2.848324324	1.426918919	2.415594595	0.944864865	0.944864865	0.877405405	6.900162162	3.130972973	5.677513514	5.941189189	6.884243243	5.044567568	6.545324324	5.191135135	6.671459459	2.291378378	1.587081081	2.474243243	0.942756757	0.686648649	4.385405405	1.368675676	0.97772973	1.060675676	1.715567568	2.890945946	3.864	5.437837838	3.342972973	5.669324324	6.935054054	6.108135135	7.770054054	9.729054054	5.919945946
390	1.018540541	2.83727027	0.370459459	0.318567568	0.391756757	0.608243243	0.401081081	0.317675676	0.801783784	0.268081081	1.570648649	0.807135135	0.926432432	1.444324324	2.957378378	1.647162162	2.616324324	1.09972973	1.09972973	1.123324324	7.087432432	3.013594595	5.812135135	5.767108108	6.967837838	5.143675676	6.502783784	5.066918919	6.582405405	2.357432432	2.020054054	2.487081081	1.166594595	0.816783784	4.477	1.458081081	1.493405405	1.135486486	1.867216216	3.366351351	3.934378378	5.543486486	3.36727027	5.788081081	7.205	6.307189189	7.796216216	9.867216216	5.902486486
391	1.194108108	3.040135135	0.448891892	0.423162162	0.264405405	0.549594595	0.410054054	0.246027027	0.829027027	0.333243243	1.581756757	0.820702703	0.839378378	1.422648649	2.994162162	1.409297297	2.601864865	1.04427027	1.04427027	1.042405405	6.65927027	2.830243243	5.442162162	5.771108108	6.671108108	4.97527027	6.474351351	5.03972973	6.499486486	1.938891892	2.113891892	2.779756757	1.317297297	1.123810811	4.637459459	1.736054054	1.489162162	1.445189189	1.936189189	3.408972973	3.893027027	5.537945946	3.489702703	5.863756757	7.074864865	6.576189189	8.003945946	10.01678378	6.091459459
392	1.169243243	3.207945946	0.757756757	0.585162162	0.237540541	0.476756757	0.687918919	0.372972973	0.826648649	0.186702703	1.65272973	1.023648649	0.866216216	1.629648649	2.966135135	1.553891892	2.856216216	1.229702703	1.229702703	1.199054054	6.958135135	2.852972973	5.596216216	5.941324324	6.874702703	5.060756757	6.518432432	5.142972973	6.533891892	2.123351351	1.715351351	2.83427027	1.076378378	0.945162162	4.427081081	1.427216216	1.369594595	1.106567568	1.828783784	3.306621622	4.27427027	5.847702703	3.960378378	5.996216216	7.481	6.783135135	8.518378378	10.41978378	6.178297297
393	1.114675676	2.911297297	0.381	0.397189189	0.230459459	0.415135135	0.26027027	0.207567568	0.586243243	0.32372973	1.609027027	0.837837838	0.708297297	1.538027027	2.994864865	1.586702703	2.758756757	1.067675676	1.067675676	1.037189189	7.007756757	3.073891892	5.807648649	5.893675676	7.002162162	5.261135135	6.910567568	5.231972973	6.563702703	2.098432432	1.731216216	2.753972973	1.205243243	0.843567568	4.335621622	1.471756757	1.432378378	1.058432432	1.849621622	3.214081081	4.366	6.024891892	3.883243243	6.324108108	7.646972973	6.893081081	8.538594595	10.65391892	6.444837838
394	0.997216216	2.906459459	0.508351351	0.433810811	0.143783784	0.435216216	0.314972973	0.242594595	0.692108108	0.333918919	1.596189189	0.832297297	0.841648649	1.497243243	3.054432432	1.529054054	2.605459459	0.987432432	0.987432432	1.173459459	7.104513514	3.222594595	5.764918919	5.997594595	7.110243243	5.197945946	6.665432432	5.203837838	6.678594595	2.235108108	1.766810811	2.802621622	1.182810811	0.942189189	4.583297297	1.660972973	1.609351351	1.379648649	1.907972973	3.538054054	4.081864865	5.669	3.706783784	5.921648649	7.345891892	6.713594595	8.373567568	10.35721622	6.188783784
395	1.035486486	3.053081081	0.502297297	0.536027027	0.370567568	0.388081081	0.423432432	0.316891892	0.767162162	0.345243243	1.81927027	0.981891892	0.919972973	1.511405405	3.300135135	1.704378378	2.904918919	1.086054054	1.086054054	1.289297297	7.062918919	2.975297297	5.788216216	5.934783784	7.111918919	5.147594595	6.75327027	5.227621622	6.598378378	2.159486486	1.897162162	2.853972973	1.161324324	0.860675676	4.574297297	1.797540541	1.561243243	1.42927027	1.954594595	3.37127027	4.121837838	5.697675676	3.762810811	6.013324324	7.353027027	6.622189189	8.499837838	10.26559459	6.200108108
396	1.207783784	3.16827027	0.562243243	0.417567568	0.472567568	0.567135135	0.464945946	0.406054054	0.806459459	0.409513514	1.877	0.88172973	0.917216216	1.732378378	3.178216216	1.607486486	2.916027027	1.148081081	1.148081081	1.120378378	7.243702703	3.257675676	5.904243243	6.182513514	7.333648649	5.339648649	6.867162162	5.396594595	6.724864865	2.302675676	1.703297297	2.907378378	1.178918919	0.99627027	4.590810811	1.626945946	1.448891892	1.205378378	2.024891892	3.600324324	4.136189189	5.955783784	3.961513514	6.222783784	7.57727027	6.932135135	8.622405405	10.60964865	6.324324324
397	1.256891892	3.149540541	0.593297297	0.485648649	0.440702703	0.64627027	0.496783784	0.401837838	0.823540541	0.391324324	1.741594595	0.985594595	0.935027027	1.736351351	3.264864865	1.624324324	2.912297297	1.25027027	1.25027027	1.276351351	7.157756757	3.245783784	5.933621622	6.019972973	7.187486486	5.310783784	6.818756757	5.216918919	6.676351351	2.274297297	1.967756757	2.959324324	1.293891892	0.850648649	4.601216216	1.737054054	1.474756757	1.227351351	2.064675676	3.636783784	4.446918919	6.023	3.825486486	6.37027027	7.651567568	6.958324324	8.638864865	10.62678378	6.247837838
398	1.151648649	3.041648649	0.492243243	0.444945946	0.319648649	0.571540541	0.563594595	0.319351351	0.799243243	0.310891892	1.87	1.031486486	1.007648649	1.86627027	3.447432432	1.779243243	3.030432432	1.310216216	1.310216216	1.506702703	7.216837838	3.222	5.899027027	5.939594595	7.235405405	5.380621622	6.830027027	5.197297297	6.760297297	2.303297297	1.974459459	3.072837838	1.337162162	1.042567568	4.937702703	1.969216216	1.593702703	1.401864865	2.059783784	3.644702703	4.518702703	6.132594595	3.896	6.387162162	7.723459459	7.143972973	8.828513514	10.84372973	6.351783784
399	1.105324324	3.320702703	0.634621622	0.482	0.355027027	0.691243243	0.590351351	0.484486486	0.957459459	0.518567568	1.945648649	1.177243243	1.207162162	1.931783784	3.497378378	1.862108108	3.401216216	1.465621622	1.465621622	1.579	7.331081081	3.263216216	5.857378378	6.096864865	7.336351351	5.507135135	7.062567568	5.394810811	6.920702703	2.383405405	1.900756757	3.122135135	1.498108108	1.119378378	4.644756757	1.887108108	1.613702703	1.523918919	2.040918919	3.809405405	4.396972973	6.161378378	3.999756757	6.524621622	7.741297297	7.152405405	8.960108108	11.05835135	6.491594595
400	1.223054054	3.187675676	0.704945946	0.585864865	0.36727027	0.576432432	0.481621622	0.378864865	0.895702703	0.445216216	1.92127027	1.146405405	1.077432432	2.036135135	3.543945946	1.856432432	3.23172973	1.333432432	1.333432432	1.517162162	7.244324324	3.263891892	6.009216216	6.06	7.392540541	5.456486486	6.838891892	5.432432432	6.889135135	2.385432432	2.094864865	3.12072973	1.313081081	0.896783784	4.884702703	1.932108108	1.619702703	1.401783784	2.146891892	3.794216216	4.454027027	6.37927027	4.08727027	6.627783784	7.907621622	7.369216216	9.001243243	11.29208108	6.581324324
401	1.164513514	3.069405405	0.623378378	0.435405405	0.437081081	0.490135135	0.407459459	0.299054054	0.820243243	0.310783784	2.067054054	1.223864865	1.04727027	1.982945946	3.636432432	1.853810811	3.341135135	1.331216216	1.331216216	1.619162162	7.293459459	3.279891892	5.894108108	6.211567568	7.529081081	5.536864865	7.089378378	5.600675676	6.893243243	2.373351351	1.940648649	3.26827027	1.320081081	1.000783784	4.681513514	2.040378378	1.606810811	1.601405405	2.367891892	3.911486486	4.66772973	6.329378378	4.166621622	6.862702703	7.998918919	7.399648649	9.112459459	11.45527027	6.622621622
402	1.332513514	3.383351351	0.834540541	0.567864865	0.493243243	0.835918919	0.650891892	0.499432432	1.022	0.554378378	2.056756757	1.007486486	1.063432432	2.051567568	3.545513514	1.886918919	3.328702703	1.26172973	1.26172973	1.485027027	7.169243243	3.197756757	6.015081081	6.089891892	7.497567568	5.462972973	6.995810811	5.380324324	6.587837838	2.099783784	1.972162162	3.250216216	1.346918919	0.940756757	4.954027027	2.075594595	1.767702703	1.585486486	2.292135135	4.074432432	4.741756757	6.372783784	4.182567568	6.934297297	8.079459459	7.672891892	9.277567568	11.34708108	6.652351351
403	1.094277778	3.108555556	0.650194444	0.342694444	0.491944444	0.465972222	0.373222222	0.274111111	0.772055556	0.290472222	2.308555556	1.143	1.078416667	2.109527778	3.716611111	1.896305556	3.432722222	1.333472222	1.333472222	1.675611111	7.408166667	3.391333333	6.132888889	6.40625	7.669583333	5.841194444	7.252055556	5.623472222	6.983555556	2.487694444	2.115777778	3.362777778	1.285916667	1.08875	5.031916667	2.094472222	1.710138889	1.478472222	2.170472222	4.156666667	4.639916667	6.5755	4.140777778	7.109861111	8.239361111	7.543555556	9.470305556	11.581	6.559583333
404	1.330416667	3.314583333	0.86025	0.643	0.44975	0.704583333	0.771083333	0.548416667	0.991083333	0.506333333	2.221083333	1.377083333	1.282916667	2.291833333	3.879833333	2.007666667	3.651583333	1.316	1.316	1.746083333	7.304166667	3.407083333	6.046	6.322166667	7.571416667	5.714916667	7.091583333	5.62325	6.859083333	2.34125	2.199916667	3.507666667	1.427416667	1.289166667	5.261583333	2.25	1.8675	1.85525	2.4025	4.408416667	4.812666667	6.529916667	4.321333333	7.200416667	8.233166667	7.755916667	9.599083333	11.61966667	6.731333333
405	1.169722222	3.353388889	0.902833333	0.59275	0.482361111	0.73175	0.607444444	0.49225	0.931916667	0.570166667	2.329666667	1.351277778	1.201638889	2.3025	3.955138889	2.238222222	3.700194444	1.41125	1.41125	1.903805556	7.507083333	3.367333333	6.366361111	6.276194444	7.897083333	5.866166667	7.413611111	5.574833333	6.91025	2.3385	2.237861111	3.396861111	1.554972222	1.159527778	5.268694444	2.343805556	1.868611111	1.795444444	2.4235	4.585166667	4.7485	6.775694444	4.433861111	7.360083333	8.383888889	7.914388889	9.809277778	11.85636111	6.852777778
406	1.212555556	3.310111111	0.916333333	0.514194444	0.586722222	0.700944444	0.648777778	0.633083333	1.160083333	0.594583333	2.528611111	1.496083333	1.405194444	2.429916667	4.196833333	2.120472222	4.008277778	1.519277778	1.519277778	1.952777778	7.474222222	3.426083333	6.229055556	6.369055556	7.667305556	5.808555556	7.494305556	5.742222222	7.065722222	2.375166667	2.137861111	3.451722222	1.507861111	1.068777778	5.067638889	2.194083333	1.741972222	1.777472222	2.483	4.503527778	5.024055556	7.015361111	4.400083333	7.536833333	8.630444444	7.950527778	9.989194444	11.99141667	7.083444444
407	1.229081081	3.276378378	0.92827027	0.579351351	0.554324324	0.773243243	0.706621622	0.532594595	1.026891892	0.479864865	2.427243243	1.51	1.335540541	2.399405405	4.254783784	2.125918919	3.897567568	1.448297297	1.448297297	2.059081081	7.449189189	3.427162162	6.147783784	6.357918919	7.779540541	5.791567568	7.253621622	5.713351351	6.898324324	2.252	2.126567568	3.502972973	1.437513514	1.084621622	5.248810811	2.424243243	1.812432432	1.790810811	2.468189189	4.661	4.942648649	6.910540541	4.443918919	7.691216216	8.496594595	8.046810811	10.10032432	11.96286486	6.929810811
408	1.285	3.377	1.046	0.628	0.5205	0.8285	0.5965	0.4875	1.061	0.518	2.473	1.5355	1.2585	2.544	4.196	2.1275	3.863	1.414	1.414	1.986	7.6435	3.5475	6.2575	6.5825	7.92	5.8715	7.4845	5.791	7.0265	2.398	2.286	3.6655	1.5955	1.245	5.3485	2.475	1.9645	1.874	2.5075	4.739	5.0365	7.075	4.642	7.9135	8.7425	8.2085	10.262	12.225	7.0885
409	1.189333333	3.398777778	1.002666667	0.507555556	0.598666667	0.751333333	0.723888889	0.460555556	1.070666667	0.497444444	2.698555556	1.660666667	1.421111111	2.761111111	4.436777778	2.340444444	4.098888889	1.567444444	1.567444444	2.203333333	7.475888889	3.459	6.274666667	6.619666667	8.008555556	5.777111111	7.385	5.749666667	7.068666667	2.236111111	2.365555556	3.877444444	1.709666667	1.366222222	5.703333333	2.672777778	2.004555556	2.162888889	2.724555556	5.025444444	5.031888889	7.202888889	4.680222222	8.132333333	8.728111111	8.298	10.38377778	12.40277778	7.173333333
410	1.255222222	3.483638889	1.039111111	0.661527778	0.654222222	0.829777778	0.689555556	0.433833333	1.249444444	0.608111111	2.858694444	1.728416667	1.44275	2.864416667	4.525138889	2.365138889	4.387972222	1.602083333	1.602083333	2.302888889	7.620222222	3.597444444	6.317027778	6.603666667	7.964611111	5.874277778	7.505444444	5.899472222	7.03425	2.163083333	2.239722222	3.780805556	1.641277778	1.283194444	5.44525	2.618666667	1.885388889	1.961833333	2.548861111	4.910722222	5.176638889	7.150222222	4.688805556	8.447611111	8.881361111	8.554027778	10.55261111	12.65108333	7.190805556
411	1.364916667	3.449333333	1.170555556	0.781222222	0.619694444	0.961805556	0.722027778	0.567111111	1.249361111	0.615	2.850333333	1.784472222	1.491583333	2.956166667	4.637833333	2.312611111	4.399	1.603083333	1.603083333	2.242833333	7.522722222	3.446388889	6.352861111	6.615888889	7.973861111	5.987861111	7.425	5.906388889	6.961833333	2.209916667	2.334388889	3.995416667	1.675472222	1.304277778	5.723333333	2.737888889	2.025583333	2.113111111	2.771666667	5.246861111	5.413111111	7.462	4.867472222	8.721194444	9.064888889	8.681638889	10.74030556	12.79944444	7.367638889
412	1.400945946	3.50372973	1.223405405	0.761297297	0.677621622	0.858864865	0.893783784	0.649351351	1.339945946	0.637243243	2.980108108	1.895405405	1.518594595	2.951486486	4.740324324	2.353135135	4.450945946	1.601918919	1.601918919	2.380027027	7.616054054	3.576189189	6.455378378	6.808540541	8.21972973	6.003351351	7.608162162	5.968432432	7.069027027	2.345216216	2.316324324	3.934972973	1.644972973	1.276324324	5.777081081	2.827837838	2.075918919	2.148810811	2.780594595	5.305594595	5.246945946	7.49372973	4.703135135	8.799324324	9.000135135	8.787540541	10.72648649	12.83016216	7.333405405
413	1.318135135	3.46727027	1.321837838	0.759972973	0.651567568	0.875162162	0.882486486	0.676432432	1.240837838	0.641513514	3.089135135	2.028864865	1.543432432	3.084189189	4.932459459	2.488432432	4.620810811	1.739702703	1.739702703	2.561837838	7.581459459	3.572702703	6.443486486	6.654648649	8.127351351	5.896972973	7.474297297	5.980135135	6.996216216	2.281108108	2.421648649	3.989027027	1.867486486	1.350297297	5.810405405	2.978378378	2.123108108	2.393756757	2.83727027	5.449081081	5.320540541	7.645351351	4.857189189	9.167378378	9.067459459	8.871	10.9607027	12.93745946	7.492513514
414	1.335054054	3.548108108	1.260027027	0.764108108	0.760648649	0.908135135	0.853243243	0.628702703	1.310675676	0.674297297	3.12972973	2.066351351	1.557621622	3.188027027	5.054189189	2.476540541	4.690864865	1.687459459	1.687459459	2.532918919	7.735108108	3.624540541	6.537945946	6.85	8.129081081	5.954162162	7.708324324	5.991567568	7.118648649	2.370135135	2.397891892	4.193108108	1.858837838	1.471594595	5.922135135	2.975459459	2.116135135	2.369756757	2.767918919	5.540972973	5.475351351	7.897621622	5.061405405	9.434216216	9.407243243	9.225	11.21313514	13.31945946	7.664243243
415	1.369527778	3.62975	1.358305556	0.706888889	0.728694444	1.025666667	0.87625	0.689194444	1.30475	0.800861111	3.265083333	2.124333333	1.636138889	3.337527778	5.041388889	2.567	4.78175	1.778138889	1.778138889	2.763833333	7.74825	3.569138889	6.535472222	6.828388889	8.357694444	5.989972222	7.746222222	6.048694444	7.076388889	2.312555556	2.468472222	4.268361111	1.820111111	1.437944444	6.158277778	3.102111111	2.253777778	2.509638889	2.943722222	5.666361111	5.50275	7.971111111	5.041722222	9.674805556	9.537888889	9.223527778	11.22630556	13.35027778	7.646833333
416	1.460513514	3.681216216	1.522135135	0.919162162	0.818405405	1.119486486	0.962513514	0.814810811	1.457567568	0.725432432	3.506945946	2.403108108	1.742756757	3.547783784	5.244459459	2.751432432	5.046513514	1.978540541	1.978540541	2.976567568	7.841891892	3.658216216	6.655702703	6.975621622	8.375486486	6.091891892	7.878675676	6.136513514	7.178243243	2.301540541	2.498594595	4.360297297	1.819540541	1.404135135	6.055324324	3.182189189	2.167459459	2.489162162	2.953702703	5.974405405	5.652864865	8.262810811	5.187459459	9.979810811	9.647459459	9.436621622	11.492	13.60018919	7.842216216
417	1.414111111	3.712222222	1.492333333	0.845	0.859	1.193333333	0.997333333	0.772111111	1.486222222	0.748222222	3.514555556	2.390111111	1.815	3.613333333	5.318777778	2.798222222	5.107111111	1.989333333	1.989333333	2.968333333	7.938555556	3.783	6.908444444	7.123666667	8.498333333	6.146888889	7.902666667	6.249222222	7.238444444	2.446	2.591	4.372777778	1.925111111	1.497222222	6.136888889	3.206222222	2.201666667	2.559222222	2.925222222	6.119	5.845444444	8.228666667	5.328666667	10.21377778	9.858666667	9.575444444	11.66444444	13.60855556	7.906333333
418	1.47125	3.654305556	1.596222222	0.930861111	0.799555556	1.216805556	1.044861111	0.870444444	1.602972222	0.789916667	3.532138889	2.232	1.712527778	3.587722222	5.502805556	2.742305556	5.080388889	1.836416667	1.836416667	3.062972222	7.798111111	3.726527778	6.765222222	6.921777778	8.497166667	6.1015	7.888777778	6.152805556	7.165305556	2.347777778	2.627416667	4.440416667	1.978916667	1.54425	6.324055556	3.372333333	2.240555556	2.789277778	3.173444444	6.274611111	5.864694444	8.359277778	5.347416667	10.51036111	9.888805556	9.640805556	11.79722222	13.76191667	7.972444444
419	1.430243243	3.639702703	1.607	0.830027027	0.831081081	1.123837838	1.03127027	0.860432432	1.527162162	0.782837838	3.579135135	2.489459459	1.843675676	3.685567568	5.593837838	2.821351351	5.273405405	1.841459459	1.841459459	3.099243243	7.870297297	3.748567568	6.701540541	6.907702703	8.389459459	6.050324324	7.827405405	6.109216216	7.165594595	2.222810811	2.505540541	4.348297297	1.928756757	1.48772973	6.200054054	3.455135135	2.284081081	2.681540541	2.989891892	6.317459459	5.842135135	8.540108108	5.361972973	10.77232432	9.919459459	9.693	11.93264865	13.78608108	7.998864865
420	1.546666667	3.788	1.694333333	0.914666667	0.931333333	1.319333333	1.116666667	0.929666667	1.619	0.966333333	3.728	2.594333333	2.004666667	3.877	5.744	2.929333333	5.472	2.012	2.012	3.260666667	7.713666667	3.730666667	6.664	6.896	8.463333333	6.104	7.866333333	6.137333333	7.11	2.343	2.700666667	4.521	2.057666667	1.582333333	6.451	3.721666667	2.359	2.874333333	3.153666667	6.447333333	5.916	8.582666667	5.366666667	10.94033333	9.937333333	9.797	11.98866667	13.975	8.157666667
421	1.37427027	3.540513514	1.722756757	0.896702703	0.88372973	1.146783784	0.979054054	0.804378378	1.569351351	0.802081081	3.928027027	2.661864865	2.005594595	3.934135135	5.837972973	2.979648649	5.502216216	2.088945946	2.088945946	3.305054054	7.786972973	3.681432432	6.722918919	6.857945946	8.405837838	6.096972973	7.861621622	6.233405405	7.052378378	2.235648649	2.687594595	4.413324324	1.956459459	1.558756757	6.321189189	3.511297297	2.343297297	2.816054054	3.018810811	6.489027027	5.894972973	8.628621622	5.481189189	11.174	10.03232432	9.800297297	12.1937027	13.94394595	8.082135135
422	1.522459459	3.752135135	1.821702703	0.937486486	0.958081081	1.306189189	1.108945946	0.942459459	1.681081081	0.969837838	3.998945946	2.766162162	2.091810811	3.961081081	5.970945946	3.074972973	5.60627027	2.124783784	2.124783784	3.444027027	7.691675676	3.609513514	6.645945946	6.859216216	8.340135135	6.040972973	7.831648649	6.151675676	7.01272973	2.159972973	2.707081081	4.619351351	1.999972973	1.700864865	6.497162162	3.71627027	2.378972973	2.969567568	3.177135135	6.652378378	5.994432432	8.76827027	5.48327027	11.4232973	10.14018919	9.987621622	12.19337838	14.07767568	8.153648649
423	1.492162162	3.71572973	1.818459459	0.903675676	1.003783784	1.351108108	1.095486486	0.952	1.708	0.994702703	4.038216216	2.830027027	2.058297297	4.070972973	6.002540541	3.046864865	5.668918919	2.119567568	2.119567568	3.495081081	7.700351351	3.718486486	6.661243243	6.851810811	8.327216216	5.984837838	7.833459459	6.143891892	6.996081081	2.238459459	2.689378378	4.586594595	2.08972973	1.640837838	6.528783784	3.732216216	2.369351351	3.051702703	3.177918919	6.749594595	6.086054054	8.934540541	5.620216216	11.68578378	10.22737838	10.05062162	12.28572973	14.22843243	8.234189189
424	1.49525	3.615666667	1.823944444	0.894805556	0.984472222	1.349166667	1.116416667	0.942555556	1.715777778	0.990777778	4.142333333	2.9405	2.156638889	4.12325	6.086388889	3.119194444	5.751722222	2.190305556	2.190305556	3.651333333	7.707	3.684277778	6.651055556	6.832527778	8.270805556	6.008527778	7.801444444	6.142472222	6.948805556	2.249527778	2.711777778	4.568777778	2.072527778	1.683444444	6.521194444	3.837638889	2.458805556	3.099694444	3.208722222	6.919833333	6.134222222	8.921805556	5.584277778	11.91202778	10.17844444	10.17544444	12.40658333	14.13808333	8.220916667
425	1.559944444	3.898555556	1.883777778	0.976833333	1.0275	1.428722222	1.128944444	1.039222222	1.773	1.065388889	4.285944444	3.108444444	2.168	4.302611111	6.307611111	3.326944444	5.967111111	2.272222222	2.272222222	3.769055556	7.795666667	3.728944444	6.802944444	6.860833333	8.3525	6	7.806944444	6.149	6.905888889	2.235666667	2.870055556	4.859222222	2.2305	1.7765	6.869555556	3.995944444	2.494666667	3.250833333	3.326777778	7.066666667	6.181833333	9.138944444	5.675388889	12.21283333	10.446	10.31166667	12.57977778	14.47783333	8.468444444
426	1.543583333	3.860972222	1.999333333	0.979916667	1.1125	1.424611111	1.209694444	1.079138889	1.861888889	1.0925	4.366777778	3.170777778	2.239833333	4.364194444	6.393833333	3.317388889	6.061472222	2.3055	2.3055	3.855416667	7.843527778	3.788111111	6.852166667	6.979888889	8.406861111	6.051666667	7.905722222	6.220555556	6.973694444	2.285805556	2.749111111	4.881805556	2.277194444	1.801638889	6.898833333	4.079722222	2.581777778	3.340583333	3.386138889	7.307805556	6.305277778	9.360944444	5.855333333	12.51947222	10.59797222	10.50269444	12.77077778	14.66788889	8.505638889
427	1.514777778	3.806666667	2.003666667	0.964111111	1.046222222	1.449666667	1.189444444	1.047888889	1.831	1.126666667	4.494111111	3.268111111	2.358666667	4.451444444	6.525222222	3.316222222	6.097888889	2.310111111	2.310111111	3.946	7.712888889	3.730222222	6.75	6.879111111	8.312666667	5.995666667	7.821333333	6.138333333	6.962333333	2.209333333	2.826444444	4.782222222	2.213555556	1.793888889	6.777111111	4.059666667	2.561666667	3.347333333	3.324333333	7.365111111	6.385	9.383444444	5.833444444	12.67588889	10.58677778	10.49444444	12.855	14.76322222	8.539444444
428	1.598277778	3.968222222	2.013361111	1.005916667	1.120805556	1.58975	1.221083333	1.069305556	1.892527778	1.194722222	4.607083333	3.382166667	2.386194444	4.621944444	6.622055556	3.460944444	6.301333333	2.395388889	2.395388889	4.069111111	7.841583333	3.788472222	6.777166667	6.933055556	8.322027778	6.001111111	7.938111111	6.242416667	6.937083333	2.265888889	2.874777778	5.014722222	2.336777778	1.860194444	7.089972222	4.268333333	2.621583333	3.4605	3.485055556	7.581388889	6.428305556	9.548805556	5.859722222	12.98427778	10.73158333	10.71083333	13.06766667	14.98294444	8.670638889
429	1.702	4.130166667	2.037277778	0.984444444	1.140555556	1.610944444	1.2725	1.108666667	1.948277778	1.205611111	4.741555556	3.538777778	2.469777778	4.772111111	6.752888889	3.615944444	6.488222222	2.482388889	2.482388889	4.247833333	7.851722222	3.762277778	6.854611111	6.955388889	8.357055556	6.110055556	7.926166667	6.267111111	6.951166667	2.270555556	2.994722222	5.127833333	2.376	1.921555556	7.316833333	4.368444444	2.627055556	3.604833333	3.561444444	7.772277778	6.575111111	9.699388889	5.992722222	13.32627778	10.903	10.85916667	13.11761111	15.26655556	8.832388889
430	1.677361111	4.172111111	2.112222222	1.026388889	1.160166667	1.658916667	1.210888889	1.167166667	1.972583333	1.338666667	4.929222222	3.751083333	2.5325	4.968666667	6.9305	3.792527778	6.692	2.571805556	2.571805556	4.411666667	7.940305556	3.847805556	6.91925	6.998277778	8.464833333	6.141472222	8.131027778	6.340333333	7.059388889	2.341861111	3.083611111	5.32575	2.455694444	1.936916667	7.505777778	4.530916667	2.705083333	3.637916667	3.633055556	8.081111111	6.683	9.939194444	6.097833333	13.68727778	11.10244444	11.04611111	13.47502778	15.54652778	9.045333333
431	1.652666667	4.103666667	2.177	1.022222222	1.190222222	1.621777778	1.283444444	1.117333333	2.042111111	1.317	5.049	3.831111111	2.662333333	5.042777778	7.125111111	3.838888889	6.719222222	2.595333333	2.595333333	4.518222222	7.930666667	3.812888889	6.999888889	7.045888889	8.512	6.123333333	8.038111111	6.386444444	7.035333333	2.298666667	3.156111111	5.453333333	2.496444444	2.027666667	7.598444444	4.686666667	2.809555556	3.789888889	3.701111111	8.285555556	6.712888889	10.04911111	6.212111111	13.94555556	11.239	11.23433333	13.57322222	15.68588889	9.198555556
432	1.617916667	4.064638889	2.25125	1.064805556	1.166638889	1.734833333	1.325305556	1.203083333	2.092055556	1.376111111	5.082305556	3.990694444	2.761611111	5.139555556	7.192861111	3.825111111	6.851583333	2.64725	2.64725	4.558694444	7.968722222	3.875277778	7.064944444	7.081083333	8.548555556	6.261972222	8.160805556	6.411638889	7.097527778	2.291666667	3.042916667	5.393861111	2.500222222	2.006611111	7.657944444	4.645805556	2.878944444	3.843361111	3.733472222	8.475611111	6.902666667	10.26597222	6.239555556	14.34411111	11.33394444	11.39127778	13.78177778	15.99841667	9.190527778
433	1.773111111	4.204277778	2.357611111	1.166777778	1.325111111	1.760555556	1.424555556	1.318833333	2.153944444	1.422611111	5.247722222	4.079611111	2.822777778	5.269722222	7.230666667	3.942722222	7.037722222	2.746666667	2.746666667	4.656555556	8.043722222	3.826111111	6.971444444	7.055055556	8.455611111	6.116555556	8.077277778	6.363833333	7.045611111	2.317722222	3.182111111	5.421888889	2.557611111	2.0575	7.737388889	4.837277778	2.877333333	3.907555556	3.770555556	8.674444444	6.887388889	10.32855556	6.333277778	14.48588889	11.39844444	11.41238889	13.87294444	16.04344444	9.170722222
434	1.700459459	4.232108108	2.322567568	1.068351351	1.218378378	1.782378378	1.312513514	1.233783784	2.132648649	1.411567568	5.406432432	4.267513514	2.786810811	5.405162162	7.496324324	4.100783784	7.188675676	2.859837838	2.859837838	4.830189189	7.872648649	3.861783784	6.894405405	7.041405405	8.437540541	6.123810811	8.075135135	6.354108108	6.988594595	2.374891892	3.216297297	5.569	2.575837838	2.131378378	7.842459459	4.898945946	2.916405405	3.995864865	3.855432432	8.85527027	7.030783784	10.45791892	6.471189189	14.76091892	11.60945946	11.53891892	14.00875676	16.24113514	9.390918919
435	1.656333333	4.084833333	2.285833333	1.042083333	1.222166667	1.721583333	1.398083333	1.210166667	2.131583333	1.431666667	5.455833333	4.3275	2.924083333	5.459916667	7.503833333	4.072833333	7.216166667	2.8195	2.8195	4.928083333	7.85175	3.80725	6.916916667	7.02625	8.411833333	6.088666667	8.07975	6.399916667	7.006666667	2.255166667	3.213583333	5.487333333	2.565416667	2.120166667	7.847333333	4.923833333	2.940583333	4.044916667	3.843833333	8.989333333	7.019833333	10.49908333	6.468	14.91583333	11.54191667	11.67833333	14.11641667	16.29866667	9.360916667
436	1.698	4.122333333	2.377666667	1.093	1.202	1.838666667	1.388666667	1.276333333	2.166666667	1.497666667	5.512	4.426666667	2.921333333	5.448666667	7.577	4.052333333	7.236666667	2.826666667	2.826666667	4.933666667	7.823666667	3.789	6.893	6.934333333	8.341666667	6.064	7.902333333	6.260333333	6.926666667	2.227333333	3.256	5.469333333	2.586666667	2.140333333	7.834666667	4.954333333	2.999	4.118333333	3.870333333	9.08	7.098666667	10.563	6.576333333	15.012	11.57133333	11.68033333	14.12333333	16.28733333	9.333666667
437	1.696583333	4.251416667	2.322833333	1.146416667	1.277833333	1.86325	1.414666667	1.254333333	2.203083333	1.503916667	5.539333333	4.541583333	2.951416667	5.5465	7.5345	4.18525	7.367583333	2.92175	2.92175	4.985166667	7.8655	3.860583333	6.912916667	7.027416667	8.45	6.103583333	8.054166667	6.3615	7.041166667	2.368166667	3.244666667	5.61725	2.566083333	2.123083333	7.897666667	5.02275	3.003666667	4.151583333	3.884916667	9.21425	7.04275	10.57191667	6.536	15.15858333	11.71291667	11.65575	14.156	16.39316667	9.482083333
438	1.813297297	4.341945946	2.425972973	1.185135135	1.366918919	1.955756757	1.411162162	1.333216216	2.288918919	1.558945946	5.719108108	4.729810811	3.026918919	5.645513514	7.750351351	4.30827027	7.504621622	2.943918919	2.943918919	5.126837838	7.867864865	3.782027027	6.883135135	7.008189189	8.384648649	6.043945946	8.014891892	6.399216216	6.937054054	2.33072973	3.322513514	5.836945946	2.731378378	2.218756757	8.126945946	5.191378378	3.012189189	4.308108108	4.060621622	9.508027027	7.161459459	10.83572973	6.647594595	15.52578378	11.93162162	11.88408108	14.41913514	16.83324324	9.584513514
439	1.787	4.298333333	2.378444444	1.162944444	1.347833333	1.944444444	1.446444444	1.329055556	2.247888889	1.569611111	5.8225	4.864388889	3.137166667	5.840222222	7.893388889	4.412222222	7.672055556	3.0125	3.0125	5.265166667	7.949833333	3.765777778	6.921611111	7.004166667	8.365722222	6.130611111	8.033722222	6.397555556	6.962333333	2.294333333	3.360388889	5.885388889	2.799666667	2.297722222	8.224666667	5.287777778	3.068833333	4.328833333	4.125888889	9.685777778	7.245833333	10.91488889	6.631777778	15.779	11.86983333	11.99338889	14.45216667	16.91961111	9.715444444
440	1.811444444	4.327138889	2.471055556	1.1315	1.375083333	1.944916667	1.452388889	1.363555556	2.312277778	1.641444444	5.858138889	4.860722222	3.121972222	5.776138889	7.857055556	4.315194444	7.577138889	3.021916667	3.021916667	5.257611111	7.929555556	3.882472222	6.883416667	6.961	8.424194444	6.083333333	8.048277778	6.36725	6.923444444	2.282388889	3.380194444	5.874194444	2.723	2.319055556	8.238722222	5.308194444	3.04325	4.392666667	4.122138889	9.818583333	7.360416667	11.06577778	6.772638889	15.96502778	12.07508333	12.05422222	14.63552778	16.99780556	9.727583333
441	1.801567568	4.276513514	2.542837838	1.188891892	1.444891892	1.992540541	1.551108108	1.398324324	2.347027027	1.709432432	5.971162162	4.985	3.178081081	5.881	8.020405405	4.425486486	7.712783784	3.060864865	3.060864865	5.324540541	7.925513514	3.870162162	6.870459459	6.904837838	8.344594595	6.051756757	8.050864865	6.380189189	6.941081081	2.277648649	3.456540541	5.856675676	2.761864865	2.306810811	8.261405405	5.386864865	3.142189189	4.456972973	4.083027027	9.969216216	7.317513514	11.03	6.740702703	16.08562162	12.04789189	12.17510811	14.63724324	17.14978378	9.695621622
442	1.746777778	4.203666667	2.423555556	1.129333333	1.364222222	1.970666667	1.435666667	1.331777778	2.289666667	1.675333333	6.143111111	5.212222222	3.328	5.982888889	8.189666667	4.528222222	7.870222222	3.174444444	3.174444444	5.467666667	7.821111111	3.850444444	6.914	6.926333333	8.391333333	6.016666667	8.046888889	6.387111111	6.939111111	2.308555556	3.388666667	5.899222222	2.762	2.267222222	8.318777778	5.406	3.162111111	4.474	4.180777778	9.992444444	7.481777778	11.20533333	6.910777778	16.25811111	12.14944444	12.24266667	14.73966667	17.22666667	9.885444444
443	1.784333333	4.222	2.469	1.167666667	1.370666667	2.026666667	1.523333333	1.379666667	2.318666667	1.663666667	6.142333333	5.259	3.355333333	6.042666667	8.181666667	4.522666667	7.894666667	3.182333333	3.182333333	5.508666667	7.788333333	3.768333333	6.862666667	6.894	8.244333333	6.003333333	7.941	6.345	6.875333333	2.295333333	3.374333333	5.837333333	2.759333333	2.292333333	8.198666667	5.398	3.164333333	4.510333333	4.140333333	10.03866667	7.416	11.225	6.874333333	16.36033333	12.207	12.195	14.75766667	17.33366667	9.838
444	1.789	4.242916667	2.540833333	1.145583333	1.40825	2.021583333	1.49025	1.387666667	2.35275	1.690833333	6.134916667	5.351583333	3.381916667	6.099833333	8.187916667	4.525	7.915916667	3.1485	3.1485	5.5885	7.790333333	3.798083333	6.842916667	6.810333333	8.21225	5.93275	7.934166667	6.253666667	6.815	2.251833333	3.410416667	5.897416667	2.785666667	2.282166667	8.301	5.481583333	3.177	4.569916667	4.142416667	10.2065	7.4585	11.28225	6.913333333	16.52691667	12.17841667	12.30475	14.87233333	17.36616667	9.8555
445	1.875888889	4.431611111	2.497666667	1.201527778	1.404805556	2.140444444	1.545611111	1.418944444	2.407333333	1.728861111	6.345111111	5.460138889	3.446194444	6.325944444	8.364888889	4.7055	8.096472222	3.276916667	3.276916667	5.707861111	7.931	3.867861111	6.946166667	6.992638889	8.342	6.034166667	8.04575	6.368888889	6.960361111	2.359166667	3.537444444	6.263388889	2.924777778	2.435222222	8.701638889	5.685083333	3.264888889	4.679555556	4.32375	10.45505556	7.635361111	11.42136111	7.03325	16.67447222	12.43933333	12.39933333	15.0665	17.78972222	10.17552778
446	1.855111111	4.448	2.637444444	1.201555556	1.523222222	2.132055556	1.560777778	1.464722222	2.425	1.759611111	6.4455	5.679	3.482611111	6.251111111	8.459388889	4.764222222	8.180555556	3.304444444	3.304444444	5.808777778	7.876611111	3.8185	6.906111111	6.829944444	8.3645	6.007944444	8.072055556	6.3625	6.929277778	2.290833333	3.542722222	6.239055556	3.052777778	2.424111111	8.708888889	5.684222222	3.268666667	4.811666667	4.396611111	10.69644444	7.729722222	11.61961111	7.063777778	17.01505556	12.47222222	12.532	15.16411111	17.88866667	10.1355
447	1.855	4.374277778	2.656722222	1.225722222	1.467555556	2.118722222	1.583111111	1.450222222	2.503111111	1.755944444	6.514388889	5.7765	3.593666667	6.416277778	8.525055556	4.769055556	8.284	3.365833333	3.365833333	5.893722222	7.886333333	3.869388889	6.977277778	6.903666667	8.285888889	6.043611111	8.103277778	6.383444444	6.878166667	2.276888889	3.638055556	6.219444444	2.969444444	2.4365	8.746333333	5.786888889	3.3335	4.8665	4.381611111	10.75955556	7.742	11.6735	7.176166667	17.20311111	12.59766667	12.67394444	15.29344444	17.99444444	10.23183333
448	1.8575	4.271	2.655	1.2255	1.4495	2.145	1.5875	1.4765	2.5165	1.7915	6.518	5.7545	3.6105	6.409	8.537	4.712	8.283	3.302	3.302	5.884	7.759	3.8105	6.86	6.8365	8.25	5.972	7.944	6.3435	6.835	2.2825	3.5525	6.0695	3.001	2.428	8.626	5.823	3.354	4.917	4.4085	10.932	7.6865	11.656	7.1945	17.1915	12.505	12.6135	15.32	17.901	10.1555
449	1.80775	4.31275	2.6635	1.2185	1.45775	2.1685	1.59825	1.50825	2.51875	1.827	6.49975	5.788	3.6105	6.35475	8.50925	4.7045	8.28525	3.29475	3.29475	5.92725	7.669	3.76125	6.848	6.811	8.11925	5.8835	7.8715	6.25625	6.776	2.2405	3.5635	6.0565	2.9415	2.4005	8.6205	5.7845	3.325	4.93025	4.32975	10.86675	7.799	11.67025	7.18525	17.32125	12.53725	12.7095	15.402	17.96425	10.14225
450	1.88475	4.407861111	2.640388889	1.241333333	1.513916667	2.237944444	1.616194444	1.562305556	2.594138889	1.835527778	6.617138889	5.87475	3.613027778	6.466916667	8.632527778	4.833833333	8.373388889	3.424	3.424	5.983083333	7.749444444	3.859527778	6.915972222	6.843	8.16275	5.939277778	7.94125	6.267611111	6.792527778	2.257416667	3.524583333	6.274166667	2.992416667	2.410722222	8.801138889	5.869944444	3.3365	4.877416667	4.41575	11.04480556	7.791972222	11.78311111	7.203916667	17.38152778	12.6165	12.73094444	15.39583333	18.13030556	10.3305
451	1.93175	4.491527778	2.746277778	1.300527778	1.523861111	2.296805556	1.640833333	1.542277778	2.594555556	1.848472222	6.82325	6.066388889	3.755194444	6.652111111	8.749972222	4.972472222	8.557194444	3.523861111	3.523861111	6.133361111	7.885305556	3.849194444	6.911361111	6.868638889	8.259694444	5.925277778	7.991555556	6.314722222	6.739416667	2.335277778	3.626222222	6.506722222	3.097388889	2.572333333	9.077527778	6.092944444	3.384194444	5.075583333	4.546111111	11.24405556	7.908833333	11.93791667	7.282027778	17.636	12.74791667	12.85197222	15.521	18.46461111	10.41480556
452	1.999333333	4.6005	2.77175	1.38075	1.589583333	2.353333333	1.725	1.626333333	2.689166667	1.87625	6.861916667	6.201916667	3.779833333	6.748916667	8.805833333	5.059583333	8.634916667	3.489	3.489	6.166666667	7.929416667	3.820666667	6.937583333	6.932416667	8.285833333	5.986583333	8.065916667	6.401333333	6.793916667	2.38075	3.7635	6.556333333	3.143416667	2.544	9.273916667	6.18325	3.46425	5.127	4.630416667	11.41775	7.986083333	12.02458333	7.364166667	17.8245	12.95933333	12.9495	15.69075	18.69033333	10.57975
453	2.027243243	4.600918919	2.837945946	1.392378378	1.675405405	2.396324324	1.70727027	1.622405405	2.744540541	1.953378378	6.953189189	6.329432432	3.838135135	6.829972973	8.866783784	5.077702703	8.749324324	3.564675676	3.564675676	6.260054054	7.881594595	3.80272973	6.937216216	6.944162162	8.328162162	6.058081081	8.061405405	6.387621622	6.819378378	2.323108108	3.808432432	6.626648649	3.140594595	2.586648649	9.338594595	6.323054054	3.539216216	5.258918919	4.727459459	11.65048649	8.076648649	12.16640541	7.430891892	18.06689189	12.96494595	13.09937838	15.85897297	18.79808108	10.64975676
454	1.990444444	4.673777778	2.867222222	1.390333333	1.643555556	2.474888889	1.758333333	1.710333333	2.755444444	2.012777778	6.953555556	6.383777778	3.952555556	6.926111111	8.992666667	5.143111111	8.848444444	3.648888889	3.648888889	6.443444444	7.965	3.844444444	7.000555556	6.892555556	8.325	5.999222222	8.068222222	6.382444444	6.920777778	2.284666667	3.884555556	6.712666667	3.312	2.654444444	9.511888889	6.404444444	3.609111111	5.331888889	4.764222222	11.91944444	8.139	12.289	7.644111111	18.31266667	13.11944444	13.23344444	15.98155556	18.98966667	10.69377778
455	1.966	4.446777778	2.849666667	1.284	1.557666667	2.306444444	1.703777778	1.634333333	2.683666667	1.963222222	7.1	6.475666667	3.959444444	6.899444444	9.061777778	5.074888889	8.936	3.547666667	3.547666667	6.443888889	7.816222222	3.864777778	6.984777778	6.943222222	8.372444444	6.036555556	8.04	6.434666667	6.824	2.420111111	3.888666667	6.533777778	3.238444444	2.606111111	9.265111111	6.301444444	3.677555556	5.387333333	4.720555556	11.88244444	8.118777778	12.26177778	7.475777778	18.28088889	13.048	13.12288889	16.05188889	18.87488889	10.63488889
456	2.002666667	4.604666667	2.923666667	1.393	1.689	2.448333333	1.741	1.719666667	2.794333333	1.989333333	7.080666667	6.518666667	3.908	6.923	9.031333333	5.156	8.948333333	3.545	3.545	6.439666667	7.821666667	3.838	6.949	6.857	8.242666667	5.95	8.060666667	6.334666667	6.789	2.288	3.844666667	6.636666667	3.249666667	2.643	9.537666667	6.467	3.634333333	5.438666667	4.8	11.97733333	8.143333333	12.37933333	7.533666667	18.40966667	13.12866667	13.22233333	16.13	19.13233333	10.75466667
457	2.034888889	4.706	2.944	1.439888889	1.763	2.517777778	1.811666667	1.748777778	2.814888889	2.061666667	7.196	6.597	4.020444444	7.024555556	9.220777778	5.241666667	9.023444444	3.686555556	3.686555556	6.505666667	7.936444444	3.874222222	6.998222222	6.953111111	8.268777778	6.016555556	8.133222222	6.381333333	6.836	2.383	4.008444444	6.886444444	3.368111111	2.761888889	9.737666667	6.577777778	3.694222222	5.538888889	4.931555556	12.17888889	8.277111111	12.45266667	7.648888889	18.58877778	13.26144444	13.42855556	16.28855556	19.38877778	10.90911111
458	2.094111111	4.710888889	2.974444444	1.418222222	1.694555556	2.533111111	1.820333333	1.783777778	2.864444444	2.061666667	7.227444444	6.683	3.997555556	7.116444444	9.180333333	5.249444444	9.051666667	3.653	3.653	6.494111111	7.925	3.872777778	6.961888889	6.938222222	8.346555556	6.012666667	8.077666667	6.497333333	6.782111111	2.368777778	4.013222222	6.903222222	3.363222222	2.777444444	9.780111111	6.635222222	3.766555556	5.565888889	4.974888889	12.41244444	8.338111111	12.537	7.619222222	18.63211111	13.31422222	13.42266667	16.26433333	19.45922222	10.908
459	2.075	4.674	2.982	1.457	1.794	2.565	1.844	1.792	2.882	2.063	7.333	6.805	4.046	7.166	9.262	5.338	9.2	3.66	3.66	6.648	7.886	3.852	6.987	7.019	8.245	6.057	8.136	6.383	6.819	2.375	4.1	6.926	3.485	2.836	9.908	6.762	3.783	5.694	5.102	12.599	8.348	12.687	7.754	18.817	13.425	13.485	16.405	19.654	11.024
460	2.065111111	4.629222222	2.964111111	1.389444444	1.730666667	2.502222222	1.808111111	1.672666667	2.830222222	2.055222222	7.388888889	6.912222222	4.142	7.329777778	9.383333333	5.349777778	9.232333333	3.631444444	3.631444444	6.731888889	7.854666667	3.817888889	6.972444444	6.941	8.326222222	6.029888889	8.078888889	6.366333333	6.796111111	2.363555556	4.037222222	6.876333333	3.418333333	2.760666667	9.927777778	6.759444444	3.757333333	5.695111111	5.051777778	12.53344444	8.433111111	12.74855556	7.849888889	19.00944444	13.52722222	13.57988889	16.53344444	19.70288889	11.07522222
461	2.054833333	4.610583333	2.995083333	1.43425	1.679416667	2.541583333	1.796416667	1.745166667	2.831416667	2.054583333	7.51275	6.94075	4.183833333	7.290083333	9.45675	5.388416667	9.303666667	3.772166667	3.772166667	6.795333333	7.8615	3.877583333	6.96	6.894166667	8.257833333	5.9165	8.062	6.386416667	6.771416667	2.367833333	4.0115	6.815833333	3.385166667	2.708583333	9.810583333	6.7435	3.760583333	5.670916667	5.036416667	12.67408333	8.48375	12.73783333	7.836916667	19.07641667	13.52125	13.60233333	16.477	19.72841667	10.98925
462	1.963166667	4.4335	2.972611111	1.45475	1.7195	2.469611111	1.788972222	1.743083333	2.807	2.023861111	7.403583333	6.911027778	4.135694444	7.140666667	9.328722222	5.288527778	9.18675	3.68625	3.68625	6.746611111	7.702444444	3.797	6.871944444	6.726138889	8.101916667	5.840222222	7.890916667	6.268111111	6.661222222	2.27875	3.981638889	6.738055556	3.376166667	2.718	9.629611111	6.661805556	3.769916667	5.731361111	4.970138889	12.60152778	8.413	12.66836111	7.766888889	18.9845	13.36022222	13.49175	16.44086111	19.60430556	10.89025
463	1.989444444	4.403055556	2.9575	1.402444444	1.66925	2.416	1.789194444	1.704388889	2.782166667	2.015166667	7.393916667	6.908777778	4.119611111	7.163472222	9.256722222	5.221472222	9.168944444	3.704722222	3.704722222	6.715888889	7.532888889	3.761388889	6.762972222	6.672111111	7.999305556	5.754527778	7.833611111	6.155	6.608666667	2.236111111	3.912833333	6.5785	3.291638889	2.661527778	9.442055556	6.58775	3.680388889	5.650333333	4.884416667	12.54633333	8.305083333	12.54955556	7.687972222	18.89880556	13.26902778	13.38505556	16.271	19.39144444	10.78288889
464	2.152583333	4.894333333	3.00175	1.439333333	1.784166667	2.694416667	1.8495	1.788583333	2.86125	2.064	7.57175	7.109916667	4.229583333	7.448916667	9.552166667	5.5805	9.430166667	3.809083333	3.809083333	6.825333333	7.949583333	3.832166667	6.850833333	6.8375	8.132583333	5.933083333	7.98175	6.244666667	6.691083333	2.429083333	4.14275	7.303083333	3.552666667	2.842416667	10.345	6.97275	3.78725	5.743416667	5.142166667	12.79958333	8.513416667	12.88025	7.878	19.22241667	13.60466667	13.6945	16.63841667	20.33716667	11.33008333
465	2.133142857	4.856285714	3.073714286	1.469142857	1.775	2.743714286	1.890142857	1.824	2.906285714	2.104285714	7.676428571	7.242571429	4.289428571	7.544	9.652	5.641857143	9.605142857	3.851428571	3.851428571	6.954285714	7.980857143	3.796857143	6.947	6.901857143	8.157714286	5.971571429	8.032	6.350571429	6.760857143	2.372142857	4.196142857	7.334857143	3.601428571	2.878857143	10.38242857	7.081	3.872	5.902714286	5.168	13.12842857	8.610285714	12.99942857	7.947	19.44242857	13.76357143	13.79142857	16.76742857	20.41471429	11.29328571
466	2.11	4.768	3.1055	1.481	1.8	2.6705	1.8815	1.8005	2.9995	2.1535	7.7355	7.344	4.3855	7.576	9.6815	5.644	9.6645	3.854	3.854	7.053	7.897	3.8435	6.882	6.8575	8.0945	5.9385	8.024	6.339	6.6455	2.3555	4.196	7.2395	3.5825	2.8835	10.218	7.132	3.942	5.9695	5.2185	13.291	8.7045	13.176	7.99	19.6255	13.8115	13.9015	16.888	20.62	11.437
467	2.065888889	4.702055556	3.070444444	1.451277778	1.783055556	2.685388889	1.921222222	1.808333333	2.950444444	2.111555556	7.915611111	7.494944444	4.459388889	7.704111111	9.824555556	5.698111111	9.746388889	3.999333333	3.999333333	7.073111111	7.885444444	3.847722222	6.931166667	6.887222222	8.197444444	5.906666667	8.066388889	6.330055556	6.698277778	2.38	4.252111111	7.24	3.596611111	2.858833333	10.29722222	7.133444444	3.934	5.982277778	5.185888889	13.4075	8.774166667	13.13855556	8.075277778	19.77422222	13.94633333	13.99377778	17.05883333	20.61938889	11.43261111
468	2.077833333	4.766166667	3.121083333	1.472166667	1.731166667	2.654333333	1.888166667	1.80075	2.94675	2.147333333	7.90975	7.491083333	4.42675	7.70225	9.845166667	5.71375	9.729	3.877333333	3.877333333	7.157166667	7.831583333	3.855333333	6.915583333	6.902916667	8.102	5.928833333	7.98475	6.354	6.722083333	2.397	4.237583333	7.227666667	3.624666667	2.914583333	10.2635	7.129833333	3.93025	6.0245	5.224166667	13.44508333	8.822583333	13.21566667	8.09875	19.88883333	13.88483333	14.01583333	17.0115	20.74166667	11.42033333
469	2.16125	4.835527778	3.172861111	1.42525	1.807055556	2.699416667	1.921861111	1.826555556	2.967138889	2.136527778	7.90775	7.507444444	4.473111111	7.771222222	9.858472222	5.689833333	9.8395	3.926388889	3.926388889	7.202944444	7.795944444	3.846638889	6.847416667	6.842972222	8.114694444	5.842638889	8.037027778	6.270555556	6.706694444	2.351916667	4.200722222	7.339777778	3.605333333	2.926916667	10.42133333	7.156611111	3.885805556	6.052527778	5.261194444	13.49697222	8.857444444	13.25888889	8.083416667	19.951	14.02341667	14.10141667	17.17302778	21.0065	11.58194444
470	2.101428571	4.688142857	3.091657143	1.444	1.746742857	2.666	1.892028571	1.815657143	2.896342857	2.150428571	7.967857143	7.654828571	4.484942857	7.834771429	9.929257143	5.717742857	9.857171429	3.9448	3.9448	7.230171429	7.752285714	3.8028	6.883514286	6.838514286	8.111457143	5.855714286	7.999085714	6.300628571	6.645257143	2.362457143	4.272514286	7.210057143	3.626314286	2.854714286	10.33542857	7.213228571	3.964285714	6.155314286	5.211971429	13.70737143	8.844428571	13.3148	8.112857143	19.9692	13.98231429	14.06422857	17.05728571	21.03162857	11.42845714
471	2.195111111	4.901777778	3.178	1.512444444	1.838777778	2.753	1.897555556	1.822777778	3.025	2.126555556	8.074555556	7.730333333	4.548666667	7.920222222	10.06044444	5.861111111	10.02277778	4.087777778	4.087777778	7.322666667	7.840666667	3.819444444	6.878444444	6.838	8.105777778	5.855111111	7.971666667	6.317555556	6.660333333	2.365666667	4.316444444	7.444777778	3.676	2.882222222	10.54055556	7.380777778	4.015333333	6.189222222	5.314	13.85444444	8.969222222	13.53433333	8.212444444	20.135	14.12622222	14.18233333	17.25544444	21.24277778	11.68822222
472	2.155828571	4.852428571	3.238257143	1.507857143	1.790742857	2.785914286	1.944428571	1.805342857	2.957457143	2.147171429	8.2238	7.7662	4.621628571	7.943314286	10.14962857	5.914828571	10.09428571	4.098657143	4.098657143	7.439914286	7.865514286	3.828314286	6.883342857	6.808828571	8.078914286	5.957828571	7.961771429	6.379257143	6.602428571	2.379485714	4.397085714	7.530171429	3.757571429	2.9688	10.59305714	7.394714286	4.071514286	6.283285714	5.354885714	13.95002857	9.000085714	13.58877143	8.2706	20.23388571	14.14071429	14.24514286	17.39025714	21.26717143	11.73662857
473	2.191944444	4.819444444	3.192111111	1.461333333	1.782166667	2.778055556	1.954194444	1.830222222	3.088166667	2.184916667	8.199833333	7.873555556	4.682416667	7.902444444	10.22405556	5.968083333	10.21083333	4.087888889	4.087888889	7.436972222	7.773222222	3.824	6.755083333	6.792777778	7.996472222	5.818055556	7.931944444	6.279888889	6.636361111	2.367916667	4.339555556	7.367	3.701527778	2.899805556	10.48494444	7.3475	4.0745	6.25875	5.383583333	14.09880556	9.077666667	13.66447222	8.285666667	20.52861111	14.22705556	14.38894444	17.46594444	21.41547222	11.77305556
474	2.159333333	4.772833333	3.161166667	1.437833333	1.795	2.8255	1.957166667	1.7885	3.028	2.119	8.314166667	7.873666667	4.619	7.957166667	10.255	5.992166667	10.15733333	4.04	4.04	7.52	7.8905	3.829833333	6.923333333	6.808166667	8.118666667	5.922166667	8.027833333	6.305	6.657	2.442666667	4.437666667	7.5685	3.693833333	2.931	10.54466667	7.448333333	4.073666667	6.329666667	5.4255	14.14116667	9.139666667	13.75683333	8.4145	20.45333333	14.29783333	14.439	17.57566667	21.53533333	11.8265
475	2.185833333	4.858611111	3.282111111	1.585666667	1.91	2.852	2.074055556	1.9135	3.082388889	2.222055556	8.346277778	7.970055556	4.774555556	8.079	10.28744444	6.045388889	10.23166667	4.133833333	4.133833333	7.553777778	7.810333333	3.796222222	6.794055556	6.719555556	8.012555556	5.868277778	7.957	6.264111111	6.596222222	2.372444444	4.475333333	7.629166667	3.750444444	2.973888889	10.56977778	7.477555556	4.124611111	6.388888889	5.483777778	14.25272222	9.187111111	13.81861111	8.364333333	20.65483333	14.33194444	14.33805556	17.68816667	21.68622222	11.87194444
476	2.1785	4.799083333	3.252916667	1.531333333	1.809	2.769333333	2.00075	1.910666667	3.072	2.165416667	8.383833333	8.01525	4.741583333	8.166083333	10.35808333	6.029666667	10.3545	4.16325	4.16325	7.602416667	7.725416667	3.788083333	6.941	6.796083333	8.05675	5.849583333	7.98775	6.320416667	6.642833333	2.411916667	4.459916667	7.501666667	3.801166667	3.06	10.72008333	7.574333333	4.167583333	6.419333333	5.413	14.36325	9.17425	13.811	8.395916667	20.66883333	14.4035	14.43233333	17.6935	21.84133333	11.81583333
477	2.223888889	4.948444444	3.265555556	1.491333333	1.883222222	2.888222222	2.025	1.917666667	3.035666667	2.220444444	8.412555556	8.124555556	4.815333333	8.205111111	10.38377778	6.135888889	10.41377778	4.183222222	4.183222222	7.647	7.858333333	3.816222222	6.868888889	6.824333333	7.998111111	5.874	8.045	6.364111111	6.601666667	2.470222222	4.429888889	7.727888889	3.780888889	3.045	10.77355556	7.616444444	4.098555556	6.420222222	5.479222222	14.29355556	9.238333333	13.84677778	8.432777778	20.76544444	14.49277778	14.47533333	17.741	22.01444444	11.94811111
478	2.196666667	4.895944444	3.357	1.544666667	1.940638889	2.869111111	1.979055556	1.892333333	3.179694444	2.238527778	8.593361111	8.2405	4.922805556	8.305194444	10.53619444	6.20625	10.51341667	4.344305556	4.344305556	7.810333333	7.847972222	3.77375	6.954611111	6.657944444	7.909444444	5.767555556	7.849777778	6.301027778	6.680416667	2.421527778	4.518472222	7.666972222	3.805083333	2.979527778	10.82844444	7.668777778	4.186083333	6.450416667	5.505638889	14.59855556	9.386638889	14.05877778	8.552972222	20.93469444	14.67805556	14.69747222	17.866	22.20013889	12.12677778
479	2.125055556	4.710027778	3.304944444	1.560277778	1.829333333	2.818	2.006555556	1.835611111	3.044055556	2.208444444	8.595861111	8.244555556	4.862027778	8.340222222	10.47875	6.172722222	10.46455556	4.207583333	4.207583333	7.721416667	7.72675	3.769805556	6.823583333	6.743638889	7.950555556	5.797805556	7.947083333	6.27625	6.612388889	2.454222222	4.501527778	7.58025	3.728055556	2.925972222	10.66338889	7.577472222	4.099555556	6.563833333	5.444833333	14.58352778	9.306777778	13.97133333	8.584722222	20.98430556	14.56572222	14.66227778	17.8295	22.16963889	12.06230556
480	2.172722222	4.825222222	3.289	1.584111111	1.920944444	2.900111111	2.048833333	1.910833333	3.105888889	2.227944444	8.580444444	8.293333333	4.850333333	8.257944444	10.49161111	6.116888889	10.55711111	4.220777778	4.220777778	7.786388889	7.747	3.8175	6.786777778	6.691444444	7.936333333	5.786666667	7.903722222	6.294666667	6.554388889	2.427277778	4.488777778	7.664	3.800777778	3.024666667	10.71222222	7.584166667	4.188333333	6.507777778	5.519777778	14.55777778	9.344444444	14.04833333	8.560833333	21.00472222	14.57433333	14.69172222	17.96272222	22.19955556	12.05227778
481	2.162666667	4.7585	3.282166667	1.499	1.902666667	2.886083333	2.010083333	1.858666667	3.100416667	2.156333333	8.639583333	8.335416667	4.86625	8.292416667	10.4885	6.137333333	10.5085	4.203416667	4.203416667	7.809166667	7.732666667	3.7425	6.780166667	6.729333333	7.9125	5.795833333	7.906416667	6.21175	6.54975	2.398916667	4.543166667	7.707583333	3.780916667	3.026083333	10.76566667	7.64475	4.14625	6.593666667	5.539083333	14.62333333	9.444666667	14.13925	8.597916667	21.08591667	14.674	14.73841667	18.05966667	22.28016667	12.13508333
482	2.192111111	4.845444444	3.288333333	1.592555556	1.900333333	2.953888889	2.029111111	1.886222222	3.104	2.197555556	8.608111111	8.354666667	4.869666667	8.374666667	10.47711111	6.186333333	10.653	4.238777778	4.238777778	7.820222222	7.791666667	3.787444444	6.783888889	6.661111111	7.872333333	5.777888889	7.881333333	6.256666667	6.526666667	2.433888889	4.542555556	7.755	3.859333333	3.048777778	10.85822222	7.743333333	4.207333333	6.520333333	5.546666667	14.61777778	9.406555556	14.20755556	8.586666667	21.20677778	14.66488889	14.76855556	18.04066667	22.49577778	12.19122222
483	2.166305556	4.850416667	3.292805556	1.525444444	1.882611111	2.942138889	2.049388889	1.861944444	3.120861111	2.199166667	8.753027778	8.450222222	4.989277778	8.399527778	10.71136111	6.221111111	10.70044444	4.237972222	4.237972222	7.889083333	7.752111111	3.789138889	6.735583333	6.697555556	7.899888889	5.787111111	7.915027778	6.241611111	6.611916667	2.385611111	4.611805556	7.758277778	3.898416667	3.057694444	10.95941667	7.811055556	4.225861111	6.644944444	5.610416667	14.8195	9.495	14.29088889	8.705805556	21.27605556	14.72888889	14.80886111	18.04011111	22.54094444	12.24691667
484	2.2095	4.777333333	3.3705	1.562833333	1.9295	2.8435	2.030833333	1.910666667	3.102	2.235833333	8.686	8.4085	4.898	8.271833333	10.623	6.154333333	10.57666667	4.263833333	4.263833333	7.998666667	7.65	3.813833333	6.750166667	6.695833333	7.888333333	5.697666667	7.866166667	6.220666667	6.494666667	2.415	4.551333333	7.627166667	3.813333333	2.989	10.696	7.731166667	4.179	6.699833333	5.4915	14.775	9.447	14.29066667	8.614666667	21.283	14.70066667	14.8505	18.13633333	22.40166667	12.1515
485	2.166555556	4.721361111	3.322055556	1.571166667	1.840194444	2.846638889	2.040277778	1.926861111	3.073138889	2.226583333	8.690472222	8.421944444	4.943416667	8.289472222	10.57055556	6.121916667	10.57913889	4.248222222	4.248222222	7.930916667	7.533444444	3.730194444	6.662972222	6.51925	7.740944444	5.606944444	7.720638889	6.089944444	6.432972222	2.367416667	4.489527778	7.5	3.762666667	2.959777778	10.54580556	7.645333333	4.115111111	6.615611111	5.445166667	14.61763889	9.412277778	14.15316667	8.56025	21.21961111	14.61041667	14.76816667	18.02355556	22.26891667	11.95944444
486	2.040555556	4.364777778	3.238555556	1.496777778	1.757333333	2.673111111	1.976444444	1.807444444	2.968555556	2.106	8.468888889	8.143333333	4.788444444	8.007111111	10.28355556	5.831888889	10.28522222	4.050666667	4.050666667	7.694666667	7.244666667	3.620777778	6.442555556	6.350444444	7.522222222	5.421444444	7.534888889	5.929222222	6.220111111	2.234555556	4.296444444	7.017555556	3.609555556	2.808888889	9.997222222	7.286222222	4.022333333	6.469	5.220444444	14.34777778	9.225333333	13.911	8.366222222	20.94322222	14.20988889	14.481	17.76311111	21.70055556	11.65455556
487	1.96775	4.29525	3.17775	1.43575	1.7305	2.5995	1.905	1.7515	2.90525	2.0635	8.41325	8.08275	4.698	7.9105	10.25425	5.754	10.19075	3.9745	3.9745	7.664	7.07525	3.52725	6.316	6.22425	7.34125	5.3275	7.3515	5.81125	6.12725	2.195	4.183	6.781	3.49775	2.74475	9.745	7.12925	3.935	6.36925	5.11675	14.1285	9.1195	13.80075	8.281	20.9775	14.14725	14.43475	17.69225	21.745	11.58
488	2.239571429	5.064228571	3.204571429	1.543714286	1.8814	3.093657143	1.956428571	1.883057143	3.055714286	2.170342857	8.601685714	8.438457143	4.9334	8.420971429	10.44394286	6.301	10.62491429	4.253085714	4.253085714	7.791342857	7.642457143	3.598028571	6.477771429	6.4304	7.477942857	5.507342857	7.469457143	5.906342857	6.16	2.332085714	4.415428571	8.196628571	3.858314286	3.029885714	11.07571429	7.690628571	3.980857143	6.336942857	5.478285714	14.29271429	9.3398	14.05625714	8.387342857	20.96142857	14.622	14.54345714	17.89905714	22.7206	12.31697143
489	2.194138889	4.832027778	3.283583333	1.555138889	1.87175	2.979583333	1.998111111	1.870083333	3.092861111	2.203805556	8.787722222	8.521027778	5.025805556	8.456666667	10.64036111	6.301472222	10.71225	4.269472222	4.269472222	8.027222222	7.590638889	3.638611111	6.582527778	6.500388889	7.634638889	5.599527778	7.623777778	6.061166667	6.282722222	2.35475	4.569416667	7.997638889	3.927555556	3.057416667	10.96763889	7.763027778	4.140861111	6.535833333	5.538972222	14.71413889	9.537916667	14.34291667	8.661166667	21.38183333	14.76472222	14.82936111	18.13958333	22.80975	12.29308333
490	2.068142857	4.462142857	3.293342857	1.4906	1.8064	2.737057143	1.9784	1.829628571	3.004142857	2.1364	8.708542857	8.3746	4.882657143	8.161057143	10.4852	5.997228571	10.50505714	4.118171429	4.118171429	7.946542857	7.292685714	3.622485714	6.450771429	6.3692	7.5042	5.431028571	7.506514286	5.901485714	6.207114286	2.288428571	4.419428571	7.205571429	3.698742857	2.900542857	10.22131429	7.467771429	4.089257143	6.578371429	5.3148	14.51934286	9.386714286	14.14634286	8.498228571	21.32668571	14.41157143	14.69631429	17.98608571	22.10231429	11.82528571
491	2.096	4.6105	3.2735	1.5245	1.841	2.8585	1.975	1.8355	3.017	2.1345	8.6825	8.449	4.8955	8.2665	10.5065	6.067	10.6065	4.1745	4.1745	7.961	7.298	3.5795	6.404	6.3075	7.42	5.422	7.4385	5.887	6.155	2.28	4.36	7.416	3.7345	2.889	10.362	7.513	4.0445	6.5115	5.349	14.4405	9.37	14.1275	8.4665	21.2875	14.5035	14.663	17.991	22.42	12.036
492	2.237027778	5.004777778	3.353333333	1.582916667	1.939777778	3.112166667	2.047527778	1.912583333	3.111666667	2.243055556	8.921583333	8.730666667	5.114944444	8.593777778	10.73955556	6.406305556	10.91241667	4.323055556	4.323055556	8.111722222	7.589166667	3.656583333	6.558388889	6.485083333	7.544222222	5.550166667	7.565166667	6.005111111	6.214944444	2.378555556	4.580666667	8.159694444	3.968888889	3.090861111	11.09433333	7.903527778	4.161055556	6.659777778	5.631277778	14.78911111	9.585527778	14.41405556	8.647916667	21.52841667	14.87975	14.90463889	18.28055556	23.11858333	12.50402778
493	2.259914286	5.015742857	3.466942857	1.6358	2.002685714	3.158657143	2.1412	2.004542857	3.212571429	2.282142857	9.115371429	8.894971429	5.1932	8.678971429	10.96994286	6.520742857	11.15511429	4.448285714	4.448285714	8.277742857	7.7282	3.747314286	6.705742857	6.614114286	7.683457143	5.678	7.742257143	6.127885714	6.392714286	2.471257143	4.730828571	8.230285714	4.041171429	3.1824	11.23965714	8.075257143	4.339571429	6.848428571	5.735285714	15.15531429	9.799714286	14.73417143	8.872771429	21.8434	15.11585714	15.20025714	18.58142857	23.41654286	12.68314286
494	2.108314286	4.6108	3.490342857	1.585914286	1.904457143	2.882314286	2.088285714	1.909142857	3.157285714	2.205285714	9.000571429	8.651885714	5.036514286	8.415514286	10.80385714	6.2028	10.80368571	4.229542857	4.229542857	8.2064	7.3302	3.664942857	6.515085714	6.387285714	7.589285714	5.472228571	7.545628571	5.9732	6.274257143	2.340714286	4.596114286	7.521771429	3.916657143	3.033542857	10.58508571	7.779971429	4.281657143	6.863714286	5.568228571	15.02551429	9.673914286	14.48028571	8.7042	21.75028571	14.82494286	15.07634286	18.35268571	22.79417143	12.20374286
495	2.17175	4.72525	3.396	1.59125	1.92225	2.94425	2.07375	1.94575	3.1575	2.2275	8.9155	8.70475	5.04975	8.4275	10.76725	6.19325	10.867	4.2915	4.2915	8.128	7.29	3.614	6.453	6.3545	7.43725	5.43725	7.46675	5.88575	6.1445	2.33175	4.57375	7.55525	3.87325	3.00475	10.6505	7.77175	4.202	6.7695	5.53325	14.8145	9.517	14.3945	8.626	21.628	14.724	14.91975	18.24725	22.8675	12.2495
496	2.418428571	5.371857143	3.557285714	1.754428571	2.139571429	3.39	2.222285714	2.089714286	3.362714286	2.378857143	9.291285714	9.161142857	5.338857143	8.994571429	11.16185714	6.733142857	11.36214286	4.570714286	4.570714286	8.429571429	7.786857143	3.762714286	6.681428571	6.596714286	7.686714286	5.645428571	7.723857143	6.09	6.310571429	2.482571429	4.842714286	8.730857143	4.225857143	3.285142857	11.82842857	8.385714286	4.353	6.883857143	5.949142857	15.28842857	9.912	14.80228571	8.881428571	22.05571429	15.337	15.38328571	18.73957143	23.98971429	12.98628571
497	2.420222222	5.239277778	3.658333333	1.739944444	2.141555556	3.2965	2.2565	2.1505	3.423	2.393333333	9.444611111	9.269833333	5.428611111	9.075111111	11.45377778	6.747222222	11.56105556	4.63	4.63	8.596055556	7.870111111	3.834111111	6.790222222	6.711222222	7.781277778	5.7175	7.889	6.204944444	6.4605	2.545722222	4.984277778	8.613333333	4.261944444	3.351333333	11.77933333	8.423277778	4.531444444	7.1065	6.037611111	15.66955556	10.12433333	15.07611111	9.091944444	22.38988889	15.48311111	15.59388889	19.00005556	24.11027778	12.99205556
498	2.387888889	5.234	3.716333333	1.764888889	2.218666667	3.276111111	2.321222222	2.143222222	3.515111111	2.447666667	9.499888889	9.292222222	5.360888889	8.968333333	11.50144444	6.737555556	11.59122222	4.556666667	4.556666667	8.614111111	7.785777778	3.844222222	6.810333333	6.759333333	7.886666667	5.720222222	7.934555556	6.266666667	6.445666667	2.567333333	5.067777778	8.396666667	4.261	3.315	11.74977778	8.541888889	4.581888889	7.277444444	6.071777778	15.796	10.06277778	15.09111111	9.116	22.52722222	15.48622222	15.60411111	19.07155556	24.06588889	12.94044444
499	2.440542857	5.109971429	3.808771429	1.856685714	2.207714286	3.273542857	2.330457143	2.250228571	3.567028571	2.482942857	9.572885714	9.351857143	5.521828571	9.003342857	11.53582857	6.690514286	11.53671429	4.645857143	4.645857143	8.707514286	7.647885714	3.793628571	6.768857143	6.738771429	7.895257143	5.755257143	7.914514286	6.283457143	6.429857143	2.552942857	5.057828571	8.356485714	4.384485714	3.363428571	11.7268	8.544914286	4.608485714	7.333542857	6.126485714	15.87597143	10.08817143	15.05371429	9.107914286	22.55537143	15.48582857	15.63622857	19.10197143	24.01697143	12.84311429
500	2.443	5.091285714	3.843285714	1.853857143	2.256285714	3.283285714	2.400285714	2.224428571	3.575285714	2.523428571	9.496285714	9.281	5.418714286	8.961428571	11.43814286	6.628142857	11.52942857	4.574571429	4.574571429	8.619714286	7.635714286	3.877714286	6.817714286	6.744714286	7.857142857	5.749285714	7.915571429	6.242428571	6.437	2.558285714	5.082428571	8.134142857	4.300571429	3.275714286	11.61185714	8.512714286	4.617857143	7.236571429	6.034142857	15.66571429	10.04142857	15.07371429	9.067714286	22.49514286	15.38214286	15.62014286	18.968	23.89571429	12.81371429
501	2.545657143	5.407228571	3.933914286	1.926971429	2.353285714	3.456828571	2.484742857	2.425885714	3.725771429	2.557342857	9.636371429	9.493	5.5482	9.100714286	11.67994286	6.8234	11.72811429	4.674714286	4.674714286	8.765657143	7.794714286	3.884485714	6.900285714	6.837171429	7.9364	5.805314286	7.941142857	6.279171429	6.439342857	2.6074	5.209971429	8.621314286	4.405971429	3.412857143	12.08214286	8.764371429	4.701942857	7.348285714	6.270628571	15.90834286	10.18422857	15.20742857	9.195685714	22.59457143	15.6108	15.73791429	19.18822857	24.3362	13.11054286
502	2.6265	5.473	4.0605	2.0085	2.4975	3.518	2.5605	2.456	3.822	2.67	9.644	9.5505	5.586	9.222	11.763	6.885	11.8475	4.713	4.713	8.853	7.822	3.892	6.9465	6.891	7.955	5.86	8.036	6.3195	6.49	2.638	5.333	8.6745	4.5085	3.469	12.2475	8.8965	4.8025	7.4535	6.357	16.024	10.2645	15.3495	9.2505	22.8245	15.701	15.8295	19.3415	24.5505	13.183
503	2.653666667	5.512333333	4.072333333	2.055666667	2.571	3.587	2.539666667	2.51	3.885333333	2.704	9.811	9.696666667	5.614333333	9.293666667	11.85833333	6.950333333	11.94266667	4.769	4.769	8.883666667	7.842666667	3.998	7.062333333	6.997	8.094333333	5.945666667	8.132	6.442666667	6.579	2.721666667	5.417666667	8.879666667	4.635	3.545666667	12.47866667	8.989333333	4.857666667	7.573666667	6.468666667	16.193	10.281	15.437	9.307666667	22.86433333	15.73166667	15.90033333	19.412	24.64366667	13.31433333
504	2.76	5.610714286	4.177857143	2.134142857	2.640428571	3.677285714	2.702285714	2.591	3.980571429	2.798	9.917285714	9.749571429	5.729714286	9.386714286	12.06628571	7.092	12.06685714	4.846142857	4.846142857	9.007857143	7.885857143	4.063571429	7.054428571	6.998857143	8.164571429	5.969571429	8.241428571	6.448142857	6.651571429	2.732285714	5.566857143	8.877285714	4.633285714	3.645571429	12.69442857	9.263571429	4.977571429	7.7	6.574428571	16.30257143	10.39442857	15.53242857	9.33	22.99257143	15.88285714	16.029	19.41642857	24.81114286	13.37585714
505	2.697305556	5.697861111	4.232638889	2.197666667	2.720444444	3.700722222	2.761222222	2.6595	4.160805556	2.770555556	9.926916667	9.75725	5.662777778	9.2825	12.06405556	7.065416667	12.00711111	4.774222222	4.774222222	9.054694444	7.920888889	4.038055556	7.142333333	7.188583333	8.162972222	6.062138889	8.1905	6.467055556	6.594222222	2.752444444	5.6725	8.957666667	4.829555556	3.731166667	12.85647222	9.390055556	5.018416667	7.766805556	6.701416667	16.488	10.37413889	15.57230556	9.336333333	23.21333333	15.91683333	16.12041667	19.48	24.91044444	13.33369444
506	2.837583333	5.75125	4.420555556	2.349361111	2.876666667	3.780888889	2.824083333	2.802611111	4.266361111	2.991333333	10.00158333	9.858638889	5.7915	9.40275	12.10980556	7.078888889	12.07213889	4.928083333	4.928083333	9.13575	7.97825	4.161777778	7.1875	7.223333333	8.325222222	6.040888889	8.380638889	6.613611111	6.656111111	2.86875	5.759722222	9.037777778	4.850166667	3.681972222	12.98241667	9.403527778	5.131861111	7.872194444	6.727833333	16.49402778	10.45713889	15.58333333	9.454527778	23.21680556	15.92477778	16.18047222	19.64525	24.95205556	13.40283333
507	2.812194444	5.778361111	4.485222222	2.358972222	2.923083333	3.782388889	2.923861111	2.877027778	4.29125	2.953388889	10.10844444	9.924527778	5.773416667	9.431472222	12.15269444	7.100333333	12.18488889	4.891722222	4.891722222	9.167888889	7.979583333	4.212972222	7.256055556	7.330472222	8.409111111	6.188444444	8.370166667	6.586138889	6.703722222	2.927111111	5.831833333	8.994111111	4.910222222	3.7155	12.98038889	9.55225	5.194861111	7.865861111	6.781611111	16.56766667	10.49755556	15.71805556	9.4945	23.29444444	15.98922222	16.22680556	19.67422222	24.98313889	13.47955556
508	2.996388889	6.012833333	4.646027778	2.481444444	3.11325	3.984944444	3.07	3.040611111	4.538416667	3.082611111	10.05894444	10.01127778	5.845888889	9.526138889	12.33488889	7.23725	12.24833333	4.955444444	4.955444444	9.26125	8.033194444	4.291444444	7.333305556	7.387833333	8.486083333	6.235333333	8.52075	6.734111111	6.693833333	2.944888889	6.098666667	9.265666667	5.122611111	3.945027778	13.42563889	9.735944444	5.342666667	8.065416667	7.061555556	16.75013889	10.51922222	15.75036111	9.446694444	23.36583333	16.01330556	16.28866667	19.70002778	25.17016667	13.57877778
509	3.054555556	6.130055556	4.775083333	2.609583333	3.241138889	4.083	3.168222222	3.1375	4.656527778	3.218805556	10.20033333	10.08469444	5.909111111	9.552916667	12.3795	7.229666667	12.26363889	5.063055556	5.063055556	9.321944444	8.165138889	4.35775	7.508583333	7.654166667	8.601638889	6.362666667	8.733972222	6.802361111	6.800722222	3.076916667	6.064166667	9.336305556	5.196694444	3.898722222	13.58711111	9.915055556	5.382611111	8.08125	7.137444444	16.79069444	10.51994444	15.78877778	9.518083333	23.51102778	16.14005556	16.28086111	19.86297222	25.32913889	13.66536111
510	3.117277778	6.224666667	4.884805556	2.779805556	3.438861111	4.190555556	3.301	3.321111111	4.910777778	3.31225	10.15563889	10.13352778	5.987083333	9.598694444	12.44016667	7.232527778	12.37161111	5.055805556	5.055805556	9.356111111	8.119694444	4.42775	7.582527778	7.738222222	8.756833333	6.477972222	8.799166667	6.840833333	6.829861111	3.099833333	6.257472222	9.344166667	5.310444444	4.060527778	13.74008333	10.06363889	5.501861111	8.234055556	7.275916667	17.00697222	10.66594444	15.92908333	9.610611111	23.48675	16.07297222	16.42958333	19.90030556	25.2575	13.67388889
511	3.293857143	6.264542857	5.096314286	2.902228571	3.542371429	4.226914286	3.4072	3.459342857	5.033371429	3.462285714	10.28214286	10.17251429	6.004857143	9.607457143	12.51085714	7.281742857	12.42991429	5.022857143	5.022857143	9.396457143	8.197428571	4.470571429	7.669485714	7.809285714	8.828771429	6.525771429	8.845028571	6.9734	6.848885714	3.136857143	6.388542857	9.390228571	5.332457143	4.106542857	13.93805714	10.16262857	5.624771429	8.225571429	7.309942857	16.93902857	10.67845714	15.91914286	9.681228571	23.70545714	16.2206	16.39077143	19.92774286	25.34002857	13.648
512	3.3442	6.4728	5.2056	2.9736	3.7474	4.3314	3.5938	3.621	5.2424	3.565	10.3268	10.2318	6.0312	9.638	12.6102	7.345	12.4616	5.1534	5.1534	9.496	8.1686	4.5724	7.7728	7.902	8.9542	6.6578	9.0098	7.0694	6.831	3.2378	6.5086	9.523	5.4992	4.1526	14.0954	10.2786	5.6956	8.3858	7.4028	16.9444	10.6382	15.9412	9.6616	23.649	16.161	16.5412	19.911	25.3882	13.6702
513	3.551555556	6.713388889	5.494194444	3.156972222	3.951416667	4.562	3.785916667	3.886861111	5.534	3.766305556	10.44927778	10.36255556	6.121555556	9.695222222	12.64277778	7.419833333	12.456	5.150916667	5.150916667	9.491805556	8.38675	4.737777778	7.951138889	8.215555556	9.183416667	6.875055556	9.188472222	7.175583333	7.077194444	3.42575	6.66925	9.742583333	5.670305556	4.260527778	14.38802778	10.45711111	5.7865	8.479055556	7.616666667	17.04347222	10.65825	15.94016667	9.5935	23.65691667	16.21033333	16.50761111	19.91316667	25.49288889	13.7705
514	3.664942857	6.899514286	5.652257143	3.316314286	4.148	4.673171429	3.919857143	4.052028571	5.719857143	3.937885714	10.517	10.40737143	6.203428571	9.694571429	12.76511429	7.480571429	12.60562857	5.2252	5.2252	9.560914286	8.459885714	4.871257143	8.0718	8.395342857	9.387485714	7.051742857	9.374914286	7.358257143	7.141028571	3.533971429	6.838914286	9.901257143	5.809114286	4.3176	14.7562	10.67011429	5.908914286	8.550628571	7.707285714	17.17257143	10.66057143	16.03091429	9.678057143	23.79571429	16.32962857	16.62745714	20.07694286	25.61117143	13.82831429
515	3.749257143	7.024114286	5.8158	3.458742857	4.327142857	4.81	4.0956	4.178	5.926371429	4.099057143	10.53734286	10.44514286	6.165828571	9.740485714	12.8418	7.502742857	12.60425714	5.234371429	5.234371429	9.583771429	8.494485714	4.983685714	8.219457143	8.625571429	9.586171429	7.130285714	9.488828571	7.482628571	7.191142857	3.618371429	6.970285714	9.902228571	5.872742857	4.463428571	14.81348571	10.82622857	5.99	8.572542857	7.891885714	17.23528571	10.73428571	16.09142857	9.725828571	23.83311429	16.32117143	16.66165714	20.1072	25.62442857	13.80331429
516	4.013714286	7.333285714	6.119571429	3.746714286	4.673714286	5.082428571	4.356	4.525714286	6.279428571	4.356	10.65742857	10.59828571	6.276571429	9.913428571	12.92842857	7.639	12.87414286	5.342857143	5.342857143	9.745285714	8.629571429	5.109428571	8.397428571	8.837285714	9.833	7.363285714	9.778571429	7.674571429	7.317285714	3.747857143	7.128714286	10.19857143	6.100714286	4.584428571	15.335	11.06685714	6.179428571	8.859571429	8.107857143	17.40571429	10.76971429	16.14871429	9.736285714	23.91442857	16.36671429	16.72828571	20.18028571	25.84485714	13.91228571
517	4.151	7.567	6.257	3.9	4.961	5.228	4.587	4.785	6.635	4.603	10.671	10.637	6.394	10.003	13.098	7.734	12.92	5.37	5.37	9.812	8.837	5.314	8.706	9.104	10.067	7.651	9.975	7.901	7.464	3.976	7.391	10.38	6.273	4.663	15.765	11.304	6.286	8.892	8.274	17.576	10.876	16.294	9.856	24.003	16.515	16.886	20.249	26.055	14.034
518	4.242371429	7.776342857	6.552914286	4.086771429	5.186257143	5.407828571	4.806342857	4.976028571	6.8888	4.791657143	10.84317143	10.79188571	6.503771429	10.0636	13.2088	7.800171429	13.02028571	5.486142857	5.486142857	9.916885714	8.914257143	5.424371429	8.833657143	9.328685714	10.32037143	7.811714286	10.19374286	7.981657143	7.534685714	4.091657143	7.599885714	10.56682857	6.451114286	4.824771429	16.06008571	11.52914286	6.464285714	9.0514	8.4794	17.76257143	10.89311429	16.21937143	9.875171429	24.22414286	16.55905714	16.8788	20.37188571	26.14548571	14.186
519	4.484342857	7.950342857	6.684085714	4.314685714	5.414028571	5.553457143	4.974285714	5.248028571	7.226485714	4.996342857	10.84714286	10.76008571	6.462257143	10.07945714	13.18525714	7.732657143	12.96937143	5.508828571	5.508828571	9.883228571	9.076371429	5.6764	9.090285714	9.6748	10.60937143	8.1024	10.49411429	8.2758	7.7596	4.307771429	7.792028571	10.6934	6.669314286	4.9644	16.226	11.73685714	6.625857143	9.156171429	8.564571429	17.84591429	10.93531429	16.41537143	9.925	24.31842857	16.58645714	16.96451429	20.44774286	26.12637143	14.13131429
520	4.6366	8.177657143	6.941028571	4.562257143	5.687085714	5.732771429	5.258457143	5.469	7.513942857	5.292571429	10.90137143	10.81682857	6.516857143	9.995942857	13.25508571	7.743257143	12.94862857	5.492628571	5.492628571	9.963457143	9.092628571	5.816485714	9.277942857	9.940885714	10.85457143	8.324571429	10.72737143	8.419914286	7.8322	4.4374	7.9114	10.60785714	6.700885714	4.981057143	16.2722	11.78414286	6.693285714	9.228285714	8.718085714	17.84271429	11.00142857	16.43142857	9.910628571	24.25625714	16.54285714	16.97397143	20.38137143	25.99691429	14.01837143
521	4.769228571	8.241628571	7.121742857	4.7552	5.937371429	5.8068	5.494542857	5.739542857	7.753571429	5.544085714	10.84157143	10.73105714	6.511485714	9.934828571	13.19208571	7.691228571	12.94011429	5.439085714	5.439085714	9.973257143	9.135857143	5.9598	9.378857143	10.14994286	11.08805714	8.495257143	10.87877143	8.582028571	7.936685714	4.529114286	8.009428571	10.466	6.797542857	5.011257143	16.21737143	11.75725714	6.759885714	9.2686	8.760257143	17.73068571	10.90002857	16.3192	9.862228571	24.16722857	16.44888571	16.91777143	20.35877143	25.83125714	13.9698
522	4.932333333	8.571222222	7.301888889	4.966111111	6.207111111	6.011888889	5.639444444	5.970666667	8.057333333	5.729666667	10.82877778	10.73566667	6.462444444	9.945444444	13.16544444	7.676333333	12.97822222	5.512	5.512	9.930888889	9.257222222	6.157111111	9.562333333	10.40755556	11.27922222	8.745666667	11.06033333	8.733	8.061222222	4.657333333	8.127666667	10.68066667	6.946888889	5.136111111	16.567	11.95922222	6.866888889	9.276888889	8.888	17.67344444	10.87477778	16.29488889	9.826555556	24.20633333	16.45577778	16.83588889	20.37577778	25.95044444	13.98144444
523	5.207228571	9.040371429	7.5896	5.328342857	6.603685714	6.391314286	5.934942857	6.269057143	8.510428571	6.093457143	10.99854286	11.01274286	6.6646	10.22508571	13.43402857	7.971542857	13.19194286	5.696	5.696	10.05265714	9.560142857	6.378285714	9.926285714	10.81402857	11.66997143	9.064	11.53628571	9.015571429	8.322571429	4.938514286	8.497285714	11.44051429	7.206228571	5.412371429	17.46514286	12.44665714	7.036828571	9.488714286	9.268971429	18.07648571	11.09654286	16.50448571	10.0158	24.35948571	16.70662857	17.0272	20.59202857	26.39202857	14.36525714
524	5.473085714	9.296228571	7.906171429	5.651942857	6.931714286	6.595371429	6.214485714	6.639257143	8.955342857	6.462142857	11.08242857	11.06982857	6.738285714	10.22091429	13.45771429	7.974885714	13.25994286	5.679685714	5.679685714	10.12634286	9.7786	6.639428571	10.09134286	11.17934286	12.03454286	9.4144	11.791	9.288485714	8.5064	5.1192	8.650571429	11.58902857	7.400485714	5.506742857	17.74837143	12.63131429	7.181142857	9.639942857	9.501314286	18.29771429	11.07745714	16.56748571	10.03962857	24.418	16.73988571	17.0646	20.62817143	26.51065714	14.35874286
525	5.695857143	9.599314286	8.109742857	5.827514286	7.2764	6.731971429	6.503285714	6.957657143	9.292371429	6.701885714	11.15885714	11.19722857	6.829657143	10.3124	13.58337143	8.056971429	13.37048571	5.699771429	5.699771429	10.2652	9.884542857	6.944171429	10.4666	11.65834286	12.40174286	9.7868	12.16885714	9.625714286	8.718971429	5.360428571	8.908314286	11.6178	7.648771429	5.6336	18.00285714	12.82965714	7.3478	9.791057143	9.676485714	18.53891429	11.15182857	16.72331429	10.14628571	24.67391429	16.86725714	17.26005714	20.81342857	26.55277143	14.4458
526	5.8538	9.7958	8.361	6.05	7.525	6.8982	6.8052	7.2258	9.6262	7.0568	11.2716	11.2432	6.9444	10.4054	13.6536	8.037	13.4566	5.7776	5.7776	10.339	10.052	7.118	10.7214	11.8392	12.6472	10.0726	12.4432	9.8796	8.8786	5.4928	9.1116	11.7618	7.8174	5.7838	18.2828	12.9978	7.531	9.9076	9.8258	18.6076	11.1298	16.728	10.1054	24.6994	16.8714	17.2426	20.8524	26.6634	14.3936
527	5.993657143	10.04328571	8.636485714	6.317571429	7.788771429	7.1086	7.008	7.482742857	9.947885714	7.285371429	11.33488571	11.2642	6.9124	10.31294286	13.65368571	8.023628571	13.45791429	5.806971429	5.806971429	10.34494286	10.18257143	7.344085714	10.88345714	12.11197143	13.01208571	10.325	12.69674286	10.10445714	8.984371429	5.640428571	9.208485714	11.75077143	7.908142857	5.828971429	18.31971429	13.06862857	7.543714286	9.953428571	9.934228571	18.49682857	11.24157143	16.76385714	10.12091429	24.78511429	16.89202857	17.31328571	20.8536	26.62151429	14.44802857
528	6.104914286	10.04774286	8.686257143	6.431171429	7.949371429	7.207714286	7.184514286	7.638685714	10.15897143	7.489571429	11.27808571	11.18234286	6.841142857	10.21957143	13.67045714	7.987457143	13.37711429	5.769314286	5.769314286	10.33031429	10.247	7.475257143	11.11385714	12.42451429	13.2786	10.50597143	12.89422857	10.29497143	9.141028571	5.7372	9.271628571	11.50382857	7.943114286	5.863628571	18.15371429	13.0974	7.586628571	9.937542857	9.894714286	18.49574286	11.1518	16.68925714	10.066	24.80365714	16.69845714	17.2338	20.74668571	26.35517143	14.22345714
529	6.2014	10.21565714	8.7906	6.600942857	8.1914	7.300628571	7.356857143	7.828628571	10.39071429	7.707942857	11.20245714	11.12271429	6.835542857	10.13465714	13.55642857	7.911971429	13.33302857	5.768285714	5.768285714	10.2576	10.27002857	7.644142857	11.21537143	12.53737143	13.38214286	10.72551429	13.02471429	10.35817143	9.212314286	5.849542857	9.245571429	11.53345714	8.0176	5.8674	18.21008571	13.03177143	7.609685714	9.9576	9.947171429	18.29308571	11.03248571	16.55434286	10.007	24.57622857	16.67045714	17.10508571	20.69928571	26.18185714	14.17522857
530	6.434314286	10.57825714	9.142885714	6.850142857	8.493	7.5986	7.5856	8.108914286	10.78408571	7.982428571	11.34962857	11.23325714	6.990085714	10.30071429	13.67517143	8.118514286	13.49102857	5.844514286	5.844514286	10.39577143	10.54585714	7.811657143	11.48422857	12.85577143	13.69757143	11.04485714	13.32131429	10.64945714	9.347085714	6.073828571	9.4406	12.20248571	8.189885714	6.036857143	18.78274286	13.42088571	7.805942857	10.0898	10.21951429	18.45371429	11.22534286	16.67122857	10.10382857	24.766	16.80248571	17.198	20.80797143	26.58374286	14.45682857
531	6.36	10.26082857	8.992428571	6.844171429	8.454	7.454485714	7.800971429	8.097314286	10.83751429	8.043885714	11.14271429	11.03742857	6.8116	9.955371429	13.43325714	7.8036	13.10788571	5.661514286	5.661514286	10.21322857	10.28851429	7.908971429	11.47734286	12.9594	13.72588571	11.07668571	13.41168571	10.55891429	9.339914286	5.982571429	9.298057143	11.29382857	8.0664	5.883628571	17.97025714	13.01405714	7.722171429	9.958857143	9.891285714	18.24208571	10.97822857	16.40708571	9.926885714	24.52222857	16.33454286	16.94771429	20.48851429	25.78514286	13.84097143
532	6.484657143	10.55802857	9.155028571	7.009228571	8.695885714	7.578371429	7.797028571	8.264228571	11.04694286	8.185228571	11.09974286	11.0426	6.777628571	9.974257143	13.43351429	7.787142857	13.22768571	5.662428571	5.662428571	10.21391429	10.33405714	7.948257143	11.52891429	13.06457143	13.83871429	11.19428571	13.50254286	10.69671429	9.376057143	6.074457143	9.373714286	11.45974286	8.128457143	5.907571429	18.31608571	13.12608571	7.673828571	9.933742857	10.01891429	18.12062857	10.93825714	16.44271429	9.843542857	24.5232	16.43871429	16.95071429	20.55485714	26.18282857	14.02677143
533	6.8386	11.2716	9.536	7.4046	9.147	8.0652	7.8694	8.5548	11.4316	8.5022	11.4248	11.457	7.1572	10.5746	13.7844	8.3232	13.643	5.9668	5.9668	10.3608	10.9366	8.2002	11.8464	13.4774	14.14	11.5996	13.8632	11.1094	9.6522	6.4916	9.8802	13.1602	8.6286	6.4224	20.0156	13.8362	7.9584	10.1314	10.7106	18.6128	11.1826	16.6968	10.0414	24.6348	16.9346	17.1504	20.8288	27.0586	14.6748
534	7.017485714	11.41062857	9.791771429	7.602285714	9.435371429	8.2518	8.284114286	8.842514286	11.79194286	8.8252	11.64394286	11.63231429	7.293914286	10.62217143	13.99314286	8.377428571	13.80825714	6.038028571	6.038028571	10.61025714	11.1316	8.500914286	12.2224	13.88457143	14.56334286	11.93425714	14.24734286	11.47988571	9.938314286	6.661971429	10.11454286	13.02128571	8.775714286	6.517542857	20.02677143	14.04814286	8.188085714	10.34305714	10.79902857	18.96537143	11.36805714	16.96814286	10.23848571	25.03225714	17.08371429	17.43045714	21.07408571	27.15071429	14.74648571
535	7.030685714	11.45742857	9.925628571	7.737885714	9.561828571	8.313085714	8.569371429	9.019914286	12.02745714	9.012914286	11.66651429	11.70645714	7.266742857	10.59925714	14.0452	8.329828571	13.8472	6.046485714	6.046485714	10.6764	11.08234286	8.633942857	12.38054286	14.08591429	14.78717143	12.11122857	14.44305714	11.51128571	10.05951429	6.714514286	10.17065714	12.68611429	8.850457143	6.497342857	19.7608	14.12005714	8.254657143	10.4886	10.84005714	19.02225714	11.3728	17.02871429	10.32571429	25.14751429	17.0944	17.50157143	21.17448571	27.04034286	14.65242857
536	6.951485714	11.16854286	9.824057143	7.668057143	9.475114286	8.159971429	8.649628571	8.999857143	12.00882857	9.074714286	11.5684	11.46542857	7.152628571	10.28174286	13.86548571	8.117085714	13.57565714	5.926742857	5.926742857	10.62485714	10.86111429	8.570428571	12.31485714	13.93974286	14.77614286	12.05	14.40202857	11.41722857	9.984285714	6.592542857	9.965285714	11.96888571	8.6158	6.3248	18.93945714	13.69377143	8.165371429	10.34268571	10.48877143	18.71674286	11.18191429	16.76191429	10.09482857	25.03777143	16.7434	17.19391429	20.95191429	26.33677143	14.15574286
537	7.190057143	11.72317143	10.09991429	7.958342857	9.764542857	8.399942857	8.567114286	9.181971429	12.27177143	9.161542857	11.67114286	11.68462857	7.222714286	10.59085714	13.91222857	8.314257143	13.92094286	6.073457143	6.073457143	10.65274286	11.11582857	8.714028571	12.41542857	14.21177143	14.87322857	12.21734286	14.48365714	11.63508571	10.02408571	6.807657143	10.19268571	12.8094	8.912857143	6.529457143	19.9718	14.13334286	8.203885714	10.43882857	10.89874286	18.77865714	11.36288571	16.88671429	10.22882857	24.9544	17.02531429	17.40565714	21.07445714	27.108	14.71408571
538	7.416941176	12.061	10.36273529	8.191794118	10.16776471	8.720705882	8.825676471	9.441205882	12.58135294	9.487852941	12.03291176	12.03452941	7.528470588	10.99261765	14.37370588	8.699588235	14.23658824	6.288705882	6.288705882	10.92708824	11.52108824	8.859117647	12.71914706	14.58694118	15.19573529	12.62847059	14.84144118	11.91608824	10.33238235	7.080970588	10.56947059	13.69094118	9.312441176	6.869323529	20.91985294	14.66297059	8.525352941	10.75373529	11.29352941	19.50441176	11.57673529	17.32414706	10.39870588	25.47573529	17.46067647	17.69773529	21.42511765	27.72805882	15.00147059
539	7.458428571	11.88585714	10.4324	8.215914286	10.11965714	8.648428571	9.0932	9.442142857	12.73097143	9.559942857	11.96751429	11.99791429	7.499457143	10.78885714	14.42251429	8.554057143	14.23	6.257714286	6.257714286	11.03448571	11.34091429	9.055742857	12.82411429	14.6392	15.29437143	12.63562857	14.95348571	11.99262857	10.33028571	7.022571429	10.47794286	12.97214286	9.161771429	6.720142857	20.15865714	14.47625714	8.535428571	10.72591429	11.11394286	19.4406	11.57631429	17.27294286	10.47397143	25.58168571	17.29654286	17.79548571	21.44194286	27.37734286	14.79231429
540	7.447428571	11.92737143	10.45934286	8.288857143	10.17231429	8.690085714	9.157628571	9.554	12.84977143	9.690485714	11.93054286	11.9774	7.407542857	10.70768571	14.27011429	8.482028571	14.22897143	6.219371429	6.219371429	10.94808571	11.31788571	9.046485714	12.79982857	14.64328571	15.29537143	12.64771429	14.93782857	11.92737143	10.33894286	6.9982	10.45097143	12.79594286	9.119142857	6.666257143	20.01545714	14.4018	8.490514286	10.72114286	11.08582857	19.26502857	11.50457143	17.22202857	10.42374286	25.5226	17.21922857	17.6482	21.34677143	27.32525714	14.7216
541	7.617	12.3105	10.681	8.4875	10.4455	8.95	9.1265	9.745	13.1205	9.845	12.2375	12.2965	7.7325	11.0885	14.6145	8.868	14.5815	6.395	6.395	11.1475	11.6085	9.193	12.999	14.922	15.613	12.914	15.251	12.2065	10.505	7.318	10.838	13.7735	9.4495	7.0245	21.116	14.899	8.703	10.9545	11.5405	19.672	11.7495	17.581	10.6095	25.822	17.655	17.956	21.753	28.145	15.2715
542	7.702228571	12.31257143	10.80114286	8.581342857	10.56651429	9.006314286	9.4026	9.822342857	13.2868	9.9774	12.31345714	12.34891429	7.733228571	11.10674286	14.68485714	8.843628571	14.56165714	6.398428571	6.398428571	11.23348571	11.66831429	9.269828571	13.08725714	15.04574286	15.69882857	12.98254286	15.32488571	12.36334286	10.62182857	7.321828571	10.91365714	13.58465714	9.507685714	7.020114286	20.91237143	14.97782857	8.774914286	11.08668571	11.52885714	19.80808571	11.7946	17.66265714	10.67071429	25.93934286	17.71614286	18.08502857	21.85117143	28.09477143	15.2322
543	7.614714286	12.19771429	10.77688571	8.501371429	10.45771429	8.949628571	9.556685714	9.827714286	13.255	9.980857143	12.28928571	12.30757143	7.728257143	10.97794286	14.68365714	8.773971429	14.55954286	6.378914286	6.378914286	11.30534286	11.50394286	9.221742857	13.06582857	14.9324	15.62325714	12.98008571	15.24782857	12.17471429	10.57154286	7.233742857	10.72842857	13.13137143	9.382514286	6.9576	20.44142857	14.80994286	8.786	11.00948571	11.43934286	19.70848571	11.77525714	17.5936	10.66231429	25.93008571	17.50442857	18.029	21.80751429	27.73745714	14.97434286
544	7.361142857	11.69488571	10.53608571	8.272314286	10.16937143	8.691342857	9.509828571	9.586514286	12.98257143	9.823514286	12.06985714	11.98968571	7.403142857	10.55251429	14.3576	8.429085714	14.14048571	6.161828571	6.161828571	11.12791429	11.1426	9.113342857	12.80551429	14.73491429	15.34808571	12.67502857	15.00271429	11.92868571	10.34582857	6.985028571	10.36168571	12.1934	9.004885714	6.587485714	19.32257143	14.16334286	8.467257143	10.70048571	10.86102857	19.20337143	11.4456	17.29554286	10.3504	25.67634286	17.05628571	17.72968571	21.35914286	26.89674286	14.40965714
545	7.563885714	12.17891429	10.74722857	8.4578	10.45591429	8.886371429	9.255457143	9.7122	13.22791429	9.857771429	12.09542857	12.15902857	7.5432	10.87494286	14.3706	8.645914286	14.40017143	6.271028571	6.271028571	11.11625714	11.39477143	9.108971429	12.81928571	14.76614286	15.40594286	12.76174286	15.08857143	12.03265714	10.30517143	7.139	10.53134286	13.11922857	9.271714286	6.779371429	20.41785714	14.63362857	8.497428571	10.79448571	11.2458	19.16725714	11.61342857	17.31034286	10.45877143	25.56068571	17.36751429	17.74805714	21.49937143	27.67014286	14.95031429
546	7.743	12.42485714	10.95257143	8.713571429	10.70814286	9.156428571	9.519714286	9.936857143	13.47214286	10.06985714	12.46871429	12.49142857	7.850428571	11.20342857	14.766	8.954714286	14.70528571	6.474428571	6.474428571	11.34128571	11.64185714	9.263142857	13.06471429	14.98642857	15.62771429	12.97228571	15.29414286	12.26157143	10.48514286	7.357571429	10.85014286	13.85057143	9.554571429	7.031	21.02971429	14.93157143	8.780714286	10.92071429	11.53314286	19.761	11.80071429	17.616	10.63371429	25.96114286	17.66614286	18.09085714	21.77028571	28.09657143	15.23471429
547	7.806911765	12.51291176	11.15664706	8.778176471	10.82155882	9.238176471	9.654382353	10.03832353	13.65908824	10.22717647	12.54835294	12.67132353	7.862205882	11.29738235	14.90994118	8.998735294	14.92026471	6.561382353	6.561382353	11.48111765	11.75252941	9.434647059	13.26255882	15.19361765	15.85205882	13.18055882	15.57520588	12.39691176	10.61938235	7.515411765	11.00058824	13.77467647	9.634852941	7.082588235	21.20038235	15.11470588	8.890764706	11.10423529	11.6725	19.93529412	11.95208824	17.77441176	10.73617647	26.16523529	17.88673529	18.23176471	22.04997059	28.37158824	15.36732353
548	7.8948	12.5666	11.1922	8.8404	10.9166	9.2662	9.7498	10.1494	13.7812	10.2982	12.6612	12.7772	7.9974	11.3612	15.024	9.0934	14.9772	6.6172	6.6172	11.594	11.8256	9.4282	13.3056	15.282	15.9554	13.2174	15.6328	12.5012	10.6456	7.5358	11.126	13.9398	9.7256	7.1694	21.3018	15.3148	8.9972	11.2336	11.7836	20.1764	12.0756	17.9504	10.8464	26.43	17.9598	18.3532	22.1374	28.5358	15.4678
549	7.850714286	12.53945714	11.23665714	8.858742857	10.86577143	9.307114286	9.893771429	10.10317143	13.81214286	10.35334286	12.77554286	12.80314286	7.985685714	11.38908571	15.07457143	9.120257143	15.08491429	6.625028571	6.625028571	11.69317143	11.71388571	9.444971429	13.28845714	15.31311429	15.90557143	13.18065714	15.64597143	12.37074286	10.65345714	7.461028571	11.05488571	13.58722857	9.686742857	7.069714286	20.9988	15.19142857	8.982142857	11.19754286	11.65194286	20.0498	12.03865714	17.96997143	10.91374286	26.49348571	17.94085714	18.44577143	22.14408571	28.37582857	15.34285714
550	7.923764706	12.46282353	11.25594118	8.861588235	10.90429412	9.309294118	9.948941176	10.15717647	13.86947059	10.38305882	12.78017647	12.83294118	7.975470588	11.33388235	15.08558824	9.107941176	15.08317647	6.626529412	6.626529412	11.75070588	11.71541176	9.483117647	13.35935294	15.28876471	15.95747059	13.22605882	15.625	12.48111765	10.70758824	7.544823529	11.02523529	13.52882353	9.651176471	7.098941176	20.85729412	15.15929412	8.965941176	11.23664706	11.60047059	20.03729412	12.00452941	17.93658824	10.89870588	26.52158824	17.97158824	18.39611765	22.13005882	28.33064706	15.32617647
551	8.049142857	12.82628571	11.50771429	9.091371429	11.16188571	9.487228571	9.884771429	10.35854286	14.05808571	10.50611429	13.00237143	13.09922857	8.2164	11.62065714	15.32822857	9.431857143	15.48665714	6.843228571	6.843228571	11.80657143	11.93228571	9.575571429	13.36017143	15.42925714	15.9862	13.33774286	15.74662857	12.54028571	10.76262857	7.670371429	11.28322857	14.2352	9.898028571	7.339257143	21.68128571	15.62968571	9.140685714	11.393	12.02808571	20.3338	12.1792	18.25262857	11.03782857	26.71985714	18.27948571	18.62534286	22.49888571	29.00345714	15.77857143
552	8.074628571	12.92482857	11.62454286	9.1188	11.27314286	9.621771429	10.05742857	10.45622857	14.19454286	10.66891429	13.13754286	13.34665714	8.393114286	11.79371429	15.54262857	9.532342857	15.62734286	6.949885714	6.949885714	12.04645714	12.03865714	9.619257143	13.45337143	15.59145714	16.09988571	13.45345714	15.85585714	12.75291429	10.88102857	7.750485714	11.46057143	14.37711429	9.9384	7.3996	21.92128571	15.79105714	9.236142857	11.46474286	12.09117143	20.6768	12.29737143	18.36942857	11.1784	27.02571429	18.46768571	18.84777143	22.69808571	29.32497143	15.94045714
553	8.244	12.884	11.664	9.207	11.309	9.603	10.201	10.387	14.362	10.741	13.291	13.355	8.322	11.881	15.633	9.463	15.605	6.98	6.98	12.119	11.976	9.896	13.671	15.823	16.215	13.611	16.044	12.823	11.064	7.764	11.54	14.311	10.154	7.419	21.977	15.877	9.417	11.636	12.166	20.846	12.46	18.498	11.242	27.116	18.466	18.876	22.728	29.365	15.89
554	8.137114286	12.97188571	11.77514286	9.199142857	11.39205714	9.663914286	10.30894286	10.57197143	14.35671429	10.77082857	13.31085714	13.4762	8.369257143	11.93051429	15.65514286	9.543257143	15.80617143	6.946514286	6.946514286	12.18731429	12.04868571	9.8014	13.74942857	15.71928571	16.30557143	13.59545714	16.13574286	12.80002857	11.03177143	7.964714286	11.53805714	14.27528571	10.0704	7.484885714	21.86977143	15.84894286	9.3894	11.64902857	12.25265714	20.796	12.52874286	18.61834286	11.3182	27.20354286	18.48817143	19.03262857	22.78454286	29.39637143	15.9544
555	8.158941176	12.82982353	11.68576471	9.209235294	11.33658824	9.698117647	10.32288235	10.48317647	14.37582353	10.77382353	13.36441176	13.48564706	8.429941176	11.79929412	15.65811765	9.598176471	15.77117647	6.937882353	6.937882353	12.24582353	11.99629412	9.714117647	13.61452941	15.63035294	16.21141176	13.61429412	15.94647059	12.69629412	10.96923529	7.833294118	11.45329412	14.07982353	9.935058824	7.463058824	21.71370588	15.85676471	9.354588235	11.64452941	12.09376471	20.86858824	12.35047059	18.53658824	11.29170588	27.29941176	18.53841176	19.03417647	22.77947059	29.36576471	15.82047059
556	8.120294118	12.80605882	11.71970588	9.105	11.21741176	9.561823529	10.22641176	10.44841176	14.33064706	10.72229412	13.44711765	13.51629412	8.450352941	11.86	15.68217647	9.675235294	15.788	7.059352941	7.059352941	12.28764706	11.85229412	9.728588235	13.51941176	15.61141176	16.24923529	13.49188235	15.91358824	12.65135294	10.87082353	7.843823529	11.42570588	14.02376471	10.03064706	7.418058824	21.53635294	15.74229412	9.396764706	11.69105882	12.024	20.69135294	12.39170588	18.59635294	11.27935294	27.25982353	18.52317647	19.02411765	22.82941176	29.29988235	15.85382353
557	8.122342857	12.91791429	11.87105714	9.219971429	11.36974286	9.769342857	10.25568571	10.4668	14.37582857	10.76737143	13.60902857	13.672	8.502914286	12.12068571	15.85405714	9.788885714	16.01314286	7.152657143	7.152657143	12.37514286	11.94105714	9.715628571	13.49788571	15.6094	16.14511429	13.49631429	15.91962857	12.75111429	10.87497143	7.8546	11.50031429	14.49994286	10.09062857	7.448657143	22.0712	15.98397143	9.329714286	11.70025714	12.20488571	20.813	12.53094286	18.6706	11.33805714	27.3404	18.66222857	19.1	22.97365714	29.64385714	16.06568571
558	8.185285714	13.017	11.89057143	9.280285714	11.39314286	9.73	10.37857143	10.47542857	14.50728571	10.76128571	13.633	13.78528571	8.581428571	12.17357143	15.84314286	9.845142857	16.10842857	7.045285714	7.045285714	12.43057143	12.05557143	9.802428571	13.67285714	15.59285714	16.23914286	13.57928571	15.96442857	12.72971429	10.887	8.01	11.64742857	14.52414286	10.17114286	7.563857143	22.08557143	16.12014286	9.452714286	11.77642857	12.34814286	21.11828571	12.61885714	18.77642857	11.49785714	27.55714286	18.87957143	19.25014286	23.05371429	29.93614286	16.11985714
559	8.141742857	13.06725714	11.96628571	9.231028571	11.37442857	9.798628571	10.42305714	10.49771429	14.40357143	10.81354286	13.78165714	13.98514286	8.651142857	12.2588	16.04682857	9.982514286	16.18457143	7.263285714	7.263285714	12.5586	11.9724	9.658028571	13.48591429	15.68574286	16.0306	13.4408	15.90248571	12.74754286	10.81262857	7.9636	11.58742857	14.4566	10.17728571	7.508085714	22.045	16.12022857	9.5146	11.81802857	12.23431429	21.20631429	12.67468571	18.74185714	11.51211429	27.66511429	18.95328571	19.302	23.20728571	29.88957143	16.23631429
560	8.0754	12.9526	11.859	9.1458	11.2568	9.713	10.2622	10.4828	14.4278	10.6494	13.841	14.074	8.5668	12.291	16.0434	10.0904	16.3272	7.2466	7.2466	12.709	11.8954	9.6588	13.411	15.537	16.0856	13.3928	15.824	12.667	10.9082	7.8126	11.5044	14.4132	10.062	7.4492	21.9842	16.139	9.4462	11.8154	12.2884	21.2606	12.7336	18.9372	11.5614	27.791	18.979	19.4156	23.2418	29.9652	16.2888
561	8.044852941	12.90305882	11.89582353	9.098088235	11.25082353	9.739764706	10.358	10.45667647	14.43223529	10.73020588	13.86361765	14.09864706	8.780441176	12.27197059	16.24317647	10.07885294	16.39611765	7.223647059	7.223647059	12.70055882	11.82544118	9.584970588	13.49561765	15.48108824	15.95064706	13.30458824	15.74247059	12.6075	10.75055882	7.926558824	11.66935294	14.54611765	10.19735294	7.592882353	22.13597059	16.24729412	9.506323529	11.96532353	12.27117647	21.31073529	12.75470588	18.95817647	11.58161765	27.80285294	18.90991176	19.41088235	23.36214706	30.21555882	16.27058824
562	8.104028571	12.8526	11.96334286	9.141971429	11.2416	9.711714286	10.26622857	10.25548571	14.35442857	10.66974286	13.9394	14.12945714	8.830885714	12.45651429	16.27694286	10.14848571	16.46822857	7.301914286	7.301914286	12.79468571	11.80845714	9.488714286	13.4	15.33482857	15.85602857	13.12262857	15.65745714	12.53	10.75534286	7.867171429	11.51057143	14.40751429	10.01065714	7.474257143	21.91011429	16.08888571	9.449828571	11.78382857	12.14431429	21.18868571	12.81837143	19.03805714	11.47311429	27.8842	19.06534286	19.55357143	23.31651429	30.08802857	16.30445714
563	7.929882353	12.77664706	11.855	8.935764706	11.19464706	9.612941176	10.339	10.24264706	14.351	10.53058824	14.067	14.18447059	8.829294118	12.372	16.24288235	10.21641176	16.50447059	7.396352941	7.396352941	12.83535294	11.70764706	9.396235294	13.34629412	15.14229412	15.76164706	13.20882353	15.62541176	12.44358824	10.57605882	7.761294118	11.62076471	14.48582353	10.14535294	7.505411765	22.04711765	16.11911765	9.482411765	11.93176471	12.37623529	21.20941176	12.8	19.00494118	11.65447059	27.88229412	19.02176471	19.51252941	23.42982353	30.29623529	16.20282353
564	7.931914286	12.55462857	11.85297143	8.981314286	11.01234286	9.587428571	10.26131429	10.13742857	14.08928571	10.40171429	14.08957143	14.17897143	8.7638	12.30988571	16.30182857	10.15477143	16.56422857	7.408485714	7.408485714	12.80157143	11.67	9.316542857	13.03702857	14.98617143	15.5774	12.89222857	15.40534286	12.23951429	10.56714286	7.707685714	11.4784	14.25588571	10.08368571	7.465628571	21.82657143	16.12462857	9.532371429	11.8812	12.16511429	21.27294286	12.80608571	19.1312	11.63762857	28.09402857	19.0614	19.50177143	23.42831429	30.18902857	16.23385714
565	7.8278	12.53625714	11.93448571	8.900171429	11.02694286	9.639257143	10.09174286	10.08668571	14.13371429	10.3616	14.13642857	14.33237143	8.886428571	12.43591429	16.40094286	10.17348571	16.62045714	7.487228571	7.487228571	12.90945714	11.5316	9.171714286	12.9098	14.9066	15.30897143	12.65457143	15.13128571	12.046	10.43265714	7.660371429	11.48297143	14.27517143	10.11991429	7.435142857	21.86091429	16.16474286	9.417857143	11.8484	12.17617143	21.25874286	12.86142857	19.14062857	11.70602857	28.00602857	19.12528571	19.54148571	23.453	30.39097143	16.46148571
566	7.851088235	12.56288235	11.89244118	8.8195	10.87167647	9.515676471	10.02235294	9.934970588	14.00920588	10.28229412	14.31017647	14.42211765	8.926529412	12.55444118	16.47985294	10.31682353	16.755	7.451470588	7.451470588	12.97973529	11.46382353	9.070558824	12.96129412	14.74676471	15.29441176	12.62508824	15.13447059	12.0675	10.39847059	7.666794118	11.54573529	14.44682353	10.07023529	7.478294118	21.79673529	16.08258824	9.406970588	11.85773529	12.14402941	21.26679412	12.85438235	19.19944118	11.65676471	28.20117647	19.27052941	19.70235294	23.59638235	30.53326471	16.53064706
567	7.707571429	12.32931429	11.69485714	8.733057143	10.76934286	9.377028571	9.913571429	9.795885714	13.83245714	10.03542857	14.22071429	14.44802857	8.8706	12.46322857	16.48357143	10.23988571	16.85365714	7.418628571	7.418628571	13.01582857	11.44057143	8.946942857	12.78574286	14.56371429	15.08942857	12.49577143	14.97305714	11.8456	10.23302857	7.623085714	11.45382857	14.24731429	9.966657143	7.262514286	21.55557143	16.1108	9.407171429	11.86045714	12.1094	21.2242	13.09554286	19.39708571	11.83591429	28.41997143	19.29188571	19.74968571	23.80214286	30.57905714	16.54302857
568	7.576529412	12.06847059	11.59776471	8.457176471	10.56158824	9.205176471	9.851470588	9.675294118	13.54958824	9.874117647	14.30176471	14.422	8.942705882	12.48323529	16.62676471	10.38441176	16.77288235	7.500705882	7.500705882	13.11647059	11.18023529	8.757470588	12.51435294	14.27482353	14.87035294	12.18723529	14.71676471	11.67423529	10.08876471	7.463235294	11.28011765	14.00605882	9.828235294	7.210411765	21.34558824	15.815	9.331117647	11.77741176	11.86729412	21.07964706	13.001	19.35052941	11.84929412	28.38011765	19.30264706	19.72170588	23.76658824	30.43935294	16.43241176
569	7.405	11.84191429	11.54497143	8.246457143	10.28274286	9.1052	9.757314286	9.466057143	13.34574286	9.659657143	14.2664	14.40782857	8.864142857	12.34508571	16.49474286	10.26588571	16.68811429	7.430114286	7.430114286	13.12877143	11.09968571	8.612571429	12.4486	14.07374286	14.63605714	11.98831429	14.43551429	11.43885714	9.867485714	7.245742857	11.0504	13.69342857	9.724857143	7.090685714	20.78834286	15.75691429	9.258285714	11.63937143	11.61637143	20.92417143	12.96137143	19.23748571	11.73642857	28.32751429	19.17791429	19.65	23.72374286	30.32957143	16.22551429
570	7.354235294	11.89358824	11.43641176	8.207147059	10.26317647	9.172823529	9.542970588	9.367117647	13.21782353	9.496558824	14.45758824	14.57820588	8.988794118	12.61161765	16.69911765	10.42720588	16.97211765	7.538676471	7.538676471	13.12476471	10.95267647	8.444294118	12.07917647	13.79573529	14.22144118	11.73232353	14.242	11.19047059	9.654970588	7.157205882	11.10635294	14.16017647	9.7495	7.115323529	21.24279412	15.72288235	9.151088235	11.70379412	11.78008824	20.90323529	13.04332353	19.29755882	11.80279412	28.22547059	19.29714706	19.73482353	23.74176471	30.57126471	16.52126471
571	7.294294118	12.00882353	11.44476471	8.217235294	10.18005882	9.178588235	9.524647059	9.254470588	13.132	9.431470588	14.51905882	14.75135294	9.087588235	12.69270588	16.90670588	10.57252941	17.08129412	7.605588235	7.605588235	13.16194118	11.10152941	8.481941176	12.18635294	13.68570588	14.24164706	11.76705882	14.26417647	11.16382353	9.668117647	7.263882353	11.14529412	14.48970588	9.764941176	7.213411765	21.38929412	15.91576471	9.324529412	11.69617647	11.92929412	21.24570588	13.16158824	19.55305882	11.82370588	28.42729412	19.40252941	19.80588235	24.00194118	30.91111765	16.67641176
572	7.160352941	11.68647059	11.27011765	7.976705882	9.974735294	9.005441176	9.446911765	9.182529412	12.908	9.237470588	14.52173529	14.78273529	9.090088235	12.72655882	16.90658824	10.68626471	17.14064706	7.602382353	7.602382353	13.25226471	10.90629412	8.191529412	11.85141176	13.47923529	13.93420588	11.444	13.89623529	10.90185294	9.462147059	7.095411765	10.98391176	14.084	9.623529412	7.146176471	20.92235294	15.73167647	9.264882353	11.69967647	11.55029412	21.11179412	13.12973529	19.58811765	11.90617647	28.76108824	19.37788235	19.99017647	23.90373529	30.89673529	16.58038235
573	6.971428571	11.39528571	11.233	7.790714286	9.765714286	8.841	9.140571429	8.875	12.66385714	9.063	14.55314286	14.77457143	9.037714286	12.70585714	16.93885714	10.58357143	17.201	7.707571429	7.707571429	13.30657143	10.66214286	8.015	11.65228571	13.187	13.75714286	11.16114286	13.67785714	10.73742857	9.352	6.912285714	10.99314286	14.023	9.517714286	7.027857143	20.903	15.73728571	9.19	11.67328571	11.65028571	21.12457143	13.19157143	19.583	11.92028571	28.83285714	19.592	19.83585714	24.03014286	30.95871429	16.60371429
574	6.850342857	11.17077143	10.9852	7.598228571	9.4526	8.6154	9.037142857	8.711628571	12.40191429	8.688657143	14.67865714	14.7848	9.059228571	12.68482857	16.95788571	10.63754286	17.14477143	7.686285714	7.686285714	13.30294286	10.46311429	7.861628571	11.57817143	12.97757143	13.44591429	10.98357143	13.50211429	10.57691429	9.218028571	6.883685714	10.79522857	13.72522857	9.3724	6.864685714	20.51925714	15.42011429	9.0614	11.60388571	11.41551429	21.00868571	13.21102857	19.7478	11.95217143	28.6248	19.4886	19.91274286	24.05454286	30.95177143	16.54382857
575	6.712205882	10.95976471	10.91235294	7.380647059	9.217117647	8.465294118	8.998764706	8.433382353	12.20638235	8.502411765	14.64685294	14.71811765	9.014705882	12.63923529	16.89311765	10.57544118	17.112	7.610058824	7.610058824	13.33841176	10.31258824	7.6875	11.24802941	12.69667647	13.18420588	10.63891176	13.09461765	10.33470588	8.996764706	6.710294118	10.61452941	13.42708824	9.202970588	6.820235294	20.15579412	15.33232353	8.908705882	11.55673529	11.17588235	20.74235294	13.19576471	19.63591176	11.97538235	28.79764706	19.41591176	19.88594118	24.04541176	30.69194118	16.48558824
576	6.705352941	10.96123529	10.854	7.382117647	9.220235294	8.541117647	8.805529412	8.404823529	12.13576471	8.437588235	14.73582353	14.86629412	9.136823529	12.77658824	17.03535294	10.72764706	17.33264706	7.734823529	7.734823529	13.41105882	10.35911765	7.599	11.097	12.49658824	12.98005882	10.51641176	12.98211765	10.29847059	8.912352941	6.629764706	10.64752941	13.89335294	9.235823529	6.764529412	20.57076471	15.42029412	8.903	11.51188235	11.30923529	20.84088235	13.20864706	19.61811765	11.93776471	28.74547059	19.57711765	19.96294118	24.12064706	31.049	16.68264706
577	6.6045	10.844	10.8005	7.1975	9.036	8.4065	8.7065	8.276	11.9215	8.307	14.886	15.1365	9.288	12.9645	17.2725	10.8845	17.489	7.8375	7.8375	13.616	10.303	7.4685	11.0295	12.364	12.862	10.4675	12.8965	10.2135	8.813	6.584	10.596	13.9985	9.2255	6.8395	20.3495	15.435	8.981	11.5035	11.313	20.9235	13.328	19.7675	11.988	28.9615	19.6655	20.084	24.3005	31.168	16.755
578	6.451058824	10.61258824	10.67011765	7.041882353	8.831294118	8.341882353	8.634764706	8.090411765	11.75217647	8.098941176	14.99664706	15.00552941	9.222588235	12.88441176	17.25011765	10.83447059	17.37864706	7.816058824	7.816058824	13.61611765	10.09341176	7.345588235	10.79511765	12.07376471	12.67205882	10.16117647	12.58441176	9.935235294	8.675117647	6.405588235	10.46558824	13.50052941	9.076352941	6.653823529	20.00752941	15.27976471	8.925058824	11.49688235	11.13676471	20.88782353	13.31258824	19.80582353	12.00135294	29.00082353	19.66135294	20.18052941	24.20935294	31.03547059	16.69982353
579	6.412	10.63564706	10.58602941	6.938058824	8.766352941	8.317882353	8.475117647	7.928823529	11.63235294	8.003147059	15.09661765	15.16226471	9.337029412	13.081	17.38758824	10.99888235	17.58058824	7.877117647	7.877117647	13.67832353	9.998088235	7.231911765	10.6345	11.95911765	12.42217647	10.0335	12.4585	9.772382353	8.617647059	6.361058824	10.45526471	13.77014706	9.123205882	6.741205882	20.21682353	15.32102941	8.851147059	11.52747059	11.21897059	20.90782353	13.43432353	19.95247059	12.02523529	29.12917647	19.80394118	20.18244118	24.38429412	31.47982353	16.88085294
580	6.439117647	10.51205882	10.55417647	6.877705882	8.663470588	8.292705882	8.390294118	7.895588235	11.50135294	7.923176471	15.25858824	15.37329412	9.345235294	13.12388235	17.58935294	11.17676471	17.72341176	7.952823529	7.952823529	13.76164706	10.10623529	7.206882353	10.72735294	11.80670588	12.43958824	9.964470588	12.41805882	9.820705882	8.607941176	6.393	10.48235294	13.86423529	9.013235294	6.743352941	20.28411765	15.34247059	8.886588235	11.43952941	11.15829412	21.21147059	13.53694118	19.99370588	12.10411765	29.36282353	20.01982353	20.34570588	24.59835294	31.76682353	16.96288235
581	6.212029412	10.48338235	10.57417647	6.761823529	8.598382353	8.185617647	8.304676471	7.871382353	11.34244118	7.811235294	15.29661765	15.49417647	9.427588235	13.24170588	17.78802941	11.28202941	17.91714706	7.955970588	7.955970588	14.03464706	9.983117647	6.973147059	10.49220588	11.66894118	12.25017647	9.745676471	12.20923529	9.539117647	8.402088235	6.369411765	10.44514706	13.88508824	9.048029412	6.690529412	20.25723529	15.44264706	8.850441176	11.46552941	11.17555882	21.17276471	13.64479412	20.12505882	12.23167647	29.3585	20.17894118	20.31544118	24.78223529	31.90355882	17.04032353
582	6.354588235	10.52252941	10.59252941	6.750352941	8.539529412	8.334058824	8.310823529	7.740117647	11.34735294	7.695647059	15.46664706	15.70694118	9.532941176	13.25188235	17.69682353	11.40458824	17.96	8.085117647	8.085117647	14.09264706	9.932470588	6.985705882	10.32035294	11.63623529	12.18870588	9.655	12.11076471	9.653470588	8.368117647	6.193764706	10.39423529	13.91370588	9.036588235	6.708588235	20.33105882	15.42488235	8.913823529	11.64570588	11.14611765	21.397	13.61094118	20.19476471	12.32505882	29.63964706	20.14529412	20.43282353	24.78441176	31.97776471	17.00964706
583	6.176371429	10.29968571	10.37562857	6.510342857	8.261114286	8.174342857	8.088142857	7.507685714	11.15565714	7.5734	15.62808571	15.70088571	9.574257143	13.47205714	17.89182857	11.38057143	18.11788571	8.129628571	8.129628571	14.02654286	9.8964	6.898714286	10.25685714	11.41822857	12.08148571	9.698	12.11377143	9.537342857	8.254257143	6.178714286	10.31197143	13.94837143	9.076685714	6.8244	20.34982857	15.56417143	8.8378	11.55745714	11.21325714	21.45142857	13.76237143	20.41337143	12.36128571	29.69668571	20.24034286	20.62777143	24.87085714	32.16937143	17.15982857
584	6.137058824	10.20267647	10.46544118	6.610705882	8.180794118	8.155411765	8.175823529	7.543764706	11.07520588	7.607441176	15.62988235	15.89297059	9.658705882	13.44285294	18.15282353	11.46864706	18.21976471	8.162764706	8.162764706	14.11702941	9.705941176	6.705352941	10.22244118	11.27444118	11.88458824	9.382294118	11.9785	9.374823529	8.174647059	6.160058824	10.45197059	13.79485294	8.945294118	6.811411765	20.10955882	15.52020588	8.892294118	11.69185294	11.17252941	21.52647059	13.7585	20.41591176	12.37711765	29.83017647	20.33338235	20.727	24.90911765	32.26705882	17.24291176
585	6.029882353	10.12105882	10.27458824	6.484529412	8.056764706	8.122352941	8.000235294	7.472117647	11.05241176	7.382764706	15.69176471	15.92811765	9.610764706	13.49070588	18.04664706	11.52752941	18.36505882	8.214117647	8.214117647	14.29811765	9.726529412	6.734352941	10.052	11.13905882	11.65117647	9.325470588	11.82417647	9.300705882	8.118294118	6.056764706	10.33476471	13.85658824	8.971176471	6.657647059	20.07488235	15.41923529	8.906235294	11.49435294	11.06358824	21.46741176	13.79370588	20.524	12.53152941	29.87688235	20.23782353	20.67335294	25.01647059	32.41535294	17.30117647
586	5.953	9.933911765	10.18038235	6.357941176	7.964647059	7.913882353	7.966676471	7.358382353	10.90938235	7.271176471	15.87355882	16.09961765	9.749029412	13.67091176	18.34826471	11.66520588	18.48802941	8.378941176	8.378941176	14.43644118	9.539029412	6.568058824	9.939294118	11.02770588	11.58158824	9.195794118	11.67870588	9.170705882	8.025588235	5.996529412	10.24108824	13.71179412	8.860823529	6.574147059	19.95726471	15.35114706	8.849558824	11.53482353	11.03455882	21.42011765	13.90482353	20.5425	12.41158824	29.98917647	20.37858824	20.72102941	24.94897059	32.38408824	17.21247059
587	5.925470588	9.867088235	10.34076471	6.309088235	7.827705882	7.964441176	7.925352941	7.296529412	10.74191176	7.142882353	15.84647059	16.04085294	9.694147059	13.63235294	18.22408824	11.72679412	18.53373529	8.318676471	8.318676471	14.37808824	9.477588235	6.525794118	9.913352941	10.90108824	11.45314706	9.024558824	11.56261765	9.100882353	7.950264706	5.869617647	10.19197059	13.72235294	8.820941176	6.647205882	19.98138235	15.47770588	8.848029412	11.58311765	10.97555882	21.39838235	13.81097059	20.6755	12.48247059	29.99076471	20.51641176	20.79644118	25.02585294	32.62267647	17.36870588
588	5.859882353	9.865529412	10.19158824	6.218705882	7.801823529	7.981823529	7.873176471	7.131647059	10.63511765	7.103705882	16.01305882	16.22258824	9.848882353	13.71170588	18.30729412	11.84088235	18.57335294	8.420470588	8.420470588	14.52823529	9.544941176	6.525	9.890058824	10.94988235	11.40658824	9.096823529	11.53205882	9.131352941	8.102235294	5.920352941	10.23258824	13.78535294	8.851294118	6.608352941	19.95564706	15.45194118	8.908470588	11.67723529	11.08335294	21.55994118	13.97	20.70964706	12.53911765	30.25829412	20.62641176	20.91982353	25.10429412	32.70888235	17.41894118
589	5.762314286	9.755542857	10.21025714	6.126514286	7.647085714	7.830171429	7.749371429	7.071085714	10.48228571	6.933428571	16.13051429	16.30314286	9.954085714	13.7854	18.52911429	11.9472	18.6934	8.505685714	8.505685714	14.6288	9.460314286	6.452142857	9.799742857	10.84362857	11.28045714	8.998057143	11.48557143	9.057514286	8.0158	5.806	10.16591429	13.79591429	8.791257143	6.589028571	19.89682857	15.31877143	8.818571429	11.64571429	10.9158	21.50731429	13.95102857	20.65631429	12.57345714	30.15211429	20.61722857	20.88977143	25.08997143	32.56662857	17.31745714
590	5.772794118	9.621529412	10.249	6.081882353	7.670882353	7.859911765	7.768735294	6.983617647	10.49079412	6.961705882	16.15997059	16.33273529	10.01194118	13.71532353	18.47594118	12.03932353	18.73394118	8.506764706	8.506764706	14.68002941	9.461529412	6.326735294	9.762264706	10.65167647	11.14682353	8.782676471	11.27664706	8.909941176	7.861676471	5.731647059	10.20961765	13.68885294	8.731176471	6.483176471	19.74858824	15.33294118	8.846411765	11.56305882	10.91185294	21.54155882	14.03702941	20.81411765	12.66038235	30.38191176	20.52997059	20.97685294	25.41138235	32.74847059	17.43826471
591	5.644117647	9.736411765	10.16141176	6.137235294	7.636588235	7.777823529	7.788705882	7.081588235	10.48141176	6.958058824	16.21176471	16.33417647	9.987470588	13.89782353	18.63552941	12.14047059	18.74176471	8.529117647	8.529117647	14.62882353	9.391941176	6.241705882	9.596	10.61052941	11.12629412	8.727411765	11.22270588	8.774117647	7.746529412	5.652294118	10.05582353	13.59358824	8.747823529	6.497705882	19.65052941	15.19147059	8.755470588	11.59117647	10.91458824	21.34335294	14.02847059	20.85858824	12.66494118	30.45364706	20.62764706	20.95141176	25.37711765	32.88805882	17.39894118
592	5.611235294	9.550411765	10.22788235	6.075470588	7.555647059	7.836529412	7.752352941	6.793352941	10.34717647	6.857294118	16.25123529	16.35564706	9.923	13.81623529	18.70276471	12.042	18.80535294	8.487352941	8.487352941	14.56129412	9.226294118	6.219294118	9.503058824	10.38552941	10.86829412	8.611588235	11.10464706	8.668823529	7.689294118	5.669529412	10.14317647	13.56452941	8.617764706	6.438117647	19.52194118	15.23635294	8.744411765	11.51352941	10.73082353	21.33964706	14.04941176	20.827	12.65441176	30.565	20.60747059	20.92547059	25.46176471	32.83188235	17.38270588
593	5.566714286	9.443514286	10.15051429	5.9046	7.397057143	7.693685714	7.597085714	6.828771429	10.28011429	6.797228571	16.46108571	16.49508571	10.03205714	13.95082857	18.81491429	12.31011429	18.9614	8.714085714	8.714085714	14.80048571	9.303314286	6.2202	9.501971429	10.4498	11.02045714	8.528171429	11.06208571	8.7272	7.718428571	5.6716	9.970028571	13.41314286	8.566914286	6.370142857	19.44228571	15.16211429	8.699542857	11.43242857	10.77122857	21.20717143	14.16982857	20.88874286	12.721	30.5548	20.8208	21.01682857	25.40194286	32.93365714	17.5006
594	5.651764706	9.522	10.08891176	5.922117647	7.527176471	7.814441176	7.598588235	6.789676471	10.22876471	6.655882353	16.45417647	16.55373529	10.13026471	14.13138235	18.81923529	12.248	19.03417647	8.712852941	8.712852941	14.98244118	9.307	6.255235294	9.517147059	10.39594118	10.80764706	8.555352941	11.07282353	8.716147059	7.657176471	5.626647059	9.967970588	13.73441176	8.621117647	6.415264706	19.63391176	15.28494118	8.764764706	11.53002941	10.83794118	21.40220588	14.27197059	20.87614706	12.74105882	30.45144118	20.82073529	21.01970588	25.51229412	32.96085294	17.56514706
595	5.649382353	9.542441176	10.03905882	5.791411765	7.436823529	7.699323529	7.537617647	6.767235294	10.22741176	6.791294118	16.62088235	16.78052941	10.08794118	14.165	19.01997059	12.45879412	19.13523529	8.785852941	8.785852941	14.91344118	9.3175	6.2045	9.453558824	10.38064706	10.87638235	8.473794118	10.99705882	8.673470588	7.701676471	5.670529412	10.11232353	13.88370588	8.694294118	6.596470588	19.91926471	15.43111765	8.937823529	11.59667647	10.94770588	21.59220588	14.24282353	20.90238235	12.80447059	30.75485294	20.91835294	21.16961765	25.60532353	33.20564706	17.75652941
596	5.582382353	9.406882353	9.994323529	5.8275	7.306617647	7.736941176	7.538558824	6.598823529	10.07567647	6.596705882	16.59235294	16.76723529	10.15732353	14.14335294	19.08755882	12.46120588	19.14752941	8.737617647	8.737617647	14.96517647	9.307676471	6.033735294	9.457852941	10.27432353	10.82520588	8.5635	10.93102941	8.635617647	7.648352941	5.720029412	10.09223529	13.69044118	8.745764706	6.475205882	19.63158824	15.40267647	8.839411765	11.62964706	10.83208824	21.50241176	14.285	21.25102941	12.93373529	30.80152941	20.93808824	21.39229412	25.61691176	33.11411765	17.61035294
597	5.470529412	9.338470588	10.14923529	5.802352941	7.187882353	7.632647059	7.519294118	6.683411765	10.003	6.520470588	16.63541176	16.75164706	10.08847059	14.00311765	18.94982353	12.51017647	19.15552941	8.688352941	8.688352941	15.07247059	9.183529412	6.014764706	9.395941176	10.19647059	10.82047059	8.441588235	10.91052941	8.465588235	7.561058824	5.583058824	10.04582353	13.32782353	8.755	6.386941176	19.34829412	15.32652941	8.871764706	11.82641176	10.72694118	21.48547059	14.27394118	21.12223529	12.869	30.81476471	20.88835294	21.39182353	25.77529412	33.192	17.64964706
598	5.465764706	9.281882353	9.886647059	5.661117647	7.096470588	7.650941176	7.410647059	6.536294118	9.908294118	6.485176471	16.801	16.93505882	10.28588235	14.17511765	19.087	12.58482353	19.43370588	8.909588235	8.909588235	15.14070588	9.063235294	5.946470588	9.314	10.04047059	10.58847059	8.334352941	10.81641176	8.468117647	7.568647059	5.543882353	9.954	13.764	8.666176471	6.491764706	19.38994118	15.40382353	8.890235294	11.59129412	10.82405882	21.47823529	14.36111765	21.10894118	12.95011765	30.85317647	21.02835294	21.12464706	25.89382353	33.28594118	17.60105882
599	5.395	9.193352941	9.974	5.667941176	7.175	7.609	7.454470588	6.471470588	9.852823529	6.402176471	16.83141176	16.941	10.27423529	14.14588235	19.23117647	12.67817647	19.25458824	8.887470588	8.887470588	15.01029412	9.121176471	5.960823529	9.168235294	10.07464706	10.59735294	8.302117647	10.81964706	8.379294118	7.485058824	5.511058824	9.878235294	13.398	8.564588235	6.366941176	19.19188235	15.148	8.691294118	11.56211765	10.63323529	21.29576471	14.36294118	21.16858824	12.98752941	31.01647059	21.05770588	21.14352941	25.77264706	33.06294118	17.59176471
600	5.256823529	8.991	10.00529412	5.666588235	6.979117647	7.493529412	7.424117647	6.438470588	9.783941176	6.398823529	16.81494118	16.71252941	10.10635294	13.91817647	19.19529412	12.54982353	19.10111765	8.828823529	8.828823529	15.12358824	8.822411765	5.850705882	9.067882353	9.920647059	10.46188235	8.073235294	10.56617647	8.200411765	7.297235294	5.341529412	9.741882353	12.96505882	8.391411765	6.167176471	18.648	14.85088235	8.626235294	11.39976471	10.38817647	21.05047059	14.24647059	21.02817647	12.77364706	30.73588235	20.88352941	21.04952941	25.66835294	32.76047059	17.24564706
601	5.475294118	9.439941176	9.962294118	5.781941176	7.209058824	7.904411765	7.443705882	6.575	9.949941176	6.523117647	17.00182353	16.99341176	10.39594118	14.38929412	19.32394118	12.83911765	19.48505882	9.092941176	9.092941176	15.29258824	9.081411765	5.868588235	9.194705882	9.974705882	10.44476471	8.151588235	10.62694118	8.290470588	7.390058824	5.472882353	9.921	14.10035294	8.708176471	6.524529412	19.67705882	15.40064706	8.732235294	11.53723529	10.86023529	21.35652941	14.43605882	21.13588235	12.97017647	30.89194118	21.21417647	21.24270588	25.89482353	33.65364706	17.91235294
602	5.369411765	9.382117647	9.904941176	5.609411765	7.043411765	7.737352941	7.410470588	6.401058824	9.844882353	6.506764706	17.29558824	17.36376471	10.71435294	14.64282353	19.64658824	13.02164706	19.69347059	9.271352941	9.271352941	15.40370588	9.119352941	5.940235294	9.142235294	10.09988235	10.42647059	8.304470588	10.68247059	8.382058824	7.389529412	5.528529412	9.984176471	14.38794118	8.779647059	6.600764706	20.03105882	15.61623529	8.908647059	11.71347059	10.98552941	21.64611765	14.65747059	21.38964706	13.17711765	31.14070588	21.51247059	21.47317647	26.197	33.97188235	18.01635294
603	5.312	9.306588235	10.07888235	5.648764706	7.113176471	7.778823529	7.478352941	6.454882353	9.921823529	6.343529412	17.32905882	17.51082353	10.74747059	14.67452941	19.74858824	13.20129412	19.79676471	9.335941176	9.335941176	15.59617647	9.086294118	5.883	9.189294118	9.965235294	10.41182353	8.154647059	10.69658824	8.459647059	7.419176471	5.542058824	10.01776471	14.07529412	8.692117647	6.460235294	19.61847059	15.56752941	8.968235294	11.60064706	10.79717647	21.71952941	14.56117647	21.45882353	13.06952941	31.27176471	21.29747059	21.467	26.11670588	33.79241176	17.80164706
604	5.321764706	9.072705882	9.972117647	5.470411765	6.991117647	7.631235294	7.424	6.297235294	9.751235294	6.328411765	17.44494118	17.45941176	10.61252941	14.56923529	19.80058824	13.19111765	19.87258824	9.337529412	9.337529412	15.58670588	8.983941176	5.960058824	9.087647059	9.854941176	10.41023529	8.159352941	10.65105882	8.322235294	7.340941176	5.507	10.14423529	14.00017647	8.77	6.631529412	19.67452941	15.67217647	8.995352941	11.77011765	10.83288235	21.81705882	14.66917647	21.54394118	13.18558824	31.42952941	21.55876471	21.63782353	26.29023529	33.92564706	17.86776471
605	5.283588235	9.038470588	10.06282353	5.657058824	7.016470588	7.680294118	7.381411765	6.384705882	9.649823529	6.275470588	17.55829412	17.402	10.71276471	14.66935294	19.80711765	13.278	19.87923529	9.375176471	9.375176471	15.593	8.986352941	5.912235294	9.044352941	9.834941176	10.46805882	8.047823529	10.59947059	8.345	7.385882353	5.534411765	10.09558824	13.75252941	8.632588235	6.503058824	19.46241176	15.45329412	8.961470588	11.73647059	10.88935294	21.73864706	14.71717647	21.60617647	13.23441176	31.36888235	21.61488235	21.69152941	26.34129412	33.957	17.89905882
606	5.137588235	8.810764706	10.00947059	5.433882353	6.819823529	7.483	7.397705882	6.281470588	9.568	6.200411765	17.457	17.38888235	10.61076471	14.41282353	19.83305882	13.22923529	19.71429412	9.315411765	9.315411765	15.64758824	8.844117647	5.855	8.995	9.704941176	10.25241176	8.024117647	10.46194118	8.132823529	7.295764706	5.431058824	9.973470588	13.31205882	8.441705882	6.313647059	18.99194118	15.13388235	8.847176471	11.63	10.59617647	21.45523529	14.57870588	21.52023529	13.09588235	31.37170588	21.32464706	21.42394118	26.23776471	33.42223529	17.61123529
607	5.163764706	8.821588235	9.916235294	5.431176471	6.809235294	7.426705882	7.304470588	6.256352941	9.530705882	6.119411765	17.51294118	17.40023529	10.67011765	14.48441176	19.85235294	13.29829412	19.88641176	9.379411765	9.379411765	15.649	8.722705882	5.653588235	8.837764706	9.628294118	10.17111765	7.790411765	10.27582353	8.076470588	7.126352941	5.290705882	9.898176471	13.36982353	8.453117647	6.275294118	18.89564706	15.25782353	8.740352941	11.57370588	10.63982353	21.27776471	14.67370588	21.48776471	13.13576471	31.30288235	21.41764706	21.48770588	26.23641176	33.50076471	17.69841176
608	5.140882353	8.778441176	9.849911765	5.348382353	6.703647059	7.399529412	7.211470588	6.121941176	9.329823529	6.071647059	17.47347059	17.4305	10.66752941	14.46432353	19.89505882	13.27552941	19.84670588	9.313558824	9.313558824	15.60152941	8.7205	5.699705882	8.765382353	9.523647059	10.01247059	7.765970588	10.21105882	7.994441176	7.196088235	5.347529412	9.739970588	13.36829412	8.421382353	6.240588235	18.83167647	15.11008824	8.655705882	11.512	10.55594118	21.23270588	14.558	21.54438235	13.16002941	31.34329412	21.35447059	21.37958824	26.18985294	33.50785294	17.70176471
609	5.232764706	9.191411765	9.874088235	5.509470588	6.873823529	7.841617647	7.194205882	6.252588235	9.490794118	6.1725	17.63158824	17.713	10.98744118	14.90041176	20.11929412	13.62985294	20.19108824	9.604735294	9.604735294	15.82447059	8.882911765	5.665441176	8.757705882	9.437088235	9.971764706	7.816823529	10.23526471	8.018911765	7.180235294	5.356147059	9.875735294	14.35523529	8.684823529	6.441941176	19.59058824	15.51841176	8.876941176	11.66270588	10.86297059	21.45344118	14.83552941	21.67788235	13.26932353	31.41688235	21.70829412	21.52655882	26.43532353	34.16791176	18.06461765
610	5.1895	8.968382353	9.912970588	5.431676471	6.811588235	7.687794118	7.216970588	6.144588235	9.392294118	6.085176471	17.99114706	17.89129412	11.06094118	14.99173529	20.32841176	13.82429412	20.39573529	9.7265	9.7265	16.00217647	8.958794118	5.683470588	8.841764706	9.541911765	10.06602941	7.877294118	10.24647059	8.073764706	7.208	5.349823529	10.12944118	14.27008824	8.698441176	6.588176471	19.76682353	15.61788235	8.971588235	11.82120588	10.88773529	21.93111765	14.87758824	21.76829412	13.32494118	31.69147059	21.77526471	21.54164706	26.53452941	34.31988235	18.14294118
611	5.068294118	8.729294118	9.967882353	5.197823529	6.651823529	7.529941176	7.140823529	6.040411765	9.223117647	5.962823529	18.02347059	17.89211765	10.92564706	14.94176471	20.36723529	13.81705882	20.16317647	9.733588235	9.733588235	15.99735294	8.770176471	5.618764706	8.653294118	9.441882353	9.876235294	7.689235294	10.17311765	7.983705882	7.142235294	5.378647059	9.913647059	13.90911765	8.58	6.446176471	19.23311765	15.37770588	8.887058824	11.80947059	10.67511765	21.68229412	14.91305882	21.82364706	13.42747059	31.656	21.79594118	21.74158824	26.57994118	34.27782353	18.03523529
612	4.911294118	8.506470588	9.877588235	5.163294118	6.377352941	7.298117647	7.136941176	5.861235294	9.178941176	5.829235294	17.94111765	17.79064706	10.84517647	14.72370588	20.40429412	13.78794118	20.02870588	9.634823529	9.634823529	16.05982353	8.522941176	5.448588235	8.516352941	9.250882353	9.698529412	7.493470588	10.01141176	7.818352941	6.975411765	5.241411765	9.694352941	13.22235294	8.311764706	6.114235294	18.62064706	15.08041176	8.819470588	11.69423529	10.405	21.53329412	14.76176471	21.68105882	13.23411765	31.79888235	21.62447059	21.71441176	26.60482353	33.93664706	17.76388235
613	4.922411765	8.585235294	9.671	5.156294118	6.421088235	7.4045	7.041058824	5.864235294	9.004941176	5.800617647	18.10647059	18.01388235	10.99532353	15.12435294	20.47844118	13.86535294	20.39770588	9.782676471	9.782676471	16.00264706	8.654382353	5.396617647	8.379323529	9.173852941	9.605617647	7.431764706	9.891676471	7.663941176	6.905323529	5.181176471	9.545970588	13.64008824	8.452882353	6.220176471	18.86455882	15.32129412	8.709088235	11.57132353	10.51508824	21.37970588	14.89638235	21.78905882	13.43326471	31.80573529	21.80379412	21.71755882	26.52294118	34.08588235	18.04344118
614	5.049617647	8.701470588	9.681	5.099411765	6.436323529	7.641088235	6.918735294	5.850382353	8.996735294	5.748676471	18.23379412	18.17861765	11.23455882	15.22685294	20.69473529	14.1565	20.54517647	9.869558824	9.869558824	16.07991176	8.769970588	5.456352941	8.553382353	9.255941176	9.698764706	7.561882353	9.952882353	7.766676471	6.954088235	5.264882353	9.695529412	14.23894118	8.413823529	6.349911765	19.36802941	15.38379412	8.763176471	11.49908824	10.64823529	21.76491176	15.18641176	21.91564706	13.55420588	31.91382353	21.99323529	21.80241176	26.73282353	34.55341176	18.37235294
615	4.853	8.611	9.763	5.063	6.244	7.544	6.793	5.677	8.932	5.606	18.437	18.423	11.294	15.447	20.886	14.248	20.663	10.025	10.025	16.309	8.64	5.395	8.544	9.037	9.611	7.417	9.765	7.827	6.902	5.123	9.85	14.355	8.613	6.455	19.428	15.492	8.858	11.712	10.768	21.997	14.994	22.078	13.461	31.981	22.012	21.926	26.86	34.669	18.385
616	4.751	8.511764706	9.629941176	4.860294118	6.135117647	7.346294118	6.702294118	5.692882353	8.843647059	5.522823529	18.45835294	18.55723529	11.50235294	15.47623529	20.93441176	14.49794118	20.93258824	10.08005882	10.08005882	16.30447059	8.555	5.318235294	8.380588235	9.006882353	9.545941176	7.288411765	9.785882353	7.667764706	6.812823529	5.211882353	9.812588235	14.084	8.467470588	6.380411765	19.27294118	15.58317647	8.793764706	11.81217647	10.71394118	21.91252941	15.27094118	22.26670588	13.57152941	32.16747059	22.21558824	22.07894118	26.90082353	34.82235294	18.27470588
617	4.714705882	8.481323529	9.671970588	4.975647059	6.143970588	7.436352941	6.866264706	5.592441176	8.795176471	5.654823529	18.61611765	18.72323529	11.5105	15.48982353	21.26297059	14.64182353	21.1185	10.13367647	10.13367647	16.5605	8.430323529	5.254294118	8.326235294	8.940882353	9.320823529	7.404705882	9.771117647	7.666411765	6.865441176	5.178558824	9.755294118	14.10738235	8.450441176	6.335323529	19.23576471	15.55935294	8.828882353	11.6265	10.76423529	21.95179412	15.34082353	22.32961765	13.57317647	32.29091176	22.33555882	22.11397059	27.12582353	34.89135294	18.36264706
618	4.687212121	8.36669697	9.519787879	4.77130303	5.983030303	7.313363636	6.574212121	5.467454545	8.589545455	5.391636364	18.55815152	18.63939394	11.43454545	15.4110303	21.25451515	14.62536364	21.04678788	10.11378788	10.11378788	16.48584848	8.504575758	5.052666667	8.104484848	8.649939394	9.231787879	7.177	9.684545455	7.534757576	6.788515152	5.061393939	9.697151515	14.05860606	8.352939394	6.209909091	19.23727273	15.34418182	8.748212121	11.80736364	10.5469697	22.02666667	15.42351515	22.42545455	13.99651515	32.47360606	22.61290909	22.41163636	27.31206061	35.36939394	18.46793939
619	4.601764706	8.241823529	9.423352941	4.752058824	5.905176471	7.283764706	6.612352941	5.204235294	8.418117647	5.350117647	18.92217647	18.69135294	11.56488235	15.51947059	21.47941176	14.86411765	21.07894118	10.23876471	10.23876471	16.69905882	8.466176471	5.151647059	8.208235294	8.695647059	9.204117647	7.137588235	9.578941176	7.587647059	6.822411765	5.143941176	9.743176471	13.905	8.322588235	6.289470588	19.01782353	15.54405882	8.793117647	11.74317647	10.60135294	22.18270588	15.39882353	22.42058824	13.72588235	32.61905882	22.42394118	22.30217647	27.26952941	35.09464706	18.46064706
620	4.646647059	8.260176471	9.562882353	4.719235294	5.990647059	7.318794118	6.686	5.228558824	8.470205882	5.336911765	19.00688235	18.80223529	11.54920588	15.73211765	21.49820588	14.88841176	21.18873529	10.39473529	10.39473529	16.73958824	8.4465	5.179264706	8.052529412	8.707705882	9.232911765	7.088	9.500323529	7.616323529	6.703529412	5.118970588	9.799029412	13.94482353	8.330411765	6.312352941	19.04644118	15.48623529	8.827941176	11.70067647	10.53576471	22.05894118	15.44023529	22.39132353	13.86291176	32.58602941	22.59473529	22.2875	27.33579412	35.19114706	18.38182353
621	4.630294118	8.077705882	9.478705882	4.736647059	5.714588235	7.197882353	6.490058824	5.270882353	8.363529412	5.244294118	19.174	18.95629412	11.74694118	15.69494118	21.73817647	15.07235294	21.20570588	10.45035294	10.45035294	16.797	8.205823529	4.939588235	7.862176471	8.486352941	9.075705882	7.002941176	9.247882353	7.270117647	6.624588235	4.948117647	9.573941176	13.89147059	8.330352941	6.296352941	18.92	15.182	8.787705882	11.84541176	10.35805882	22.21970588	15.34935294	22.42888235	13.81835294	32.62605882	22.549	22.196	27.32405882	35.44958824	18.419
622	4.528636364	8.114818182	9.414727273	4.574	5.595181818	7.248909091	6.431818182	5.243454545	8.255363636	5.273818182	19.10636364	18.88254545	11.61618182	15.77545455	21.68309091	15.10390909	21.37945455	10.51454545	10.51454545	16.89827273	8.306454545	4.968	7.966	8.544727273	9.078272727	6.964818182	9.316272727	7.333090909	6.550454545	4.996272727	9.548363636	14.008	8.262454545	6.288	18.94909091	15.36	8.749818182	11.73227273	10.471	22.10136364	15.58436364	22.54818182	13.97354545	32.68227273	22.76181818	22.352	27.54281818	35.46827273	18.57954545
623	4.549969697	8.182606061	9.44869697	4.615212121	5.735727273	7.285	6.511454545	5.304666667	8.267090909	5.149727273	19.21030303	19.06909091	11.66878788	15.92887879	21.88621212	15.2320303	21.50384848	10.53763636	10.53763636	17.00475758	8.327454545	4.973848485	7.841818182	8.431484848	8.975181818	6.946515152	9.230878788	7.338878788	6.594272727	4.861454545	9.54	13.91360606	8.212212121	6.227575758	19.02606061	15.27657576	8.743272727	11.73127273	10.49175758	22.14857576	15.55887879	22.68057576	13.855	32.94927273	22.78993939	22.41957576	27.63021212	35.68151515	18.759
624	4.525666667	8.140333333	9.276	4.571666667	5.605666667	7.223	6.483666667	5.181666667	8.054333333	5.116666667	19.40033333	19.128	11.74333333	15.93466667	22.15066667	15.407	21.541	10.64633333	10.64633333	17.03866667	8.282333333	4.932	7.807333333	8.359666667	8.919666667	6.846666667	9.304666667	7.220666667	6.676	5.006666667	9.630666667	14.02066667	8.398333333	6.311333333	18.785	15.408	8.855666667	11.775	10.51133333	22.4	15.64333333	22.798	14.049	32.88066667	22.75033333	22.52266667	27.65133333	35.591	18.71133333
625	4.485090909	7.975272727	9.423545455	4.499	5.625181818	7.173545455	6.393818182	5.093727273	8.112909091	5.118454545	19.47409091	19.26245455	11.93981818	16.16236364	22.18918182	15.62627273	21.70990909	10.70218182	10.70218182	17.13518182	8.191090909	4.801909091	7.800818182	8.341	8.893181818	6.847545455	9.193272727	7.195454545	6.604909091	4.907272727	9.598636364	13.96890909	8.253	6.311636364	18.78563636	15.40154545	8.668818182	11.73563636	10.43854545	22.165	15.56518182	22.85545455	14.01181818	33.03409091	22.86090909	22.43518182	27.74254545	35.88927273	18.77363636
626	4.385	7.921727273	9.180333333	4.425878788	5.413181818	7.176242424	6.397060606	5.029727273	7.988272727	4.966454545	19.63775758	19.41039394	11.89030303	16.08845455	22.32260606	15.64027273	21.73218182	10.85130303	10.85130303	17.18345455	8.097878788	4.829787879	7.624848485	8.209424242	8.711424242	6.656424242	8.963636364	7.156909091	6.399878788	4.899484848	9.513424242	13.94548485	8.205909091	6.09569697	18.65793939	15.20942424	8.697242424	11.65651515	10.25948485	22.08157576	15.53984848	22.74327273	13.96	32.79115152	22.76381818	22.53106061	27.54787879	35.71121212	18.65269697
627	4.363575758	7.951242424	9.300545455	4.470848485	5.478757576	7.163757576	6.341878788	4.987515152	8.013242424	5.082	19.77178788	19.42360606	11.8879697	16.0790303	22.30269697	15.87018182	21.75866667	10.73236364	10.73236364	17.21015152	8.075393939	4.779545455	7.770636364	8.228	8.773484848	6.742212121	9.056909091	7.179515152	6.366424242	4.863545455	9.591454545	13.97527273	8.202242424	6.302030303	18.77463636	15.33715152	8.777	11.64127273	10.30893939	22.0999697	15.68821212	22.87081818	14.01512121	32.91133333	22.84709091	22.55848485	27.84751515	35.70342424	18.71081818
628	4.448029412	7.847794118	9.336058824	4.390588235	5.439441176	7.092176471	6.413911765	5.029411765	7.938294118	4.985794118	19.76182353	19.44741176	12.09902941	16.17861765	22.53476471	15.88017647	21.86867647	10.87176471	10.87176471	17.31152941	8.111029412	4.785647059	7.810529412	8.278323529	8.836882353	6.742941176	8.960205882	7.177588235	6.603647059	4.885264706	9.518470588	13.97982353	8.180794118	6.212264706	18.72476471	15.31029412	8.730823529	11.77341176	10.2985	22.12808824	15.67555882	22.91097059	14.08908824	33.132	23.01667647	22.48358824	27.83188235	35.81426471	18.78214706
629	4.345176471	7.622352941	9.253352941	4.371470588	5.391352941	6.926235294	6.350176471	4.941117647	7.823588235	4.956470588	19.79270588	19.51947059	11.95335294	16.10411765	22.60947059	15.87964706	21.86682353	10.94429412	10.94429412	17.29905882	7.985117647	4.804588235	7.611117647	8.260705882	8.751941176	6.627294118	8.945882353	7.089470588	6.441764706	4.818823529	9.441588235	13.65182353	8.091764706	6.224294118	18.55635294	15.13252941	8.701588235	11.70123529	10.22011765	21.98135294	15.74552941	22.83117647	14.11347059	33.17464706	22.79523529	22.55376471	27.66982353	35.45117647	18.64247059
630	4.2175	7.643	9.2635	4.2555	5.35	6.986	6.273	4.917	7.748	4.855	19.879	19.427	11.951	16.006	22.566	15.974	21.912	10.883	10.883	17.239	7.9985	4.6545	7.6425	8.1845	8.6665	6.6575	8.9365	7.0185	6.378	4.825	9.327	13.5095	8.185	5.9885	18.3065	15.0715	8.689	11.5565	10.146	21.881	15.7725	22.8925	14.104	33.095	22.9295	22.5775	27.928	35.68	18.6585
631	4.425818182	7.953272727	9.354151515	4.403	5.440121212	7.253878788	6.331787879	4.978787879	7.927909091	4.966878788	19.91018182	19.6400303	12.19454545	16.41921212	22.81487879	16.14433333	22.06827273	11.09663636	11.09663636	17.33151515	8.016454545	4.669030303	7.566242424	8.031787879	8.567727273	6.617484848	8.902727273	7.031272727	6.357212121	4.838939394	9.546272727	14.1770303	8.292242424	6.233393939	18.77233333	15.3700303	8.638939394	11.63178788	10.38054545	21.96375758	15.81209091	22.87693939	14.17075758	33.23124242	22.901	22.70715152	27.88890909	35.86330303	18.90360606
632	4.409941176	7.917411765	9.244235294	4.349529412	5.355058824	7.193058824	6.325941176	4.965117647	7.969705882	4.975882353	20.21664706	19.82935294	12.48252941	16.68317647	23.04694118	16.44476471	22.31552941	11.30511765	11.30511765	17.58341176	8.075411765	4.614058824	7.525235294	7.965941176	8.619529412	6.561058824	8.948705882	7.106882353	6.313176471	4.832235294	9.492882353	14.19917647	8.248705882	6.220588235	18.92482353	15.53576471	8.809882353	11.73864706	10.45829412	22.14523529	15.92929412	23.05611765	14.36417647	33.27982353	23.00482353	22.60741176	28.03382353	36.06394118	18.99005882
633	4.346205882	7.894852941	9.245117647	4.333647059	5.404529412	7.202617647	6.418676471	4.901676471	7.898558824	4.851147059	20.44264706	19.91138235	12.42155882	16.612	23.25655882	16.60135294	22.34985294	11.34861765	11.34861765	17.77747059	8.199617647	4.836941176	7.750647059	8.275588235	8.770294118	6.661794118	9.0075	7.182764706	6.549382353	4.975058824	9.691882353	14.31111765	8.268235294	6.218117647	18.98241176	15.46776471	8.805882353	11.86244118	10.45532353	22.246	16.02232353	23.22976471	14.29205882	33.41617647	23.19279412	22.63620588	28.17258824	36.24217647	19.04561765
634	4.330878788	7.916878788	9.247727273	4.321787879	5.362757576	7.261818182	6.263606061	4.960363636	7.938848485	4.888909091	20.61481818	20.07193939	12.58036364	16.68790909	23.3930303	16.74387879	22.59978788	11.50215152	11.50215152	17.79657576	7.894818182	4.686212121	7.50869697	8.046090909	8.488878788	6.491151515	8.972818182	7.059757576	6.356272727	4.806666667	9.732787879	14.41087879	8.421212121	6.325242424	19.10866667	15.53454545	8.900121212	11.87924242	10.55215152	22.43921212	16.002	23.248	14.50275758	33.46221212	23.33918182	22.84593939	28.08384848	36.52754545	19.0370303
635	4.390647059	7.867176471	9.358764706	4.342647059	5.341529412	7.342058824	6.451352941	4.976764706	7.940764706	4.877823529	20.57064706	20.10341176	12.51194118	16.70652941	23.502	16.92635294	22.54623529	11.52052941	11.52052941	17.83264706	8.014294118	4.710588235	7.497705882	8.063764706	8.772235294	6.546352941	8.890235294	6.999117647	6.278764706	4.791	9.683117647	14.29223529	8.320294118	6.311705882	19.04	15.54752941	8.920647059	11.70329412	10.59017647	22.358	16.10035294	23.17247059	14.32247059	33.65252941	23.31258824	22.85811765	28.19847059	36.49570588	19.13705882
636	4.29469697	7.735939394	9.447181818	4.395242424	5.384787879	7.213939394	6.298575758	4.974030303	7.886666667	4.947909091	20.66866667	19.95836364	12.52039394	16.83057576	23.54427273	16.91642424	22.73127273	11.46515152	11.46515152	17.78130303	8.042242424	4.700090909	7.495424242	8.023939394	8.577363636	6.514030303	8.905121212	6.951454545	6.338393939	4.875272727	9.505545455	14.17975758	8.273727273	6.100060606	18.86212121	15.59560606	8.788393939	11.63130303	10.45124242	22.29260606	16.12169697	23.30384848	14.34090909	33.58257576	23.42454545	22.71206061	28.31754545	36.48427273	19.00215152
637	4.287941176	7.675117647	9.337058824	4.137941176	5.290147059	7.146441176	6.313882353	4.782441176	7.639176471	4.82	20.82611765	20.13973529	12.48155882	16.60394118	23.75314706	17.09682353	22.591	11.60485294	11.60485294	17.90114706	8.001794118	4.605176471	7.580735294	8.055205882	8.500029412	6.495470588	8.790647059	6.992294118	6.276323529	4.925205882	9.708735294	13.96564706	8.240411765	6.181970588	18.72814706	15.43982353	8.800882353	11.84405882	10.40308824	22.24314706	16.05311765	23.28364706	14.50305882	33.54185294	23.36052941	22.73091176	28.33894118	36.31017647	18.90235294
638	4.298363636	7.798363636	9.362818182	4.361909091	5.306363636	7.293636364	6.296818182	4.949636364	7.873909091	4.854181818	20.90590909	20.39845455	12.70372727	16.92445455	23.758	17.36454545	22.79609091	11.71618182	11.71618182	18.01909091	8.009272727	4.665636364	7.503272727	7.956181818	8.553090909	6.567363636	8.804454545	7.040181818	6.288181818	4.908	9.641545455	14.32672727	8.368454545	6.398363636	18.83363636	15.62727273	8.892272727	11.83290909	10.47018182	22.21590909	16.16290909	23.42627273	14.45409091	33.69627273	23.34754545	23.04118182	28.284	36.90290909	19.07263636
639	4.274363636	7.589636364	9.006	4.099090909	5.116	7.128272727	6.151181818	4.820909091	7.531090909	4.690454545	21.14563636	20.43372727	12.81781818	17.13590909	23.96318182	17.424	22.92690909	11.80590909	11.80590909	18.10445455	7.872363636	4.611181818	7.353818182	7.945636364	8.342454545	6.343818182	8.635454545	6.794454545	6.215363636	4.706	9.698545455	14.58281818	8.456	6.353181818	19.09781818	15.42690909	8.885727273	11.87372727	10.40372727	22.41581818	16.31781818	23.45454545	14.54654545	33.89981818	23.46145455	22.92645455	28.49281818	36.85054545	19.17963636
640	4.201823529	7.644764706	9.230058824	4.161823529	5.125588235	7.229647059	6.174647059	4.771764706	7.602470588	4.831058824	21.25688235	20.43905882	12.86758824	17.11482353	24.12905882	17.57552941	22.92594118	11.87341176	11.87341176	18.13817647	7.880235294	4.597176471	7.412941176	7.736705882	8.415647059	6.366882353	8.572352941	6.795823529	6.140705882	4.800294118	9.583235294	14.36135294	8.281588235	6.172117647	18.93658824	15.50788235	8.852	11.76652941	10.28470588	22.39211765	16.37370588	23.51888235	14.45811765	33.88311765	23.69882353	23.01035294	28.68958824	36.88452941	19.15594118
641	4.208	7.639666667	9.094333333	3.933666667	4.960666667	7.160333333	6.010333333	4.716666667	7.515333333	4.594	21.286	20.428	12.73466667	17.08433333	24.22133333	17.64733333	23.09433333	11.886	11.886	17.934	7.954666667	4.587	7.329333333	7.72	8.245333333	6.362666667	8.584333333	6.797333333	6.137	4.571333333	9.433666667	14.365	8.108666667	6.194	18.87733333	15.58466667	8.741333333	11.723	10.22566667	22.38966667	16.47433333	23.62733333	14.58166667	33.98566667	23.76666667	22.96666667	28.73566667	36.941	19.27733333
642	4.098333333	7.456666667	8.963	3.855333333	4.829666667	7.022333333	5.996666667	4.573	7.161	4.503	21.57733333	20.88233333	12.97566667	17.30933333	24.51066667	17.95	23.21	12.01066667	12.01066667	18.41333333	7.754333333	4.387333333	7.161666667	7.626	8.134333333	6.080666667	8.472	6.761	6.192	4.601	9.490333333	14.38266667	8.311	6.234	18.77166667	15.52166667	8.898333333	11.894	10.299	22.57866667	16.38066667	23.691	14.53433333	34.15666667	23.66833333	22.97033333	28.922	37.16866667	19.20633333
643	3.962333333	7.248	8.911666667	3.875666667	4.919666667	7.093333333	5.911666667	4.353333333	7.130666667	4.531666667	21.70033333	20.77866667	13.05333333	17.41866667	24.531	18.16066667	23.42833333	12.19066667	12.19066667	18.41	7.817333333	4.251666667	7.093333333	7.372333333	7.834333333	5.881666667	8.385666667	6.499333333	5.800666667	4.458	9.469333333	14.35633333	8.097333333	5.917666667	18.64533333	15.54233333	8.758	11.67766667	10.30033333	22.528	16.415	23.61066667	14.533	34.252	23.73466667	22.77833333	28.69166667	36.993	19.19133333
644	4.364617647	7.776323529	9.346235294	4.279529412	5.312588235	6.941029412	5.932911765	4.281558824	7.087970588	4.505617647	22.00047059	21.33161765	12.96464706	17.34229412	24.67608824	18.24197059	23.42055882	12.51873529	12.51873529	18.92270588	7.335382353	3.767264706	6.587794118	6.959852941	7.361529412	5.483441176	7.926352941	6.010705882	5.570941176	4.333558824	8.877470588	13.90476471	7.604941176	5.762588235	17.97714706	14.95382353	8.171088235	11.48497059	9.780382353	22.10844118	16.20864706	23.4575	14.39470588	34.06091176	23.61076471	22.59179412	29.01517647	37.61544118	19.25608824
645	3.956147059	7.321617647	8.704323529	3.817264706	4.606323529	6.900058824	5.755647059	4.304823529	6.873176471	4.274764706	21.8505	21.08179412	13.06111765	17.63667647	25.03341176	18.4745	23.37097059	12.30438235	12.30438235	18.53808824	7.567970588	4.030970588	7.031235294	7.230735294	7.615794118	5.826264706	7.950588235	6.345382353	5.895382353	4.076470588	9.330941176	14.33402941	8.001823529	6.162882353	18.54176471	15.3335	8.592352941	11.77476471	10.15876471	22.40588235	16.26282353	23.82985294	14.64026471	34.17355882	23.73485294	22.85764706	28.85344118	37.31126471	19.04923529
646	3.797882353	7.1805	8.635264706	3.629323529	4.510794118	6.887264706	5.609588235	4.076970588	6.723176471	4.235323529	21.95058824	20.93832353	13.23202941	17.44164706	24.78064706	18.60755882	23.54497059	12.17570588	12.17570588	18.72891176	7.503352941	3.929970588	6.755323529	6.855794118	7.561205882	5.652941176	8.013676471	6.233617647	5.662764706	4.001352941	9.271764706	14.12808824	8.166176471	6.157941176	18.43955882	15.18176471	8.464794118	11.76497059	10.19967647	22.39126471	16.69161765	23.99688235	14.68735294	34.45982353	23.92279412	22.9535	29.05305882	37.58291176	19.10308824
647	3.669852941	7.016323529	8.508470588	3.275352941	4.383941176	6.828970588	5.659529412	4.013	6.617352941	4.055323529	21.97282353	21.29458824	13.11317647	17.71997059	25.06105882	18.82082353	23.66429412	12.18520588	12.18520588	18.67829412	7.597294118	4.095823529	6.973411765	7.130411765	7.621352941	5.899588235	8.143941176	6.277	5.977764706	4.201176471	9.143176471	14.19373529	7.804823529	6.0095	18.11385294	15.19355882	8.551441176	11.60188235	10.08635294	22.46647059	16.69967647	23.91714706	14.67164706	34.50270588	23.84211765	22.84011765	29.32373529	37.70264706	19.18132353
648	3.651058824	7.126588235	8.567411765	3.517735294	4.318264706	6.671588235	5.287705882	3.907294118	6.414205882	4.029764706	22.13738235	21.38852941	13.33514706	17.77135294	25.26620588	18.71497059	23.83441176	12.47676471	12.47676471	18.91764706	7.584588235	4.124411765	6.759852941	6.949529412	7.511882353	5.737411765	8.138647059	6.217117647	5.916911765	4.156352941	9.002823529	13.9865	7.754911765	5.829617647	17.98132353	14.92958824	8.3955	11.4485	9.793352941	22.50408824	16.79361765	23.91402941	14.66285294	34.63485294	23.63829412	22.81464706	29.08379412	37.565	19.16444118
649	3.441529412	6.785411765	8.128970588	3.423676471	4.230323529	6.769058824	5.222764706	3.872235294	6.371	3.864735294	22.22538235	21.41505882	13.21017647	17.71438235	25.378	19.00223529	23.63544118	12.29732353	12.29732353	18.877	7.452382353	3.912617647	6.554911765	6.824235294	7.491823529	5.496264706	7.836411765	6.197676471	5.776882353	3.983941176	9.267941176	14.11738235	8.012970588	5.974647059	17.88494118	15.11073529	8.577029412	11.70405882	10.02979412	22.53076471	16.74817647	23.81029412	14.66047059	34.42670588	23.75420588	22.79461765	29.19144118	37.72608824	18.86870588
650	3.494666667	6.751333333	8.301333333	3.208333333	4.092	6.724666667	5.225666667	3.782666667	6.125	3.85	22.36233333	21.492	13.05233333	17.85466667	25.47566667	19.039	23.96533333	12.57066667	12.57066667	18.918	7.392666667	3.793333333	6.536	6.572666667	7.114666667	5.558	7.853	5.953333333	5.635	3.752	9.149333333	14.055	7.902666667	6.111	18.018	14.94466667	8.420333333	11.59066667	9.94	22.64166667	16.957	24.18066667	14.671	34.75466667	23.85066667	22.82333333	29.13666667	37.644	19.09866667
651	3.495	6.667	8.145666667	3.085	3.806333333	6.443333333	5.198	3.533	5.788666667	3.732333333	22.42866667	21.46033333	13.363	17.761	25.42866667	19.28166667	23.88533333	12.42866667	12.42866667	18.774	7.426666667	3.892666667	6.615666667	6.842666667	7.166	5.613666667	7.866666667	6.201333333	5.703666667	3.864	8.923333333	14.014	7.485333333	5.782333333	17.508	14.75366667	8.205	11.44966667	9.718666667	22.472	16.803	24.17833333	14.58433333	34.81766667	23.84066667	22.503	29.156	37.88066667	19.056
652	3.206666667	6.590666667	7.928	3.173333333	3.782	6.55	5.21	3.472	5.956666667	3.656666667	22.484	21.57666667	13.325	17.809	25.83733333	19.30466667	23.94666667	12.55033333	12.55033333	19.141	7.231666667	3.798	6.452333333	6.71	7.118666667	5.458	7.637666667	5.952333333	5.653	3.665333333	8.933333333	13.983	7.596666667	5.852666667	17.561	14.83333333	8.323333333	11.53666667	9.781	22.36366667	16.652	24.08466667	14.62866667	34.87366667	23.69633333	22.54033333	29.33366667	37.828	18.88966667
653	3.337588235	6.538294118	7.891823529	3.103647059	3.731470588	6.506176471	4.908529412	3.346529412	5.679705882	3.650529412	22.57211765	21.61823529	13.27347059	17.93105882	25.89688235	19.34170588	24.09564706	12.47664706	12.47664706	19.14182353	7.295117647	3.844470588	6.472058824	6.452588235	7.222882353	5.261647059	7.498352941	5.773411765	5.709941176	3.635823529	8.829117647	13.65117647	7.480235294	5.722294118	17.50994118	14.49494118	8.087882353	11.42111765	9.420588235	22.47523529	17.11488235	24.243	14.76005882	35.07388235	23.87852941	22.76417647	29.48647059	38.07935294	19.01576471
654	3.363272727	6.362363636	7.882909091	3.078181818	3.834363636	6.441363636	5.086363636	3.406727273	5.738636364	3.664818182	22.648	21.72690909	13.22118182	17.81045455	25.82554545	19.59936364	23.969	12.52736364	12.52736364	19.16590909	7.277909091	3.714909091	6.503636364	6.440727273	7.061545455	5.371454545	7.529636364	5.972181818	5.680727273	3.686909091	8.771727273	13.86281818	7.604909091	5.804363636	17.40045455	14.46009091	8.186181818	11.48227273	9.585181818	22.41981818	16.84681818	24.196	14.53927273	34.79927273	23.73418182	22.656	29.55727273	37.89109091	19.01418182
655	3.287272727	6.359909091	7.690454545	2.827727273	3.6	6.238181818	4.811727273	3.249727273	5.587363636	3.565454545	22.76081818	21.82209091	13.46554545	18.09645455	26.15409091	19.89709091	24.33718182	12.808	12.808	19.18836364	7.247727273	3.544636364	6.349454545	6.528363636	7.097090909	5.343090909	7.589454545	6.010090909	5.640909091	3.659727273	8.823181818	13.72409091	7.643272727	5.686272727	17.12109091	14.42445455	8.037	11.43718182	9.317545455	22.34318182	16.84881818	24.17127273	14.78209091	34.64545455	23.89127273	22.66963636	29.53627273	37.96909091	19.02072727
656	3.273970588	6.516882353	7.740852941	3.019558824	3.625411765	6.527294118	4.933970588	3.337352941	5.576882353	3.661205882	22.81820588	21.88958824	13.49108824	18.20132353	26.18661765	19.85873529	24.19941176	12.81594118	12.81594118	19.17408824	7.279823529	3.935352941	6.443323529	6.474411765	7.068235294	5.530764706	7.617529412	5.967882353	5.576235294	3.834470588	8.8195	13.90620588	7.627088235	5.707941176	17.29088235	14.77420588	8.154735294	11.58967647	9.667117647	22.41635294	16.99523529	24.37397059	14.77544118	34.94614706	23.99641176	22.70797059	29.33188235	38.01602941	19.08005882
657	3.273242424	6.427454545	7.931484848	3.00069697	3.664787879	6.571818182	4.917393939	3.302818182	5.665909091	3.427484848	22.80248485	22.11115152	13.59539394	18.10648485	26.2809697	20.08906061	24.46957576	12.90681818	12.90681818	19.28966667	7.43069697	3.808818182	6.505363636	6.562515152	7.213575758	5.452454545	7.41469697	6.074757576	5.757909091	3.875151515	9.001909091	14.04336364	7.541757576	5.733151515	17.43736364	14.65175758	8.025	11.56566667	9.469090909	22.56021212	17.26045455	24.48651515	14.71	35.14063636	23.95318182	22.60281818	29.81512121	38.4550303	19.0650303
658	3.352294118	6.449764706	7.751176471	2.877294118	3.631705882	6.417	4.956	3.267470588	5.665	3.584529412	22.97511765	22.05876471	13.56635294	18.21947059	26.45311765	20.154	24.295	12.90194118	12.90194118	19.27870588	7.430235294	4.157470588	6.664647059	6.651588235	7.147117647	5.576588235	7.786529412	6.03	5.762941176	3.964882353	8.830294118	14.00252941	7.359823529	5.742764706	17.16235294	14.53970588	7.961058824	11.45370588	9.458411765	22.45094118	17.05476471	24.46288235	14.54723529	35.16276471	23.92117647	22.71858824	29.45547059	38.00182353	19.06958824
659	3.148969697	6.284454545	7.694454545	2.916727273	3.420242424	6.467818182	4.850727273	3.151393939	5.423090909	3.428606061	23.32684848	22.11466667	13.60951515	18.29154545	26.47342424	20.41669697	24.47348485	13.012	13.012	19.38893939	7.314545455	3.858454545	6.530151515	6.598939394	7.184484848	5.486121212	7.562424242	5.990666667	5.731454545	3.809848485	8.869090909	13.91163636	7.462060606	5.791181818	17.16121212	14.47142424	8.024757576	11.41775758	9.50330303	22.25381818	17.18572727	24.32087879	14.63827273	35.1600303	23.92966667	22.50563636	29.66133333	38.22184848	19.09415152
660	3.105818182	6.267545455	7.696	2.824090909	3.283272727	6.327363636	4.715909091	3.033363636	5.222636364	3.232181818	23.30981818	22.04390909	13.51563636	18.16318182	26.67027273	20.53345455	24.51690909	13.00709091	13.00709091	19.58027273	7.137454545	3.824454545	6.301454545	6.478454545	6.881727273	5.349909091	7.523090909	5.951181818	5.677090909	3.616545455	8.616727273	13.70436364	7.330545455	5.509	16.87527273	14.23618182	7.966909091	11.28954545	9.156545455	22.30018182	17.28281818	24.63445455	14.88136364	35.35290909	24.07681818	22.827	29.99936364	38.286	19.12363636
661	2.964090909	6.113818182	7.579545455	2.684090909	3.336545455	6.325090909	4.624272727	3.041181818	5.094090909	3.254909091	23.184	22.24081818	13.705	18.26936364	26.666	20.45927273	24.402	12.82981818	12.82981818	19.493	7.206090909	3.85	6.328272727	6.263727273	7.074545455	5.564	7.457636364	5.932	5.753818182	3.800727273	8.676818182	13.287	7.279636364	5.435818182	16.637	14.03154545	7.978818182	11.21018182	9.166818182	22.33272727	17.19781818	24.45945455	14.90927273	35.38809091	24.10381818	22.65345455	29.91645455	38.32481818	19.188
662	2.795545455	5.831939394	7.677909091	2.587484848	3.03230303	5.906545455	4.452212121	2.910878788	4.953515152	3.127636364	23.39139394	22.19909091	13.58024242	18.02372727	26.78715152	20.70630303	24.36554545	12.85154545	12.85154545	19.43742424	6.999606061	3.801545455	6.182969697	6.12730303	6.782484848	5.349939394	7.503939394	5.902242424	5.702	3.674727273	8.23830303	12.81093939	6.886151515	5.178212121	15.99548485	13.75975758	7.611848485	11.10451515	8.820666667	21.87790909	17.09693939	24.43330303	14.67175758	35.12633333	23.68915152	22.29190909	29.63363636	37.63175758	18.74742424
663	3.023818182	6.121333333	7.431181818	2.585939394	3.190606061	6.297121212	4.488181818	2.846242424	4.949636364	3.206606061	23.43775758	22.25287879	13.60457576	18.37730303	26.53384848	20.48560606	24.56421212	12.9680303	12.9680303	19.50524242	7.169515152	3.842727273	6.149393939	6.185757576	6.859181818	5.426030303	7.405909091	5.876666667	5.637212121	3.729575758	8.271545455	13.27751515	7.018666667	5.355909091	16.31460606	13.80978788	7.484727273	11.04169697	8.953575758	21.87336364	17.42415152	24.64027273	14.84584848	35.36163636	24.21930303	22.47672727	29.84727273	38.4	19.00151515
664	2.969411765	6.172294118	7.226470588	2.591647059	3.127588235	6.379588235	4.449705882	2.858235294	4.807352941	3.238294118	23.50182353	22.46911765	13.76917647	18.72076471	26.84905882	20.98141176	24.63758824	13.14494118	13.14494118	19.54817647	7.239882353	3.842470588	6.199764706	6.354823529	6.884941176	5.324823529	7.297294118	5.987352941	5.689	3.600941176	8.253647059	14.11076471	7.263352941	5.592705882	16.66441176	14.249	7.723823529	11.15317647	9.290235294	22.21611765	17.49535294	24.64570588	14.76341176	35.39694118	24.03435294	22.64752941	29.92052941	38.85029412	19.18858824
665	2.971454545	6.066545455	7.150363636	2.525181818	3.046909091	6.379	4.319545455	2.952909091	4.879	3.153	23.74145455	22.82736364	13.91027273	18.719	27.06409091	21.01063636	24.98354545	13.17518182	13.17518182	19.57709091	7.384454545	3.971636364	6.313181818	6.324636364	6.990636364	5.633818182	7.573	6.027636364	5.947	3.725181818	8.328818182	13.82981818	7.127545455	5.483	16.531	13.80354545	7.593272727	11.22281818	9.101272727	22.33563636	17.41127273	24.65072727	14.76463636	35.50781818	24.13581818	22.31172727	29.90672727	38.71236364	19.20790909
666	2.833515152	5.906818182	7.25130303	2.529727273	3.086727273	6.328030303	4.334272727	2.912787879	4.816515152	3.218606061	23.68566667	22.64175758	13.93763636	18.9039697	27.15348485	21.06245455	25.0229697	13.23445455	13.23445455	19.83518182	7.180212121	3.875666667	6.235212121	6.295787879	6.975030303	5.551909091	7.355515152	6.181787879	5.826454545	3.746060606	8.310242424	13.74645455	7.165606061	5.389939394	16.47348485	13.9119697	7.481909091	11.07842424	8.924787879	22.23375758	17.47260606	25.00172727	14.75921212	35.64151515	24.29163636	22.56563636	30.20366667	39.01621212	19.13839394
667	3.042969697	6.049575758	7.132666667	2.598121212	3.104909091	6.420060606	4.402363636	2.887393939	4.903212121	3.246757576	23.65281818	22.79763636	13.74942424	18.58148485	27.20518182	21.322	25.13909091	13.12984848	13.12984848	19.69293939	7.134848485	3.892121212	6.276181818	6.564787879	7.058151515	5.487484848	7.421454545	6.050878788	5.832242424	3.904545455	8.496515152	13.52906061	7.152575758	5.436575758	16.39536364	13.76287879	7.595454545	10.98824242	8.906454545	22.34554545	17.6689697	25.00069697	14.90790909	35.90281818	24.42378788	22.62093939	30.37393939	39.0510303	19.38278788
668	2.914818182	6.020454545	7.184363636	2.545818182	3.027818182	6.302181818	4.317727273	2.859454545	4.652181818	3.115727273	23.94863636	22.94963636	13.96081818	18.86745455	27.57509091	21.54127273	25.26209091	13.47772727	13.47772727	19.95727273	7.262090909	4.158818182	6.217909091	6.556909091	7.190454545	5.511272727	7.587727273	6.397363636	6.065	3.643363636	8.67	13.484	7.102454545	5.396363636	16.25918182	13.687	7.694	11.14627273	9.03	22.46063636	17.74945455	25.09209091	15.02345455	35.84354545	24.33372727	22.48836364	30.45018182	39.40990909	19.36463636
669	2.979666667	6.106	6.891	2.567	2.990666667	6.272	4.195	2.663666667	4.698333333	3.066	24.109	22.90533333	13.73433333	18.72666667	27.459	21.48133333	25.018	13.27466667	13.27466667	19.858	7.303	4.363	6.384	6.557333333	7.351	5.766666667	7.569666667	6.427333333	6.032333333	3.983	8.356666667	13.479	6.980333333	5.5	16.428	13.55266667	7.512666667	11.061	8.905	22.26533333	17.71433333	24.906	14.84333333	36.002	24.355	22.318	30.348	39.04233333	19.27266667
670	2.912515152	5.94130303	6.873757576	2.458636364	2.861636364	5.997757576	4.094515152	2.685484848	4.486666667	2.959030303	23.96360606	23.00233333	14.01757576	18.85875758	27.51187879	21.60421212	25.2350303	13.38866667	13.38866667	19.87378788	7.252393939	4.024666667	6.308060606	6.545939394	7.345	5.844909091	7.718393939	6.516818182	6.040848485	3.803060606	8.297515152	13.39181818	6.999	5.200121212	16.25036364	13.70781818	7.506	10.89906061	8.862636364	22.40054545	17.726	25.14384848	14.94845455	35.93469697	24.39972727	22.44736364	30.392	39.32472727	19.36606061
671	2.764181818	5.747090909	6.749363636	2.537181818	2.733818182	6.013909091	3.897909091	2.623181818	4.342	3.053181818	24.19218182	23.09772727	14.11145455	19.03254545	27.88681818	21.83409091	25.40245455	13.77118182	13.77118182	20.21781818	7.510363636	4.454727273	6.586	6.782272727	7.559636364	6.119636364	7.896636364	6.709727273	6.379454545	4.093272727	8.379454545	13.36663636	7.176272727	5.250909091	15.95745455	13.54772727	7.433363636	10.99481818	8.678	22.12254545	17.84263636	25.02954545	15.07336364	35.94918182	24.26036364	22.65009091	30.25409091	39.28090909	19.28590909
672	2.973060606	5.765393939	6.841121212	2.514121212	2.747333333	6.162939394	4.121606061	2.615787879	4.347454545	3.025606061	24.30236364	22.95266667	14.09687879	18.86981818	27.70754545	21.80030303	25.29078788	13.53269697	13.53269697	19.969	7.189909091	4.178787879	6.351121212	6.500272727	7.378151515	5.657121212	7.603636364	6.547515152	6.247242424	3.820424242	8.166121212	13.25251515	6.824606061	5.048757576	15.60109091	13.2819697	7.210060606	10.76457576	8.736545455	22.15178788	17.551	24.88275758	14.60975758	35.91793939	24.3659697	22.47454545	30.38075758	39.22018182	19.12451515
673	2.831909091	5.794181818	6.818	2.211818182	2.607363636	6.279909091	3.810727273	2.417636364	4.120090909	3.083727273	24.38363636	23.26945455	13.95918182	18.99345455	27.68418182	21.90063636	25.31563636	13.53909091	13.53909091	20.22654545	7.481363636	4.728181818	6.500727273	6.878909091	7.691727273	6.225727273	7.875545455	6.835818182	6.715727273	4.279	8.449272727	13.66654545	6.897545455	5.391818182	15.90336364	13.63518182	7.493454545	11.19363636	9.040818182	22.20718182	17.829	25.11063636	14.98618182	35.87090909	24.53636364	22.49745455	30.35190909	39.41545455	19.12445455
674	2.779151515	5.650909091	6.686484848	2.346060606	2.821939394	6.310090909	4.063454545	2.406272727	4.165606061	3.149727273	24.55818182	23.28936364	14.34442424	19.03069697	27.91581818	22.27772727	25.69324242	13.80848485	13.80848485	20.199	7.195151515	4.511121212	6.652151515	7.134333333	7.900181818	6.048060606	8.03069697	6.774848485	6.508272727	4.126727273	8.461575758	13.75590909	7.165878788	5.53269697	16.11387879	13.52672727	7.405242424	10.94681818	8.90969697	22.46887879	17.97933333	25.24763636	15.02630303	36.11484848	24.654	22.51718182	30.52318182	39.52251515	19.35354545
675	2.953787879	6.099212121	6.834515152	2.749484848	3.07530303	6.317848485	4.150909091	2.580181818	4.249787879	3.238242424	24.27478788	23.40093939	13.93736364	19.22436364	28.08663636	22.15348485	25.45033333	13.60206061	13.60206061	20.08378788	7.389484848	4.877151515	6.757727273	7.18730303	7.943787879	6.607636364	8.08030303	6.820060606	6.995363636	4.320636364	8.44830303	13.47551515	7.05869697	5.475242424	16.02469697	13.23690909	7.233666667	10.91481818	8.566242424	21.95042424	17.9350303	24.95324242	14.94042424	35.94418182	24.4190303	22.46106061	30.76821212	39.65233333	19.24921212
676	3.163	5.7831875	6.9199375	2.573625	2.8985625	6.4805	4.3318125	2.9641875	4.36375	3.6055625	24.3255	23.515375	13.9443125	19.0163125	27.96525	22.345	25.374	13.28225	13.28225	20.2406875	7.6854375	5.2436875	7.1085625	7.692625	8.5778125	6.97625	8.4453125	7.199125	7.1838125	4.6129375	9.042875	13.9516875	7.669875	5.681875	16.482	13.8735	7.7645625	11.3378125	9.336625	22.558125	17.907875	25.1800625	14.6795	36.32175	24.5149375	22.5885	30.6493125	39.4583125	19.125125
677	3.126121212	6.291272727	7.061333333	2.950121212	3.140424242	6.792393939	4.479818182	3.248121212	4.66330303	3.693818182	24.70912121	23.64690909	14.64512121	19.22906061	28.46912121	22.48633333	25.72536364	13.94151515	13.94151515	20.67387879	7.952606061	5.359848485	7.456545455	7.733727273	8.752969697	7.402121212	8.979848485	7.599212121	7.560242424	4.985909091	8.895818182	13.81481818	7.485909091	5.70669697	16.33442424	13.62324242	7.826030303	10.93566667	9.394060606	22.31166667	17.84654545	25.61054545	15.04448485	36.44715152	24.96545455	22.76193939	30.97566667	40.02793939	19.49966667
678	3.385	6.122	7.219	2.755	3.421	6.684	4.454	2.931	4.921	3.602	24.644	23.787	14.367	18.909	28.214	22.408	25.99	13.814	13.814	20.452	8.128	5.907	7.521	8.682	9.181	7.991	9.369	8.235	7.524	5.146	9.337	14.008	7.677	5.875	16.746	14.005	7.719	11.058	9.453	22.774	18.21	25.511	15.187	36.452	24.907	22.489	30.869	40.009	19.649
679	3.213606061	6.451212121	7.410333333	2.985848485	3.355272727	6.826515152	4.394666667	3.168181818	4.694606061	3.828151515	25.09242424	24.03636364	14.74948485	19.39978788	28.42839394	22.92915152	26.09372727	14.08563636	14.08563636	20.75145455	8.041242424	6.022515152	7.588212121	8.774575758	9.401333333	7.963848485	9.524151515	8.054666667	7.870787879	5.372818182	8.828575758	14.00106061	7.687666667	5.441333333	16.91587879	13.64766667	7.613181818	11.17939394	9.537939394	22.62233333	18.09136364	24.97942424	15.07309091	36.23154545	24.81084848	22.87806061	31.05839394	39.99193939	19.45684848
680	3.4524375	6.39315625	7.2673125	3.16090625	3.33940625	6.70428125	4.59840625	3.27834375	4.90071875	3.9050625	25.1044375	23.6038125	14.63315625	19.2883125	28.54228125	22.9331875	25.90421875	13.8496875	13.8496875	20.27884375	8.0404375	6.18503125	8.0768125	8.83940625	9.55271875	8.09471875	9.6240625	8.29875	8.252375	5.72203125	9.72959375	14.28065625	8.1591875	6.0325625	17.035625	14.00796875	7.89128125	11.63375	9.69065625	22.66340625	17.961125	25.30253125	14.90659375	36.180625	24.8033125	22.72075	30.6585625	39.44690625	19.44396875
681	3.506242424	6.404151515	7.271515152	3.14669697	3.652181818	6.765333333	4.407333333	3.261242424	5.118939394	4.080757576	25.15521212	23.73460606	14.31863636	19.30433333	28.63242424	22.92178788	25.63687879	13.85354545	13.85354545	20.49712121	8.119545455	6.098272727	8.01530303	8.844121212	9.736666667	8.286121212	9.841909091	8.303060606	8.395090909	5.521090909	9.465363636	14.09257576	7.617181818	5.600878788	16.87178788	13.91518182	7.755575758	11.55290909	9.331606061	22.283	18.35024242	25.59739394	15.53927273	36.64457576	24.94051515	22.80693939	31.03187879	39.52727273	19.7539697
682	3.487333333	6.353909091	7.337909091	3.050272727	3.411272727	6.583848485	4.366909091	3.236606061	4.91830303	3.933515152	25.27775758	23.72593939	14.58084848	18.98469697	28.65387879	22.93057576	25.96221212	14.15360606	14.15360606	20.66463636	8.242393939	6.289424242	8.116727273	8.889060606	9.636212121	8.151818182	9.598545455	8.451727273	8.390363636	5.621363636	9.523454545	13.97178788	7.76169697	6.04569697	16.70151515	14.26169697	8.034484848	11.65875758	9.726575758	22.72166667	18.02381818	25.4849697	15.32057576	36.45133333	24.88848485	22.80818182	30.93181818	39.56875758	19.54209091
683	3.247060606	6.038151515	7.350878788	2.949848485	3.314272727	6.444545455	4.422454545	2.985666667	4.869666667	3.870939394	25.04990909	23.68845455	14.59433333	18.99481818	28.45724242	23.21987879	25.8270303	13.93160606	13.93160606	20.49375758	7.770090909	5.990939394	7.637121212	8.531	9.492787879	7.852090909	9.559333333	8.252333333	8.174909091	5.339333333	9.24569697	13.69169697	7.688	5.583848485	16.522	13.84521212	7.859121212	11.38333333	9.443909091	22.48351515	18.24606061	25.30560606	15.37815152	36.61269697	24.91933333	22.99657576	30.89433333	39.32012121	19.36393939
684	3.457151515	6.484121212	7.405424242	3.094545455	3.458424242	6.840727273	4.586424242	3.271909091	5.001969697	4.010272727	24.91509091	23.91660606	14.56236364	19.29969697	28.48272727	22.96675758	25.84572727	14.14463636	14.14463636	20.53793939	8.311363636	6.491939394	7.957333333	8.883727273	9.851030303	8.269818182	9.782575758	8.533	8.456818182	5.701606061	9.439848485	14.33618182	7.963181818	5.957787879	17.02766667	14.28381818	8.094575758	11.4850303	9.840909091	22.43778788	18.35984848	25.56133333	15.353	36.35187879	25.13348485	23.17906061	31.06281818	40.04724242	19.66527273
685	3.855090909	6.679545455	7.443272727	3.410636364	3.870454545	7.403636364	4.973454545	3.482818182	5.432090909	4.373	25.22963636	24.18890909	15.17509091	19.81736364	28.98681818	23.48690909	26.18245455	14.29118182	14.29118182	20.93345455	8.544	6.563818182	8.648454545	9.625727273	10.61690909	9.013	10.45909091	8.977272727	8.975818182	6.229	10.00036364	14.89590909	8.227545455	6.268272727	17.76690909	14.56745455	8.264454545	11.54190909	10.01327273	22.76818182	18.35836364	25.61827273	15.44381818	36.81618182	25.44945455	23.302	31.01254545	40.20354545	19.95718182
686	3.873787879	6.915545455	7.990545455	3.631333333	3.887757576	7.174666667	5.055939394	3.72369697	5.762515152	4.463727273	25.55727273	24.32063636	15.09148485	19.63215152	28.91321212	23.39460606	26.23387879	14.48793939	14.48793939	20.88506061	8.934575758	7.276939394	9.07530303	10.12672727	11.27436364	9.463818182	10.88187879	9.736212121	9.397272727	6.69469697	10.38830303	15.086	8.70169697	6.429484848	18.18984848	14.97760606	8.464121212	11.80436364	10.59451515	23.07278788	18.58357576	26.01154545	15.75539394	36.95190909	25.61351515	23.71778788	31.1710303	40.60969697	20.14633333
687	4.03475	7.07625	8.33784375	3.82565625	4.27384375	7.3884375	5.22565625	3.85384375	6.11746875	4.88875	25.74446875	24.6066875	15.147	20.063375	29.1395	23.74209375	26.51684375	14.607625	14.607625	21.12903125	8.93996875	7.47084375	9.294125	10.567375	11.71621875	9.804375	11.121	9.8985	9.8021875	6.90015625	10.6135	15.38184375	9.04803125	6.54484375	18.80275	15.4831875	8.80646875	11.99984375	10.803125	23.30009375	18.33640625	25.84265625	15.68759375	36.6825625	25.84884375	23.83978125	31.343625	40.72609375	20.30975
688	4.2904375	7.60153125	8.51878125	4.07896875	4.59315625	7.54171875	5.58215625	4.1278125	6.47121875	5.0035	25.599125	24.43925	15.2338125	19.768875	29.33734375	23.625125	26.50634375	14.55215625	14.55215625	21.0900625	9.09353125	7.897375	9.69478125	10.78521875	11.837125	10.0874375	11.5428125	10.3700625	10.03834375	7.35334375	10.98090625	15.44471875	9.265	6.8198125	19.28415625	15.78603125	8.938625	12.22290625	11.10734375	23.54403125	18.58640625	25.8490625	15.863375	36.98965625	25.9008125	24.13946875	31.35028125	40.7281875	20.5643125
689	4.2531875	7.35225	8.7980625	4.17471875	4.62534375	7.751875	5.52309375	4.255	6.70703125	5.1826875	25.76659375	24.79521875	15.70496875	20.29153125	29.8444375	23.9518125	26.3609375	14.692125	14.692125	21.37765625	8.9798125	8.0515625	9.8199375	10.98853125	11.95271875	10.257375	11.61553125	10.3689375	10.12009375	7.48803125	11.42325	15.58925	9.49634375	6.9585625	19.725125	16.034	9.14740625	12.33990625	11.3110625	23.57375	18.575125	25.90540625	15.989875	36.9978125	25.869125	24.07603125	31.25375	40.51709375	20.6731875
690	4.51175	7.527125	9.17215625	4.33371875	4.8158125	8.1203125	5.97675	4.43284375	7.10940625	5.33884375	25.96753125	24.6678125	15.60478125	19.93371875	29.46859375	24.1391875	26.4120625	15.019125	15.019125	21.2204375	8.94684375	7.67253125	9.8623125	11.1623125	12.33384375	10.22034375	11.76428125	10.54184375	10.05359375	7.72628125	11.40146875	15.61540625	9.55840625	6.87740625	20.0781875	16.505125	9.4896875	12.6189375	11.60971875	23.61415625	18.46515625	25.756875	16.0894375	36.65015625	26.110875	24.334375	31.3353125	40.81840625	20.600375
691	4.59640625	7.77946875	9.70125	4.65209375	5.17153125	7.9975	6.17390625	4.65146875	7.306625	5.23671875	26.07771875	25.195875	15.93825	20.51765625	30.102625	24.439125	26.97859375	15.24553125	15.24553125	21.45596875	8.94196875	7.66459375	9.4408125	11.2740625	11.95471875	9.86371875	11.79171875	10.39415625	10.0511875	7.55903125	11.606125	15.9635625	9.81303125	7.083	20.6955625	16.687875	9.6756875	12.71775	11.7673125	23.64290625	18.375625	25.768875	15.9525	36.9438125	26.198	24.60190625	31.30778125	40.89521875	20.80271875
692	4.51275	8.0189375	9.72328125	4.89209375	5.25771875	8.0025625	6.3144375	4.7413125	7.33753125	5.52759375	26.206625	25.1951875	16.04878125	20.27140625	30.199375	24.3500625	26.62653125	15.3335	15.3335	21.76196875	9.3704375	7.66715625	9.9650625	11.4443125	12.31078125	10.194	11.91275	10.6419375	9.9615	7.958375	11.7783125	16.4194375	10.1870625	7.5176875	20.70390625	17.28784375	9.884	12.90771875	11.9114375	24.05765625	18.801125	25.71459375	16.15371875	37.0974375	26.44196875	24.8635	31.46625	40.70321875	21.04584375
693	4.86046875	8.21196875	10.26184375	5.0725	5.9481875	8.50340625	6.576	5.2783125	8.2604375	5.7185	26.4833125	24.74371875	16.09415625	20.377875	30.051625	24.16025	26.71821875	15.34478125	15.34478125	21.521875	9.44634375	7.88253125	10.092375	11.56903125	12.6328125	10.1519375	12.30459375	11.0084375	10.053875	8.3044375	12.59859375	16.89515625	10.73925	7.702125	21.59578125	17.91565625	10.58203125	13.2980625	12.59725	24.3281875	18.84878125	25.96378125	16.360625	37.061125	26.9233125	24.99603125	31.81359375	40.961875	21.25125
694	5.225272727	8.865636364	10.82536364	5.549909091	6.565909091	8.729272727	7.299636364	5.852090909	9.170818182	6.413	26.974	25.297	16.62163636	20.75772727	30.27754545	24.54945455	26.97654545	15.71427273	15.71427273	21.92327273	9.404181818	8.076181818	10.11209091	11.70027273	12.73027273	10.42727273	12.13727273	11.05572727	10.15645455	8.684818182	12.57627273	16.90190909	10.53445455	7.988636364	22.23709091	17.90881818	10.87127273	13.21818182	12.91227273	24.38290909	18.60654545	26.28145455	16.24590909	37.11881818	26.95563636	25.15427273	31.609	41.07536364	21.57036364
695	5.667575758	9.334151515	11.50475758	6.180666667	6.697787879	9.12630303	7.715878788	6.205727273	9.852606061	6.988363636	27.06357576	25.30618182	16.93275758	20.90618182	31.10627273	24.91624242	26.80742424	16.23936364	16.23936364	21.81015152	9.584181818	8.23530303	10.61527273	12.5460303	12.99815152	10.87075758	12.88824242	11.56733333	10.38578788	9.023212121	13.17387879	17.53524242	11.48436364	8.121878788	23.09360606	18.44718182	11.22460606	13.45557576	13.30212121	24.66263636	18.74842424	26.059	16.45712121	37.12742424	26.77251515	25.69284848	31.77636364	40.70569697	21.47781818
696	6.226181818	9.917242424	12.20421212	7.069151515	7.922484848	9.702090909	8.562151515	6.914727273	10.60460606	7.59730303	27.18372727	25.50957576	17.20612121	20.97418182	30.76260606	25.18969697	27.17581818	16.23590909	16.23590909	22.00351515	10.114	8.796484848	11.08724242	12.92190909	14.09730303	11.50215152	13.682	12.25524242	11.09009091	9.92969697	13.40190909	18.05933333	11.61087879	8.674848485	23.51809091	18.87209091	11.52136364	13.89006061	13.75239394	24.67636364	18.76360606	26.26224242	17.17093939	37.02018182	27.40184848	26.22718182	31.96542424	41.41375758	22.09706061
697	6.718878788	10.55466667	13.10460606	7.306333333	8.784333333	10.30257576	9.624121212	7.979151515	11.77581818	8.236212121	27.12778788	25.50339394	17.59115152	21.2849697	30.94766667	25.29221212	27.39439394	16.49130303	16.49130303	22.12845455	10.14239394	8.830363636	11.38557576	13.87175758	14.61827273	11.74881818	13.82524242	12.4979697	11.11978788	10.50545455	13.56627273	17.99518182	12.16578788	8.882	24.45757576	19.95439394	12.21218182	14.50624242	14.0310303	24.91524242	19.02221212	25.99336364	16.80245455	37.46687879	27.53018182	26.04251515	31.87084848	41.11169697	22.13748485
698	6.676125	10.707875	13.1213125	7.6188125	9.0860625	10.456625	9.68375	8.1786875	12.512625	8.6168125	27.37975	25.4448125	18.068625	21.0470625	31.0851875	25.2639375	27.3213125	16.4804375	16.4804375	22.2599375	10.7036875	9.286375	12.002875	14.5220625	15.2414375	12.290625	14.405375	13.03175	11.335125	10.9271875	14.5793125	18.7451875	12.494125	8.8680625	25.3308125	20.587125	12.562875	14.6813125	14.5895625	25.028	18.8831875	26.15825	16.678125	37.43275	27.1856875	25.997375	31.5000625	41.0248125	22.163375
699	7.488363636	11.53909091	14.19981818	8.237181818	10.03572727	10.88345455	10.71209091	8.823272727	13.45563636	9.527818182	27.44190909	25.67863636	18.09118182	21.04118182	31.146	25.12181818	27.28663636	16.78681818	16.78681818	22.20890909	10.70981818	9.828090909	12.289	14.68709091	15.65472727	12.58972727	15.11045455	13.59963636	11.30763636	11.27245455	14.76972727	19.17863636	13.13218182	9.367454545	25.85590909	20.91609091	12.82281818	14.74045455	14.898	25.46990909	18.63018182	25.96518182	16.79636364	37.56218182	27.38109091	26.21690909	31.69363636	40.77390909	22.10118182
700	8.1869375	12.47321875	15.02490625	9.2073125	10.90709375	11.492375	11.37534375	9.89365625	14.4495	10.29275	27.5164375	25.56796875	18.43803125	21.15225	31.113125	25.35928125	27.17740625	16.81440625	16.81440625	22.62909375	11.165875	10.07153125	12.79734375	15.49665625	16.595375	13.29465625	15.7730625	14.339875	11.8280625	12.01575	14.77725	19.4408125	13.25578125	9.55984375	26.29378125	21.61625	13.29425	14.8926875	15.1728125	25.49240625	18.97121875	26.3005625	16.99440625	37.24328125	27.48721875	26.69021875	31.90075	41.003625	22.59765625
[truncated: 251 more columns]
