# Supplementary material for: Artificial nighttime lighting impacts visual ecology links between flowers, pollinators and predators
Source: Nat Commun. 2021 Jul 6;12:4163. doi: 10.1038/s41467-021-24394-0 (PMC8260664; doi:10.1038/s41467-021-24394-0)
Supplement: Supplementary file 4 — Source Data & Code [file 41467_2021_24394_MOESM4_ESM.zip › HawkmothForewingSpectra.csv]

Wavelength	AA_S1_1	AA_S1_2	AA_S1_3	AA_S1_4	AA_S2_1	AA_S2_2	AA_S2_3	AA_S2_4	AA_S3_1	AA_S3_2	AA_S3_3	AA_S3_4	AA_S4_1	AA_S4_2	AA_S4_3	AA_S4_4	AA_S5_1	AA_S5_2	AA_S5_3	AA_S5_4	AC_S1_1	AC_S1_2	AC_S2_1	AC_S2_2	AC_S3_1	AC_S3_2	AC_S4_1	AC_S4_2	AC_S5_1	AC_S5_2	HP_S2_1	HP_S2_2	HP_S2_3	HP_S5_1	HP_S5_2	HP_S5_3	HP_S6_1	HP_S6_2	HP_S6_3	HP_S7_1	HP_S7_2	HP_S7_3	HP_S8_1	HP_S8_2	HP_S8_3	MT_S1_1	MT_S1_2	MT_S1_3	MT_S1_4
189.93	-125.059	-265.843	306.684	-27.943	480.993	87.595	266.582	249.487	48.595	239.707	253.979	166.968	35.628	103.101	28.663	1.956	81.016	71.823	20.568	-99.03	271.984	414.943	-78.98	-75.54	-322.032	-194.933	112.083	124.737	37.128	-478.475	-1580.403	-853.707	740.267	-370.377	-131.915	-208.337	147.416	56.351	166.429	96.284	3.431	-22.549	61.909	80.155	49.395	30.458	30.49	144.753	-8.089
190.32	-125.059	-265.843	306.684	-27.943	480.993	87.595	266.582	249.487	48.595	239.707	253.979	166.968	35.628	103.101	28.663	1.956	81.016	71.823	20.568	-99.03	271.984	414.943	-78.98	-75.54	-322.032	-194.933	112.083	124.737	37.128	-478.475	-1580.403	-853.707	740.267	-370.377	-131.915	-208.337	147.416	56.351	166.429	96.284	3.431	-22.549	61.909	80.155	49.395	30.458	30.49	144.753	-8.089
190.71	-125.059	-265.843	306.684	-27.943	480.993	87.595	266.582	249.487	48.595	239.707	253.979	166.968	35.628	103.101	28.663	1.956	81.016	71.823	20.568	-99.03	271.984	414.943	-78.98	-75.54	-322.032	-194.933	112.083	124.737	37.128	-478.475	-1580.403	-853.707	740.267	-370.377	-131.915	-208.337	147.416	56.351	166.429	96.284	3.431	-22.549	61.909	80.155	49.395	30.458	30.49	144.753	-8.089
191.11	92.181	91.507	318.187	34.347	-283.317	-190.725	-816.022	-1706.095	45.951	-24.345	62.478	-8.119	69.834	48.687	121.573	18.849	92.421	122.608	136.655	114.76	95.924	89.389	-555.948	21.929	-70.972	-89.516	160.498	131.469	-47.6	162.703	91.505	-26.696	37.498	-106.061	-115.173	-339.176	489.962	-235.269	-28.384	119.453	137.941	202.663	91.853	91.959	-39.397	-51.517	57.918	-27.234	-49.73
191.5	-163.199	-40.718	148.976	-112.447	41.123	83.437	29.718	-129.055	234.601	68.613	209.599	156.425	132.182	-95.965	-248.726	-67.139	-286.235	-30.112	-195.139	-7.361	32.732	34.914	-2074.878	-455.821	27.122	31.65	-709.657	-13.939	97.228	88.783	50.079	-67.404	-41.145	84.474	11.3	86.071	251.391	-174.666	-312.052	-366.186	-32.11	-156.824	104.498	16.878	5.132	208.736	57.673	-85.394	214.067
191.89	-10.83	740.549	167.845	-254.726	-2139.861	684.396	293.816	-2444.199	12.48	196.504	188.99	-108.399	147.86	237.95	-252.405	100.982	6.479	-270.723	-342.395	-75.177	192.318	51.277	70.832	-49.394	34.845	107.133	-169.266	1.022	-3175.698	2264.023	225.777	122.134	-69.128	-70.604	43.75	93.429	-2962.661	534.544	-1506.192	13.234	-6.037	-17.436	-176.863	61.957	-28.919	-749.137	236.84	-130.344	-43.39
192.28	-317.769	-364.733	-14.296	55.325	159.128	437.482	-73.715	42.276	321.139	262.407	36.373	-109.71	-129.805	-208.085	107.385	162.945	1258.93	62.246	67.105	-223.743	-516.581	-1153.152	-59.453	-3959.217	50.31	54.556	115.746	-382.842	42.589	-117.251	-22.419	175.946	36.059	51.357	4.035	59.637	7.113	3.355	-28.693	-82.686	138.465	18.472	97.33	183.124	56.096	82.96	306.824	195.119	166.559
192.67	-49.926	278.742	-431.366	426.678	86.051	99.094	123.897	153.808	648.337	-10.842	204.772	-274.209	186.317	116.022	-17.755	176.044	179.221	122.985	160.223	42.347	226.831	135.864	1027.478	-11.689	40.907	126.461	210.429	15.365	211.862	137.845	52.153	259.416	147.159	-60.765	270.389	-129.157	-111.874	-133.332	96.339	-170.897	138.905	237.013	473.396	-243.748	122.353	164.575	806.961	684.629	1147.667
193.06	141.79	135.681	53.774	-87.883	112.096	-156.622	76.586	185.062	126.619	103.272	14.289	19.02	-83.723	-153.913	62.221	-57.124	-30.154	25.293	18.877	35.504	-267.384	47.166	23.371	83.458	153.4	151.878	-122.152	89.741	121.35	50.447	14.454	-28.404	-25.798	29.932	13.575	105.19	-838.359	904.834	1033.853	481.54	-513.757	-443.072	132.465	18.03	-55.628	665.182	328.828	439.338	-142.985
193.45	45.188	-304.287	-116.935	296.124	-91.534	30.968	81.512	-5.026	163.478	-6.287	-18.005	153.584	23.182	43.9	63.099	96.34	197.803	104.838	-343.757	-192.439	70.242	49.497	50.347	60.879	-74.634	312.702	-7.943	-155.699	-1172.27	-472.592	869.982	-74.749	-144.753	15.754	220.773	-22.89	-4191.179	-796.157	6572.926	24.273	24.965	-34.081	84.974	45.958	47.328	191.11	-277.769	-512.817	-1241.883
193.84	74.518	73.739	45.362	76.489	-19.361	7.335	-31.158	-7.191	678.998	193.536	95.885	336.856	102.834	175.216	85.774	88.263	171.41	151.277	135.837	166.975	78.532	31.98	-234.605	8.374	62.987	117.213	38.651	77.489	-102.595	58.091	58.471	99.745	18.262	22.102	129.956	79.504	130.459	1.948	47.881	10.828	-36.003	-109.157	32.191	-23.926	-10.009	-129.958	-60.091	86.888	-4.617
194.23	77.909	100.136	44.47	29.668	258.344	482.897	124.424	18.873	86.128	19.881	85.267	27.463	104.345	3.882	30.707	96.677	184.512	224.017	644.954	613.864	115.923	95.523	65.348	124.655	-652.813	-891.489	-416.79	120.479	87.173	34.31	56.086	67.268	-66.733	310.69	273.056	478.214	200.263	165.051	-483.314	70.987	31.193	135.926	-6.866	-215.01	-8.608	256.252	60.148	86.397	-190.247
194.62	157.66	174.706	67.159	276.1	87.879	36.728	43.531	39.11	-4.699	57.145	-101.811	18.576	57.068	95.585	74.009	137.67	198.256	-58.415	-158.205	141.971	94.764	-57.616	-15.815	46.961	-18.589	-125.922	266.978	266.821	172.362	241.389	187.267	112.442	27.235	-17.658	-79.918	-32.508	-52.47	-63.123	18.332	56.133	10.867	40.734	10.696	440.753	343.764	15.293	-297.762	386.282	562.433
195.01	39.862	109.818	154.586	153.587	-98.008	422.44	488.006	-549.82	162.554	40.669	125.492	235.673	139.467	89.221	108.149	-30.158	-192.744	289.038	22.588	179.714	108.248	96.318	-304.057	115.057	44.504	-2.731	84.02	152.209	-408.319	-5114.228	-88.796	-34.463	-13.194	-11.726	138.212	2.428	19.715	88.981	-10.062	95.969	86.419	108.596	-527.295	413.487	-114.807	32.283	-107.317	-400.306	31.719
195.4	6278.659	3016.607	-18.264	2424.576	134.998	54.088	85.173	111.41	37.539	35.789	-32.243	-58.053	103.255	54.006	-16.412	50.461	176.357	260.331	87.336	220.117	5.935	224.3	129.286	-269.18	178.849	429.207	-289.026	-1054.087	118.909	217.911	-25.104	37.98	-202.373	248.513	36.2	135.142	59.696	31.86	-130.691	9.844	167.815	80.716	161.27	-64.055	197.351	66.939	31.994	0.984	38.528
195.8	-78.902	-248.973	-30.391	-36.305	60.259	75.187	-147.358	115.657	339.456	669.304	380.826	-140.859	22.014	63.16	66.658	49.608	42.308	-74.573	23.332	2.622	44.58	60.955	120.919	60.872	11.588	66.281	-35.911	-771.689	164.562	50.848	64.011	-161.24	95.863	72.663	-37.878	-15.718	-107.67	15.333	68.257	67.05	147.715	362.974	-90.727	-87.898	-183.251	-82.739	122.277	174.687	177.176
196.19	104.3	102.055	131.227	23.598	-1184.463	-1399.597	-692.184	-308.565	237.147	26.431	344.345	260.729	-61.325	97.155	82.096	99.341	20.596	-23.677	-17.974	142.871	81.009	153.943	-181.411	35.065	41.619	88.517	-98.33	-29.943	77.616	73.571	76.977	91.863	74.715	-104.314	791.511	2517.061	51.73	110.712	-37.642	221.386	163.106	-2.031	-665.344	-686.866	855.334	55.25	71.037	-21.75	26.021
196.58	-106.757	210.127	-678.846	1029.333	-38.448	-51.705	-27.798	39.415	42.915	168.084	10.192	-83.71	-79.012	78.239	-125.982	95.191	68.332	184.2	220.215	119.795	117.627	1.522	126.86	-9.073	-41.318	-39.493	41.931	-22.465	73.266	-20.258	-65.492	-224.19	-200.042	54.26	87.125	54.887	86.091	194.792	95.098	120.33	146.931	2.762	96.648	102.967	213.044	-585.791	156.455	-95.673	211.982
196.97	-670.084	-893.916	-1633.314	-326.588	4.269	105.956	6.663	124.074	-238.447	-220.425	-84.984	-28.756	52.301	82.95	3.316	227.376	-221.141	-110.646	-324.03	-200.353	419.358	565.001	380.729	-163.146	180.671	122.718	146.301	22.891	44.766	256.006	65.516	85.002	-36.639	173.855	106.728	43.579	66.573	4.568	7.497	17.886	-49.451	-42.528	1028.089	613.958	2766.745	-77.514	-150.194	96.071	189.061
197.36	-19.11	-21.757	-140.87	25.341	19.952	-18.92	41.987	20.778	10.481	98.28	118.913	30.242	71.592	67.546	34.79	120.479	54.017	67.75	97.818	98.222	34.092	126.018	-28.482	75.782	103.401	153.254	4848.727	4631.612	-347.984	145.65	825.609	495.462	360.118	208.203	198.052	110.162	166.641	74.409	47.187	107.443	108.176	108.02	53.872	160.352	90.303	45.912	-251.546	801.529	-628.107
197.75	4922.366	11696.989	25274.624	4463.011	31.149	37.313	75.67	51.645	-72.404	167.396	-65.405	-80.452	110.986	127.806	69.617	92.222	150.147	119.802	91.351	111.156	-175.319	41.819	1724.393	46.973	55.776	77.463	-96.245	-174.139	85.081	-0.173	33.563	167.472	126.034	49.22	9.845	54.988	-207.512	146.575	-309.966	-23.088	55.154	53.965	484.495	125.113	319.31	81.061	106.503	23.331	82.631
198.14	259.261	-133.533	-172.094	-343.916	1747.785	1288.659	3636.858	-1496.338	-46.093	-203.685	96.497	-196.51	105.279	296.202	-119.766	204.509	-9.309	67.357	78.961	183.006	187.324	66.526	455.902	115.787	100.382	4.512	-268.695	-151.537	36.492	13.297	-646.499	383.147	-386.575	126.01	95.179	333.721	89.505	-118.682	-74.253	95.662	82.771	-263.292	-65.578	45.303	71.024	41.096	75.572	58.501	85.907
198.53	74.124	65.166	92.053	-3.468	126.194	-3.479	323.189	92.45	10.928	-23.343	85.396	23.331	148.561	95.707	116.347	13.352	-517.511	229.713	167.575	412.011	166.65	193.773	77.123	63.85	-33.757	62.833	58.15	17.89	-172.271	-196.638	-416.346	387.776	-382.019	328.917	186.284	152.134	118.193	273.998	265.488	-44.15	-43.159	48.615	49.972	76.704	45.874	32.249	-29.632	119.612	62.727
198.92	117.183	130.19	61.187	64.324	69.107	91.066	127.909	128.876	67.714	148.556	261.236	195.844	-112.746	173.373	-47.302	35.111	42.222	-9.442	-6.027	18.225	96576.048	28092.814	-0.119	-21.597	288.907	3.355	-419.296	660.888	-495.802	1007.298	215.394	-55.912	136.593	16.039	85.437	138.99	155.011	230.649	-219.347	53.981	81.744	-11.673	131.924	118.014	116.413	34.078	-114.796	467.924	117.528
199.31	206.252	-71.085	132.028	72.393	-15.59	35.188	67.634	44.074	4.337	39.503	62.984	90.553	-12.472	28.043	-180.541	44.118	100.695	-2086.02	-288.234	-317.308	173.825	83.902	-586.092	229.242	15.873	57.797	-1206.022	-763.437	1711.946	3741.702	-31.231	15.011	336.226	291.151	483.538	142.497	-1193.262	-584.653	117.763	-307.128	-123.23	-396.444	-52.189	-27.194	-101.74	32.547	147.625	87.213	-9.053
199.7	55.248	80.306	-10.496	14.35	58.323	47.149	15.434	59.173	31.462	-58.953	-14.725	-29.369	-3.92	118.461	23.73	90.492	-138.92	-79.724	-142.91	-38.808	84.533	-78.393	-15.053	31.345	60.611	124.398	24.416	18.796	83.273	116.563	8.863	74.167	58.729	19.233	-8.023	59.94	75.06	86.467	72.395	-102.229	-27.457	-25.678	10.032	-22.002	56.899	71.705	104.053	-103.904	-55.944
200.09	168	0.712	18.36	65.485	35.287	-9.69	23.842	27.904	-5.702	-49.555	-21.099	1.469	37.665	53.609	-11.693	-30.928	20.888	33.225	-5.32	32.161	114.778	161.786	-10.085	26.453	74.249	86.14	16.696	22.196	40.327	95.115	8.307	91.414	28.686	20.611	11.558	9.864	34.966	4.688	-46.506	47.167	35.481	33.451	51.998	-2.705	32.978	-118.306	-9.42	-45.146	-47.959
200.48	33.783	-9.888	42.222	-2.835	48.282	47.964	46.902	52.565	36.105	45.377	-55.366	35.961	14.881	48.129	74.806	92.085	93.04	39.203	112.176	85.413	42.019	42.114	8.233	19.098	-3.792	-11.6	50.059	103.564	50.251	97.056	19.72	3.075	9.162	30.135	-61.248	14.713	-0.261	22.686	19.22	587.688	191.348	839.312	-7.681	12.587	-1.961	702.044	-100.459	126.954	-82.695
200.87	84.15	-210.922	-149.797	-114.147	-23.823	62.694	126.245	-39.545	15.257	-18.609	-4.99	-8.989	22.594	41.03	1.795	22.057	25.623	86.865	112.206	74.787	57.329	83.194	-99.598	-65.683	18.644	39.613	4.453	55.722	29.984	62.411	-29.259	-59.869	13.367	48.514	-24.444	30.522	69.232	31.908	60.255	41.67	14.985	12.749	91.751	46.758	61.967	133.537	31.932	47.916	23.386
201.26	84.148	94.178	43.059	-26.49	4.689	4.416	26.674	79.62	10.302	13.161	-26.138	78.352	19.26	45.993	54.377	67.493	-104.792	10.482	-26.987	-19.982	41.055	61.908	-150.286	4.346	78.28	80.92	9.783	57.105	10.347	32.926	4.591	-7.889	25.865	68.522	26.845	98.308	75.975	95.571	85.06	69.896	-154.735	-62.949	28.622	63.326	17.559	-117.167	-361.103	-176.59	-315.445
201.65	118.288	11.573	149.667	-34.611	-42.924	10.19	-3.445	25.48	59.886	78.334	-45.571	21.263	-48.539	25.626	84.252	69.641	22.817	67.546	23.344	93.609	-7.116	15.428	-39.145	-31.006	94.636	64.561	40.404	43.689	-45.071	148.028	42.239	-4.695	7.648	31.676	-1.669	64.87	31.071	20.457	50.389	14.809	-10.352	10.074	43.272	8.749	26.669	-387.643	-708.83	-812.909	363.607
202.04	2.444	6.769	-74.96	38.303	35.851	13.574	29.903	54.032	139.386	269.925	296.584	423.954	-26.174	45.05	136.367	77.294	27.502	21.405	31.986	35.548	63.264	51.139	-85.666	-6.971	68.489	50.962	65.456	54.598	61.688	-27.519	-0.329	-29.675	33.845	-6.66	-7.251	60.056	-17.342	-50.039	10.293	-119.471	-151.695	-187.506	-11.47	-16.768	14.341	-101.039	-3.313	-14.304	-43.595
202.43	163.709	90.576	63.894	95.75	320.652	281.862	320.36	167.379	-11.612	-44.925	34.772	105.403	36.779	-21.697	72.637	82.761	51.96	173.612	121.094	100.133	75.646	36.989	-0.998	98.339	36.528	-14.533	31.852	18.664	36.437	42.591	54.078	25.781	19.655	203.516	-743.524	108.194	-59.963	-38.571	51.226	0.383	0.505	-82.54	85.738	77.608	-0.543	-44.74	1.913	56.813	50.785
202.82	-3.588	38.273	59.836	26.32	11.344	-60.966	84.931	12.879	99.289	104.963	107.692	133.728	64.179	1.083	54.89	80.245	58.041	65.571	83.149	7.976	-6.621	37.17	12.85	123.246	-12.722	47.523	-61.912	0.999	-69.85	1.078	21.503	56.506	45.764	31.362	13.074	8.357	0.13	30.949	24.963	51.793	47.535	6.901	-46.746	-32.043	1.173	-3.755	2.053	-5.26	11.312
203.21	-27.482	22.133	-22.439	-73.924	22.598	32.283	10.749	46.891	25.564	61.264	172.916	96.762	38.169	21.94	0.165	31.892	-22.241	10.457	-49.891	-2.905	50.578	29.679	-36.29	1669.438	-50.889	-39.152	54.908	107.232	70.621	103.253	32.604	23.882	52.776	11.793	-11.52	35.43	35.471	55.672	25.132	60.535	10.138	-30.606	38.107	18.532	11.33	-43.871	-72.744	-4.709	-57.692
203.6	161.933	15.022	-17.84	-56.814	-29.838	-18.087	1.979	-14.203	60.165	-4.377	-39.068	26.13	43.434	70.664	30.842	26.248	-116.972	-124.85	50.826	25.289	41.227	61.442	-119.171	-209.189	-53.209	12.388	-10.554	23.872	92.819	11.09	84.467	44.91	23.123	-41.615	9.033	-9.142	56.675	75.107	79.552	22.428	-16.727	-32.948	29.155	25.345	-4.943	-43.782	19.993	-35.357	-21.336
203.99	-1.29	36.935	-69.294	-29.238	6.425	36.981	18.213	68.799	-168.463	-221.064	33.113	-97.309	80.344	-9.297	-23.754	96.602	56.628	31.83	19.706	38.614	34.965	16.774	-18.555	11.135	-12.504	83.727	25.941	50.812	44.228	27.993	8.728	31.132	17.899	52.334	22.084	46.913	60.67	27.861	-14.372	13.711	4.854	45.024	86.587	-101.004	-184.115	56.098	41.558	23.302	39.289
204.38	40.002	13.044	-27.929	39.932	-1.819	92.196	-23.29	39.904	9.277	32.294	36.171	30.088	14.195	49.035	7.174	13.762	14.095	2.807	3.655	-8.967	85.02	39.669	-132.868	-2587.434	56.314	70.272	39.497	60.926	80.483	25.819	26.536	45.161	35.758	-62.883	-6.618	-21.216	27.882	38.144	27.609	173.603	191.797	26.463	22.333	-2.67	8.704	-615.382	-29.094	2.619	-39.429
204.77	96.925	32.191	2.218	64.853	36.103	5.758	58.37	82.987	49.626	56.002	54.842	35.004	-26.21	3.892	22.06	-8.741	7.61	107.607	-63.995	-33.84	-41.962	0.897	-27.345	-91.517	57.374	42.289	6.686	78.165	16.633	-10.09	-108.501	-161.816	-22.858	59.475	-2.766	37.129	20.264	17.391	22.475	52.403	86.992	11.521	-3.962	-67.503	-37.22	48.147	74.45	57.083	56.273
205.16	58.91	-65.925	40.975	62.855	0.425	58.23	38.19	51.882	-0.898	-14.024	-24.773	30.795	39.723	25.098	8.276	-1.977	-93.142	15.066	-107.584	-240.813	58.903	84.931	-35.896	1278.946	-48.944	-59.463	-54.837	6.642	44.333	0.896	-12.666	-34.74	11.39	80.236	-5.828	33.826	-43.421	-45.074	-4.714	60.886	29.36	-18.177	39.144	21.269	13.526	-25.481	36.346	-44.255	49.913
205.55	-116.636	-49.702	16.403	-29.404	0.081	34.642	43.33	27.861	23.091	-71.443	1.103	-37.985	57.42	36.234	24.376	51.05	-36.864	-2.568	-27.153	-38.1	39.823	37.189	-38.696	-186.011	21.169	62.448	35.677	47.462	-10.505	42.912	-11.824	40.497	-11.771	35.506	4.477	23.472	33.93	3.491	10.645	12.939	-13.241	29.911	-29.588	-82.653	-68.336	31.177	64.397	47.05	25.794
205.94	22.375	-43.803	-78.57	-1.959	-20.808	59.449	45.09	65.106	301.862	223.837	598.519	178.146	52.253	68.812	28.956	30.633	-34.136	56.185	-82.809	-35.337	86.248	78.058	-79.926	-47.963	21.507	62.401	34.765	55.124	41.737	62.154	3.047	23.513	27.022	34.651	50.071	45.225	83.11	65.962	111.645	43.853	28.35	70.273	8.076	22.421	10.09	-32.706	-18.958	-25.821	21.227
206.33	113.949	67.421	-69.102	42.008	29.759	15.984	59.538	63.748	-361.306	-401.943	-83.832	-19.83	38.709	60.288	34.526	13.362	87.509	120.365	56.161	-89.627	-4.235	38.869	-99.574	-35.238	21.346	37.813	26.023	75.702	37.505	79.209	-38.995	105.876	0.678	52.345	0.411	35.342	25.925	-47.809	-28.435	2.22	-34.773	5.014	40.324	23.478	13.839	-12.111	137.377	65.069	97.171
206.72	-82.578	-60.71	65.477	19.022	-1892.945	-1761.456	-436.179	890.025	54.455	77.148	36.204	63.646	57.267	107.033	77.895	61.498	-28.401	-1.636	74.999	-33.111	43.884	44.786	-184.414	-87.545	0.613	42.894	54.451	11.723	42.675	29.703	27.338	0.685	47.243	76.287	67.079	59.478	31.968	-43.897	-18.761	73.547	57.995	26.164	-23.76	-30.838	-28.708	99.742	94.846	69.771	43.018
207.11	-69.294	-51.29	-76.236	-62.874	53.817	13.229	7.511	25.861	46.59	8.358	-6.215	9.026	10.18	48.093	22.603	22.819	-112.066	43.3	16.602	10.04	53.75	105.29	-31.443	14.038	19.957	39.716	3.544	53.96	34.895	69.116	-125.629	6.577	-8.471	56.181	9.749	54.694	49.932	29.237	40.238	36.242	-16.106	9.419	-38.656	-8.16	-54.655	36.338	66.004	-1.794	39.185
207.5	21.252	2.854	3.926	59.235	9.275	-7.775	33.584	69.392	27.674	41.868	-7.808	19.621	16.408	-11.427	24.128	50.738	-431.491	-263.918	-93.245	-477.692	10.247	87.683	-148.608	20.479	-25.441	45.962	46.946	64.833	18.754	62.404	27.124	8.269	55.88	15.468	47.613	27.049	36.754	-17.462	28.665	-12.541	76.235	-98.58	30.633	-18.09	-0.088	-8.444	-127.388	57.192	-83.543
207.88	49.909	-25.002	46.951	50.686	12.089	25.662	4.768	12.837	1.831	26.211	-21.938	-41.7	-8.293	70.702	56.228	14.933	107.495	-5.605	113.559	26.397	-8.351	30.59	-87.802	-128.518	53.808	8.556	-412.046	134.555	66.124	43.472	12.399	33.801	56.771	35.68	44.04	91.636	55.893	23.617	34.177	33.58	79.685	32.103	-0.476	-50.903	-32.425	30.318	41.456	35.466	64.791
208.27	-68.665	-5.086	-48.652	17.786	-7.539	-132.766	-172.634	-63.149	8.154	40.378	81.951	10.103	18.243	104.085	63.426	67.431	16.056	84.551	102.849	71.427	6.272	61.087	-65.575	62.75	21.198	13.099	-65.307	22.23	-18.924	10.792	19.833	-64.472	-37.774	21.728	-19.411	43.347	43.35	16.1	38.683	5.169	-17.042	74.667	-9.697	-11.299	6.081	373.358	56.481	-26.56	87.647
208.66	-1.472	-17.495	34.664	16.17	-119.746	-0.916	89.221	-15.227	-24.696	-118.311	-40.29	-1.818	13.066	24.639	-14.06	32.963	21.415	53.48	21.695	32.172	7.065	72.073	17.034	12.376	111.132	113.088	11.631	43.746	46.024	8.431	-21.949	-63.554	7.501	-128.014	-223.595	-208.512	37.851	32.896	65.989	56.98	61.865	48.43	34.704	30.58	6.789	46.101	26.381	10.063	54.681
209.05	3.38	16.415	1.805	-22.822	-185.761	-250.011	-509.609	-388.866	537.757	-314.324	6.194	30.749	67.754	55.126	-30.492	-8.55	72.17	-36.175	104.079	-26.114	54.075	80.787	-21.968	-32.847	30.428	11.17	6.809	-27.945	-115.545	-121.347	14.255	-11.508	-8.015	-63.333	-78.867	35.946	50.584	-5.835	43.424	-32.132	-35.122	6.443	-2.325	40.911	34.719	30.627	-6135.197	-3172.257	-6181.366
209.44	-19.193	-48.604	-69.015	17.188	-260.171	-125.839	-601.232	-96.597	34.965	43.267	64.682	71.88	-40.464	-21.988	-116.547	86.488	2.517	43.746	73.571	-7.98	-38.084	11.148	75.768	-96.62	42.922	45.611	5.386	12.023	-38.164	-2.395	-28.309	-117.523	-60.737	6.289	-17.063	29.725	-4.517	-49.403	5.156	-46.817	-38.237	17.351	-1.574	5.181	16.814	5.229	15.31	84.61	54.505
209.83	-142.614	-266.19	-906.135	-55.105	-1.274	27.634	48.491	12.885	24.703	-4.154	-8.017	21.04	28.519	7.716	31.23	75.722	29.421	34.21	23.75	41.785	-12.217	12.573	66.854	-2.638	53.361	4.585	45.438	54.118	20.595	121.179	44.561	-26.462	-38.822	18.909	-20.936	-7.978	18.052	6.109	9.443	18.991	27.962	-38.808	53.169	8.34	13.748	-3510.058	-133.31	-113.311	-121.191
210.22	-13.919	43.158	-54.81	23.222	-13.821	18.11	60.804	49.238	14.882	-18.604	4.931	-0.185	379.708	1279.23	1573.159	-76.813	-25.743	1.892	-3.087	-37.248	51.099	67.155	60.983	13.311	27.489	58.754	31.166	36.332	-121.723	-73.479	9.781	1.188	27.15	15.421	-4.02	48.632	40.321	46.431	56.581	37.122	93.428	61.663	97.975	-3.906	-14.065	9.075	50.128	38.968	45.178
210.61	-45.993	201.273	115.011	99.742	41.007	13.393	-3.879	57.432	84.08	3.354	-44.247	18.564	61.358	68.464	18.318	63.778	13.964	-23.927	50.058	23.16	28.876	-20.439	58.536	29.558	50.431	103.315	15.813	67.516	45.595	47.359	5.625	11.786	27.508	38.376	33.007	83.257	47.956	10.089	32.397	41.247	36.326	-7.802	-27.141	-7.278	-25.074	-60.565	18.525	51.377	15.751
211	-71.776	-29.899	-105.68	61.355	-42.368	59.971	55.182	-7.724	-5.168	-38.88	-19.397	47.094	-286.97	-88.04	74.76	-140.672	-13.821	26.182	-7.394	20.651	89.799	69.58	23.32	-2.589	77.963	110.88	-13.762	56.271	31.372	76.39	42.45	18.522	26.077	48.035	31.636	6.135	33.12	29.025	68.198	26.119	46.278	38.613	16.655	9.692	-34.573	47.398	54.014	24.897	83.166
211.39	21.662	26.974	-0.127	47.95	-206.792	-152.55	-256.193	-178.302	34.423	-1.851	43.023	15.376	27.567	61.969	10.283	25.979	-10.828	125.4	31.947	-20.181	32.533	54.745	-43.871	-16.551	55.552	92.571	-87.89	70.316	239.508	361.136	59.244	-9.889	11.631	-16.81	-164.663	-12.633	4.34	20.607	38.24	63.311	12.4	2.55	26.567	-25.936	2.443	80.031	-17.99	51.718	39.757
211.78	-15.165	15.165	-55.903	69.228	31.891	24.655	39.405	17.898	29.479	1.692	41.871	-10.446	-83.777	-12.001	-38.999	-21.637	-114.392	28.123	-56.876	12.356	94.373	-54.232	45.856	38.979	44.041	50.47	91.372	76.325	18.311	5.774	30.057	15.14	-16.083	-87.5	-92.646	38.215	28.083	13.557	38.008	17.9	1.086	10.387	25.605	79.032	12.847	-46.909	-55.552	-1.398	136.918
212.16	-2.683	75.206	-0.309	40.556	41.721	15.215	45.497	25.52	-32.414	88.634	118.416	15.548	9.883	4.397	-10.081	12.017	-213.54	340.185	-21.448	-175.006	11.13	-9.877	-30.395	-15.998	26.137	7.875	1.48	7.189	-8.286	29.019	18.606	-16.578	64.997	5.895	32.564	67.42	75.515	-48.743	-43.956	29.983	18.761	6.999	9.386	16.408	-14.503	76.161	4.973	24.453	23.48
212.55	8.533	44.21	8.826	17.838	37.489	39.216	16.299	74.162	70.287	80.208	88.976	53.056	26.247	-19.476	9.703	43.14	-26.935	4.208	-20.334	66.541	20.752	54.418	45.897	6.488	55.372	-8.811	6.227	-8.83	79.031	-12.823	36.165	2.983	-32.532	-45.344	-19.886	2.171	-6.814	32.886	54.356	-28.811	-2.197	-100.184	-28.755	-58.398	15.333	-26.454	16.869	-15.258	-2.73
212.94	59.705	67.826	44.255	25.215	26.927	100.646	-13.67	18.017	-21.705	34.63	-2.745	6.844	62.31	43.143	-12.789	16.749	95.477	79.573	59.781	85.62	-87.738	-71.65	-54.867	12.573	-43.196	31.452	-17.827	8.595	1.475	31.692	-33.567	-55.47	38.582	56.164	49.096	53.636	42.308	15.258	-31.027	83.214	39.484	78.105	-75.813	-23.039	-35.615	37.137	5.746	-27.428	-1.656
213.33	71.549	20.646	35.412	59.45	9.232	-18.418	-17.214	-1.58	44.976	277.7	-105.717	-29.903	16.384	49.842	-17.055	36.65	-40.133	113.341	57.991	15.963	52.43	61.891	8.393	-6.53	45.221	57.133	31.822	17.168	4.343	0.089	-3.868	28.689	46.858	109.233	-21.291	-15.487	51.685	64.284	35.072	68.18	67.488	57.546	-4.055	-26.441	27.056	15.41	83.902	157.89	152.384
213.72	40.447	-4.538	42.525	34.383	-105.193	-163.15	-108.758	-57.589	-20.321	-7.299	-1.209	131.559	28.647	14.497	-5.771	19.756	55.914	42.475	97.53	60.594	32.16	49.655	-10.47	14.65	50.017	80.188	-47.539	-31.035	6.065	47.006	30.346	-64.737	72.239	-20.22	39.444	-62.203	42.689	11.543	34.467	9.842	-3.208	-20.679	26.113	38.404	-0.314	113.309	8.062	54.957	112.118
214.11	-58.709	25.297	130.256	-30.088	-129.552	13.542	-91.895	-102.069	10.584	82.106	64.589	44.624	22.379	-141.905	82.062	-80.982	-25.712	-98.543	13.695	42.73	23.957	26.085	-28.253	37.104	85.758	110.357	-10.438	-0.048	-18.476	-38.392	-5.352	28.421	25.468	-6.274	-44.992	-103.494	33.449	-14.008	42.174	73.043	129.955	70.067	16.01	14.466	41.045	-10.63	45.103	85.001	54.844
214.5	-69.375	15.245	22.929	-48.838	30.929	49.697	14.79	66.097	51.622	-10.544	37.406	42.952	91.988	69.451	77.265	71.307	-62.229	-116.316	-120.626	-67.408	47.623	96.712	35.217	69.173	47.487	78.464	57.74	29.634	-23.739	14.799	26.667	82.647	61.927	50.058	11.184	33.165	40.308	91.205	-48.138	32.28	5.861	-3.22	8.173	4.727	-23.752	69.83	77.658	74.95	36.658
214.89	-40.037	5.897	-63.646	-6.274	-0.146	-11.64	14.547	34.866	-18.839	-7.853	30.364	-8.886	37.012	4.699	46.788	-18.54	53.934	91.841	17.574	92.842	77.647	40.466	-76.622	-8.566	18.015	10.562	14.6	34.669	22.134	62.829	6.501	-26.686	149.218	64.688	-33.374	59.71	68.541	26.469	19.977	4.445	12.226	-22.213	3.499	17.303	-21.732	-29.346	29.33	-44.759	44.341
215.27	-63.826	46.613	-15.166	-12.862	-2.619	15.905	14.704	53.385	109.872	67.691	59.341	3.956	54.53	92	53.923	39.97	-25.851	-28	-137.13	-19.756	69.796	79.789	59.292	-29.773	-61.241	-27.053	49.872	-19.505	37.825	71.014	2.689	41.337	26.674	29.361	-22.435	-13.082	50.177	25.328	15.197	37.457	7.48	66.608	37.668	62.499	45.115	83.982	94.039	1.939	-24.338
215.66	57.938	41.306	44.609	84.15	20.001	15.033	5.637	27.5	48.879	43.508	135.087	340.402	25.447	44.414	10.025	30.159	44.056	62.972	-26.081	-64.195	38.037	37.383	-5.501	-24.164	-7.153	62.737	-16.098	18.823	-1.445	54.741	4.878	1.305	-35.013	-63.112	-340.625	-250.405	23.37	30.705	51.129	-28.86	-7.948	-24.164	38.367	5.943	7.323	-112.367	-115.052	105.256	-62.084
216.05	51.188	52.537	52.03	-23.096	12.208	29.407	-5.197	13.83	19.839	25.715	5.764	49.161	14.814	93.919	44.954	59.385	-42.704	-1.582	19.495	47.84	20.458	54.066	58.317	88.536	-33.517	15.966	8.486	50.992	15.752	57.674	9.365	16.172	46.373	-36.121	-44.085	-2.08	61.544	53.555	62.275	27.129	20.986	45.588	50.011	20.958	21.773	84.994	45.364	2.151	15
216.44	-142.915	-14.76	14.142	56.761	-2.824	14.091	-65.967	74.676	-85.831	47.137	24.567	69.461	30.116	30.942	-11.084	12.928	53.124	30.575	17.418	-7.096	46.407	34.673	375.107	-306.126	73.958	61.257	44.449	33.004	-16.445	-2.004	-137.182	18.805	29.085	275.693	-545.112	-844.977	76.038	60.166	57.308	-58.303	-69.316	-116.538	51.017	17.433	31.36	-184.246	24.468	60.624	0.834
216.83	-46.798	39.255	-160.34	-150.188	-14.857	23.293	66.332	14.258	-12.542	-29.666	23.48	44.592	26.201	-6.413	-36.081	-28.321	-42.25	39.481	11.303	27.064	56.452	77.577	-0.314	-14.273	77.148	31.928	10.692	95.642	-41.058	29.316	732.34	-491.031	635.726	-142.967	-46.944	-54.878	42.051	40.153	46.942	35.322	-2.081	29.951	-20.417	-29.551	-37.166	9.053	29.988	40.251	23.428
217.22	-37.958	-26.35	-88.502	-25.093	56.002	41.594	65.965	79.229	23.954	-46.979	78.787	143.998	51.117	19.59	-26.347	69.872	5.252	-1.193	0.811	8.299	31.547	76.923	-42.389	9.487	1.259	-7.189	5.123	37.687	39.371	34.127	-25.327	39.741	36.551	-52.658	-69.948	39.634	37.427	20.023	35.729	25.919	2.562	-1.887	14.282	23.027	4.253	44.402	27.273	-5.605	-0.516
217.6	217.415	-27.968	-33.885	130.396	23.767	28.576	1.672	26.354	19.659	11.668	-44.223	-4.637	-58.835	27.917	-44.096	11.28	-29.923	12.256	-180.73	-77.622	53.159	22.221	-59.487	36.762	19.547	5.169	78.729	31.225	20.52	78.732	-10.832	-11.46	-16.104	30.967	19.532	-30.028	21.924	68.24	33.724	-26.004	-16.68	-33.784	-13.489	-7.43	16.547	-5.13	-56.516	-45.997	-56.249
217.99	73.935	120.265	75.293	109.405	40.049	20.188	42.403	67.435	11.211	20.329	40.962	47.588	29.721	29.331	-17.686	14.31	-23.959	30.161	25.944	54.454	61.118	76.205	64.822	0.495	52.046	128.667	43.178	21.106	6.263	39.855	60.285	45.021	33.538	34.231	33.888	34.53	38.053	45.844	51.09	-57.002	-17.216	-51.939	58.076	13.375	9.258	21.839	148.108	46.263	8.518
218.38	-68.507	41.047	-77.53	-26.98	-75.534	-25.54	-23.412	49.219	13.546	-42.537	2.076	13.942	110.565	173.15	-78.327	-25.79	-4.467	20.736	17.378	-0.089	55.336	83.3	18	66.516	-29.699	40.298	13.999	35.688	19.083	34.798	-20.076	-9.788	-72.832	-3.831	-48.874	-2.179	46.251	38.526	42.295	-19.872	-37.378	20.957	0.277	30.813	27.471	51.588	67.659	12.474	34.247
218.77	-49.994	61.802	-2.343	-4.419	101.406	85.318	91.083	123.233	6.447	4.809	51.815	13.038	10.374	-37.067	-39.687	18.777	44.57	41.881	27.626	28.188	19.237	-3.221	-14.616	-62.244	49.702	78.917	47.506	49.551	51.114	156.424	47.523	37.452	-1.562	94.636	35.074	-95.173	-26.812	57.035	38.798	-33.818	-116.316	-55.802	18.099	20.367	-11.208	-32.159	32.968	-28.728	-43.684
219.16	77.583	60.234	-37.455	74.486	-73.309	55.67	-140.69	-53.325	-2.246	19.588	-10.466	44.093	19.838	-21.497	28.941	29.972	-212.687	10.516	-167.148	-18.269	30.857	40.932	48.932	53.728	2.642	91.482	42.073	27.056	-0.93	6.039	6.426	-19.097	-14.679	4.304	10.158	4.565	30.11	14.65	22.743	-1.215	23.007	1.353	53.392	63.87	39.354	47.532	21.818	57.237	36.942
219.55	62.975	33.602	10.407	22.338	-19.964	150.089	-76.546	-20.541	-139.811	-149.01	120.928	139.842	15.472	15.356	-23.807	-12.8	28.267	16.851	2.644	66.687	24.141	10.104	-1260.619	-200.38	92.546	90.299	24.141	43.164	8.594	61.283	47.792	-11.691	-3.429	-34.053	58.389	11.714	-18.972	-52.601	-44.344	28.865	-49.333	72.82	49.542	28.05	-17.577	51.796	19.05	2.995	27.833
219.93	-38.747	23.941	-67.641	5.02	-37.67	31.42	58.675	46.617	21.338	27.175	77.983	1.178	36.516	32.333	8.638	-17.402	22.687	49.962	60.124	48.575	31.582	9.803	18.54	-83.426	0.564	48.757	-0.327	80.655	21.455	31.799	13.671	-9.697	36.423	-20.265	-19.181	7.884	7.278	22.758	6.91	49.506	61.309	4.415	36.437	-37.881	-8.576	49.551	-46.414	4.207	-36.44
220.32	30.24	34.916	-6.755	58.744	34.763	32.723	-53.129	-2.703	17.258	59.727	-23.74	11.338	48.716	4.894	-0.832	-24.399	5.867	50.578	71.76	71.798	58.07	51.571	14.006	36.782	0.846	48.369	36.907	34.961	11.105	63.764	27.941	4.594	-16.238	17.208	4.224	15.641	14.27	18.413	16.979	47.891	36.548	45.894	40.068	-3.141	-3.665	2.076	4.339	31.79	49.453
220.71	-93.233	-219.682	-288.894	-122.349	36.62	165.952	98.945	174.505	25.2	24.921	44.176	55.609	-10.716	22.129	1.723	36.023	89.934	67.399	55.902	77.274	40.768	59.229	-60.816	-70.03	87.269	30.538	15.732	57.15	27.163	15.35	-2.758	62.841	38.013	28.41	-92.47	74.707	26.364	14.65	39.651	48.193	35.126	37.952	-13.983	29.555	35.875	-28.056	0.493	45.246	15.605
221.1	-18.576	-0.617	-12.447	-23.622	11.774	-3.029	8.255	-9.456	127.625	49.031	45.858	78.171	69.519	79.514	35.367	55.307	-40.628	23.715	-33.225	-55.635	56.796	41.062	-79.894	10073.577	42.457	41.939	43.675	74.703	-385.307	52.769	-31.109	-4.26	101.496	38.315	-3.466	48.512	52.561	28.15	40.202	86.377	62.517	15.696	22.766	35.049	30.634	57.557	70.545	88.052	54.168
221.49	-44.009	44.422	-81.017	51.23	-33.864	8.182	-2.589	-32.276	6.082	125.493	-10.685	36.638	57.55	28.174	84.917	-10.77	16.775	-19.305	-31.679	39.008	1.254	23.945	31.741	11.102	0.594	68.233	35.582	37.411	-144.31	-30.622	-23.954	44.163	-1.138	4.031	34.176	-0.343	70.548	-29.45	11.353	6.961	30.301	-5.972	24.609	8.567	6.155	78.619	41.705	30.938	45.546
221.87	3.822	32.817	-41.833	117.772	3.575	26.699	47.297	22.631	-24.489	50.958	-102.301	-23.961	27.385	34.167	18.869	12.95	3.096	-9.111	-43.44	-21.259	63.894	31.609	22.055	32.487	63.403	23.426	6.635	-27.438	34.653	41.933	-21.069	8.725	30.913	9.337	-10.601	-2.628	-25.238	26.544	62.559	6.602	33.36	-18.418	68.778	42.778	4.06	40.351	79.407	77.224	81.62
222.26	4.941	66.009	52.233	75.135	39.266	62.951	19.061	45.357	16.394	8.49	0.981	22.185	2.861	59.971	7.6	25.207	-3.465	20.137	2.633	55.942	-26.906	-27.246	21.727	89.634	-16.052	-1.382	-48.108	-47.721	15.199	36.719	52.163	18.416	16.407	53.274	59.421	49.189	4.259	13.372	36.248	8.329	36.215	30.703	-28.49	-52.169	-33.474	-93.702	-87.679	-62.046	107.801
222.65	-4.476	13.182	52.758	-23.622	48.521	29.989	24.246	40.837	31.794	81.304	69.971	82.739	62.561	60.068	47.981	59.451	-43.848	-84.739	-159.941	-202.27	83.71	100.453	-43.609	6.856	-25.682	12.133	36.199	-11.472	56.195	50.386	19.817	17.978	28.729	-11.654	-4.849	0.934	49.91	30.539	47.059	41.776	16.433	29.809	24.288	14.208	43.479	-45.87	136.609	-26.375	115.238
223.04	-136.436	-92.76	-143.422	-37.674	-18.592	-46.834	-48.432	-42.239	48.13	-23.788	18.716	117.189	23.355	116.255	5.402	56.467	-32.36	-13.368	-13.095	29.478	86.092	34.866	27.639	32.289	-44.711	1.103	38.664	60.917	19.019	55.285	-8.33	-11.284	-15.78	51.551	7.675	29.319	9.99	-1.604	8.571	50.506	56.038	72.424	43.634	18.54	-8.911	-10.37	24.585	134.398	14.534
223.42	-400.332	-174.353	-195.774	25.399	8.607	40.433	26.112	-28.499	29.038	-2.306	18.5	16.763	29.543	38.386	8.704	34.149	31.91	14.845	11.637	14.725	39.62	-1.765	-43.541	3.142	17.471	40.255	39.156	56.474	36.516	37.941	-12.203	-2.776	52.242	21.663	-57.244	-30.544	45.407	58.821	36.074	65.288	-17.153	-16.986	69.807	28.485	5.387	-17.487	-67.838	101.853	-14.045
223.81	-70.482	10.487	-209.888	-54.558	-23.141	-54.096	-28.028	23.515	34.265	35.724	26.536	19.146	40.794	46.964	-1.462	42.376	-433.061	120.515	-195.994	-156.026	70.556	42.867	41.011	18.297	64.776	75.211	-46.038	20.301	48.391	61.259	47.252	20.197	16.086	-8.477	-10.329	24.728	42.851	26.948	7.041	33.054	24.44	54.407	51.995	8.015	39.604	22.813	15.667	46.489	38.353
224.2	31.48	-60.845	-144.91	-64.444	-2.813	56.327	3.78	28.088	33.449	29.335	22.563	33.519	-25.982	49.358	18.476	54.883	29.243	34.919	57.908	29.424	20.566	28.975	7.28	37.531	-3.954	35.424	16.532	42.015	9.443	65.214	31.596	-4.631	-0.39	1.76	31.674	50.34	41.303	37.421	59.952	-0.419	-14.632	-6.719	-18.801	6.847	10.976	-7.115	24.516	51.664	43.574
224.59	-9.166	44.194	-54.227	-22.316	39.97	40.336	27.135	14.677	14.595	39.613	25.919	47.169	6.61	47.972	21.541	41.504	75.44	58.833	52.7	36.285	12.063	47.286	-7.526	3.369	19.91	66.384	69.494	76.781	58.187	49.184	12.514	-38.905	35.003	10.346	4.977	-30.686	35.357	17.012	0.622	-63.657	-122.595	-100.549	19.986	28.752	9.027	28.541	16.363	-2.42	69.719
224.97	21.854	75.878	39.904	65.385	-7.443	21.153	40.412	43.076	-2.081	-18.932	-27.731	29.472	-37.107	72.974	6.933	-8.194	32.589	20.047	27.293	47.459	55.74	47.114	-25.701	17.076	39.64	39.228	6.817	29.958	18.93	32.75	10.308	-12.532	2.294	-69.286	-76.334	-39.282	11.58	38.951	59.869	6.662	-5.01	-37.821	-14.12	-18.718	-15.275	-25.475	-0.315	-4.269	22.631
225.36	101.313	-61.461	70.357	47.801	-13.641	52.164	-24.477	-19.052	16.467	-1.346	-11.037	-29.996	-49.518	38.456	14.645	21.027	-1.901	40.958	17.439	1.614	43.947	16.732	-45.287	-53.333	2.41	14.547	17.51	26.644	5.175	-22.12	14.395	-32.296	-4.28	21.214	25.176	48.961	42.85	39.232	24.216	9.644	0.898	-38.445	-16.246	31.694	23.781	1.371	22.607	48.274	49.035
225.75	4.995	36.944	25.39	57.164	6.815	66.267	53.998	17.626	77.746	39.76	20.58	13.099	10.351	15.108	-3.839	-19.178	25.868	54.064	29.26	-3.165	3.135	20.809	29.118	15.246	-36.707	21.897	11.376	39.665	26.054	28.051	13.885	16.154	32.088	-31.598	34.778	13.779	38.754	33.274	19.143	42.665	67.292	65.42	1.577	-35.487	-13.741	31.756	18.115	17.363	0.091
226.14	-67.605	47.09	-11.358	60.056	10.378	-5.282	33.058	45.335	23.55	6.034	26.045	17.963	47.683	35.993	28.862	84.63	15.676	119.736	34.144	40.136	-23.77	47.071	11.817	77.618	46.427	11.244	11.807	67.323	36.243	42.745	12.482	42.201	-7.333	24.822	50.177	38.977	16.681	-7.412	59.408	52.46	55.697	-3.486	23.37	-30.395	33.879	30.456	23.759	-0.956	4.369
226.52	39.607	-0.713	51.638	20.211	25.453	6.701	74.803	51.666	15.631	9.94	34.466	20.763	43.982	6.48	7.346	22.509	-74.229	37.74	-12.58	18.817	14.62	-2.774	5.47	12.83	2.719	15.057	17.164	64.925	-26.388	-15.833	21.467	32.524	34.958	89.856	47.237	24.721	62.344	37.642	69.308	14.497	-4.151	-1.103	17.963	24.641	43.297	23.244	-11.072	5.045	31.491
226.91	25.78	24.346	-66.191	7.443	39.469	27.997	32.353	58.867	20.067	-5.516	-7.91	-41.532	24.884	-1.52	33.917	25.73	-3.152	-32.172	-6.878	-17.331	19.031	10.626	-52.353	33.313	26.972	54.305	-2.603	19.17	-3.52	-17.17	39.027	14.322	30.835	12.811	-108.819	-81.018	33.035	27.803	46.207	11.695	65.405	23.098	-20.226	44.318	14.61	17.972	22.345	62.629	26.173
227.3	-157.012	-80.355	-119.642	-119.03	-0.267	-148.646	-113.321	25.141	-2.722	41.15	66.895	53.776	2.937	34.164	-11.058	14.915	1.595	12.927	-17.72	3.017	43.05	75.021	3.663	-68.533	5.156	-30.913	6.12	35.353	18.636	73.83	28.803	25.352	22.949	10.673	11.733	19.381	13.159	17.237	66.235	16.613	24.667	24.803	46.238	40.646	43.719	-10.74	22.502	4.973	56.79
227.69	47.092	18.76	7.278	-1.334	-20.804	-23.183	-2.203	-6.637	62.612	45.556	37.902	63.959	22.212	26.407	12.477	20.832	-36.531	7.21	-13.644	-64.53	37.686	15.697	-63.379	35.18	14.938	3.331	-26.817	13.088	23.685	31.732	36.498	4.511	36.021	40.996	46.888	51.158	42.338	31.349	61.417	17.957	50.241	27.071	14.155	-21.27	0.735	-45.539	-18.105	-126.971	-32.942
228.07	17.785	33.555	55.321	27.817	-18.898	-8.762	-26.397	-6.149	58.846	44.371	61.692	48.638	25.082	6.53	15.844	40.596	-43.364	39.281	-0.652	0.75	-13.251	11.543	-46.659	3.502	21.868	5.803	23.964	48.004	22.745	28.648	2.747	-20.394	-1.831	87.219	-54.039	19.427	37.124	6.95	2.481	53.349	13.728	45.183	35.987	29.156	31.818	19.413	3.873	14.094	17.369
228.46	-96.814	19.243	-78.158	5.059	17.625	32.811	23.988	31.109	43.205	43.725	-13.383	-2.794	-13.577	7.414	38.483	26.196	-20.521	7.592	0.235	0.565	-25.116	-18.875	-21.109	38.714	24.023	55.63	-49.022	-23.354	-14.642	29.238	-30.333	-13.009	-4.447	-2.094	-48.212	-13.654	9.895	9.56	17.114	68.084	18.008	25.755	49.509	-36.743	-31.487	3.551	34.297	-7.673	35.953
228.85	2.515	-13.347	-12.112	4.134	-4.109	12.283	3.099	6.641	-3.406	5.42	11.234	32.976	12.794	21.039	3.391	-4.172	12.991	6.723	38.839	28.372	18.025	11.635	13.877	86.326	18.845	16.416	14.185	12.082	-36.614	35.077	-15.414	7.183	-13.347	38.174	0.065	22.28	25.718	39.087	34.876	-26.991	-18.06	-22.302	30.611	27.988	2.851	-7.968	4.06	-8.507	9.011
229.23	-38.25	-19.761	-15.423	-23.827	-25.071	-0.177	-20.036	-10.494	-7.261	32.487	17.175	1.061	30.059	40.881	36.55	23.237	21.953	17.567	5.509	16.859	43.493	8.708	7.223	44.675	18.927	40.486	14.752	14.57	13.413	30.138	27.565	-1.391	15.539	24.474	-8.811	3.709	28.624	42.056	54.529	-43.907	5.182	14.704	-93.439	-81.151	-49.654	23.263	-3.838	42.841	34.968
229.62	11.181	28.087	18.65	9.127	7.321	-7.439	4.297	0.992	58.567	-0.258	32.54	34.336	-6.886	2.584	-2.602	-4.409	11.24	38.192	-20.209	17.571	0.154	-0.832	4.573	22.015	13.349	21.41	19.821	38.087	-12.169	15.155	14.379	12.206	-4.819	26.173	21.581	-45.782	11.867	36.938	41.341	-53.729	-50.642	-19.228	8.567	7.516	-11.874	15.443	4.716	-19.964	8.415
230.01	18.134	17.632	11.921	-1.339	-2.036	26.262	30.449	16.97	8.715	29.915	11.448	22.92	27.109	25.056	22.092	50.784	-1.077	34.138	8.669	19.148	43.686	27.285	1.164	-14.043	28.983	-11.466	29.806	41.446	1.637	6.037	31.81	-24.489	18.533	-111.621	-75.393	-4.315	23.951	44.69	10.857	15.804	12.328	-7.161	8.269	-11.287	-58.573	-43.677	-1.276	-6.703	-29.777
230.4	15.302	13.474	-0.506	7.824	13.258	19.561	12.573	-9.249	11.081	3.495	-14.664	19.33	20.107	27.1	8.346	16.969	-11.313	10.721	0.176	13.611	19.386	12.85	27.283	43.281	3.521	5.382	-3.034	15.995	-7.685	5.349	6.554	-6.289	14.26	-11.119	-6.179	32.558	23.285	18.51	28.8	58.194	27.013	38.743	32.574	13.57	-7.841	-63.53	-4.239	-5.438	-19.648
230.78	29.101	16.505	17.136	32.053	8.297	2.706	7.77	7.583	7.326	12.92	10.05	15.077	18.05	2.319	-8.001	-11.233	13.455	-7.219	24.649	11.696	19.343	26.617	-12.821	-13.343	23.06	34.918	0.113	10.099	19.991	2.903	-4.516	-12.827	-25.641	-3.367	-44.212	-4.445	33.265	31.311	47.804	11.011	3.446	20.656	14.106	14.632	44.772	-8.319	17.914	6.558	4.761
231.17	18.151	9.294	14.852	2.006	-5.376	-3.322	1.348	5.847	13.276	31.297	20.196	15.886	10.043	15.363	7.099	4.956	-0.727	0.326	7.532	-14.593	9.099	13.934	4.613	-2.765	21.494	21.487	12.435	12.313	16.322	7.097	7.835	-1.583	6.37	6.866	72.955	46.136	44.633	32.338	44.968	20.287	-2.283	11.035	-7.543	-19.216	-8.99	8.768	9.562	1.59	19.391
231.56	-12.076	-10.476	-4.345	-11.098	-4.637	-1.354	4.124	5.501	13.691	16.214	12.903	12.28	-2.333	-0.209	-2.583	2.572	-0.394	-0.466	2.411	10.929	4.469	-1.064	4.351	11.528	12.156	16.48	12.624	18.019	4.093	3.716	0.74	5.975	0.613	9.046	9.504	-8.001	15.76	-0.666	25.674	-62.527	31.341	37.923	17.807	-8.154	6.784	2.942	3.711	8.459	8.877
231.94	4.641	4.231	9.002	12.252	5.112	4.115	4.368	6.387	4.976	6.643	11.455	9.887	4.346	9.828	7.445	8.349	-2.636	-0.697	-5.245	5.012	10.329	10.635	-0.1	7.376	2.33	10.094	9.913	11.194	6.519	11.821	2.778	2.723	10.508	-17.678	17.845	-9.08	17.898	34.381	28.009	-5.565	-12.264	12.49	13.816	27.722	11.19	-6.334	-7.34	5.355	4.777
232.33	6.379	12.136	10.095	12.223	-0.468	-1.511	0.227	3.366	-0.939	0.977	3.256	-0.953	3.521	3.706	1.566	7.249	2.913	6.982	2.324	-1.603	3.203	10.139	4.828	14.375	12.972	6.782	14.008	17.892	4.92	9.085	7.051	3.705	6.658	-9.711	13.174	-36.376	24.188	24.741	55.19	-27.301	-3.66	-12.393	24.233	11.689	12.255	7.09	1.723	6.552	11.395
232.72	1.945	0.654	0.654	-0.342	-3.069	-2.922	-4.408	2.006	8.807	6.622	6.695	2.855	4.343	5.279	-0.207	6.129	13.469	9.689	9.831	15.25	10.152	12.812	3.575	-1.637	4.365	9.305	6.702	8.84	10.087	15.378	-1.299	-5.041	-0.986	-29.162	-29.203	-53.587	20.067	9.469	52.882	3.899	13.204	0.362	17.084	3.993	15.029	7.402	9.002	11.134	6.345
233.1	3.514	9.925	-1.732	7.675	2.827	9.141	7.41	-2.097	2.322	-0.552	1.072	0.007	0.848	-2.408	-8.559	0.086	0.511	2.903	1.386	-0.297	5.269	3.129	3.645	3.217	-5.783	-1.107	4.944	3.613	-0.249	13.966	2.504	-5.84	-0.564	12.853	17.313	24.616	25.849	-7.838	49.365	-50.474	-31.454	-88.486	22.413	31.121	24.156	8.465	2.637	5.592	5.206
233.49	8.748	0.026	0.305	10.057	0.679	-14.339	-8.064	-4.432	-2.971	6.136	14.839	8.865	8.832	10.424	11.115	13.71	9.25	17.243	14.435	19.283	8.447	20.588	-3.188	0.489	-2.311	15.105	3.074	13.928	4.49	12.742	-5.588	1.052	7.158	28.759	-3.921	8.752	36.057	38.127	37.002	-6.005	-5.909	-36.999	-15.207	-6.387	-3.46	-0.146	10.296	13.329	6.659
233.88	3.763	0.076	6.336	9.192	-1.499	8.83	-4.334	7.748	9.376	0.298	12.748	-2.491	2.542	17.561	-0.686	-0.6	15.636	8.133	3.487	6.605	8.547	12.737	20.773	5.575	7.473	8.051	4.109	2.501	14.576	8.519	-5.597	-7.427	-0.673	12.118	9.345	32.896	41.843	16.31	32.071	-35.322	-4.634	6.787	-80.762	-114.828	-124.598	4.26	13.019	13.436	8.518
234.26	2.029	9.914	2.821	8.106	2.351	-4.044	0.379	6.574	3.981	6.576	14.615	7.911	-1.347	8.404	3.169	13.2	-2.436	10.055	4.345	-5.026	19.04	33.247	10.144	14.551	3.369	11.94	0.025	3.655	1.016	5.118	2.715	8.08	8.347	23.397	42.859	33.861	30.882	36.061	26.522	-12.426	-37.363	3.021	6.073	-22.569	-6.403	14.158	9.485	2.212	15.438
234.65	4.677	-10.138	-4.411	1.827	5.438	1.897	-5.374	-1.459	21.79	4.818	11.099	10.102	12.626	6.388	6.828	14.121	-3.826	5.544	-0.725	8.496	2.443	14.477	7.646	18.14	2.384	10.298	3.536	6.911	7.702	13.603	0.428	13.715	11.27	-5.881	20.451	-17.555	21.758	49.595	43.661	42.142	32.495	-7.526	28.444	-2.572	34.531	13.858	5.492	6.426	8.025
235.03	-5.125	0.03	-5.11	4.692	2.36	8.056	5.831	21.183	0.127	-2.087	11.753	0.326	10.286	1.77	-8.095	2.868	-7.374	-6.731	-4.206	-13.551	-0.976	5.078	9.699	17.05	4.904	3.68	-0.045	9.136	12.508	15.439	7.446	5.882	-3.132	4.914	-0.971	-5.447	13.242	12.92	21.497	18.239	8.492	-7.085	14.763	3.221	3.832	8.231	-0.916	8.341	4.992
235.42	-7.385	9.159	-7.014	-0.094	1.053	-1.388	-7.284	12.502	4.174	13.593	10.896	13.218	14.599	6.903	16.167	18.627	20.448	2.616	11.409	-11.474	-2.106	10.499	15.736	21.01	13.934	23.348	8.081	20.413	6.308	14.318	6.552	-4.231	-6.916	36.505	7.686	33.612	22.028	20.079	26.38	21.477	20.76	25.521	12.042	-10.744	-8.884	11.758	14.39	10.92	10.32
235.81	-8.699	-1.525	-2.924	7.542	1.976	2.048	2.224	-1.337	12.489	-0.744	3.41	4.222	8.548	10.711	4.291	15.056	-8.662	5.718	8.083	-2.5	16.295	23.381	0.208	8.611	9.752	15.826	-4.149	16.189	-6.967	18.582	15.236	8.094	10.071	25.549	-12.28	-8.759	15.056	18.149	24.7	37.314	14.801	6.858	4.407	1.345	0.451	14.069	3.813	2.567	4.271
236.19	8.639	24.583	12.808	6.158	-11.115	4.477	-5.896	-9.244	-17.881	0.72	0.875	8.496	0.349	6.181	-3.739	-3.68	-0.607	0.164	7.809	14.433	13.935	16.081	12.139	16.211	14.31	1.243	5.899	0.588	9.035	22.224	9.854	8.765	14.191	19.548	-5.936	23.458	22.325	17.489	11.221	34.086	9.995	7.806	11.292	26.362	22.734	7.993	11.331	5.329	5.335
236.58	-5.599	1.139	-11.721	0.588	2.401	3.743	3.857	4.182	-2.15	0.236	3.408	-2.925	8.91	11.833	1.871	7.076	3.319	8.747	15.693	6.402	2.525	8.676	4.408	11.519	14.59	9.199	3.495	6.965	12.252	23.468	-0.042	-4.669	2.749	12.917	-7.633	-5.575	5.897	15.172	23.066	7.362	21.801	18.873	25.12	16.378	11.921	13.454	25.652	17.12	13.328
236.97	-2.029	-1.407	0.464	8.748	-0.708	5.163	2.879	-3.303	10.198	9.812	6.098	11.716	0.742	5.71	-4.536	-6.891	-4.02	-1.881	-2.164	8.316	-1.947	-0.502	20.825	25.632	13.81	6.035	1.591	9.169	-1.219	4.577	4.002	-8.409	1.486	10.119	-4.537	21.243	4.899	5.197	21.693	13.713	16.345	-9.387	17.569	9.61	13.353	3.237	2.191	9.048	3.906
237.35	-9.707	-7.447	-9.132	1.735	10.194	9.286	5.643	10.257	12.204	10.771	13.168	15.17	11.354	10.76	2.247	12.108	-22.147	-6.901	-14.424	-9.554	1.542	10.415	20.205	18.347	9.555	7.138	13.768	7.898	3.273	10.748	3.594	-1.258	4.19	30.672	-2.501	11.859	4.851	17.13	17.578	15.884	8.899	14.071	4.161	-5.093	0.168	1.141	0.437	1.584	2.94
237.74	-1.697	-8.871	1.483	-4.229	-0.328	5.629	5.592	10.525	6.087	9.697	6.811	7.814	-3.97	0.907	-2.999	-2.611	6.709	-1.32	4.637	6.276	9.238	20.22	9.659	16.804	-6.804	2.022	14.125	10.347	7.316	11.645	2.966	-5.39	-6.419	7.133	-9.854	0.243	29.123	20.243	16.071	14.222	12.105	-0.851	4.526	-1.216	-6.898	-1.42	5.538	7.248	2.905
238.12	-3.742	-1.53	3.022	-1.891	7.744	3.173	6.852	10.732	0.376	10.851	15.269	18.063	1.119	-2.659	-8.218	-2.477	6.055	4.094	-0.187	0.636	-7.036	6.107	9.956	12.695	-0.279	13.999	11.531	18.209	-3.678	-0.269	-7.58	-3.625	-2.323	15.789	25.302	24.668	14.504	4.11	18.43	7.962	1.832	7.423	7.521	3.672	-7.809	4.142	8.25	2.431	1.758
238.51	-1.73	-1.582	-3.909	-4.066	5.751	9.765	3.273	8.452	13.55	5.119	13.86	12.859	7.633	6.215	9.124	6.787	-2.154	13.371	2.338	9.701	5.428	16.763	3.234	10.464	12.226	8.837	8.949	10.511	4.623	18.945	-0.619	-0.543	8.753	16.456	2.779	20.892	16.325	15.234	12.527	-0.611	8.567	1.161	19.288	11.266	1.247	8.823	8.425	5.244	17.496
238.9	14.228	-6.004	-2.692	5.96	-7.173	-2.39	-11.24	1.134	3.201	-11.033	2.822	5.42	7.283	9.56	-0.318	8.077	-3.635	-10.337	-4.346	-5.531	10.43	7.885	6.054	11.985	4.312	17.713	3.66	12.592	8.326	12.195	6.668	1.857	3.866	1.191	-13.42	4.68	23.1	12.309	11.505	5.289	-1.309	-11.878	11.061	11.043	3.846	6.111	12.741	19.799	9.257
239.28	1.692	-1.012	-3.409	5.599	4.321	-6.215	-9.418	-0.111	-3.545	1.618	1.546	0.326	-3.13	-1.793	0.889	0.787	3.805	12.25	4.556	6.218	-1.437	7.706	5.999	18.277	10.262	11.594	7.607	19.23	7.457	8.307	4.758	2.83	7.977	21.431	11.881	19.752	25.138	22.523	22.718	20.371	15.323	16.867	5.824	12.405	13.857	4.302	-2.16	4.255	5.78
239.67	2.675	-0.713	-6.12	-1.389	6.127	6.141	-4.168	0.096	11.242	5.531	9.981	7.912	12.185	12.568	6.363	11.869	-2.646	0.103	4.082	-0.955	7.33	12.373	2.05	15.956	9.836	8.132	7.045	8.905	7.423	14.393	4.544	2.044	1.09	1.663	4.531	7.388	13.224	6.621	3.677	16.772	8.614	17.42	7.463	4.858	9.362	-3.695	-4.926	0.951	-4.301
240.05	6.513	2.562	1.952	5.491	6.523	8.64	13.512	8.537	5.658	11.352	7.964	11.754	8.615	17.151	3.146	10.96	-4.51	-10.99	-6.058	2.359	8.449	10.008	18.731	11.383	16.081	10.901	17.111	12.793	18.948	24.52	3.694	-2.048	4.52	6.488	7.165	9.303	15.407	6.851	9.616	12.434	9.963	17.183	13.746	11.213	17.832	5.553	5.361	5.953	18.172
240.44	-3.518	-6.248	-1.252	7.631	-1.45	3.846	4.518	9.243	6.936	-2.113	-1.838	1.704	5.864	7.888	7.145	7.761	12.609	5.773	12.731	13.301	10.291	8.844	0.338	4.351	14.793	11.782	8.021	18.821	11.571	17.021	8.386	5.518	11.565	19.263	7.646	17.414	25.284	16.525	20.013	24.917	4.802	12.114	10.463	12.367	5.285	2.622	2.222	5.561	11.728
240.83	6.055	0.073	1.704	4.636	3.416	1.121	10.847	9.882	7.232	5.186	19.689	11.922	5.312	5.938	4.784	9.829	10.871	7.001	17.259	15.703	4.825	8.92	8.601	17.486	7.544	17.396	6.407	18.314	7.79	19.255	2.459	6.711	7.836	15.73	6.207	17.802	19.883	15.409	21.875	7.922	6.985	9.987	11.954	8.421	16.725	6.953	2.325	11.968	5.533
241.21	14.073	14.525	18.057	14.134	6.081	10.917	0.403	2.456	4.597	8.801	13.728	7.195	3.188	5.933	-3.483	-3.161	-1.704	0.554	-5.989	-0.953	11.213	16.123	11.741	12.557	9.778	19.644	-1.481	6.092	6.54	16.53	13.3	8.642	3.812	13.751	13.462	7.55	11.883	5.013	7.248	12.808	11.011	9.576	15.411	11.154	7.862	4.216	0.546	4.993	-1.87
241.6	7.669	6.954	-5.219	17.844	2.285	-0.83	0.097	-5.15	4.991	7.071	5.576	10.06	-0.973	0.627	6.489	3.183	-8.774	-2.603	0.01	-4.074	4.03	4.279	-0.565	5.097	6.91	12.591	11.562	18.116	14.734	18.213	10.567	10.506	14.669	15.436	5.824	14.926	9.648	10.352	9.057	11.321	8.232	7.356	12.271	3.601	16.585	12.573	6.238	6.808	17.428
241.98	9.671	1.598	7.023	1.195	0.679	-1.688	-2.283	2.338	9.786	8.157	5.605	3.172	5.094	2.004	-3.824	3.063	-1.532	7.336	-4.544	-7.702	-4.391	4.804	8.725	17.403	11.56	22.06	6.725	20.733	7.42	13.533	9.529	6.626	17.835	11.702	2.412	11.067	17.765	17.729	17.211	11.428	12.561	15.455	10.386	3.897	13.513	8.323	13.797	11.706	12.882
242.37	5.8	4.165	6.885	10.665	0.085	2.048	4.096	0.038	13.362	18.787	20.025	16.012	8.119	5.743	-4.37	5.193	0.228	8.675	7.005	4.389	10.078	16.953	1.134	9.529	8.998	15.437	4.588	16.701	10.478	22.048	12.527	1.979	6.988	9.297	4.516	12.047	15.195	11.798	11.976	15.292	14.021	11.644	8.73	10.392	11.038	4.698	-5.562	6.697	-0.143
242.75	4.985	1.565	3.083	1.101	1.146	4.692	5.762	6.857	1.321	7.845	2.742	0.37	3.47	3.476	0.892	3.732	-1.005	2.024	2.026	2.16	-5.761	13.619	8.651	12.357	6.982	3.43	0.569	6.25	13.787	16.737	-2.947	-5.741	-4.379	7.348	6.047	6.31	14.339	14.626	14.456	8.287	9.569	9.707	12.677	9.952	13.456	1.784	3.4	6.842	2.03
243.14	1.63	4.179	7.858	-0.698	-0.447	-3.359	3.043	5.707	4.112	1.023	-0.386	-0.088	6.899	3.164	3.414	6.302	2.902	0.624	2.771	2.643	7.734	18.355	5.997	13.516	9.015	11.952	5.517	10.79	6.296	12.562	9.607	7.638	8.214	10.156	6.051	11.133	18.981	14.231	13.819	8.226	13.369	6.458	9.351	6.269	10.831	4.229	-1.159	4.389	5.281
243.53	3.48	0.941	5.918	5.304	3.222	1.051	0.361	9.012	3.469	2.856	5.318	1.386	5.021	12.391	7.291	4.667	-5.634	-0.017	-1.665	-1.619	-0.029	12.632	10.109	11.195	8.229	14.209	5.986	16.284	6.569	13.007	1.917	3.235	1.802	14.031	11.099	12.338	14.188	13.004	15.117	18.186	12.394	14.853	16.304	11.306	11.458	10.789	6.741	13.888	5.255
243.91	-3.447	-0.756	0.742	0.295	1.232	3.139	2.055	2.152	8.396	3.689	4.322	6.099	2.565	4.973	4.183	8.699	0.607	5.58	4.356	5.886	3.474	10.431	-0.845	16.51	8.167	11.38	3.915	15.642	7.303	15.318	1.795	1.572	2.987	9.222	10.514	10.82	19.184	14.12	15.626	11.283	8.378	12.614	11.414	6.898	11.153	11.054	4.105	9.716	13.586
244.3	2.127	-0.243	5.543	2.208	-0.011	-0.634	-2.459	0.132	3.244	0.545	4.783	7.362	6.756	11.933	6.213	4.211	-1.609	0.476	2.414	-0.304	3.744	13.899	6.502	12.057	7.997	13.678	5.496	13.315	5.439	13.478	6.347	2.768	6.71	11.505	6.495	17.058	17.644	12.154	15.172	12.201	13.236	9.155	11.865	8.968	11.684	7.185	2.387	7.488	9.652
244.68	0.099	2.108	2.431	3.111	2.744	0.49	2.96	5.353	3.468	4.462	6.558	5.609	6.206	6.399	4.401	3.845	1.088	1.253	1.773	1.468	4.398	13.851	5.714	10.34	5.563	11.009	2.624	10.423	8.688	16.35	4.979	1.611	4.234	12.187	10.732	14.36	16.655	6.937	10.665	12.284	11.552	9.458	8.956	8.147	11.25	4.638	3.035	7.562	6.338
245.07	4.168	3.221	2.367	3.525	-0.772	2.216	3.804	2.642	3.465	5.151	3.668	7.62	3.386	3.727	2.243	1.344	0.945	2.752	3.765	3.529	1.745	8.594	7.01	12.29	5.02	13.075	5.121	10.781	6.186	15.059	6.045	2.177	6.642	10.609	7.47	12.938	16.211	13.167	12.318	11.224	9.704	13.28	11.872	9.464	15.647	5.65	4.422	6.597	7.102
245.45	4.574	3.418	4.173	0.855	0.716	0.487	1.345	3.794	0.809	0.733	1.591	3.051	8.545	5.997	3.373	6.372	1.962	1.476	3.916	3.784	5.885	12.87	10.423	14.593	4.529	7.323	6.653	12.604	7.994	14.662	4.617	1.059	3.536	16.669	9.355	16.581	17.672	10.551	10.575	12.677	11.657	8.508	12.453	11.682	14.513	7.176	2.471	7.048	5.987
245.84	1.48	0.498	-1.179	-1.584	1.439	1.572	2.412	3.571	0.392	1.097	0.56	2.703	2.44	2.735	-0.494	2.926	-0.556	2.309	1.941	4.416	4.009	9.738	7.183	12.625	4.672	10.895	5.471	12.706	6.472	13.194	4.39	-0.1	5.949	10.434	6.398	10.514	18.189	14.068	15.351	16.385	14.08	12.17	9.214	5.934	10.247	2.102	-0.463	4.693	3.602
246.22	-0.832	2.118	0.031	1.628	2.089	2.266	0.308	2.547	3.695	1.983	5.61	4.609	3.844	2.939	3.368	4.89	0.324	2.429	3.64	4.037	5.926	11.548	6.959	12.038	7.548	10.716	6.851	12.073	5.65	12.227	5.312	1.884	5.646	11.316	8.718	14.048	16.044	12.576	13.158	12.188	11.061	10.522	11.886	8.002	12.569	6.377	3.446	8.21	7.697
246.61	2.905	1.188	1.861	2.644	0.064	0.658	-0.897	2.775	4.017	0.384	3.269	3.582	4.024	2.812	0.358	5.162	-0.732	-0.09	1.044	1.071	4.816	10.07	6.792	10.967	5.309	12.922	5.599	12.498	8.328	14.484	2.903	-1.818	2.941	10.594	10.512	13.798	17.117	10.912	14.355	12.862	11.383	11.591	12.334	10.008	13.556	7.38	2.78	7.621	8.324
246.99	3.504	6.315	3.346	1.943	0.158	1.228	1.011	1.439	4.554	1.335	5.325	4.005	5.022	4.355	2.31	4.28	2.125	0.386	2.617	3.707	5.612	15.873	9.601	13.012	8.257	12.193	2.842	10.978	8.225	13.529	6.137	2.472	7.395	12.06	8.559	12.615	15.202	11.691	12.543	13.055	10.922	10.091	13.197	8.956	11.135	5.887	2.086	9.196	7.776
247.38	2.771	-0.02	4.876	0.727	-1.253	3.338	3.276	2.422	0.74	0.14	-0.423	1.761	-0.458	-1.231	-0.378	3.026	-1.867	6.731	3.542	7.906	5.407	13.515	8.82	11.656	9.077	10.476	5.917	14	5.903	13.057	3.771	-0.61	3.078	8.939	7.158	9.804	16.884	12.321	11.604	13.511	11.412	11.059	10.323	9.496	13.226	6.768	2.779	6.756	8.84
247.76	8.066	7.012	5.288	1.908	0.633	1.54	2.321	0.751	-1.457	-2.477	0.547	-0.326	4.816	2.733	4.263	5.315	-1.906	-0.111	0.987	1.317	4.706	12.586	8.963	14.81	8.244	12.232	5.798	11.554	5.49	15.167	6.451	1.222	6.639	9.868	8.342	11.423	19.265	13.257	12.819	13.994	12.7	13.504	11.328	9.206	12.947	6.39	1.405	6.404	6.879
248.15	0.25	4.903	2.747	0.415	2.399	3.543	5.175	6.771	2.237	2.978	3.702	3.742	4.38	2.53	0.862	3.083	-3.36	-1.561	-1.323	0.095	2.915	13.349	9.415	16.104	7.291	12.316	4.293	9.778	5.795	12.3	5.039	1.417	4.855	11.455	6.391	12.562	17.543	12.977	14.784	13.1	10.363	10.765	11.2	8.283	13.48	10.068	1.603	9.308	6.743
248.53	1.138	2.945	1.589	1.03	1.27	3.234	3.381	4.198	-1.705	-1.217	4.321	0.9	5.059	5.357	3.725	6.367	0.762	3.31	3.868	2.033	7.008	13.498	11.278	14.395	7.93	11.719	5.546	14.64	3.823	13.699	6.998	2.736	3.872	12.114	7.531	11.293	17.976	13.624	13.508	15.139	9.302	11.457	12.125	9.308	13.957	4.793	2.071	6.936	6.986
248.92	1.522	0.791	2.463	5.019	0.93	0.365	-0.652	0.71	3.669	4.045	8.53	7.031	2.888	1.108	0.852	2.952	2.353	6.373	6.547	3.027	5.764	12.525	4.446	10.836	6.754	10.288	9.503	16.132	4.891	13.859	5.593	1.754	4.353	12.829	10.361	12.981	17.199	12.394	12.789	14.271	12.078	11.177	10.57	9.305	12.621	8.335	5.093	8.323	8.223
249.3	4.873	2.163	2.657	3.647	0.053	1.603	1.478	0.461	3.509	3.355	5.214	5.649	1.796	1.75	0.547	2.131	1.122	1.954	1.946	4.172	4.458	10.72	8.311	14.844	6.089	10.208	5.213	9.952	7.52	14.892	7.07	4.872	8.415	13.027	10.096	12.821	18.418	14.451	13.957	14.638	10.176	11.187	11.709	10.495	13.614	5.757	4.59	6.223	7.121
249.69	4.276	5.682	2.401	3.01	1.445	1.226	2.712	3.308	2.626	2.653	3.775	3.427	3.527	3.224	0.748	3.929	2.875	3.821	4.142	4.411	3.529	10.3	7.963	11.318	8.726	12.359	6.816	12.42	5.512	13.672	5.872	1.669	5.28	12.377	8.471	12.407	17.908	11.81	13.353	14.68	10.943	12.058	13.205	10.831	14.627	7.52	2.941	7.452	7.31
250.07	3.872	2.614	2.162	2.45	0.807	1.237	0.871	1.313	2.454	2.247	2.602	3.022	3.073	2.408	1.287	2.461	-0.072	2.329	2.366	2.878	3.497	11.521	9.299	14.089	7.317	11.092	5.559	11.775	5.546	13.756	4.237	0.999	5.022	13.23	10.019	15.199	18.153	12.151	12.326	13.355	11.161	10.522	13.251	10.819	13.851	6.556	3.574	6.458	6.756
250.46	2.763	2.842	2.866	2.56	0.84	0.435	1.201	2.258	2.127	2.721	2.295	2.943	2.412	2.268	1.373	2.613	1.387	2.068	2.509	4.012	2.85	10.805	9.014	14.063	6.724	11.7	5.443	11.648	5.587	13.339	5.917	1.944	5.117	14.029	11.672	15.551	19.181	13.305	15.802	14.354	10.769	11.293	12.245	9.6	12.795	4.992	2.275	6.629	5.466
250.84	3.314	2.028	1.499	2.03	0.704	0.502	1.303	2.475	1.516	1.221	1.416	2.331	3.116	2.173	1.238	3.094	1.346	2.768	1.7	4.154	3.64	11.385	7.964	13.239	6.537	12.325	5.954	12.251	5.548	13.408	5.479	2.617	6.017	13.316	8.625	13.052	18.26	11.733	13.815	15.225	10.82	11.225	13.086	10.799	13.285	6.953	3.725	7.363	7.058
251.23	2.44	2.397	2.57	2.113	1.862	2.483	1.626	3.062	3.16	2.042	1.436	2.333	4.753	2.9	1.293	3.931	-0.31	1.256	1.146	3.38	3.861	11.966	7.043	11.843	5.372	10.553	5.73	12.165	6.789	15.05	5.518	1.54	4.491	11.415	9.646	13.112	16.967	11.149	13.26	14.507	11.019	10.614	12.517	9.16	13.158	6.342	2.232	7.561	5.458
251.61	2.829	1.377	2.24	1.339	1.509	1.794	1.857	3.2	2.377	2.071	3.598	2.889	4.662	4.294	3.139	3.319	-0.766	1.026	1.981	3.078	2.793	11.846	7.281	12.954	7.37	12.537	5.587	12.905	5.775	13.036	5.936	2	6.777	13.234	8.823	13.289	18.306	12.075	14.777	15.68	12.659	12.654	11.009	9.959	13.819	6.351	2.879	7.347	5.981
251.99	4.174	0.759	3.487	3.451	-1.203	-0.441	0.046	1.05	2.145	0.963	1.534	1.195	2.14	3.208	1.73	3.727	2.18	3.036	3.362	4.572	3.588	12.344	5.911	12.12	7.47	11.517	4.763	10.951	5.333	13.429	4.551	1.449	5.592	13.168	9.689	12.95	16.864	11.559	13.209	15.359	10.536	11.58	13.173	10.784	13.955	4.976	3.447	6.005	6.006
252.38	1.225	2.045	3.199	-0.526	0.985	2.875	2.736	1.553	2.671	3.011	4.563	2.776	3.114	2.96	2.005	4.972	1.87	1.589	2.071	3.432	4.649	11.193	7.039	11.945	7.418	11.795	6.135	12.796	6.435	14.404	3.844	-0.741	5.721	12.843	8.123	12.965	18.662	13.237	13.568	15.315	12.065	12.152	12.393	10.246	14.237	8.66	3.287	9.618	6.815
252.76	5.003	3.157	2.959	2.369	-0.871	0.454	1.59	1.187	3.632	3.541	3.547	4.419	5.756	4.737	1.811	5.21	1.505	2.967	3.411	6.387	4.442	12.112	7.354	13.174	6.928	12.111	5.169	12.5	7.643	15.93	7.788	2.536	5.589	15.14	9.225	13.979	18.539	14.034	14.657	16.007	11.641	12.611	12.667	8.971	13.405	5.204	1.805	8.152	6.371
253.15	1.989	1.64	-0.486	-0.151	-0.016	0.31	-0.087	3.136	2.012	0.71	3.465	1.035	5.005	4.108	3.185	3.417	0.06	2.047	0.874	1.883	2.954	10.291	8.471	14.579	8.2	11.488	4.072	14.052	8.864	16.063	7.584	2.432	6.085	14.489	8.933	13.141	17.72	12.409	13.706	13.883	10.599	9.815	13.829	11.116	14.164	8.664	5.849	9.95	8.001
253.53	2.273	0.929	4.092	2.465	-0.31	-0.749	2.163	3.645	1.263	1.088	2.084	4.125	5.241	5.537	3.829	4.71	1.629	4.917	4.577	5.195	1.801	12.647	5.377	7.595	7.354	12.293	6.682	12.166	7.954	17.237	7.585	-0.866	5.636	13.905	8.939	13.815	19.063	12.495	14.573	15.09	10.889	12.013	12.417	9.349	13.887	9.998	6.438	11.59	14.104
253.92	6.072	3.667	4.404	4.319	-2.648	-0.907	3.22	1.186	4.153	3.386	0.028	4.582	6.067	4.881	2.885	5.377	-3.31	2.23	2.966	2.944	0.247	11.766	7.958	10.179	7.115	11.469	6.597	12.187	5.465	15.487	5.278	3.035	9.169	12.687	8.397	11.606	17.89	11.83	14.216	16.158	10.989	12.051	12.438	10.658	14.288	8.166	3.247	8.135	8.226
254.3	3.431	6.154	7.568	6.987	-0.018	-0.192	-0.971	0.722	5.031	2.41	4.831	2.654	4.543	4.837	6.981	7.159	2.339	3.082	3.115	3.063	4.486	14.08	8.385	11.554	9.192	15.282	6.332	14.923	7.854	18.578	4.469	-0.158	6.07	14.044	9.623	12.814	18.568	12.607	14.342	14.385	11.042	12.052	12.452	9.889	14.156	3.889	0.849	4.682	6.055
254.69	3.555	4.517	4.09	1.741	4.693	3.221	5.351	4.473	2.916	2.509	4.773	4.934	5.108	4.353	3.891	2.486	0.523	2.273	5.037	4.993	1.963	10.805	7.047	9.183	7.557	12.684	6.667	13.958	4.946	14.561	4.117	2.534	6.757	13.641	8.804	12.634	18.195	12.559	12.766	16.037	10.745	11.847	12.644	10.246	13.277	6.994	3.468	8.123	9.195
255.07	2.346	0.808	2.078	1.042	1.012	0.556	0.638	3.501	2.253	1.962	3.415	2.751	2.39	2.748	1.942	0.908	0.561	2.299	1.84	4.95	5.254	12.537	9.195	13.361	7.273	12.134	6.089	13.721	7.257	15.609	7.372	1.091	5.255	12.901	8.532	12.681	18.389	12.163	13.417	16.298	10.563	11.469	13.127	10.667	15.234	8.674	2.931	9.13	8.69
255.45	3.499	0.185	0.846	2.569	1.226	1.914	1.733	4.501	1.607	4.576	3.342	5.83	3.785	3.824	3.341	3.404	1.036	2.289	2.239	3.294	3.991	9.514	8.729	13.213	5.678	11.021	5.574	13.194	5.708	14.404	5.923	1.873	5.172	13.898	9.049	13.07	18.715	12.901	15.306	15.548	11.436	11.63	12.546	10.051	13.856	7.657	1.426	8.424	7.436
255.84	4.371	3.89	3.428	2.095	0.727	1.599	2.313	3.53	1.949	3.302	4.234	4.448	3.026	4.537	2.027	4.29	0.871	2.68	2.094	3.842	5.207	11.548	8.072	12.715	5.883	10.923	4.309	13.03	7.14	15.935	7.904	2.349	7.383	13.828	9.745	13.28	17.91	11.941	14.19	15.643	12.337	12.518	13.51	10.375	14.062	7.074	1.964	7.418	5.483
256.22	0.385	0.685	-0.122	0.316	0.242	1.226	1.391	2.965	3.263	3.204	4.011	3.725	2.883	4.491	1.59	4.198	-0.363	3.432	1.276	2.654	4.87	12.707	8.284	15.327	4.843	12.626	6.023	11.71	6.987	13.15	6.323	1.354	4.202	14.764	10.265	14.295	18.477	12.931	15.224	15.3	11.28	12.897	12.68	10.553	14.044	5.974	4.135	7.831	6.301
256.61	1.228	-0.906	-0.487	0.12	0.727	-1.567	1.52	1.816	1.604	2.907	1.491	5.508	1.906	2.092	-0.36	0.495	-0.358	0.904	1.577	2.123	4.17	11.755	8.596	12.306	4.617	12.122	4.947	16.338	5.828	13.658	5.656	1.093	2.575	13.755	9.29	13.917	18.747	12.433	14.962	15.33	12.109	12.242	13.769	10.572	14.68	5.506	1.567	6.303	7.798
256.99	2.119	1.078	2.424	0.593	3.591	2.818	0.865	4.169	-0.024	1.291	0.619	1.932	3.854	3.324	3.992	3.439	-0.516	1.159	3.22	2.803	7.187	13.511	7.005	15.309	5.034	12.439	6.547	15.572	5.849	14.632	5.908	1.609	3.598	14.116	9.254	13.095	18.848	13.504	14.721	15.598	10.95	12.35	12.894	10.222	14.483	10.002	5.182	9.2	8.382
257.37	4.322	4.572	0.624	5.112	1.332	3.07	0.118	5.603	-0.474	-1.863	3.861	0.772	3.881	7.653	5.559	7.64	-1.42	3.487	2.22	4.675	2.598	11.473	9.213	18.966	9.802	10.945	4.394	13.888	7.488	15.148	5.331	-0.983	5.458	14.387	9.544	13.372	18.654	12.661	14.037	15.125	10.422	12.134	13.559	10.473	14.282	9.655	2.537	7.806	7.774
257.76	5.961	6.077	5.465	3.551	1.946	3.315	2.05	4.462	-0.383	0.759	3.374	2.596	3.358	1.578	-3.146	7.501	4.01	6.133	2.114	3.731	4.108	13.201	9.135	14.028	9.036	13.58	9.856	17.179	4.752	15.11	7.343	5.258	5.709	14.552	8.854	12.688	18.943	12.906	14.934	15.489	10.836	11.859	13.436	10.938	14.755	9.063	8.262	9.421	10.107
258.14	5.153	1.609	0.357	5.652	3.863	4.559	1.53	3.843	-0.052	4.143	7.757	0.926	6.402	2.98	1.155	3.472	3.377	4.974	0.893	3.064	3.563	13.86	4.047	9.141	7.213	11.78	4.718	14.889	6.556	15.127	9.305	6.233	7.955	14.309	9.029	12.772	18.606	12.334	14.619	15.488	11.166	12.413	13.84	11.318	15.209	5.335	5.415	12.004	7.952
258.53	0.305	0.295	-0.348	2.918	1.655	6.524	6.02	7.331	1.411	5.339	5.101	3.052	2.727	4.029	2.23	7.265	2.206	3.684	0.804	1.421	2.361	13.48	6.229	10.06	8.652	15.713	6.433	17.487	8.303	18.695	10.182	5.091	9.432	14.016	9.197	12.901	18.271	12.604	14.26	16.064	11.424	12.033	13.072	11.089	14.772	8.962	3.873	9.408	8.469
258.91	4.4	4.717	4.214	5.35	3.369	2.284	1.544	3.98	5.229	4.431	9.291	8.063	4.26	3.327	-0.015	0.886	0.986	1.146	3.263	5.43	2.678	10.19	6.729	11.243	2.997	12.02	5.703	14.685	8.638	15.297	7.049	3.329	6.337	13.831	9.037	13.002	18.488	12.289	14.73	15.346	11.311	11.596	13.665	10.934	14.844	6.572	3.797	8.336	7.207
259.29	1.431	1.003	0.074	0.395	2.704	2.233	2.527	4.899	2.054	1.949	3.746	0.537	4.748	5.912	3.027	3.143	4.285	2.191	3.703	-1.458	5.106	15.367	8.248	14.77	7.817	15.87	9.06	16.66	5.924	12.49	4.07	1.461	4.15	14.387	9.529	12.61	18.834	12.5	14.51	15.476	11.114	12.161	12.759	10.928	14.242	9.233	3.092	11.819	8.953
259.68	3.798	6.047	4.637	0.738	-0.265	1.786	-0.323	1.382	3.495	1.651	3.782	1.232	8.527	5.747	4.122	4.242	1.911	5.076	4.63	5.352	0.912	10.396	9.955	15.629	11.094	13.569	7.208	16.171	7.808	15.952	8.422	4.099	5.53	14.306	9.179	12.991	18.125	12.92	14.632	14.675	10.572	11.469	13.591	11.568	15.016	7.749	0.611	9.275	6.06
260.06	8.403	6.689	7.239	3.491	-1.713	0.337	-1.201	3.532	4.413	4.974	2.045	3.826	3.016	1.729	0.905	3.256	3.052	7.415	2.55	4.851	3.988	12.583	6.608	12.461	8.707	13.399	6.761	13.368	5.629	16.274	5.91	1.353	3.917	14.281	9.493	13.356	18.479	13.312	15.015	15.389	11.059	12.114	13.483	10.555	14.657	7.644	1.51	9.113	9.124
260.44	0.48	3.807	2.611	-0.009	0.671	2.738	1.994	4.717	3.099	2.059	3.343	1.975	1.306	4.808	2.163	5.46	-1.199	1.093	0.748	6.088	4.108	10.468	8.959	12.814	4.902	12.175	7.406	14.247	5.355	16.644	6.539	2.663	8.56	13.984	8.537	12.637	18.247	12.939	15.831	15.848	12.038	12.362	13.24	10.627	14.611	9.213	3.946	10.051	7.287
260.83	3.477	0.312	1.552	0.45	1.032	2.144	1.003	2.204	2.257	2.919	2.73	5.25	5.07	3.285	0.668	4.541	0.155	0.907	1.446	4.326	3.002	12.381	7.657	12.255	6.116	14.365	5.896	14.992	6.178	14.258	6.716	2.667	6.799	13.818	9.316	12.926	18.355	12.884	14.908	15.78	11.332	12.632	13.155	11.005	15.111	7.21	1.513	9.103	7.325
261.21	2.522	1.252	0.88	3.082	1.16	1.549	1.624	2.478	0.887	3.188	3.665	2.597	1.45	0.938	1.688	1.136	0.655	1.363	2.503	3.127	5.73	14.541	7.122	12.177	8.496	14.171	3.872	11.593	6.262	14.392	8.777	4.966	7.98	14.187	9.483	12.74	18.386	12.682	15.164	15.37	11.026	12.398	13.455	11.227	15.342	8.364	2.903	9.194	8.529
261.59	1.461	2.884	2.095	0.557	1.263	1.637	1.69	3.184	3.097	3.037	1.503	2.675	3.958	4.418	2.666	4.378	-2.25	0.869	0.639	0.505	3.064	11.074	6.84	12.005	6.695	12.364	5.814	13.66	6.668	14.594	4.284	0.518	4.224	14.152	9.225	12.935	17.799	12.736	15.252	15.609	11.109	12.254	13.625	11.291	14.551	9.74	3.196	9.074	8.259
261.98	2.553	2.888	1.652	2.055	0.796	1.413	1.729	4.035	1.413	0.472	0.911	1.933	2.945	2.097	0.875	4.478	-1.338	0.897	0.368	3.308	3.595	11.529	7.35	13.803	7.123	13.593	6.313	14.407	5.563	14.668	6.745	0.877	6.979	13.663	9.76	12.748	17.868	13.203	15.53	15.337	10.83	12.299	14.504	11.627	15.545	8.825	2.761	8.2	6.752
262.36	2.633	2.611	3.752	3.165	0.772	0.736	0.38	2.826	1.68	0.99	2.072	1.385	2.505	2.231	0.61	3.586	1.272	0.844	2.003	2.832	3.746	11.815	7.706	11.933	7.185	11.959	6.436	14.607	6.404	15.443	6.563	3.464	6.915	14.032	9.08	12.806	17.833	13.287	15.46	15.576	11.404	12.45	13.729	11.937	15.38	8.204	1.769	9.743	8.232
262.74	2.703	2.66	2.941	1.821	0.841	1.442	1.031	3.116	1.834	0.687	1.48	1.409	2.312	2.956	1.924	3.415	0.847	1.579	2.323	3.959	2.972	10.465	8.042	12.199	6.65	11.357	4.731	12.927	6.33	14.569	7.042	2.383	5.753	13.37	8.877	12.889	17.827	13.282	15.345	15.045	10.905	11.624	13.326	11.475	15.155	8.443	2.765	8.958	7.246
263.13	2.841	2.119	2.003	2.516	1.01	1.364	0.966	2.478	1.326	0.802	2.084	1.703	2.012	1.771	1.548	2.491	0.27	1.348	1.681	3.254	2.887	10.987	7.023	11.706	6.321	11.906	5.853	14.226	5.685	14.094	6.136	2.042	6.145	13.572	8.85	12.273	17.825	13.278	15.46	14.971	10.69	12.119	13.418	11.812	15.191	7.993	3.738	9.533	8.09
263.51	3.194	2.71	2.29	2.289	1.05	1.696	1.292	2.127	2.312	1.366	2.453	2.967	1.682	1.228	0.55	2.305	1.26	1.251	2.295	3.911	3.178	11.278	7.392	11.206	6.311	11.851	5.821	13.784	5.597	13.762	5.915	1.599	5.507	13.844	9.156	13.034	17.379	12.488	14.511	14.684	11.417	12.306	13.662	11.927	15.833	8.039	2.815	9.076	7.519
263.89	1.798	1.696	1.151	1.91	1.341	1.06	1.325	2.397	2.499	1.689	3.027	2.659	3.383	2.461	1.344	3.815	0.455	0.936	1.844	3.288	2.955	10.049	7.363	11.208	6.418	11.856	5.282	13.687	6.058	13.207	5.005	0.742	4.755	13.638	9.285	12.742	18.059	12.986	15.913	14.832	11.279	12.076	13.422	11.56	14.769	7.465	3.175	9.757	7.338
264.28	2.755	2.232	1.701	1.73	0.593	1.567	1.511	2.805	2.418	2.774	2.407	3.512	2.329	2.037	0.735	2.579	0.558	1.163	1.535	2.774	2.995	11.034	7.852	11.813	6.668	11.795	6.915	13.981	5.761	13.722	5.021	1.045	5.116	13.323	9.007	12.746	17.724	13.497	15.852	14.275	11.304	11.902	13.654	11.266	15.484	8.28	3.269	9.674	8.187
264.66	3.473	1.275	2.307	0.647	1.425	1.403	1.822	3.101	2.326	0.712	2.949	1.733	2.247	2.938	1.254	3.709	1.476	2.51	2.232	3.435	2.929	9.785	6.93	10.589	6.515	11.434	6.636	14.756	5.745	14.181	4.354	0.362	5.211	13.008	9.485	12.458	17.564	13.007	15.239	14.658	10.992	11.582	13.57	11.915	15.274	9.12	3.642	9.414	9.106
265.04	2.413	0.692	1.601	1.301	1.078	1.699	1.597	3.146	1.228	1.033	1.777	3.144	2.757	3.325	1.628	3.99	-0.404	3.364	2.806	4.606	3.74	11.385	6.263	11.479	6.725	13.089	5.865	14.819	5.044	12.663	5.545	1.143	5.304	13.68	9.48	12.376	17.479	13.764	15.759	14.791	11.195	12.622	13.62	11.638	15.671	9.562	4.524	10.589	9.025
265.43	-0.005	-0.175	-0.905	-1.101	1.862	2.307	2.599	4.246	4.386	3.55	4.823	3.879	2.563	3.049	1.464	1.827	0.468	3.012	2.054	3.687	3.99	12.852	8.716	13.051	6.923	11.898	6.861	14.809	6.728	15.842	5.989	2.517	6.176	13.177	9.058	12.663	17.545	13.599	16.075	14.703	11.217	11.894	13.382	11.579	15.523	9.86	3.454	9.51	8.248
265.81	3.118	1.736	1.757	-0.156	0.42	1.157	-0.905	1.867	1.651	0.81	2.567	2.745	1.374	2.146	1.524	1.844	-1.451	0.694	-0.818	1.587	3.673	11.586	5.93	10.535	7.55	12.413	5.305	13.126	7.393	15.374	6.569	0.717	5.899	13.018	9.135	12.684	18.146	13.722	16.298	14.548	10.991	11.44	13.26	11.671	15.54	8.195	2.552	9.905	8.04
266.19	3.279	0.703	0.126	3.05	0.922	1.841	1.512	2.584	3.889	1.542	3.146	2.607	4.268	1.696	1.234	1.534	-0.597	2.226	2.609	4.416	3.754	12.318	5.872	10.262	8.558	15.364	6.658	13.334	6.271	15.117	5.554	1.628	6.134	13.421	9.272	12.452	16.904	13.245	15.808	14.285	11.194	12.452	13.333	11.341	15.436	8.209	3.219	8.938	8.905
266.58	3.698	3.018	3.245	1.731	1.151	1.949	1.875	3.066	3.605	2.887	3.676	3.993	2.693	1.162	0.777	2.693	0.173	0.855	2.027	2.584	3.69	10.13	7.374	10.974	7.979	12.301	6.556	15.016	4.843	12.757	5.374	1.256	5.43	13.939	9.004	13.14	17.107	13.515	16.447	14.363	11.523	11.978	13.538	11.74	15.264	8.968	3.732	10.582	8.908
266.96	0.702	1.865	1.834	1.496	-0.011	1.126	0.945	1.976	3.112	3.907	4.548	5.121	4.648	4.845	0.742	1.862	0.269	2.948	1.102	4.684	3.52	11.726	10.846	12.313	7.399	12.548	6.564	14.497	8.491	14.901	4.819	-0.649	5.239	13.036	9.49	12.249	16.999	13.637	15.936	14.205	11.158	12.157	13.448	12.39	15.663	9.201	2.67	11.792	8.598
267.34	2.777	5.295	5.665	2.62	2.15	3.117	3.262	4.565	1.563	3.37	2.911	3.698	2.914	2.357	1.87	0.648	1.526	1.81	4.028	3.417	4.194	11.268	5.475	11.065	5.599	12.49	6.249	13.598	5.971	14.494	4.959	1.889	4.235	13.11	9.541	12.595	17.367	14.064	16.855	14.186	11.537	11.893	13.261	12.147	16.153	9.336	5.767	11.15	10.273
267.72	5.982	6.478	5.232	4.634	-0.849	0.552	0.287	0.861	2.331	1.558	4.568	4.207	2.427	2.934	3.015	3.145	0.84	0.07	1.551	2.696	4.344	11.83	5.799	9.849	9.591	14.28	6.186	13.428	4.956	13.34	5.674	2.062	5.817	12.908	9.254	11.665	17.167	13.677	16.413	14.358	11.704	12.121	13.111	11.373	15.321	9.898	2.262	10.101	8.145
268.11	3.844	4.298	1.743	2.633	0.554	2.677	2.607	3.356	1.714	1.134	1.302	2.629	3.283	1.165	1.118	2.418	0.349	-0.687	2.689	2.721	3.867	10.061	6.649	9.557	7.665	13.373	4.584	12.491	6.726	12.815	5.178	2.837	6.26	13.007	9.461	11.801	16.82	13.591	16.331	14.077	11.542	11.873	13.353	12.246	15.962	7.518	2.074	9.631	9.537
268.49	1.374	3.739	-0.213	1.868	0.952	0.698	2.465	3.942	1.515	2.444	3.869	2.232	1.915	0.897	0.099	2.653	-0.431	0.001	2.462	2.493	2.388	10.235	6.534	11.75	9.478	13.837	7.898	15.955	4.998	12.931	3.898	0.32	5.65	13.018	9.314	12.156	16.521	13.23	16.398	13.992	11.53	11.811	13.362	12.256	15.995	9.972	4.172	10.56	10.819
268.87	0.975	4.596	-1.346	0.712	2.057	2.332	2.765	3.862	0.925	0.568	3.113	4.566	2.918	3.582	1.779	2.015	0.133	1.449	0.607	1.451	1.784	10.114	9.212	11.002	5.985	10.561	8.409	17.228	5.523	14.611	5.343	-0.189	5.698	12.603	9.052	12.371	16.622	13.555	16.358	14.117	11.474	11.673	13.515	12.494	15.922	9.571	4.928	11.384	9.849
269.26	2.733	3.679	1.798	2.718	1.247	0.198	0.822	2.344	3.25	1.972	4.57	4.345	3.817	3.018	1.131	3.77	1.651	3.082	3.549	4.254	2.517	11.241	6.436	12.783	6.173	12.335	5.926	13.544	5.731	13.956	5.606	3.065	7.437	12.439	8.947	12.182	15.958	13.572	15.781	14.084	11.424	11.717	13.626	12.476	15.803	10.157	4.253	10.46	8.962
269.64	3.109	2.614	3.093	2.175	1.042	-0.417	-0.379	1.102	1.077	1.098	2.895	3.029	4.604	2.752	1.546	3.163	1.348	3.563	2.9	4.186	3.646	11.738	7.935	11.331	5.649	10.848	6.282	13.974	6.908	13.947	6.621	2.299	6.683	12.544	9.211	11.608	16.034	13.301	16.148	13.974	11.216	11.936	13.518	12.719	16.309	9.341	3.916	10.909	8.632
270.02	3.286	0.093	0.813	1.475	2.247	1.938	2.48	3.951	2.332	1.587	1.526	2.285	2.573	2.352	0.25	1.921	1.045	1.749	0.953	3.718	2.973	11.184	6.584	11.44	8.06	11.667	5.463	13.742	5.516	13.477	5.522	2.021	5.259	12.188	9.198	11.606	16.28	13.919	16.463	13.778	11.569	11.685	13.427	12.121	15.942	8.928	4.164	10.857	8.232
270.4	3.083	3.327	2.551	1.746	2.451	3.498	2.448	3.883	1.042	2.548	3.465	1.725	1.072	1.35	-0.769	1.392	1.836	3.639	2.921	4.192	3.227	12.844	7.33	10.715	6.102	11.364	5.843	13.744	5.827	13.214	5.473	0.887	4.693	12.06	9.011	11.303	15.994	13.906	16.93	13.408	11.438	11.613	13.393	12.411	16.054	9.27	3.585	10.68	9.578
270.79	3.822	2.34	3.049	2.589	1.331	1.288	1.462	2.23	3.088	2.873	2.103	2.067	3.186	4.132	1.493	1.875	0.449	3.028	2.834	4.611	2.191	9.181	8.561	10.643	8.082	11.742	7.353	14.654	6.941	13.879	5.336	1.992	6.38	12.29	9.448	11.554	15.494	13.6	16.46	13.324	11.303	11.469	13.055	12.127	15.941	9.367	4.417	10.839	9.364
271.17	2.196	1.07	1.805	2.851	1.055	1.176	1.548	1.82	3.243	1.959	3.653	3.245	1.606	1.612	1.115	2.363	1.945	3.421	2.595	4.134	1.565	11.49	8.226	10.142	7.588	12.756	5.23	13.773	5.362	12.707	5.35	2.069	6.608	12.074	8.947	11.823	15.745	14.108	16.911	13.175	11.229	11.062	13.792	12.681	16.215	9.025	4.585	9.928	8.023
271.55	4.068	2.771	1.044	1.859	1.557	1.653	1.605	2.979	2.602	1.616	2.731	2.498	2.787	2.19	0.205	2.054	2.659	3.412	4.343	5.083	4.372	11.724	6.691	11.111	7.299	12.734	5.763	13.925	7.061	13.762	7.773	3.011	6.036	11.948	9.668	11.66	15.472	13.979	16.74	12.879	11.414	11.045	13.128	12.148	15.823	8.803	2.76	10.62	6.69
271.93	4.214	2.377	2.377	2.931	1.684	1.565	0.839	3.751	1.011	1.468	3.019	2.576	1.723	1.525	0.516	3.586	1.378	1.971	0.589	1.479	4.15	10.656	7.556	10.552	6.744	13.184	6.805	15.864	6.517	13.094	5.916	0.762	4.077	12.275	9.178	11.771	15.76	13.738	16.7	12.892	11.534	11.225	13.118	12.411	16.604	9.735	3.104	11.007	8.344
272.31	3.091	1.055	0.812	1.337	1.414	2.854	1.151	3.417	2.6	1.591	3.808	2.629	2.415	1.78	0.426	3.527	0.001	1.501	-0.073	2.478	3.851	11.2	5.784	9.513	6.628	11.553	7.224	15.143	7.195	14.584	4.933	2.56	5.399	11.619	9.445	11.501	15.42	13.859	16.739	12.89	11.205	11.504	13.493	12.874	16.706	8.954	3.169	12.54	9.087
272.7	4.468	3.231	2.916	2.986	2.225	2.591	2.018	3.03	1.536	3.213	3.974	2.898	1.946	2.151	0.59	1.198	1.386	2.717	2.567	2.187	2.747	8.137	7.684	10.123	4.841	10.792	5.856	14.73	7.025	14.401	6.032	2.091	7.482	11.746	9.47	11.48	15.087	14.045	16.568	12.503	11.122	11.339	13.213	12.527	15.987	9.664	3.739	11.054	9.38
273.08	4.258	1.923	1.608	1.26	0.584	0.229	1.012	2.212	1.946	1.72	4.213	3.123	1.207	1.674	0.59	1.777	-0.457	2.193	1.209	2.949	2.614	10.959	7.52	10.267	6.913	12.784	4.951	14.042	6.365	12.635	6.34	1.127	6.098	11.747	9.284	11.397	15.201	13.705	16.931	12.661	11.143	10.899	12.961	12.369	16.358	9.839	3.858	11.557	9.759
273.46	2.273	3.211	3.584	1.581	1.391	1.063	2.404	3.378	2.716	1.611	3.508	3.647	2.718	1.559	0.998	2.451	1.715	2.94	1.934	5.637	3.126	11.355	6.914	9.198	6.893	11.323	5.387	14.219	6.817	13.966	4.831	1.367	6.645	11.364	9.005	11.219	15.075	14.039	16.806	12.424	10.978	11.061	12.826	12.113	15.847	10.836	5.732	11.929	10.664
273.84	2.273	1.453	1.55	2.589	0.994	1.183	1.069	2.175	2.346	3.083	2.485	2.246	2.222	1.3	1.688	3.062	2.144	3.187	2.605	4.762	2.022	10.248	5.906	9.68	6.136	10.552	5.12	14.213	6.798	13.891	4.673	0.685	5.851	11.307	8.973	10.984	15.143	14.502	16.873	12.447	11.235	11.133	12.816	12.388	15.966	10.617	4.326	11.506	9.13
274.23	1.984	0.731	2.451	2.101	0.647	1.765	2.111	4.014	1.978	1.816	1.883	1.721	2.932	1.821	0.831	3.027	1.531	2.465	2.387	4.559	1.762	9.765	5.454	10.748	7.55	11.574	5.066	14.487	6.298	13.31	4.817	1.786	5.825	11.671	9.189	11.059	15.155	14.352	16.838	12.812	11.646	11.191	12.993	12.668	16.567	10.252	3.574	10.938	8.788
274.61	3.047	1.995	2.531	2.322	0.655	1.99	1.043	1.44	0.87	-0.278	0.782	1.469	2.661	1.594	0.929	3.275	0.18	1.01	2.639	3.875	4.022	10.961	6.627	9.594	7.075	10.971	5.016	13.298	6.477	12.514	6.665	1.973	6.359	11.64	8.935	11.096	14.66	14.107	17.038	12.372	11.081	10.847	12.989	12.5	16.299	8.581	4.103	11.446	8.715
274.99	3.296	1.831	2.181	2.073	1.798	1.624	1.809	2.861	1.74	1.264	3.694	2.95	2.75	1.546	1.371	3.014	0.595	1.453	1.559	3.493	2.559	10.221	6.598	10.713	6.42	11.445	5.912	14.267	7.021	13.15	4.962	2.034	4.983	11.203	8.956	11.063	14.383	14.235	17.144	12.675	11.569	11.348	12.872	12.291	16.55	9.83	3.904	10.473	8.109
275.37	2.628	1.306	2.166	1.486	0.891	1.626	1.071	1.906	1.966	2.142	3.088	2.162	2.954	2.671	2.029	3.687	0.278	2.232	2.959	3.672	1.816	9.756	7.055	10.091	6.615	10.894	5.909	14.293	6.289	12.142	5.833	1.265	5.86	11.36	9.143	11.111	14.279	14.459	17.461	12.083	11.824	10.96	12.544	12.615	16.292	10.503	3.602	11.238	9.171
275.75	1.955	1.324	1	1.396	1.135	1.988	2.371	3.108	0.814	1.747	2.379	1.108	3.269	3.524	2	3.93	0.044	1.555	1.678	2.727	2.663	11.479	8.222	9.707	7.266	12.239	6.539	15.112	6.328	12.971	4.877	1.662	5.765	10.879	9.203	10.83	14.47	14.549	16.903	12.034	11.237	10.491	12.693	12.519	16.215	9.893	3.801	10.861	8.704
276.14	2.163	0.669	0.807	2.17	0.316	1.219	0.9	2.213	1.753	1.556	2.791	2.612	2.927	2.453	0.756	2.463	0.921	2.57	2.693	3.34	3.083	10.166	7.134	9.534	6.812	11.841	5.252	14.448	6.874	12.53	5.288	1.916	5.899	11.098	9.033	10.873	14.254	14.71	17.424	11.938	11.342	10.745	12.65	12.47	16.452	9.436	3.446	11.664	9.246
276.52	3.146	1.68	2.016	2.325	1.581	1.494	1.867	2.657	1.806	2.362	2.468	2.693	2.822	1.8	2.088	3.033	0.88	1.469	1.059	2.488	3.176	11.19	7.355	10.321	7.175	12.597	5.071	14.298	6.688	12.837	5.682	0.991	5.421	10.755	9.009	10.632	14.145	14.78	17.371	11.728	11.383	10.383	12.923	12.476	16.322	9.465	3.667	10.801	9.91
276.9	3.998	1.488	2.209	1.349	0.905	0.816	0.958	2.3	2.532	2.866	3.718	4.075	2.019	2.692	0.868	3.594	0.247	2.106	1.576	4.343	2.991	10.432	7.035	9.52	6.387	10.704	6.837	14.504	6.415	11.728	5.265	0.84	4.68	11.043	9.106	10.804	13.79	14.321	17.46	12.256	10.882	10.811	12.362	12.214	16.233	10.535	4.138	11.5	10.008
277.28	0.592	1.404	0.535	1.768	1.108	0.942	2.156	2.919	1.869	0.411	2.022	1.759	2.48	2.621	1.461	3.63	1.027	2.066	2.509	3.465	1.275	10.375	7.61	10.371	5.872	11.811	6.208	14.334	6.056	12.025	5.526	1.493	6.397	10.981	8.865	10.48	14.132	14.405	17.224	11.548	11.14	10.175	12.74	12.936	16.795	10.476	3.446	11.095	9.997
277.66	2.854	1.803	3.342	0.937	0.153	0.075	-0.167	1.394	3.701	1.313	3.235	2.704	2.527	1.563	1.195	2.916	1.404	2.173	3.016	4.393	3.18	11.132	6.942	10.803	6.935	11.671	6.231	14.624	7.52	13.225	5.182	2.589	7.271	11.027	9.057	10.795	13.764	15.156	17.106	11.663	11.262	10.346	12.634	12.394	16.346	10.571	4.856	12.373	10.323
278.04	1.26	1.499	0.395	1.049	1.291	1.319	1.283	1.331	1.819	2.177	3.026	3.866	1.369	2.325	0.793	2.087	-0.608	1.032	0.946	3.292	2.376	11.669	8.066	9.979	7.554	12.66	6.163	14.144	6.819	11.785	5.766	2.116	5.369	10.672	9.072	10.411	13.553	14.637	17.344	11.705	11.195	10.447	12.54	12.279	16.344	9.269	3.762	11.621	9.994
278.43	2.726	1.352	1.091	2.355	1.041	0.934	1.595	2.205	2.502	2.839	3.55	3.144	2.758	2.483	1.1	2.361	-0.368	1.146	1.078	2.505	3.621	9.652	6.713	10.143	7.376	11.469	4.831	13.494	6.668	12.669	5.737	1.46	5.855	10.56	9.137	10.166	13.598	14.634	17.339	11.321	11.17	10.186	12.52	12.701	16.369	10.284	2.725	11.414	8.811
278.81	3.004	3.027	2.91	2.998	1.51	2.197	1.359	2.981	2.561	0.936	3.061	2.07	0.58	0.256	-0.099	1.779	1.396	1.136	1.728	3.408	4.258	10.588	6.182	8.952	5.606	12.223	6.545	14.036	6.734	11.908	6.229	2.262	5.911	10.823	9.469	10.05	13.395	14.558	17.16	11.537	11.135	10.354	12.496	12.685	16.527	11.508	4.65	13.593	10.723
279.19	3.528	1.169	1.725	2.032	1.356	2.471	1.174	1.968	1.449	1.407	2.723	1.621	2.49	3.711	1.398	3.384	1.654	2.151	2.766	3.282	2.645	9.336	6.441	8.914	6.844	11.492	6.177	14.365	6.599	11.995	5.08	1.091	6.246	10.503	9.288	10.408	13.272	14.684	17.188	11.132	11.02	10.247	12.364	12.45	16.46	11.119	4.955	12.501	10.776
279.57	2.992	1.252	2.312	1.706	1.472	1.792	1.131	3.522	2.905	2.394	3.15	3.246	4.679	5.248	3.123	4.993	1.382	1.419	2.237	3.006	2.829	10.786	8.375	9.256	6.944	10.98	4.912	14.34	7.042	12.691	5.811	1.428	6.662	10.514	8.704	10.198	13.416	15.267	17.329	11.233	10.933	9.963	12.313	12.719	16.946	10.599	4.168	12.225	10.595
279.95	3.545	1.518	2.104	2.553	1.947	2.333	2.414	3.55	3.069	2.832	3.935	3.584	2.266	2.651	0.492	1.963	1.386	1.377	2.368	3.686	3.938	11.103	8.198	8.043	6.335	10.445	4.954	14.522	6.318	12.2	4.783	1.598	5.504	10.192	8.757	10.184	12.979	14.742	17.15	11.04	11.072	10.103	12.571	12.643	16.613	10.23	4.127	12.007	10.63
280.33	3.31	1.449	3.261	3.51	1.541	1.621	1.031	2.9	1.703	2.038	2.992	2.917	1.934	1.356	0.749	2.029	0.587	1.684	1.242	4.099	3.223	10.237	7.656	8.575	6.284	11.011	4.777	12.998	7.245	13.33	4.613	0.637	5.65	10.167	8.827	9.88	13.164	14.981	17.603	11.244	11.062	9.933	12.614	12.691	16.828	8.793	4.082	12.982	9.942
280.71	3.474	1.947	2.075	2.839	1.053	2.427	2.016	2.092	1.857	2.349	4.144	3.266	2.685	0.999	0.068	2.542	0.527	1.774	3.184	2.445	3.023	11.527	7.793	9.336	6.745	11.998	6.208	14.36	7.286	12.073	3.801	1.212	5.618	10.477	8.884	10.444	12.562	14.826	16.945	11.416	11.502	10.17	12.343	12.738	16.211	9.631	4.629	13.064	10.361
281.1	3.062	3.473	0.778	3.109	1.342	1.606	1.918	1.905	2.379	2.756	4.343	2.825	3.445	1.952	1.591	3.693	-0.023	1.417	2.211	3.386	3.106	10.87	8.311	9.226	5.796	10.474	7.247	14.713	6.538	12.123	4.811	0.502	4.495	10.313	8.905	9.948	12.589	15.375	17.647	11.087	10.837	9.493	12.562	12.51	16.561	9.969	3.077	11.847	9.917
281.48	1.31	1.357	1.799	0.233	1.032	1.454	1.109	2.66	3.508	2.964	4.345	4.182	2.764	2.457	1.502	3.651	-0.194	1.855	2.3	3.174	1.064	10.28	5.361	8.052	7.222	12.343	6.939	14.682	7.417	12.224	6.061	1.594	6.34	10.45	9.057	9.957	12.859	15.253	17.608	11.13	11.197	9.94	12.213	12.322	16.026	10.334	3.922	12.065	8.642
281.86	1.677	2.305	1.725	0.354	0.753	1.047	2.13	1.569	3.44	2.187	2.598	2.753	2.196	0.731	0.911	2.387	2.864	2.874	2.321	4.247	1.962	10.49	6.05	9.051	6.477	11.171	5.22	13.666	6.139	12.689	5.868	1.851	5.195	9.999	8.901	9.884	12.701	15.101	17.177	11.237	11.179	10.123	11.868	12.099	16.175	10.343	3.663	11.246	8.384
282.24	3.045	1.971	2.094	1.604	1.814	1.409	1.95	2.527	1.919	3.293	3.592	3.566	2.761	4.307	1.278	4.558	-0.248	2.213	2.013	4.129	4.032	10.943	7.837	10.574	5.958	10.46	6.505	12.849	6.444	11.648	5.957	2.496	5.549	10.081	8.709	9.651	12.416	15.117	17.174	10.797	11.123	9.725	12.275	12.491	16.252	10.719	2.521	11.598	9.59
282.62	4.168	3.726	3.304	2.468	0.416	0.803	1.134	1.16	2.809	3.112	5.179	4.22	2.605	3.1	2.012	2.919	0.591	2.011	1.124	3.361	1.545	9.759	7.578	10.47	6.853	12.258	4.617	13.334	7.305	12.303	4.998	0.391	5.34	10.063	8.614	9.622	12.6	15.19	17.371	11.005	11.239	9.879	12.55	12.611	16.592	9.311	3.06	11.837	10.157
283	2.083	1.21	2.207	1.064	0.038	0.294	-0.434	1.931	0.994	0.989	3.561	3.113	2.075	3.076	1.362	2.788	2.241	3.348	3.504	4.784	2.443	9.68	7.698	9.21	6.954	11.606	6.578	14.021	6.985	12.899	5.336	0.81	6.529	10.116	8.726	9.629	12.14	15.024	17.274	11.127	10.74	9.486	12.114	12.414	16.334	10.54	3.538	12.023	9.247
283.38	2.656	1.11	1.3	0.846	1.05	1.266	0.949	3.982	1.753	2.16	2.037	1.583	2.665	2.466	0.855	2.213	2.021	1.865	2.481	3.294	2.569	10.311	7.65	8.911	7.303	11.456	6.745	15.252	7.906	12.683	4.288	0.734	5.103	9.994	8.621	9.301	12.243	15.09	17.387	10.601	10.77	9.34	12.229	12.33	16.273	11.038	4.127	12.872	11.667
283.76	3.991	1.756	2.154	2.705	1.738	2.528	2.285	3.507	2.373	1.028	3.169	3.29	0.975	1.086	1.708	1.034	1.593	2.992	1.947	4.59	3.098	11.05	8.004	9.127	6.451	11.456	5.527	14.768	6.986	11.997	4.97	1.728	6.395	9.987	8.755	9.43	11.915	15.46	16.959	10.675	10.949	9.021	11.806	12.157	16.176	10.169	4.357	12.569	9.866
284.14	2.317	1.266	1.276	1.797	1.311	1.458	1.197	2.828	0.958	0.336	2.451	1.871	3.619	2.374	1.155	3.162	0.344	1.501	1.036	3.655	3.138	9.89	5.51	9.122	6.973	11.232	6.237	14.425	7.532	12.499	5.149	2.369	5.709	9.727	8.982	9.264	12.187	15.498	17.379	10.457	10.527	9.081	12.184	11.888	16.327	9.903	4.042	12.197	9.076
284.52	2.462	1.414	3.007	1.371	0.6	0.757	2.022	2.941	1.609	1.576	2.503	0.968	3.515	3.231	1.877	3.577	0.181	1.787	1.874	4.605	2.652	10.391	7.337	10.572	6.524	11.886	5.812	13.989	6.681	11.877	5.175	1.89	6.703	9.916	8.843	9.168	11.989	15.452	17.101	10.96	10.892	9.42	11.891	12.059	16.024	10.977	5.166	12.328	10.12
284.91	2.317	1.831	2.507	1.297	0.64	1.566	0.665	1.818	1.67	2.051	1.929	2.422	3.386	1.547	1.568	3.115	0.992	1.634	2.527	4.252	2.477	10.762	7.04	9.078	6.929	11.58	5.852	14.531	6.502	11.409	5.368	1.787	6.175	9.724	8.833	9.477	11.99	15.335	17.597	10.513	10.922	9.388	12.3	12.08	16.41	9.745	4.055	11.667	10.044
285.29	4.05	2.298	2.181	2.187	0.516	1.427	2.363	2.657	2.657	3.07	2.52	3.326	3.334	3.131	0.458	3.79	1.485	2.841	1.989	3.287	2.535	9.559	8.168	9.813	7.348	11.609	5.661	13.595	6.406	11.322	5.128	2.058	6.012	9.517	8.601	9.155	11.879	15.698	17.193	10.527	10.757	9.29	12.278	12.145	16.123	10.943	3.907	12.22	9.907
285.67	2.344	1.419	2.065	1.697	0.204	-0.214	1.107	1.797	1.728	1.143	2.996	2.583	1.057	1.361	0.013	1.294	-0.39	0.505	0.924	2.903	2.513	10.249	7.856	8.362	6.629	12.032	6.326	14.711	7.475	12.64	5.592	2.77	6.004	9.508	8.583	9.225	11.61	15.434	17.107	10.517	10.732	9.163	11.9	11.971	16.1	10.536	3.815	12.468	10.356
286.05	2.542	0.928	0.873	1.115	1.052	0.827	1.447	2.808	2.478	2.496	2.856	2.844	1.556	1.639	0.923	2.346	0.483	1.144	1.458	3.278	2.948	11.079	7.48	8.606	6.853	11.605	5.566	13.349	7.224	11.435	5.131	1.586	6.97	10.029	8.745	9.564	11.959	15.814	17.295	10.335	10.641	9.335	11.754	11.942	16.029	10.826	4.494	12.964	10.202
286.43	2.16	1.139	1.27	2.049	-0.294	2.268	1.251	2.232	2.35	2.918	3.599	2.98	1.554	2.268	0.409	2.425	1.132	1.348	2.1	2.979	3.955	9.722	7.191	8.339	6.454	11.851	5.456	14.04	6.847	11.759	6.058	1.588	5.79	9.81	8.747	9.169	11.581	15.594	17.178	10.233	10.913	9.044	12.274	11.956	15.954	11.001	5.214	13.372	11.482
286.81	2.355	1.745	1.124	1.407	0.313	1.415	1.572	2.741	1.333	1.8	3.004	2.656	2.794	2.147	0.635	3.056	-0.362	1.32	1.794	1.998	2.832	10.278	7.42	7.766	7.896	12.339	6.107	13.907	7.313	12.656	7.671	3.491	7.396	9.819	8.901	9.056	11.565	15.545	17.034	10.747	10.97	9.348	11.998	11.827	15.821	11.936	4.446	12.926	10.511
287.19	2.746	0.935	1.793	2.728	0.861	1.161	1.843	2.938	2.939	2	2.599	3.022	3.634	2.638	1.097	3.627	0.809	0.012	2.418	4.122	3.172	9.708	7.433	8.385	6.787	10.844	5.221	13.839	6.112	11.035	5.428	1.191	6.418	9.676	8.629	9.037	11.83	15.676	17.194	10.801	10.917	9.012	11.825	11.58	15.887	9.985	3.18	12.914	9.601
287.57	3.459	1.916	2.34	2.678	1.863	2.386	1.861	3.163	1.409	1.157	3.381	2.403	2.124	2.458	1.104	2.241	1.273	2.225	1.804	3.712	4.093	10.375	7.057	8.203	5.866	10.841	5.36	13.419	6.857	11.018	4.857	0.776	5.869	9.783	8.403	8.602	11.856	15.674	17.131	10.477	10.62	8.81	11.799	11.791	15.848	11.202	4.308	13.127	10.274
287.95	2.224	2.528	2.407	1.939	2.499	1.78	1.885	2.838	2.625	1.225	2.703	2.818	1.874	2.664	1.503	4.244	-0.609	0.61	0.594	2.559	3.318	9.941	7.965	8.932	6.949	11.636	5.74	14.441	6.698	11.576	5.256	1.22	6.006	9.299	8.362	8.653	11.369	15.633	17.024	10.754	10.695	8.814	11.858	11.851	15.809	9.83	4.195	11.524	10.025
288.33	3.063	1.644	2.095	1.539	1.124	1.407	1.266	2.676	2.388	1.634	2.872	3.603	1.716	1.848	1.265	1.804	0.537	1.891	2.35	4.015	2.273	9.743	7.465	8.922	6.152	11.153	5.142	14.505	6.793	10.927	4.896	1.453	6.229	9.598	8.5	8.639	11.692	16.292	17.207	10.694	10.698	8.828	11.861	11.415	15.51	10.584	3.852	12.705	10.611
288.71	2.181	1.305	1.818	1.499	1.097	1.502	1.486	3.323	2.582	1.78	2.674	3.239	2.075	2.298	1.388	2.529	-0.261	1.258	2.217	4.172	2.624	11.14	6.9	8.081	6.691	10.835	5.662	13.989	6.654	11.948	5.677	2.023	6.447	9.663	8.506	8.588	11.751	15.685	16.869	10.49	10.536	8.617	11.921	11.469	15.722	10.796	5.223	13.572	10.696
289.09	3.094	2.693	3.061	2.909	0.94	1.003	1.408	1.902	1.724	2.062	2.831	2.806	2.017	2.111	0.662	2.212	-0.013	1.167	1.848	2.854	3.241	10.873	8.354	9.517	6.305	10.746	6	14.626	5.966	10.89	4.976	1.591	6.387	9.55	8.87	8.951	10.94	15.528	16.756	10.434	10.398	8.463	11.912	11.488	15.671	10.527	3.793	12.663	10.961
289.47	2.928	1.884	1.762	2.376	0.988	1.755	1.771	2.381	1.456	2.029	2.711	2.138	3.041	2.571	2.137	2.788	0.899	0.715	1.774	2.846	3.338	10.679	7.503	8.879	6.348	11.32	5.997	14.863	6.696	11.042	5.162	1.58	6.358	9.339	8.437	8.504	11.601	15.778	16.936	10.462	10.674	8.748	11.766	11.413	15.235	10.686	3.98	13.705	11.202
289.85	3.3	1.981	2.037	2.333	1.796	1.424	1.381	2.267	1.069	1.349	2.601	2.051	2.369	2.564	1.916	3.491	1.031	2.221	2.687	4.477	3.906	11.404	7.712	8.683	6.619	11.027	5.875	15.257	7.015	11.478	5.363	1.496	6.162	9.637	8.279	8.486	11.674	16.007	16.79	10.781	10.738	8.498	12.211	11.809	15.698	10.926	4.583	12.571	10.159
290.23	2.686	2.307	1.428	2.188	1.53	0.941	1.366	2.437	1.567	0.632	2.486	2.531	2.295	1.928	1.696	2.802	0.258	1.364	2.151	3.215	3.523	10.223	7.797	8.655	7.901	11.913	6.235	15.368	6.53	11.451	5.558	1.86	6.623	9.664	8.323	8.573	11.295	15.747	17.067	10.434	10.605	8.584	11.708	11.678	15.332	11.661	4.978	13.395	11.155
290.61	1.868	1.196	1.953	1.19	2.048	2.127	1.794	2.86	3.229	2.663	3.515	3.932	2.761	3.308	2.044	3.689	0.629	1.734	1.952	3.301	3.799	10.515	7.488	8.691	6.463	10.972	6.532	15.84	7.017	10.794	5.498	1.946	5.976	9.686	8.413	8.151	11.24	15.793	16.884	10.571	10.32	8.346	11.794	11.493	15.5	12.157	5.204	12.892	11.442
290.99	2.547	1.562	2.176	0.655	1.056	1.579	1.122	3.534	2.086	-0.034	2.997	3.243	2.234	0.374	0.532	1.291	-0.482	1.136	1.75	3.332	3.468	10.712	7.473	9.404	6.374	12.097	6.318	15.16	7.403	11.492	5.29	2.396	6.628	9.662	8.487	8.626	11.645	16.288	17.083	10.865	10.505	8.438	11.822	11.432	15.173	11.409	4.44	13.601	11.147
291.37	2.743	1.014	0.989	1.062	0.559	0.992	1.031	2.366	2.395	1.193	2.535	3.105	2.65	2.486	1.202	3.977	1.113	1.381	1.466	4.036	2.966	11.432	7.363	7.679	7.139	12.183	7.012	15.058	6.22	11.284	4.717	0.949	5.749	9.953	8.653	8.514	11.446	16.174	16.728	10.842	10.782	8.612	11.71	11.169	15.348	11.198	3.996	12.58	9.834
291.75	3.597	2.529	2.546	1.994	1.84	1.546	1.959	3.117	2.432	1.4	4.245	3.241	2.422	2.832	1.763	3.426	0.904	1.826	2.511	3.298	2.529	10.784	8.106	9.148	6.853	10.915	4.984	14.273	7.188	11.215	5.446	2.434	7.16	9.88	8.35	8.529	11.72	15.908	16.769	11.098	10.368	8.242	11.872	11.008	15.384	11.987	6.198	13.112	10.717
292.13	1.105	1.126	0.91	0.626	1.719	2.07	2.034	2.204	2.02	1.757	2.451	2.313	2.047	2.554	1.917	2.715	0.656	1.632	1.837	4.012	2.972	10.461	6.385	8.464	7.117	11.091	5.651	14.022	6.819	11.343	5.182	0.869	6.08	9.963	8.51	8.444	11.758	16.336	17.159	11.009	10.664	8.353	12.066	10.922	15.091	11.187	3.52	12.747	10.625
292.51	3.215	2.389	2.021	1.823	1.115	1.454	1.806	2.36	3.188	3.037	3.42	2.99	3.684	2.774	1.787	3.61	1.861	1.92	2.913	3.371	3.24	10.078	8.184	9.074	7.131	11.681	5.918	14.987	6.186	11.73	5.778	1.809	5.961	10.074	8.224	8.275	11.675	16.173	16.809	11.171	10.625	8.328	11.991	11.184	15.219	11.398	4.357	13.17	10.298
292.89	2.252	2.656	0.928	1.863	1.5	1.602	1.832	1.863	2.141	1.993	2.43	3.596	2.441	3.577	1.658	3.06	-0.763	0.575	1.48	3.019	1.946	10.229	7.7	8.812	8.104	12.827	5.808	15.573	6.133	10.825	5.004	1.932	5.334	9.872	8.455	8.232	11.826	15.905	16.753	10.619	9.96	7.853	11.912	11.011	15.089	11.912	4.718	13.228	10.717
293.27	3.923	3.494	3.882	2.418	0.986	1.769	1.592	1.831	2.438	2.188	2.772	3.352	0.729	1.302	-0.133	2.26	0.837	1.103	1.26	2.974	4.013	10.794	7.444	9.399	7.844	12.352	6.292	15.597	7.473	11.143	6.373	3.126	7.189	10.194	8.382	8.409	11.879	15.99	16.836	11.234	10.419	8.144	12.043	10.892	15.09	11.106	5	13.263	10.684
293.65	2.591	1.394	2.688	0.469	0.984	1.781	1.841	2.918	2.267	1.54	1.941	3.202	2.179	1.093	0.892	1.789	1.471	2.111	2.287	3.776	3.305	10.699	7.759	8.213	7.235	12.4	5.718	16.354	6.905	11.609	5.946	1.743	6.634	10.285	8.631	8.465	11.811	16.002	16.725	11.316	10.432	8.11	12.15	10.592	14.676	10.806	3.922	13.35	10.408
294.03	2.755	2.725	2.976	2.823	0.78	1.517	1.128	2.334	2.062	2.246	2.839	3.598	1.887	1.739	-0.048	2.157	0.524	1.301	2.144	3.182	1.708	10.571	8.108	8.454	6.344	11.625	6.792	15.085	6.314	11.551	6.536	2.756	6.273	10.207	8.419	8.43	11.867	15.993	16.483	11.586	10.151	7.86	12.43	10.86	14.863	11.684	5.132	14.099	10.983
294.41	2.648	2.723	2.153	2.141	0.985	1.1	0.168	2.697	1.63	1.929	2.53	2.334	2.594	3.321	1.73	2.32	-0.21	1.443	1.755	3.305	3.631	12.433	7.463	8.335	7.162	12.427	4.861	14.955	6.398	11.395	5.481	1.169	6.219	10.652	8.424	8.126	11.955	16.236	16.457	11.926	10.66	8.199	12.272	10.678	14.603	11.369	5.109	13.251	11.504
294.79	2.664	2.7	1.409	2.613	0.633	1.254	1.006	1.813	2.491	2.543	2.6	3.645	1.554	2.275	1.133	3.813	0.265	2.459	2.235	3.546	3.15	11.575	7.428	8.086	6.25	12.458	6.209	15.072	7.03	12.042	6.268	2.081	6.017	10.766	8.5	8.213	12.244	16.139	16.219	11.733	10.106	7.897	12.465	10.712	14.855	12.11	5.167	13.836	10.63
295.17	2.238	1.611	1.748	1.079	0.665	1.194	0.327	1.937	2.194	1.983	2.293	2.462	2.46	2.207	0.496	2.203	0.961	2.795	2.806	3.881	3.358	12.11	7.318	7.538	6.428	12.512	5.413	15.55	7.423	11.398	5.995	1.319	5.287	10.813	8.385	8.248	12.206	16.38	16.276	12.271	10.166	7.863	12.248	10.557	14.362	11.048	5.369	13.607	11.141
295.55	1.697	1.949	1.493	2.705	2.182	2.545	2.132	2.985	1.772	1.301	2.626	2.273	2.565	0.816	0.758	2.127	0.428	2.071	2.438	3.092	3.434	12.05	6.547	7.88	7.053	11.399	5.165	14.684	6.325	11.682	6.174	2.402	6.245	10.781	8.636	8.29	12.08	16.248	16.373	12.42	10.394	8.034	12.507	10.626	14.359	11.353	5.611	13.735	11.505
295.93	3.744	2.94	2.329	2.542	0.925	0.728	1.178	3.195	4.11	3.495	4.563	4.323	1.118	2.144	0.061	2.588	0.556	0.853	1.726	3.871	2.606	12.16	8.305	9.345	6.987	11.724	4.912	15.3	6.188	11.966	6.952	2.673	7.507	10.92	8.101	8.124	12.311	16.123	16.166	12.468	10.31	7.748	12.619	10.463	14.468	10.091	4.984	13.717	9.792
296.31	2.258	2.269	2.136	1.317	0.369	1.047	0.875	2.365	3.169	2.763	4.395	3.676	0.555	1.613	-0.787	2.569	1.127	3.587	3.707	4.854	2.646	12.897	7.627	10.057	8.697	13.157	5.547	15.726	6.557	11.343	6.675	2.629	7.459	11.5	8.163	8.304	12.601	16.302	16.352	13.052	10.225	8.112	12.616	10.158	14.089	10.315	4.824	12.922	10.175
296.69	1.571	1.541	0.547	1.235	2.077	0.998	1.295	3.102	2.586	2.311	2.509	2.647	2.141	0.647	1.238	3.675	0.946	3.165	1.235	2.991	2.45	10.565	7.445	8.962	7.497	12.695	5.054	15.553	6.403	11.552	7.02	2.36	7.096	11.368	7.971	8.116	12.534	16.16	16.125	12.795	10.107	8.087	12.836	10.392	14.252	10.971	4.664	12.967	9.863
297.07	3.134	1.49	2.487	0.574	1.945	1.525	1.608	2.632	2.749	2.27	3.586	3.01	2.834	3.258	1.59	3.078	-0.888	0.743	0.725	2.819	2.985	12.002	7.67	9.51	6.634	12.248	7.398	16.615	6.839	12.216	6.34	1.784	5.819	11.595	8.32	7.904	12.925	15.947	16.006	13.437	10.119	7.707	12.903	10.401	14.142	12.179	5.669	14.229	10.08
297.45	1.828	2.384	0.774	0.153	0.859	1.542	1.047	2.677	3.544	3.658	3.505	3.684	2.424	3.038	1.239	2.842	1.461	1.968	2.62	4.328	3.413	12.896	7.696	9.419	7.925	13.202	5.182	15.891	6.45	11.727	7	1.941	7.258	12.281	8.331	8.146	12.89	16.526	16.19	13.033	9.735	7.389	13.137	10.03	14.01	12.941	5.235	13.258	11.084
297.83	2.123	2.733	2.824	1.408	1.086	1.612	2.303	4.088	2.495	2.258	2.767	3.013	3.263	2.552	1.917	2.426	1.221	2.418	2.402	4.262	4.501	12.66	7.012	8.822	7.95	13.478	6.129	16.431	6.758	11.914	6.507	2.02	6.324	12.091	8.263	7.945	12.767	16.004	15.943	13.664	10.146	7.448	12.83	9.884	13.822	11.564	6.438	14.358	11.38
298.21	2.378	2.034	1.873	1.875	1.612	1.876	2.68	3.58	2.279	2.423	2.321	3.836	3.418	3.229	1.277	2.948	0.218	0.552	1.179	3.111	4.311	13.092	8.684	8.989	7.905	13.009	5.199	16.355	6.47	12.197	6.181	2.109	6.315	12.297	8.318	7.809	12.752	15.988	15.749	13.856	9.827	7.56	13.169	9.938	13.901	11.427	4.784	13.609	10.062
298.59	0.96	1.471	1.106	0.803	1.025	1.415	2.34	1.787	1.795	3.031	2.904	3.49	1.789	1.417	0.733	2.276	1.294	2.461	3.028	3.368	3.341	12.288	7.632	10.15	6.869	12.839	5.58	15.904	6.37	12.076	6.774	1.938	6.8	12.659	8.265	8.047	13.19	16.228	15.91	14.19	9.95	7.432	13.044	9.867	13.565	12.682	6.212	14.638	12.144
298.97	2.66	2.404	1.339	1.452	1.112	1.128	0.831	1.895	2.737	3.311	3.249	3.008	2.035	2.616	-0.112	2.381	1.375	2.073	2.74	4.474	4.521	12.615	7.154	8.735	7.287	12.474	5.829	16.148	6.752	12.325	7.736	1.441	6.173	12.701	8.285	7.771	13.061	16.158	15.593	14.058	10.012	7.948	13.097	9.604	13.624	12.418	5.774	14.557	11.314
299.35	2.277	3.044	2.697	3.16	0.733	1.806	1.489	2.332	2.511	2.635	3.925	3.39	2.226	1.46	0.635	2.424	0.869	2.058	2.247	3.542	4.004	13.816	6.955	8.085	7.339	12.878	5.173	15.927	7.396	13.008	7.768	2.589	7.135	12.557	8.087	7.817	13.447	16.025	15.688	14.479	9.835	7.851	13.412	9.773	13.63	11.208	4.381	13.724	10.176
299.73	3.864	3.054	2.565	2.786	1.58	1.999	1.603	3.36	2.989	3.088	2.556	3.643	2.97	3.326	0.967	3.026	-0.008	0.853	0.853	2.829	2.993	11.881	8.311	9.876	8.063	13.1	5.286	16.548	7.233	12.591	6.699	1.859	6.533	12.815	8.061	7.706	13.246	16.102	15.623	14.598	10.005	7.834	13.4	9.852	13.559	11.807	5.519	14.196	10.451
300.1	2.798	3.317	2.526	2.668	1.372	1.669	2.025	2.619	1.637	1.545	2.176	1.897	1.7	1.603	0.553	2.51	-0.43	1.029	1.433	2.752	3.785	12.401	8.085	9.246	6.872	12.543	5.787	15.375	6.7	12.144	7.396	1.439	6.765	13.129	8.115	8.028	13.267	16.106	15.557	14.877	9.927	7.521	13.344	9.469	13.358	11.696	5.125	13.455	10.098
300.48	4.041	3.073	2.791	2.593	1.756	1.423	1.789	2.693	2.38	2.178	3.302	2.983	3.386	3.083	1.779	3.651	0.897	2.593	2.458	3.977	2.502	11.86	7.601	8.171	7.375	13.151	6.25	16.633	7.018	11.985	7.143	1.222	6.088	12.808	7.844	7.719	13.524	15.851	15.167	14.827	9.827	7.545	13.418	9.521	13.229	11.697	5.867	13.661	10.739
300.86	2.409	2.142	1.422	1.1	1.282	1.644	1.595	2.912	1.813	0.991	1.836	1.936	3.678	2.728	2.069	2.862	0.955	2.393	1.855	4.203	3.913	12.702	7.809	8.946	7.575	13.931	5.48	16.471	6.572	11.956	7.57	1.705	6.752	13.235	8.499	7.737	13.494	15.782	15.376	14.768	9.723	7.44	13.488	9.595	13.391	11.553	5.656	14.623	11.151
301.24	3.141	3.568	2.178	2.244	0.781	1.736	1.659	2.818	2.212	2.514	3.103	2.663	2.796	3.295	1.987	2.915	0.419	2.36	2.431	4.386	3.366	12.738	7.431	8.709	7.118	13.062	6.093	15.414	6.867	12.249	7.493	1.805	6.735	12.879	7.891	7.731	13.38	16.061	15.188	15.293	9.916	7.627	13.455	9.326	13.309	10.052	4.64	12.576	10.156
301.62	2.769	3.249	2.625	1.747	1.761	1.633	2.529	2.24	2.119	1.773	1.863	3.593	3.413	2.712	1.351	2.823	0.432	1.868	1.81	3.43	3.417	12.608	8.216	9.497	6.348	13.051	6.688	16.289	6.984	12.47	6.47	1.555	6.338	13.532	8.288	7.802	13.699	15.972	14.81	14.906	10.076	7.878	13.528	9.337	13.199	11.114	4.675	13.625	10.424
302	3.942	3.206	1.827	2.199	1.341	1.941	2.193	2.64	2.743	3.933	3.618	3.925	2.125	1.702	0.465	2.349	1.215	2.173	2.131	3.725	2.874	11.733	8.183	9.494	6.852	13.132	5.735	16.039	6.967	12.119	7.199	1.838	6.203	13.651	8.169	7.881	13.394	16.136	15.163	15.029	10.006	7.675	13.646	9.271	13.195	10.865	4.938	12.852	10.082
302.38	3.684	3.456	1.899	1.771	0.581	1.42	1.691	2.531	1.551	3.035	2.621	2.877	2.334	2.213	0.429	2.866	0.786	2.618	1.334	3.877	4.27	13.262	7.525	8.545	6.671	13.001	5.186	16.486	7.256	13.004	7.965	1.86	6.686	13.606	7.893	7.636	13.679	15.727	15.017	15.337	9.614	7.451	13.896	9.362	13.044	12.01	5.275	14.109	10.172
302.76	3.415	3.464	2.269	1.395	1.024	1.832	1.566	3.273	1.767	1.639	2.79	1.287	2.468	2.257	1.12	2.058	0.87	2.006	2.324	4.379	4.523	12.867	8.405	8.644	6.52	12.033	5.357	17.032	7.046	12.717	6.207	1.422	6.193	13.678	7.924	7.559	13.811	15.923	14.738	15.839	10.154	7.812	13.623	8.974	13.1	10.13	4.401	12.932	9.935
303.14	2.147	3.597	1.903	1.687	1.721	2.441	2.077	3.332	1.241	1.329	2.171	2.583	2.107	2.416	1.046	2.446	0.803	2.482	2.668	4.057	2.41	12.686	7.568	8.74	7.009	13.001	5.781	16.297	8.039	13.154	8.117	2.633	7.191	13.848	8.154	7.658	13.959	15.756	15.093	15.458	9.807	7.444	13.763	9.216	12.964	11.441	5.921	13.283	10.46
303.51	2.064	3.163	1.437	1.471	0.986	1.155	1.557	2.461	2.358	2.53	2.393	2.224	2.747	3.356	2.019	3.599	2.236	2.374	2.858	4.287	4.707	13.815	6.96	8.596	6.822	12.968	6.258	16.714	6.897	13.237	7.384	2.445	7.352	13.505	7.744	7.602	13.737	15.512	14.532	15.502	9.845	7.603	13.843	8.97	12.78	10.855	5.045	13.593	10.604
303.89	2.62	3.14	1.946	2.06	1.349	1.629	0.755	2.762	2.159	1.975	2.442	2.916	2.928	2.642	0.728	3.625	0.831	2.447	1.067	3.43	4.004	13.197	8.113	9.562	7.293	14.037	5.871	16.649	6.882	12.972	7.294	1.63	6.112	13.976	8.163	8.072	14.275	15.897	14.462	16.121	9.894	7.486	13.723	9.112	12.741	11.909	5.683	13.281	10.747
304.27	1.431	1.004	1.169	0.178	1.664	1.996	2.835	3.335	2.268	3.006	1.999	2.533	3.401	2.591	1.814	3.475	0.497	2.54	1.81	4.315	3.595	13.401	7.803	8.168	7.235	13.717	5.712	17.111	7.183	12.762	7.85	2.317	6.853	14.173	7.836	7.532	13.843	15.778	14.556	16.043	9.494	7.363	13.645	8.793	12.522	10.318	4.961	13.434	10.838
304.65	3.803	2.54	0.84	2.287	0.241	2.628	1.855	2.577	1.731	1.859	2.103	2.69	1.841	3.03	1.021	3.543	1.266	2.814	2.168	4.49	3.27	12.457	7.937	8.753	7.076	13.418	6.536	16.262	7.037	12.81	7.773	2.321	7.683	14.121	8.061	7.935	14.271	15.725	14.675	15.761	9.526	7.428	13.9	8.833	12.559	11.853	6.54	14.673	11.034
305.03	2.545	2.404	0.612	1.378	1.418	1.578	2.038	2.864	3.09	3.329	3.789	3.535	3.186	4.076	1.857	3.43	1.347	1.86	2.277	4.133	3.901	13.901	7.28	8.403	7.144	14.505	6.017	16.124	7.992	13.963	8.066	2.636	6.915	14.481	8.061	7.666	13.983	15.668	14.281	16.301	9.977	7.599	13.824	8.804	12.682	11.839	6.314	13.731	11.683
305.41	3.639	3.604	1.501	1.723	0.571	2.011	1.517	2.25	2.501	3.263	2.137	2.917	2.362	2.749	1.453	2.559	0.011	1.572	2.515	3.405	2.943	13.089	8.114	8.823	6.996	13.904	6.685	16.45	6.941	11.976	6.631	1.468	6.513	14.368	8.242	7.984	14.085	15.531	14.061	16.49	9.66	7.792	13.668	8.641	12.462	12.435	6.54	15.026	10.796
305.79	3.397	3.178	2.97	2.927	0.173	1.368	1.221	2.029	2.106	1.878	2.628	2.244	2.073	2.411	0.734	3.27	0.866	3.145	2.384	3.465	3.065	13.676	8.15	9.746	8.209	14.418	6.087	15.715	6.91	12.735	8.256	3.568	6.671	14.302	7.829	7.577	14.287	15.54	14.258	16.329	9.823	7.462	13.686	8.292	12.287	11.394	5.102	13.564	9.4
306.16	3.291	3.939	3.155	2.275	2.125	2.348	2.285	3.54	3.348	2.069	2.999	2.975	3.696	3.768	1.847	4.173	1.156	2.581	2.498	2.692	4.231	14.254	7.819	9.3	8.313	14.541	5.79	16.387	6.406	13.405	7.288	2.084	7.196	14.718	8.061	7.899	14.438	15.807	14.397	16.618	9.558	7.565	13.833	8.22	12.265	10.405	5.468	12.814	9.408
306.54	1.513	1.165	0.975	1.486	1.123	1.634	2.297	4.024	3.516	1.713	2.462	2.84	2.041	3.018	0.819	2.687	1.696	2.838	3.042	3.223	2.495	13.241	7.786	9.496	6.142	13.58	5.923	16.784	7.107	13.172	7.993	1.984	6.872	14.29	7.818	7.472	14.176	15.597	14.084	16.609	9.963	7.761	13.979	8.449	12.127	11.002	4.406	12.862	9.641
306.92	3.231	2.424	2.661	2.075	1.641	1.967	2.427	2.619	2.857	3.485	3.576	5.062	3.295	3.095	1.488	3.201	1.513	3.722	3.603	3.302	3.065	12.889	6.936	8.49	7.473	15.505	5.568	16.936	6.629	12.87	8.294	2.797	7.851	14.48	8.098	7.845	14.053	15.348	13.92	16.674	9.616	7.377	13.793	8.283	11.944	11.551	5.283	13.378	10.307
307.3	1.955	2.305	1.96	2.454	0.277	0.962	1.303	2.192	1.111	1.594	1.891	2.313	2.9	2.468	2.463	2.569	0.827	1.894	1.29	2.98	3.366	14.22	8.482	9.565	8.478	14.534	6.496	16.695	7.187	13.199	7.791	1.085	6.102	14.624	7.652	7.347	14.251	15.6	13.999	16.541	9.323	7.222	13.827	8.223	12.153	10.637	5.623	13.764	11.018
307.68	2.515	2.43	1.253	2.751	0.598	1.582	1.036	2.467	1.851	1.097	2.457	2.485	2.292	1.387	-0.124	1.952	0.257	2.491	1.622	3.967	3.732	13.371	8.751	9.482	9.523	14.817	5.889	16.032	6.812	13.174	7.15	1.732	7.168	14.532	7.806	7.448	14.487	15.356	13.837	17.031	9.78	7.442	13.932	8.127	11.842	11.341	5.583	13.651	11.571
308.06	1.944	4.058	1.742	0.54	0.367	2.47	1.973	1.798	1.86	3.517	2.653	3.331	2.446	3.257	1.258	2.401	1.954	4.093	3.061	5.511	3.132	13.395	8.599	9.224	7.223	13.302	6.072	16.749	7.048	11.781	7.876	1.454	6.445	14.691	7.778	7.617	14.31	15.162	13.664	16.86	9.391	7.322	13.812	8.156	11.839	10.955	4.964	13.173	9.714
308.43	2.725	2.705	2.561	1.382	0.922	1.388	1.439	1.906	2.139	2.058	2.038	1.946	3.768	3.192	1.955	2.961	1.905	3.29	2.147	4.701	3.982	14.163	8.379	8.689	7.447	14.678	6.215	15.459	7.862	13.543	7.063	2.294	6.937	14.731	7.76	7.476	14.502	15.222	13.951	16.817	9.294	7.142	14.114	8.115	11.854	12.325	5.773	14.24	11.817
308.81	2.364	4.211	2.091	2.584	1.122	1.439	1.313	2.01	3.527	2.236	2.15	3.177	2.513	2.234	1.601	2.857	1.958	4.406	3.709	5.614	3.153	14.086	7.117	8.887	6.577	13.615	5.872	16.625	6.992	13.246	8.35	1.467	7.05	14.698	7.57	7.274	14.35	15.428	13.388	17.157	9.506	7.341	13.772	7.864	11.7	11.791	6.529	13.856	9.091
309.19	4.017	2.56	3.176	2.382	0.282	1.616	0.585	2.8	2.163	2.687	3.867	3.007	3.148	2.833	1.342	3.364	0.685	3.157	2.631	4.448	2.921	14.296	8.161	8.801	7.718	13.953	5.737	17.17	6.908	13.632	8.903	2.231	6.198	14.805	7.328	7.551	14.761	15.484	13.578	16.878	9.603	7.39	13.856	7.904	11.931	10.857	5.664	13.174	9.313
309.57	3.839	2.846	2.363	2.758	1.241	2.258	1.855	2.165	1.782	2.426	3	2.371	3.352	2.68	1.948	2.823	0.389	2.508	2.929	4.008	3.369	13.896	8.647	9.01	5.758	13.387	4.765	16.867	7.03	13.28	8.504	1.828	6.712	14.818	7.985	7.538	14.468	15.063	13.487	17.415	9.498	7.447	13.942	7.863	11.53	11.489	5.531	13.151	11.086
309.95	2.975	2.424	1.436	2.863	1.015	1.498	2.171	4.006	3.156	4.138	4.614	4.21	3.828	2.934	1.951	3.46	1.123	3.098	2.57	2.619	1.97	13.087	8.265	7.975	7.231	13.64	5.016	16.091	7.454	13.463	9.257	3.082	7.421	15.045	7.875	7.384	14.267	14.788	13.134	17.462	9.596	7.754	13.788	7.863	11.55	11.907	5.899	14.674	10.902
310.32	3.58	3.313	1.771	3.297	0.46	1.16	2.506	1.666	3.687	3.476	4.081	3.345	2.84	3.328	2.451	4.428	1.125	2.887	2.077	3.07	3.447	12.729	7.988	7.949	7.864	12.847	5.215	16.367	6.725	12.727	8.089	1.525	7.121	14.997	7.391	7.46	14.525	15.139	13.084	17.636	9.525	7.525	13.985	7.553	11.499	11.853	5.451	12.407	9.992
310.7	3.451	3.452	1.958	2.843	0.253	1.095	0.62	2.005	3.047	2.942	3.466	3.275	4.155	3.175	1.353	3.525	1.843	2.669	1.455	3.764	2.67	12.372	7.915	8.641	7.176	14.694	6.101	17.366	7.86	13.748	8.705	2.217	5.773	14.785	7.407	7.048	14.688	15.286	13.545	17.211	9.785	7.493	14.053	7.746	11.195	10.848	5.846	13.759	9.819
311.08	3.126	3.55	2.244	2.723	0.969	3.188	1.726	3.897	3.444	3.692	3.928	3.568	3.389	3.067	2.124	3.585	0.571	2.608	2.593	4.35	3.272	14.711	7.767	9.412	7.963	14.053	6.016	16.16	7.438	13.686	8.271	2.051	6.649	15.085	7.759	7.545	14.4	15.157	13.068	17.338	9.62	7.45	14.166	7.747	11.467	10.548	6.471	12.526	9.992
311.46	2.543	3.918	1.847	2.37	0.944	2.292	2.251	2.816	2.122	2.965	2.542	3.26	2.352	3.864	1.036	2.92	-0.41	2.784	2.506	3.521	3.205	13.29	9.866	11.131	7.778	13.458	4.643	16.166	6.596	12.855	8.31	1.814	7.031	15.088	7.729	7.394	14.377	14.413	12.838	17.581	9.786	7.656	13.922	7.592	11.35	9.77	4.574	12.294	9.1
311.84	3.298	3.027	3.075	2.474	0.576	1.216	1.263	2.274	2.785	2.311	2.894	3.165	3.28	3.174	0.508	3.459	0.32	3.796	1.546	3.707	4.169	14.168	8.869	10.12	7.575	14.115	5.708	17.282	6.818	13.217	8.556	2.051	7.631	14.985	7.416	7.204	14.753	14.81	12.862	17.533	9.421	7.5	14.1	7.594	11.384	10.437	4.4	11.994	8.777
312.21	3.381	4.084	2.911	2.51	0.988	2.964	2.791	3.225	3.855	3.232	3.98	3.863	4.065	4.306	2.571	4.386	1.215	2.699	1.34	3.585	3.453	13.295	8.507	9.169	8.364	14.201	6.465	18.243	6.97	13.534	8.16	1.866	6.76	15.265	7.401	7.443	14.699	14.689	12.945	17.547	9.211	7.42	14.243	7.491	11.257	9.755	5.543	12.723	9.818
312.59	4.088	3.511	2.994	2.482	1.468	2.338	2.604	3.096	3.741	3.035	3.288	3.178	3.135	3.625	2.264	2.708	0.748	3.276	2.265	4.797	3.35	14.183	7.801	7.649	7.615	13.983	5.862	16.628	6.695	13.05	8.656	2.071	6.965	15.101	7.516	7.494	14.513	14.627	12.622	17.644	9.047	7.228	14.102	7.544	11.189	10.192	5.301	12.948	10.186
312.97	1.333	2.634	1.295	0.784	1.029	2.243	1.394	2.526	2.65	2.756	2.269	3.143	2.958	3.594	1.254	2.68	0.025	2.381	1.371	2.687	4.032	13.799	8.957	9.47	7.011	13.873	6.03	16.435	7.281	13.305	9.798	2.77	7.182	15.088	7.341	7.428	14.73	14.63	12.732	17.838	9.32	7.263	14.236	7.507	11.112	10.396	5.206	12.567	9.96
313.35	1.211	3.279	1.625	0.58	0.589	1.699	1.815	2.997	2.065	1.894	2.235	3.423	2.939	2.905	1.31	2.001	0.487	2.655	1.604	3.025	2.891	14.737	8.324	9.571	7.737	14.201	5.456	16.533	6.588	13.414	7.947	1.779	6.597	15.122	7.342	7.219	14.774	14.545	12.495	17.555	9.42	7.058	14.018	7.636	11.069	10.832	5.678	12.618	10.496
313.72	4.152	3.917	3.217	2.461	0.682	1.514	1.835	2.628	3.284	3.215	2.659	3.42	2.283	2.881	1.045	3.346	-0.008	2.774	2.476	3.57	4.196	14.101	8.198	9.389	7.265	13.703	5.277	16.535	7.537	13.269	8.236	1.945	7.115	15.085	7.313	7.249	14.85	14.46	12.551	17.55	9.443	7.403	14.45	7.305	10.972	11.116	6.069	11.73	10.371
314.1	3.674	2.6	1.636	1.913	0.955	1.604	2.065	2.553	3.154	3.773	3.288	3.37	3.102	2.562	0.978	3.034	1.79	3.116	1.967	4.434	3.16	14.152	8.966	10.236	6.876	13.677	5.608	16.425	7.619	12.74	9.037	2.395	7.01	15.597	7.359	7.409	14.802	14.281	12.558	17.929	9.349	7.302	14.263	7.073	10.898	10.821	5.659	12.293	10.354
314.48	2.9	2.637	2.294	1.471	1.317	1.344	1.723	2.773	2.551	2.216	3.22	2.591	2.156	3.299	0.88	2.935	0.363	2.156	1.568	2.83	2.468	12.706	8.015	8.806	7.27	13.698	5.059	15.65	7.686	13.48	9.034	1.372	7.174	15.555	7.469	7.1	14.675	14.012	12.429	18.281	9.265	7.349	14.228	7.303	11.123	11.203	5.108	11.912	10.143
314.86	3.501	3.474	2.614	2.922	0.711	1.867	1.509	1.844	2.859	3.383	3.05	3.363	2.607	2.848	0.899	2.338	0.415	2.475	2.041	3.04	4.304	14.374	7.728	8.126	7.095	14.689	6.173	16.462	7.575	13.297	9.248	2.022	7.108	15.57	7.57	7.53	14.771	14.223	11.963	18.157	9.235	7.233	14.237	7.232	10.875	10.582	5.278	12.261	9.558
315.23	3.091	3.632	2.381	2.195	1.316	2.141	2.2	3.276	2.671	2.744	2.434	2.692	2.552	2.855	1.119	3.049	0.441	3.042	1.751	4.17	4.753	14.389	8.042	8.461	6.87	13.625	6.533	17.037	6.686	13.192	8.905	1.944	6.974	15.589	7.182	7.216	14.643	14.317	12.121	18.225	9.327	7.23	14.219	7.147	10.822	10.817	5.433	12.14	9.854
315.61	3.173	3.188	1.91	1.557	0.62	1.839	1.756	2.701	2.496	2.647	2.607	2.146	3.632	2.903	2.391	2.865	0.313	2.63	1.623	2.812	3.844	14.558	8.021	8.914	7.315	14.653	5.699	16.908	6.587	13.161	8.872	1.746	6.695	15.317	7.162	6.991	14.767	14.334	12.227	18.274	9.337	7.351	14.387	7.129	10.884	10.554	4.457	11.707	9.466
315.99	2.414	3.621	1.535	2.609	1.969	2.141	2.571	3.409	1.324	2.075	1.752	2.683	2.558	2.844	1.859	2.92	0.902	3.587	2.413	3.642	4.159	14.622	8.412	9.917	7.292	13.601	6.188	17.521	6.459	12.989	8.963	1.745	6.846	15.608	7.561	7.06	14.664	13.716	11.914	18.384	9.101	7.225	14.299	6.867	10.86	9.904	6.242	12.349	9.611
316.37	3.036	4.116	1.113	2.535	0.704	2.15	1.043	1.807	2.29	3.107	2.317	2.495	3.241	3.194	2.125	2.844	0.674	2.442	1.388	3.024	4.106	14.212	8.638	10.089	6.896	14.257	6.251	17.005	8.148	13.46	8.859	0.993	6.754	15.598	7.118	7.246	15.058	14.075	12.246	18.283	9.145	7.27	14.228	7.112	10.728	10.676	4.818	11.436	9.819
316.74	3.724	2.799	2.614	3.003	0.743	1.341	1.845	2.38	1.697	2.705	2.242	2.529	3.082	2.726	1.158	2.649	1.861	3.097	2.433	4.154	3.856	13.961	8.403	8.524	5.977	13.417	6.025	17.334	7.633	13.621	9.75	2.739	7.546	15.694	7.272	7.204	15.171	14.221	12.039	18.224	8.979	7.067	14.499	7.035	10.762	11.589	5.968	12.847	10.421
317.12	2.388	2.63	1.93	1.076	2.262	2.689	2.367	2.228	2.22	1.891	2.703	2.585	2.355	2.985	0.495	1.848	1.528	3.595	1.918	4.727	4.804	13.942	6.585	7.522	7.117	14.599	6.222	16.223	8.045	13.224	8.651	2.097	7.22	15.829	7.161	7.123	14.917	14.072	12.158	18.569	9.161	7.536	14.252	6.9	10.415	10.492	6.127	12.208	9.151
317.5	3.799	4.806	2.714	1.977	0.551	1.738	1.026	1.989	2.533	2.145	1.914	1.979	2.948	3.181	0.96	2.455	0.96	3.153	1.801	3.413	3.633	14.389	8.577	9.623	8.557	14.431	4.951	15.923	7.412	13.498	9.046	2.698	6.923	15.969	7.179	7.252	14.852	13.707	11.808	18.488	9.132	7.396	14.022	6.695	10.371	11.037	5.733	11.414	10.422
317.87	2.727	3.472	1.98	3.58	1.663	1.183	1.592	2.703	2.838	3.058	3.158	3.983	3.073	3.473	0.577	2.292	0.349	2.924	2.754	3.668	3.602	15.106	8.033	8.54	7.859	14.787	5.155	16.452	6.91	13.225	9.598	2.646	7.232	16.054	7.379	7.565	14.57	13.636	11.393	18.753	9.185	7.148	14.43	6.914	10.514	10.251	4.039	11.968	9.024
318.25	3.086	2.683	2.259	1.066	1.157	2.1	1.46	3.044	3.526	3.551	3.026	4.168	1.845	3.257	0.551	3.278	0.619	3.276	2.186	3.828	2.419	13.131	8.393	9.528	8.033	14.887	5.157	15.877	7.251	13.695	8.85	1.887	6.786	16.171	7.143	7.501	15.231	13.897	11.939	18.785	9.063	7.383	14.413	6.901	10.362	11.735	5.977	12.009	9.866
318.63	2.356	3.039	0.37	2.096	1.18	1.147	1.644	2.802	3.3	4.295	2.905	3.929	3.729	3.18	1.73	3.773	0.644	2.983	2.002	3.665	4.429	14.269	7.966	8.963	7.074	12.843	4.246	16.212	6.699	13.217	9.373	2.034	6.841	16.22	7.166	7.342	15.047	13.686	11.496	18.477	9.252	7.178	14.468	6.499	10.159	9.474	5.341	11.845	8.592
319	2.672	4.223	1.323	1.303	0.955	1.883	0.702	1.899	3.458	2.432	2.751	3.663	3.293	3.864	1.433	3.616	0.658	3.947	3	4.666	3.723	13.845	7.496	8.223	5.25	13.576	5.378	16.81	7.034	14.69	8.477	2.108	5.885	16.13	7.358	7.285	15.123	13.578	11.679	18.817	9.114	7.133	14.256	6.581	10.37	10.599	5.806	12.122	9.805
319.38	4.293	3.632	1.764	2.883	1.504	1.168	1.989	2.774	2.907	1.722	3.448	2.143	3	2.886	1.541	2.085	1.108	3.222	2.063	4.209	3.224	14.793	8.624	9.389	6.645	14.178	5.808	17.106	7.53	13.722	8.135	2.156	6.382	16.304	7.217	7.32	14.965	13.509	11.367	18.812	9.218	7.334	14.328	6.822	10.585	10.755	5.766	12.353	9.718
319.76	3.463	2.96	1.39	1.846	1.017	0.862	0.82	1.907	1.663	1.974	2.574	3.772	3.419	3.705	1.125	3.306	2.737	4.736	3.914	5.499	4.162	14.254	8.503	9.72	6.655	13.424	5.088	17.019	7.688	14.408	9.321	3.083	7.139	16.097	7.167	6.946	14.907	13.267	11.296	18.812	9.106	7.252	14.461	6.692	10.327	10.51	5.589	11.558	8.733
320.14	3.291	3.649	2.783	3.83	0.661	-0.037	1.956	2.446	4.37	3.486	2.791	4.244	2.605	3.103	0.897	3.364	0.889	2.913	2.1	3.731	3.521	13.434	7.277	8.37	6.297	13.577	5.207	17.009	6.458	13.09	9.589	1.466	6.081	15.841	6.849	7.103	15.002	13.399	11.402	18.762	8.812	7.118	14.593	6.505	10.339	9.923	4.722	11.655	10.66
320.51	2.974	4.255	2.391	2.493	0.762	1.362	1.45	2.497	2.117	3.085	2.399	4.003	2.464	4.318	1.1	3.62	1.03	3.42	1.034	3.698	2.919	14.747	8.984	8.379	7.584	14.66	5.776	16.08	7.462	14.033	9.247	1.506	5.963	16.281	7.448	7.539	15.192	13.337	11.296	18.942	8.858	7.223	14.49	6.513	10.257	9.996	3.838	10.63	9.852
320.89	0.505	2.198	0.458	-0.023	2.069	2.17	2.412	3.569	3.59	3.856	3.051	2.867	3.479	2.63	1.798	3.504	1.165	3.709	2.188	4.579	4.18	15.11	7.797	8.661	8.162	15.046	6.437	17.184	6.931	12.804	8.663	1.811	5.817	16.507	7.122	7.238	15.308	13.269	11.514	19.018	8.976	7.13	14.327	6.714	10.297	9.331	3.764	10.669	9.025
321.27	2.943	3.263	2.211	3.382	0.765	1.131	0.86	3.404	2.291	2.377	2.491	2.81	3.189	2.428	1.369	3.602	0.977	3.648	1.474	4.359	4.787	16.204	8.444	9.348	7.424	13.428	6.329	17.112	7.553	14.169	8.941	1.888	6.512	16.479	7.128	7.13	15.168	13.236	11.267	19.188	9.022	7.052	14.314	6.417	10.008	11.061	5.12	11.494	8.663
321.64	2.57	4.258	2.486	1.872	1.07	1.839	1.961	3.445	1.59	2.753	2.942	2.691	3.899	2.811	1.536	2.753	0.778	3.444	2.985	3.746	3.2	13.892	6.805	7.627	6.834	14.915	5.607	16.313	6.674	13.766	9.664	1.503	5.535	16.568	7.128	7.455	15.234	13.393	11.132	18.964	9.021	7.123	14.561	6.135	10.24	9.36	5.344	11.685	8.608
322.02	3.853	4.313	3.17	1.877	2.353	2.211	2.15	3.508	3.973	3.409	5.023	3.787	3.279	2.571	1.744	2.457	1.025	3.784	2.216	5.572	3.484	15.11	6.955	8.161	7.138	14.142	5.694	17.034	7.906	14.611	9.752	2.898	7.53	16.133	7.002	6.881	15.012	13.065	10.939	19.361	9.017	7.174	14.669	6.417	10.047	10.301	5.312	11.174	8.646
322.4	2.573	3.723	1.867	1.721	-0.007	1.029	0.498	2.565	2.696	2.238	3.288	2.166	3.403	3.545	1.229	2.55	0.329	3.046	1.033	3.433	4.274	14.769	10.214	10.368	7.244	14.415	6.311	17.668	7.659	14.204	8.368	2.497	6.93	16.303	6.944	7.21	15.233	13.106	10.948	19.257	8.899	7.454	14.808	6.407	10.235	10.463	5.041	11.79	9.281
322.77	3.664	4.902	3.08	2.342	1.074	1.952	0.819	2.152	2.401	1.756	2.445	2.702	3.885	2.998	1.393	2.756	0.345	3.278	2.1	2.761	3.5	13.941	8.738	9.186	7.748	14.899	6.069	16.774	7.252	13.657	8.442	2.502	6.377	16.707	6.991	7.247	15.258	13.118	10.987	19.216	8.648	7.12	14.52	6.223	9.982	9.443	5.578	11.505	9
323.15	4.274	4.005	2.792	2.496	1.976	2.448	2.965	4.016	3.085	3.743	3.51	4.034	2.351	3.591	0.82	2.315	0.789	2.543	2.108	3.403	4.027	14.314	9.499	9.671	7.316	14.73	4.821	16.99	6.699	12.865	9.167	1.716	6.619	16.644	6.713	7.05	15.078	12.809	10.997	19.53	8.818	7.325	14.496	6.179	10.075	10.499	4.406	10.704	9.292
323.52	4.493	5.197	4.277	2.778	1.727	2.666	1.179	2.8	2.076	3.217	2.958	3.24	3.393	2.97	1.623	2.993	-0.514	2.409	0.848	2.895	5.184	15.72	8.925	9.479	6.918	14.306	5.332	17.372	7.026	13.518	8.895	1.507	6.771	16.536	6.557	7.158	15.123	12.647	10.592	19.453	9.014	7.112	14.553	6.116	9.695	10.617	6.394	12.523	9.141
323.9	4.013	5.264	2.301	2.935	0.32	1.041	1.025	3.388	2.542	3.033	3.192	3.886	2.218	2.68	0.414	2.726	0.906	3.306	2.107	4.247	5.141	15.881	7.222	8.091	7.331	14.895	6.206	17.569	7.516	14.416	9.133	2.299	6.74	16.668	6.87	7.223	15.279	12.701	10.649	19.669	9.088	7.08	14.774	6.539	10.187	9.883	4.75	11.828	7.808
324.28	2.568	3.232	1.645	1.901	1.438	2.179	2.162	2.741	1.631	2.878	2.235	2.346	3.019	3.088	1.156	1.854	1.566	4.249	3.046	5.549	2.605	13.707	7.218	9.422	7.147	13.055	5.84	18.186	8.108	13.608	9.368	2.121	5.212	16.726	6.962	7.012	15.278	12.668	10.535	19.438	9.157	7.135	14.633	6.2	9.803	12.053	6.844	10.999	9.179
324.65	1.991	4.517	1.396	1.786	0.754	1.263	0.935	2.186	0.99	1.807	2.929	2.353	3.267	2.871	0.488	2.185	1.502	3.507	1.287	3.828	4.066	13.891	9.157	9.868	7.218	14.508	6.463	18.308	8.186	14.794	10.014	2.781	7.05	16.825	6.941	7.258	15.308	12.76	10.711	19.465	8.918	7.131	14.718	6.049	9.8	9.471	5.604	11.943	9.085
325.03	1.901	3.477	2.232	1.758	0.316	2.27	1.336	1.757	2.464	3.056	2.69	2.498	4.994	3.248	2.212	3.661	0.253	3.608	2.035	3.339	4.177	14.153	7.57	9.131	7.303	14.672	6.046	17.452	6.799	14.487	10.561	3.186	7.352	16.966	6.949	6.983	15.431	12.485	10.648	19.946	8.886	7.088	14.678	6.213	9.88	9.874	6.077	11.453	8.864
325.41	4.224	3.92	2.98	2.768	1.163	1.698	2.233	3.237	3.626	2.313	2.9	4.56	3.316	3.354	1.269	4.041	0.767	2.363	1.412	3.672	3.714	14.88	9.464	9.515	7.882	15.543	7.121	18.293	8.022	14.065	10.977	2.446	7.544	16.855	6.68	7.021	15.309	12.662	11.04	19.793	8.848	7.275	14.467	5.96	9.659	9.932	4.242	10.163	8.241
325.78	3.258	2.517	2.488	1.849	0.327	1.573	1.606	2.163	2.915	1.885	2.589	2.368	2.303	4.482	1.131	2.845	0.534	4.242	2.655	4.961	5.039	16.694	8.603	9.435	6.697	13.353	5.246	17.273	7.552	14.643	9.279	1.686	6.089	16.906	6.688	7.226	15.343	12.441	10.451	19.774	8.698	7.115	14.597	6.112	9.78	10.67	5.542	11.117	8.245
326.16	3.966	3.364	1.544	2.287	0.216	1.581	1.41	1.336	2.695	2.707	2.163	2.409	3.897	3.77	1.88	3.546	1.547	3.34	1.205	4.735	4.002	14.808	8.303	8.603	6.264	14.53	5.847	17.585	6.829	13.632	10.021	2.052	8.214	16.894	6.516	7.253	15.044	12.162	10.437	19.917	9.098	7.27	14.93	6.126	10.023	9.59	4.405	9.871	8.738
326.53	4.615	2.44	0.84	2.64	0.178	1.091	0.821	2.367	2.979	3.426	3.386	4.053	2.993	3.154	2.422	3.653	0.773	4.281	2.041	4.447	3.8	15.227	8.876	9.71	8.024	13.943	4.873	16.337	7.871	13.523	9.818	2.095	6.67	17.249	6.683	7.23	15.218	12.198	10.175	20.056	9.063	7.367	14.962	6.233	10.013	10.014	5.625	10.92	8.422
326.91	2.952	4.197	1.524	2.046	0.406	1.135	0.979	2.337	1.864	1.744	3.192	1.921	1.61	2.189	0.017	2.63	0.663	3.224	2.29	3.14	3.774	14.969	8.987	8.084	7.161	14.316	4.891	16.621	7.075	13.145	9.56	2.111	6.586	16.837	6.583	6.709	15.328	12.247	10.631	20.268	8.84	7.374	14.399	5.725	9.669	9.655	4.872	9.493	7.882
327.29	4.942	4.766	3.759	3.28	1.574	2.144	1.546	3.109	2.829	2.652	3.335	1.879	2.74	2.896	1.347	1.873	1.854	4.778	1.864	4.935	3.474	14.837	8.489	8.776	7.62	14.222	5.31	16.587	7.416	13.885	9.966	2.34	7.892	17.402	6.426	7.125	15.722	12.231	10.522	19.952	8.762	6.739	14.424	5.642	9.409	9.565	5.744	10.387	8.223
327.66	4.114	4.038	2.676	2.728	1.253	1.99	1.084	2.392	2.995	2.598	2.365	3.334	2.197	2.174	0.735	1.978	1.655	3.355	1.96	3.544	4.886	15.694	8.604	10.388	7.909	14.439	5.988	16.776	7.54	14.424	9.065	0.888	6.12	17.149	6.593	7.075	15.411	12.274	10.313	20.135	8.749	7.21	14.887	6.164	9.477	9.568	5.752	10.621	8.024
328.04	3.833	2.233	2.233	0.842	1.133	3.146	2.096	2.611	2.655	2.462	2.554	3.205	2.698	2.784	0.975	2.515	0.686	4.502	1.729	3.872	4.187	14.511	9.156	9.147	7.37	14.987	5.703	17.616	6.877	13.781	9.813	2.169	7.274	16.952	6.396	7.103	15.569	12.04	10.372	20.339	8.913	7.213	14.918	5.843	9.829	9.819	5.638	10.491	8.87
328.41	2.684	2.73	1.571	0.58	1.545	2.46	1.426	3.366	2.516	2.32	2.815	3.314	2.464	3.149	0.868	2.709	0.913	3.793	2.212	3.519	3.686	15.162	9.633	10.189	7.243	14.412	5.192	15.976	6.864	13.844	9.129	2.778	6.828	17.144	6.431	7.233	15.396	12.197	10.235	20.282	8.747	7.114	14.826	5.777	9.517	9.22	5.068	10.168	8.158
328.79	3.476	3.275	3.654	1.935	1.273	1.728	2.575	3.009	3.072	2.677	1.654	3.049	3.332	2.499	2.163	3.025	0.463	3.577	1.39	4.602	4.338	15.372	9.187	10.141	7.086	13.72	4.761	16.892	7.039	13.543	10.244	3.462	7.265	17.289	6.524	7.08	15.511	11.814	9.83	20.698	8.876	7.377	14.697	5.829	9.524	9.835	5.486	11.25	8.087
329.17	1.648	3.236	1.545	2.093	0.479	2.054	0.863	2.648	2.804	1.679	2.968	3.53	2.466	3.015	1.274	2.721	1.832	4.406	1.996	5.345	4.256	15.131	9.954	9.694	7.441	15.28	6.349	17.778	6.906	13.957	9.807	1.922	6.636	17.349	6.468	6.969	15.235	11.583	10.172	20.445	8.811	7.012	14.737	5.7	9.557	9.806	4.739	10.515	8.346
329.54	2.511	2.807	0.655	1.485	1.635	2.538	1.362	4.02	3.425	3.81	4.006	3.51	3.016	2.788	1.192	3.286	1.43	4.277	1.91	4.62	3.692	14.91	8.69	8.737	7.203	14.959	5.214	17.214	7.209	14.114	10.161	2.101	6.027	17.328	6.556	6.889	15.385	11.846	10.198	20.445	8.64	7.397	15.087	6.015	9.602	9.318	5.38	10.031	8.362
329.92	1.955	3.218	0.932	1.721	1.725	2.043	1.53	2.95	2.761	3.612	3.028	2.619	3.111	2.857	1.461	3.864	1.107	4.179	0.902	4.627	3.585	14.683	8.368	8.563	7.107	14.32	5.446	17.43	7.382	14.028	11.07	3.751	6.765	17.401	6.454	7.013	15.259	11.722	9.948	20.498	8.547	7.256	14.886	5.829	9.574	9.3	4.327	8.947	6.513
330.29	3.585	4.927	3.664	3.186	1.556	2.05	1.935	2.677	2.274	2.625	2.555	2.348	2.109	2.083	1.663	2.005	1.491	4.293	2.225	4.962	3.07	14.643	9.339	9.387	6.624	14.663	5.396	16.859	6.354	13.803	9.853	1.555	5.575	17.735	6.49	7.192	15.447	11.61	9.989	20.35	8.613	6.983	14.873	5.712	9.322	10.512	5.645	10.615	8.263
330.67	3.863	4.445	2.938	1.918	0.902	1.773	1.238	2.602	3.916	4.93	4.61	4.623	2.639	2.708	1.016	2.861	1.146	3.578	1.64	4.113	3.134	15.051	8.945	8.974	7.538	15.69	4.744	16.127	7.134	13.685	9.286	2.186	6.499	17.471	6.292	6.938	15.534	11.621	9.962	20.449	8.469	6.889	14.748	5.675	9.283	8.727	3.797	9.3	6.855
331.04	4.763	5.167	3.519	1.919	0.799	2.619	2.966	3.323	2.324	2.009	2.36	3.045	3.407	2.974	1.85	3.012	2.049	4.931	2.764	4.207	4.059	15.632	8.692	8.921	8.17	14.369	5.942	16.623	7.795	14.899	9.009	1.708	6.998	17.955	6.422	7.183	15.286	11.489	10.092	20.617	8.702	6.842	14.673	5.578	9.287	9.268	4.997	9.564	8.682
331.42	2.416	3.089	0.949	1.897	1.342	1.32	2.052	2.424	3.884	4.12	3.578	3.573	3.742	3.178	2.479	3.86	0.915	4.452	1.39	3.239	4.764	15.525	7.359	9.226	7.601	15.032	6.07	18.185	7.9	14.906	9.776	3.411	6.993	17.47	6.161	6.853	15.418	11.627	9.648	21.111	8.775	7.357	14.759	5.34	9.312	8.929	4.271	10.253	7.956
331.79	2.283	2.965	2.146	1.406	1.724	2.038	1.504	2.325	3.369	3.189	3.57	3.078	3.125	2.549	1.758	2.775	0.121	2.979	0.834	3.333	5.148	15.512	8.162	10.512	7.629	14.927	6.761	16.789	6.689	13.649	9.063	2.48	6.789	17.65	6.225	6.648	15.924	11.834	10.111	20.986	8.389	7.073	14.986	5.517	9.33	9.084	4.682	8.561	8.096
332.17	3.079	3.884	1.641	2.244	-0.365	2.413	1.674	2.462	1.449	2.084	2.703	2.73	2.942	3.513	0.778	2.828	0.265	3.191	2.211	3.866	3.556	15.711	8.807	9.77	7.293	14.631	4.804	18.112	7.524	15.318	9.941	1.978	6.522	17.567	6.153	6.774	15.811	11.574	9.919	20.806	8.417	6.988	15.159	5.658	9.218	9.901	5.808	10.747	8.434
332.55	2.961	3.606	1.088	1.347	0.974	2.024	0.745	2.582	2.379	3.662	2.628	2.297	3.385	3.78	2.91	2.155	2.059	4.33	2.677	5.037	4.97	16.076	9.468	9.324	7.851	15.788	5.355	16.292	6.978	14.603	9.388	1.788	6.481	18.05	6.175	7.04	15.592	11.516	9.745	20.829	8.507	7.043	14.895	5.355	9.185	9.122	4.166	9.635	7.07
332.92	2.833	4.162	1.348	1.323	0.625	1.703	1.596	2.821	2.745	3.338	2.429	3.796	3.953	3.604	2.041	3.146	0.096	1.882	0.822	3.648	3.285	15.966	8.826	8.343	8.48	14.837	6.082	17.484	7.119	13.919	10.62	3.469	7.353	17.929	6.281	6.919	15.798	11.222	9.866	20.988	8.286	7.035	15.289	5.861	9.447	9.594	4.629	9.055	7.561
333.3	3.694	3.292	2.477	2.674	1.862	2.279	1.162	2.842	2.424	1.987	2.326	2.161	4.284	4.297	2.544	3.307	0.727	3.135	2.171	3.457	3.068	16.125	10.298	10.535	6.573	15.523	5.051	16.106	6.867	14.69	9.843	1.864	7.11	17.908	5.969	7.011	15.275	11.209	9.684	21.05	8.528	7.137	14.959	5.493	9.435	8.249	4.075	8.586	6.463
333.67	3.431	4.026	1.648	1.785	-0.395	0.262	1.319	1.792	2.418	2.578	2.175	3.233	2.356	4.128	1.917	3.525	1.61	3.873	2.276	4.118	3.169	15.122	7.885	9.48	7.605	14.543	5.995	18.028	6.771	13.681	9.764	1.716	7.123	17.784	5.817	6.854	15.511	11.162	9.772	21.012	8.374	6.873	15.067	5.6	9.386	9.652	4.614	9.178	7.596
334.05	2.828	3.344	1.543	0.654	2.483	2.377	2.51	2.818	2.865	3.04	2.149	2.909	3.037	4.175	2.003	3.94	0.458	3.387	2.406	3.492	3.29	14.63	8.377	8.078	7.406	14.942	6.48	17.066	7.114	14.059	10.666	2.332	6.905	18.063	6.063	7.038	15.435	10.912	9.357	20.856	8.419	6.846	14.756	5.389	9.104	9.084	4.222	9.988	7.564
334.42	4.226	3.93	2.422	2.625	0.314	0.888	1.443	1.767	4.371	5.095	4.224	4.145	2.983	3.817	2.737	3.125	2.121	4.18	1.957	4.418	3.772	15.472	9.173	10.348	7.497	15.123	5.461	17.503	7.56	14.488	10.338	2.334	7.107	18.025	6.252	6.837	15.761	11.116	9.418	20.707	8.11	6.776	15.057	5.601	9.377	9.673	4.117	10.349	7.516
334.8	2.68	5.043	2.805	1.936	2.287	2.289	1.603	3.487	3.17	3.467	3.378	3.49	3.027	3.06	1.497	3.919	-0.082	3.129	1.526	3.226	3.48	14.87	8.173	9.645	7.395	14.941	5.808	17.555	6.343	14.449	9.252	2.49	6.311	18.157	5.687	6.691	15.686	10.807	9.58	21.148	8.481	6.724	15.008	5.28	9.112	8.64	3.273	8.855	6.177
335.17	4.639	4.715	1.349	3.107	1.522	1.796	1.393	2.85	3.052	2.421	2.666	3.013	2.44	2.928	1.045	3.55	0.706	3.443	1.367	4.059	2.709	15.413	8.151	8.297	6.723	14.73	5.448	17.14	7.35	14.949	10.551	2.731	7	18.258	6.322	6.989	15.585	10.644	9.282	21.076	8.243	6.639	14.904	5.16	9.028	9.182	4.714	10.103	7.054
335.55	3.432	5.26	2.382	3.595	0.514	2.101	1.849	3.014	2.953	2.429	3.388	3.696	3.708	3.805	2.451	3.435	-0.071	1.835	2.212	3.542	3.86	15.033	8.287	8.758	7.548	14.23	4.95	17.474	7.222	15.157	10.763	2.321	7.31	18.441	6.265	7.039	15.879	10.936	9.733	21.361	7.995	7.108	14.847	5.249	9.396	9.151	3.946	9.79	6.884
335.92	3.529	5.044	1.907	1.536	1.578	2.256	2.105	3.178	2.997	3.423	3.306	3.277	2.874	3.737	1.58	3.043	0.651	3.679	2.171	3.363	3.025	14.142	8.747	9.79	6.718	14.879	6.397	17.849	7.438	14.309	9.802	1.637	6.378	18.366	5.833	7.066	15.827	11.015	9.569	21.351	8.343	6.883	15.013	5.396	9.214	9.785	4.113	8.974	7.316
336.3	1.848	2.991	1.785	1.898	0.546	2.556	1.414	3.261	2.322	2.389	2.459	2.121	3.717	2.974	0.715	2.542	0.008	3.488	1.101	3.689	3.071	15.668	8.953	8.596	6.375	15.008	5.338	17.601	7.369	15.523	9.465	2.263	5.528	18.554	6.18	7.195	15.699	10.869	9.507	21.152	8.077	6.93	14.94	5.073	8.843	9.514	5.17	9.887	7.782
336.67	2.693	3.768	2.467	1.668	1.581	2.667	3.577	2.155	3.525	2.819	2.373	3.559	3.63	2.831	1.061	2.921	0.453	3.869	1.576	4.045	3.974	15.959	8.781	10.17	6.821	14.835	5.495	17.831	6.997	15.028	9.897	2.6	7.368	18.259	5.996	7.005	15.911	10.749	9.709	21.274	8.324	7.06	15.217	5.476	9.225	8.413	3.341	9.298	6.97
337.05	3.844	4.265	1.185	1.619	0.894	2.588	1.317	2.554	3.593	2.742	3.53	3.982	3.585	4.055	1.477	2.756	1.928	3.995	1.914	3.982	3.373	14.91	9.048	9.91	7.103	14.804	4.257	16.233	6.854	14.384	9.613	2.141	7.547	18.446	5.639	6.858	15.634	10.715	9.563	21.363	8.183	7.014	15.154	5.176	9.246	9.959	4.996	9.642	7.67
337.42	3.947	3.55	3.28	1.877	0.914	1.212	0.74	2.719	3.052	3.58	3.454	3.354	4.437	2.517	1.453	2.86	0.747	2.911	1.693	2.72	4.074	16.099	9.426	10.014	6.28	14.767	5.318	17.631	7.066	14.748	10.054	3.519	7.094	18.257	5.776	7.018	15.904	10.653	9.514	21.469	8.079	6.983	15.272	5.304	9.165	10.533	4.474	8.758	7.65
337.8	3.515	4.574	3.022	3.072	0.557	2.354	1.476	1.919	3.369	3.164	3.488	3.819	2.912	3.283	0.689	3.296	0.868	3.933	2.216	3.916	3.376	15.305	8.18	8.505	6.456	14.765	4.531	17.38	8.321	15.634	10.069	2.168	6.276	18.647	5.93	7.06	15.721	10.693	9.509	21.286	7.918	6.842	15.123	5.055	8.983	9.615	5.198	8.973	7.769
338.17	3.763	5.145	2.971	1.969	1.956	3.334	2.814	3.116	2.45	3.115	2.442	3.064	2.207	2.568	1.143	2.746	0.799	4.039	1.863	4.292	3.326	16.633	9.202	9.719	6.031	14.754	4.955	16.967	6.86	14.588	9.64	1.679	6.222	18.545	5.855	6.913	16.022	10.601	9.6	21.337	8.027	6.797	15.085	5.072	9.024	8.288	3.71	8.352	6.277
338.54	2.855	4.996	2.381	0.825	0.359	2.518	1.535	2.523	3.151	2.345	2.637	2.987	3.16	2.159	1.092	1.867	1.593	4.65	2.071	3.633	3.562	14.823	9.457	10.088	7.301	14.617	6.649	17.578	6.765	14.372	9.796	3.003	6.438	18.543	5.841	7.14	16.271	10.327	9.543	21.731	8.204	6.995	15.513	5.368	9.069	7.929	3.23	8.678	5.806
338.92	3.424	3.872	2.469	2.279	1.078	2.455	2.126	2.894	3.769	4.11	3.849	3.446	2.411	2.585	0.967	2.168	0.846	3.407	1.743	5.251	2.372	14.942	9.455	9.194	5.583	14.584	4.945	17.133	7.011	14.549	9.38	2.552	6.489	18.549	5.762	6.977	16.176	10.425	9.464	21.681	8.003	6.901	15.414	5.352	9.252	9.726	4.129	8.79	6.775
339.29	2.631	3.823	2.481	1.198	1.567	2.527	0.926	3.114	3.665	3.012	3.5	2.592	2.825	3.32	1.658	3.387	1.254	3.815	1.721	4.213	3.111	15.975	9.098	9.927	7.464	15.474	5.773	17.519	6.38	14.927	9.964	2.708	7.027	18.742	5.695	7.019	15.911	10.376	9.342	21.629	8.309	7.155	15.156	5.195	8.926	9.585	3.835	8.157	6.984
339.67	3.945	3.182	2.68	2.408	0.761	2.361	1.962	2.956	3.285	2.941	2.842	4.17	3.703	3.868	1.722	3.353	2.178	3.576	2.952	4.483	5.081	16.022	9.149	9.151	6.688	15.866	5.163	17.231	7.23	14.765	10.24	1.588	6.303	18.56	5.789	7.134	16.025	10.375	9.16	21.463	8.09	6.902	14.937	5.104	8.941	9.25	3.898	8.765	8.118
340.04	3.359	3.689	2.326	1.882	1.504	2.717	1.895	3.401	2.801	1.403	2.564	2.125	2.799	3.163	2.442	2.784	0.921	4.096	1.957	3.402	3.581	15.271	9.403	9.818	5.771	14.585	5.644	17.433	7.104	14.635	10.022	2.409	7.316	18.788	5.794	7.001	16.17	10.258	9.37	21.534	7.876	6.888	15.183	5.061	8.869	9.009	4.557	8.059	5.665
340.42	2.677	3.509	1.542	1.846	1.655	2.828	2.486	2.638	3.922	3.077	2.591	3.277	3.196	2.098	1.204	2.638	0.292	4.375	2.171	4.181	2.926	15.795	8.145	9.476	7.211	15.031	5.228	17.11	6.806	15.006	10.558	2.175	7.038	18.982	5.59	6.988	15.704	10.055	8.787	21.651	7.987	6.927	14.969	5.097	9.046	9.21	4.111	7.916	6.924
340.79	3.821	4.833	2.034	3.117	1.331	2.615	1.536	2.749	3.339	3.728	2.577	3.243	2.631	3.177	1.643	3.126	1.448	4.747	3.035	4.495	4.18	16.262	8.898	10.602	6.379	15.018	5.083	17.675	7.307	15.122	10.331	3.177	6.891	18.576	5.606	7.009	16.179	10.08	9.204	21.68	7.771	6.628	15.179	4.978	8.89	9.869	5.083	9.109	5.976
341.17	3.487	4.045	1.987	1.721	0.512	1.744	1.914	2.355	3.569	3.687	3.473	3.938	3.034	3.23	0.814	3.186	0.301	2.868	0.695	3.305	3.949	16.095	8.919	9.791	6.93	15.375	5.231	16.886	6.397	14.7	9.792	2.954	7.245	18.86	5.65	6.909	16.21	10.279	9.042	21.68	8.033	6.917	15.285	5.209	8.922	8.24	4.718	9.558	6.862
341.54	3.13	4.281	1.957	1.369	1.178	1.783	1.621	2.586	2.372	2.615	2.555	2.28	3.385	2.811	1.095	2.891	1.612	4.435	1.994	4.079	2.926	14.813	9.943	9.629	7.357	15.937	4.907	17.428	6.307	15.423	9.573	2.334	6.788	19.119	5.451	6.837	16.224	9.99	9.078	21.807	7.795	6.868	15.407	5.112	8.971	8.402	3.886	7.977	5.468
341.91	3.153	3.651	2.485	1.969	0.719	1.425	1.291	2.117	3.568	2.947	3.514	3.391	3.283	3.671	1.9	3.136	0.868	3.79	1.792	4.402	3.565	15.438	9.221	8.918	6.756	14.679	5.117	18.069	6.772	14.752	9.685	2.053	5.975	18.896	5.447	7.121	15.907	10	9.06	21.871	8.083	6.876	15.17	5.071	9.042	9.146	5.393	9.365	6.833
342.29	4.461	5.486	4.308	3.003	1.321	2.208	2.116	3.068	4.906	4.237	4.372	3.871	2.892	3.209	0.95	2.668	1.173	4.282	2.046	4.193	4.171	15.514	8.948	9.24	7.221	15.966	4.56	18.492	7.145	15.504	10.727	2.16	6.695	19.008	5.547	7.049	16.305	9.813	9.149	21.963	7.79	6.967	15.243	5.246	9.031	9.667	3.686	8.295	6.577
342.66	3.002	2.752	1.429	2.454	2.118	2.47	1.11	2.94	3.707	4.36	2.581	3.178	4.054	2.976	2.563	4.311	-0.259	4.113	1.572	4.19	3.978	16.75	9.5	10.3	6.933	15.365	5.726	17.885	6.504	14.212	10.803	3.45	7.278	19.077	5.117	6.768	16.239	9.883	9.214	22.114	8.103	7.142	15.208	4.99	8.636	8.673	3.788	8.357	6.03
343.04	2.487	3.546	1.89	2.448	1.828	2.558	1.907	3.02	4.129	3.852	3.111	4.506	2.733	3.897	1.842	2.326	-0.581	3.418	2.249	3.817	3.664	15.418	9.09	9.783	7.207	15.371	4.587	17.452	6.553	15.737	10.98	2.553	7.073	19.231	5.458	6.978	16	9.76	9.084	22.224	8	6.836	15.436	5.35	9.149	9.336	4.46	9.012	6.243
343.41	3.622	4.777	2.102	2.51	0.522	1.436	0.766	1.277	3.248	2.978	3.24	3.341	4.216	3.261	1.674	3.105	1.795	4.859	3.161	4.916	4.227	16.85	9.738	10.08	7.613	14.915	6.336	17.769	6.183	15.22	9.256	1.967	5.974	19.298	5.534	7.165	16.228	9.789	9.149	22.26	8.155	6.96	15.401	5.027	8.706	10.367	5.504	8.207	7.162
343.79	4.083	4.55	2.41	2.693	1.231	2.098	1.204	2.628	3.153	3.297	2.898	3.676	3.497	2.691	1.505	2.882	-0.095	3.461	1.467	3.96	4.573	16.252	9.219	9.909	6.999	16.281	6.372	18.899	6.928	14.7	9.817	2.089	6.551	19.431	5.596	7.007	16.322	9.681	8.907	22.542	7.945	6.67	15.314	5.023	8.982	9.18	4.56	8.481	5.187
344.16	3.802	5.716	3.132	2.81	1.429	1.793	2.104	2.664	2.962	2.632	3.493	3.045	2.997	2.87	1.316	2.674	0.829	4.83	2.688	4.506	4.359	16.709	9.252	9.937	6.741	15.374	5.667	18.146	7.392	15.512	10.569	1.982	6.518	19.576	5.893	7.482	16.597	9.692	8.98	22.089	7.668	6.937	15.462	4.857	8.801	9.659	4.703	8.063	6.049
344.53	2.36	4.613	2.227	2.218	1.423	3.014	2.032	3.156	2.596	3.165	2.761	3.026	3.38	3.025	1.617	2.71	0.701	3.581	0.815	4.637	3.969	16.805	9.55	10.394	6.665	14.992	5.419	17.865	6.708	15.458	10.355	2.663	7.293	19.479	5.474	7.161	16.455	9.772	8.859	22.182	7.764	6.807	15.224	4.733	8.734	9.024	3.585	8.028	7.167
344.91	3.228	4.125	3.049	2.218	1.034	1.308	1.729	1.842	3.225	3.094	3.582	2.816	2.923	3.587	1.896	3.079	1.259	4.393	2.407	4.544	4.713	16.977	9.428	10.447	6.208	15.145	5.71	18.619	6.743	15.401	9.751	2.054	6.783	19.471	5.366	7.051	16.32	9.68	8.893	22.393	8.192	6.777	15.174	4.952	8.796	8.646	4.536	8.526	6.479
345.28	3.32	4.605	3.195	2.571	1.472	2.724	1.743	2.915	2.861	2.657	2.503	3.46	3.216	3.429	2.115	3.091	0.776	3.173	1.943	4.068	3.712	16.28	8.973	10.059	7.297	16.245	4.942	17.833	7.157	15.466	9.668	2.145	6.114	19.652	5.295	7.056	16.327	9.546	9.011	22.416	8.033	6.917	15.363	4.717	8.787	9.72	5.21	9.677	6.478
345.65	2.577	4.326	2.206	2.244	1.504	2.628	2.493	3.47	3.537	2.491	2.55	2.582	2.956	3.67	1.787	3.09	1.84	5.167	2.144	4.619	3.596	15.914	9.019	10.318	6.418	14.575	5.81	18.128	7.366	15.463	10.256	2.481	6.913	19.392	5.023	6.993	16.437	9.592	8.871	22.632	7.741	6.698	15.257	4.828	8.576	9.367	4.332	8.17	5.732
346.03	3.937	5.054	2.334	1.917	0.803	0.926	1.812	2.172	2.449	2.008	2.6	2.354	3.134	4.597	1.047	3.122	1.452	3.968	1.814	4.02	3.557	15.25	9.42	9.379	6.156	15.414	4.92	17.975	6.618	15.569	10.1	3.227	6.769	19.49	5.57	6.827	16.408	9.64	8.855	22.63	7.64	6.763	15.191	4.681	8.806	10.184	5.544	8.342	8.016
346.4	3.074	4.807	2.507	3.295	1.718	2.062	3.048	3.346	3.398	2.163	1.788	2.332	3.568	4.269	1.174	3.4	1.003	4.349	1.904	4.488	4.108	16.61	9.358	10.449	6.336	15.942	5.63	18.296	7.277	15.649	9.586	2.234	6.484	19.524	5.465	7.021	16.674	9.561	8.975	22.438	7.765	6.649	15.318	4.654	8.545	9.424	4.207	7.843	6.247
346.78	3.019	5.059	1.937	2.455	0.487	2.478	1.497	3.385	2.852	3.155	3.681	3.656	3.55	3.945	0.854	3.455	1.289	5.048	2.737	5.527	4.048	15.95	8.751	9.324	6.926	15.206	5.605	18.308	6.988	15.424	9.688	2.455	5.996	19.588	5.168	7.007	16.635	9.499	8.581	22.741	7.653	6.854	15.3	4.711	8.746	9.597	4.575	8.198	5.909
347.15	3.571	3.813	1.919	1.432	0.126	2.105	1.777	2.498	3.316	3.449	2.626	3.795	3.823	4.226	1.711	3.662	0.419	3.97	1.569	2.966	3.65	16.454	9.098	9.768	6.553	15.864	5.548	18.486	7.083	16.059	9.955	2.417	5.935	19.651	5.201	6.951	16.479	9.412	8.754	22.524	7.467	6.683	15.388	4.657	8.507	9.557	4.344	8.319	6.081
347.52	3.57	4.695	2.31	2.258	2.14	2.563	1.496	2.708	2.175	2.65	2.539	2.587	3.915	3.097	1.779	3.223	1.412	4.222	2.719	4.34	4.035	16.884	9.787	11.176	7.542	15.335	4.795	17.559	6.562	15.586	10.431	3.124	7.114	19.6	5.226	7.128	16.619	9.301	8.95	22.67	7.559	6.703	15.388	4.828	8.819	9.618	4.48	8.887	6.157
347.9	2.912	4.842	1.446	1.802	1.415	2.688	1.857	3.133	3.619	2.98	2.222	3.244	3.719	3.315	1.883	3.145	1.746	4.925	1.942	4.982	3.781	17.102	9.747	10.596	6.432	15.023	5.561	17.3	7.178	16.44	9.678	1.785	5.944	19.76	5.203	7.107	16.305	9.112	8.865	22.878	7.59	6.967	15.495	4.751	8.802	9.49	4.444	8.494	6.652
348.27	3.332	4.281	2.712	2.651	0.832	2.406	1.84	3.158	3.498	2.811	2.629	3.13	3.401	3.645	1.779	2.965	1.086	4.683	2.372	4.163	3.403	16.187	8.77	9.714	6.679	15.203	5.444	17.85	6.64	14.859	9.995	2.657	6.264	19.742	5.084	6.876	16.432	9.282	8.822	22.825	7.369	6.588	15.358	4.609	8.679	8.612	4.574	7.805	5.824
348.64	-1.526	4.004	-3.181	2.028	-2.524	-1.496	1.647	-0.621	4.197	3.898	4.186	4.214	4.484	4.335	-1.586	4.402	-3.288	4.664	-2.842	-0.51	0.831	13.122	9.309	10.301	6.476	15.85	5.283	14.745	3.777	15.72	6.326	2.154	6.989	20.617	5.121	7.062	17.338	10.165	9.896	22.165	6.937	6.05	15.111	5.234	8.202	5.65	0.476	4.559	1.712
349.02	2.221	3.872	1.315	2.137	1.256	1.868	1.992	2.731	3.241	2.989	3.232	3.107	3.468	3.351	1.545	3.224	0.495	3.426	1.818	2.339	4.265	16.178	9.257	10.773	6.709	15.621	4.839	17.578	6.072	15.794	9.406	2.429	6.018	19.828	5.189	6.892	16.506	9.043	8.842	22.585	7.479	6.497	15.517	4.945	8.616	9.307	3.844	7.887	6.059
349.39	3.007	3.818	2.252	1.668	1.008	2.548	2.576	3.06	3.319	2.738	3.284	3.457	3.137	3.753	1.91	3.341	0.75	4.437	2.421	4.023	3.945	16.807	9.162	10.132	6.598	15.53	5.691	18.268	6.642	15.236	10.373	2.236	6.604	19.978	5.325	7.107	16.398	9.15	8.545	23.129	7.387	6.702	15.69	4.653	8.708	9.64	4.115	7.535	6.066
349.76	3.085	4.332	3.068	2.468	1.494	2.393	1.463	2.629	3.56	3.634	3.221	3.763	4.538	3.942	2.131	3.391	1.522	4.162	1.422	3.887	3.749	16.613	8.967	9.946	6.225	15.198	5.617	18.442	6.2	15.598	10.528	2.422	6.609	19.945	4.835	6.918	16.802	9.317	8.469	22.979	7.878	6.896	15.353	4.619	8.597	9.438	4.359	8.513	6.423
350.14	2.096	3.598	2.172	1.493	1.126	2.048	1.538	3.418	3.041	2.738	3.273	3.408	3.985	4.951	2.874	4.474	0.28	3.561	1.515	3.909	4.181	16.281	9.694	9.923	6.68	15.757	4.754	17.73	6.591	15.964	10.174	2.22	6.614	20.33	5.001	6.82	16.592	9.149	8.776	23.074	7.658	6.837	15.58	4.786	8.884	8.28	3.158	6.793	4.882
350.51	3.971	5.676	2.669	2.739	1.461	2.38	2.207	3.89	2.74	2.839	1.674	2.36	3.833	4.118	2.263	3.258	1.239	4.717	2.352	4.54	4.357	16.734	10.333	11.549	5.776	15.198	5.489	18.012	6.221	16.049	10.286	2.189	5.819	20.256	5.234	7.263	16.488	8.844	8.657	22.861	7.425	6.584	15.484	4.714	8.667	9.551	3.671	7.052	5.912
350.88	3.845	5.186	3.144	2.172	1.626	1.999	1.351	3.595	3.838	3.504	3.266	4.005	2.908	3.813	1.246	2.355	1.807	5.389	2.779	5.006	3.504	16.504	8.523	10.694	6.551	15.964	5.833	18.822	6.57	16.528	10.376	3.021	6.632	20.235	4.979	6.931	16.695	9.037	8.825	23.122	7.493	6.662	15.656	4.722	8.647	8.583	3.688	7.312	5.669
351.26	3.898	4.26	3.039	2.173	1.29	3.374	1.414	2.371	2.949	2.993	2.321	3.053	3.867	4.484	2.021	3.254	1.077	4.302	1.467	4.028	2.728	16.779	9.532	10.502	6.333	15.369	4.32	18.699	6.791	15.67	10.761	2.499	6.346	20.399	5.086	7.145	16.557	9.086	8.63	23.259	7.597	6.757	15.47	4.39	8.589	9.096	5.05	8.494	5.354
351.63	3.155	4.048	2.382	1.425	2.213	2.278	1.833	3.222	4.128	3.248	3.437	4.001	4.085	4.127	2.071	3.495	1.399	4.321	2.146	4.438	3.093	16.795	8.849	9.792	7.064	16.211	5.69	18.481	6.665	16.201	9.389	2.209	5.869	20.29	5.024	6.965	16.7	8.766	8.525	23.117	7.518	6.615	15.693	4.487	8.398	9.412	3.527	8.251	5.502
352	3.986	4.742	2.234	2.736	1.013	2.37	1.695	3.138	3.903	3.385	3.178	3.035	3.3	3.678	1.861	2.924	1.465	5.229	2.012	3.838	4.28	17.179	9.216	9.795	6.501	16.201	5.743	18.226	6.608	15.699	9.828	2.983	6.796	20.318	4.777	6.773	16.582	8.828	8.585	22.974	7.409	6.631	15.522	4.69	8.55	9.117	4.038	7.618	5.947
352.38	2.767	4.684	2.469	1.787	1.261	2.661	1.988	2.435	3.509	3.305	3.426	3.327	3.42	2.803	1.941	3.002	1.305	4.539	1.634	5.137	3.827	16.443	9.868	9.978	6.068	15.522	4.521	18.178	6.732	15.851	10.142	2.453	6.531	20.388	4.835	6.886	16.51	8.949	8.512	23.157	7.338	6.957	15.651	4.621	8.5	9.132	4.03	7.092	5.368
352.75	2.398	5.407	2.694	2.742	1.678	2.956	2.545	2.853	3.543	3.554	2.963	3.396	3.834	3.961	2.083	3.239	1.313	4.484	1.837	4.652	4.334	16.434	9.367	9.783	5.794	15.791	5.26	18.305	6.749	16.034	10.866	2.737	6.488	20.224	4.757	6.739	16.659	8.718	8.519	23.36	7.483	6.993	15.669	4.498	8.531	9.583	4.098	7.738	5.896
353.12	2.711	4.35	1.509	1.176	0.689	1.904	1.012	2.801	2.29	2.614	2.6	3.133	3.641	3.193	0.902	3.259	0.968	4.296	1.681	3.57	3.782	16.405	10.081	11.131	7.329	15.537	6.055	18.682	6.33	15.9	10.131	2.38	5.581	20.693	5.145	7.209	16.909	9.006	8.654	23.423	7.604	7.029	15.757	4.393	8.48	9.893	4.589	7.761	5.866
353.49	3.087	4.645	2.089	2.551	1.125	2.702	1.428	3.195	3.421	2.741	3.111	2.902	3.182	3.651	1.883	2.96	1.079	5.156	2.147	4.624	4.051	16.915	9.239	10.567	6.717	15.688	5.599	18.472	6.472	15.771	10.456	2.514	6.262	20.468	4.719	6.976	16.783	8.895	8.553	23.466	7.493	6.657	15.643	4.471	8.451	10.477	4.245	8.17	5.739
353.87	3.661	4.897	3.4	2.922	1.629	2.229	1.717	2.687	3.885	3.793	3.546	4.114	3.062	4.177	1.588	3.631	0.246	4.074	1.486	3.587	3.869	16.851	9.378	10.132	6.48	15.468	5.066	18.295	6.76	16.445	9.91	2.605	6.53	20.594	4.793	7.152	16.766	8.402	8.487	23.179	7.431	6.699	15.643	4.399	8.778	9.472	3.726	7.541	4.874
354.24	3.639	4.315	2.443	1.999	1.327	2.121	1.725	2.5	2.356	3.078	2.509	2.188	3.718	4.019	1.514	3.212	1.315	4.794	1.824	3.97	3.16	16.354	8.542	9.405	6.634	15.549	5.4	18.233	6.997	16.167	9.865	1.966	6.28	20.665	4.821	7.171	17.001	8.908	8.601	23.669	7.568	6.766	15.915	4.474	8.596	9.341	4.576	7.795	5.287
354.61	3.496	3.932	2.251	2.427	1.318	3.146	1.568	3.071	2.183	2.506	3.146	3.203	2.848	3.544	2.095	3.11	1.51	5.431	2.466	4.606	4.067	17.341	10.167	10.331	6.523	15.743	5.86	18.976	6.263	16.124	10.263	2.132	6.697	20.545	4.742	6.922	17.125	8.66	8.792	23.342	7.3	6.693	15.818	4.589	8.652	9.835	3.952	7.763	4.964
354.99	3.181	4.477	1.98	2.144	0.196	1.475	1.343	2.014	3.69	2.478	3.419	3.274	3.825	3.758	1.241	2.699	1.444	3.943	1.733	4.277	3.44	16.808	9.331	10.114	7.505	16.356	4.555	18.054	7.078	16.699	10.237	2.891	6.572	20.755	5.142	7.371	16.833	8.615	8.583	23.557	7.229	6.634	15.997	4.476	8.716	8.789	4.725	7.939	5.606
355.36	3.659	4.684	2.657	2.478	0.91	2.122	1.388	2.158	4.332	3.65	3.565	3.264	4.141	4.598	2.099	3.68	1.851	4.591	1.996	4.253	3.052	16.443	9.148	10.102	6.848	16.161	6.257	18.982	7.101	16.524	9.898	1.549	6.211	20.74	4.767	6.75	16.978	8.428	8.629	23.532	7.245	6.718	15.847	4.379	8.405	9.455	2.973	7.564	5.028
355.73	4.23	4.947	1.946	2.613	0.63	1.477	1.112	2.359	3.478	4.018	2.231	4.096	3.423	3.732	1.214	2.912	1.107	4.996	2.887	4.577	3.739	16.959	8.965	10.88	6.607	15.752	5.328	19.029	6.601	15.983	10.209	2.73	6.312	20.525	4.571	6.857	16.856	8.682	8.555	23.727	7.06	6.711	15.789	4.375	8.262	9.486	4.407	8.457	6.146
356.1	2.83	3.828	1.964	1.92	0.59	2.436	2.017	3.348	3.801	4.204	3.397	4.883	4.517	4.131	2.201	3.966	1.051	4.765	2.516	4.397	4.056	17.454	9.391	10.517	6.592	15.899	5.335	18.122	6.583	16.44	9.795	2.517	6.131	20.634	4.547	6.792	16.907	8.23	8.172	23.74	7.3	6.925	15.884	4.321	8.588	9.728	4.88	8.946	5.6
356.48	3.424	4.661	2.549	1.947	2.094	3.292	2.258	3.429	3.872	3.82	3.669	3.601	3.879	3.459	1.389	2.832	1.268	4.141	1.843	4.635	3.542	16.497	9.288	10.309	6.488	16.269	5.029	18.535	7.147	16.304	10.222	2.073	6.077	20.954	4.693	7.352	16.721	8.209	8.335	23.501	7.134	6.599	15.737	4.309	8.535	8.669	4.421	7.661	4.454
356.85	3.457	4.122	2.077	1.979	1.267	2.794	1.696	2.777	3.598	2.164	2.821	2.686	3.703	3.246	1.421	2.914	0.767	4.314	1.839	3.62	4.359	16.362	10.349	10.941	6.284	15.805	5.747	18.476	6.685	16.439	10.531	2.947	6.441	20.851	4.709	6.959	17.169	8.391	8.661	23.74	7.199	6.638	15.871	4.268	8.361	10.017	4.117	8.337	5.191
357.22	3.413	3.769	1.795	2.271	1.095	1.997	1.789	2.511	2.52	2.628	3.034	2.223	3.793	3.641	1.518	3.016	0.985	4.518	2.243	4.543	4.315	16.428	8.505	10.322	7.255	16.706	5.694	18.515	6.092	16.102	10.228	2.526	6.33	20.915	4.647	7.074	17.037	8.603	8.591	23.889	7.109	6.958	16.026	4.445	8.572	9.503	3.724	7.457	4.964
357.59	3.343	4.897	3.064	1.772	2.155	3.203	2.665	3.516	3.361	3.014	3.018	3.507	3.997	3.895	2.13	3.435	1.325	4.825	2.629	4.246	4.303	17.039	9.782	10.386	7.001	16.291	5.723	18.161	6.206	16.422	9.847	2.201	5.965	20.952	4.658	6.986	17.142	8.399	8.514	23.757	7.489	6.917	16.004	4.468	8.495	10.082	5.014	8.329	5.648
357.97	2.831	4.792	2.517	2.194	1.685	2.783	2.394	2.81	3.071	3.028	2.821	2.913	3.511	3.163	0.988	2.334	1.281	4.489	2.161	4.262	3.647	16.436	8.741	10.536	6.299	15.724	5.498	18.412	6.455	16.017	10.283	2.949	6.713	20.938	4.505	7.138	17.204	8.329	8.21	23.893	7.218	7.111	15.656	4.146	8.487	10.048	4.992	8.341	6.158
358.34	3.616	4.667	2.569	2.829	0.892	2.122	2.065	2.537	3.41	2.409	2.301	2.571	3.688	3.542	1.956	3.489	1.587	4.767	1.673	4.77	3.925	17.284	9.295	10.557	6.617	16.388	5.413	18.944	6.816	16.431	10.402	2.531	6.532	21.245	4.678	7.187	17.239	8.238	8.63	23.755	7.072	6.828	15.819	4.279	8.356	10.007	4.66	7.611	5.489
358.71	3.579	4.091	1.967	2.676	0.988	2.273	1.998	2.699	3.34	2.981	3.408	2.906	4.301	4.517	3.567	3.855	0.311	4.543	1.987	4.089	3.861	17.32	9.322	10.238	6.641	16.348	5.968	18.931	6.339	16.63	10.016	2.189	6.699	21.053	4.522	7.129	17.367	8.284	8.445	23.906	7.35	6.861	15.792	4.249	8.503	9.868	4.496	7.644	5.183
359.08	4.138	4.959	2.831	2.847	0.804	2.087	1.323	2.372	3.341	3.022	2.79	3.289	3.786	3.994	2.3	3.233	1.329	5.25	2.569	4.511	3.751	17.037	9.022	10.31	6.297	16.399	5.361	18.905	6.47	16.537	9.586	2.317	6.484	21.414	4.675	7.204	17.24	7.973	8.41	23.93	7.277	6.793	15.766	4.224	8.106	10.107	4.684	8.04	5.973
359.45	3.716	4.413	2.015	2.384	1.524	2.813	1.925	3.029	3.57	3.27	2.956	3.79	3.284	3.775	1.438	2.764	1.908	4.567	2.72	4.519	3.532	17.041	9.579	11.063	6.796	16.542	5.945	19.02	6.388	16.737	10.366	2.468	5.596	21.514	4.873	7.524	17.241	8.079	8.163	24.011	7.089	6.812	16.113	4.172	8.551	9.378	3.844	7.706	4.619
359.83	3.754	3.752	1.99	1.905	1.391	2.231	1.564	3.114	3.47	3.007	2.983	3.671	3.369	3.932	1.784	3.397	1.214	5.438	2.394	5.024	3.457	17.184	9.516	9.98	6.165	15.798	5.572	19.027	6.9	16.474	10.157	2.745	6.338	21.334	4.544	7.091	17.335	8.213	8.221	24.143	7.353	7.152	15.903	4.38	8.42	10.133	4.027	7.821	5.27
360.2	2.951	4.304	2.379	2.144	1.345	2.121	2.29	3.047	3.462	3.245	2.47	3.296	3.298	3.634	1.91	3.271	1.592	4.548	2.872	4.569	4.09	16.596	9.21	10.627	6.415	16.48	5.883	18.932	6.801	16.711	10.213	2.418	6.346	21.267	4.293	6.925	17.201	7.959	8.275	24.068	7.148	6.776	16.197	4.404	8.535	10.067	4.341	8.307	5.764
360.57	3.694	4.732	2.107	2.143	1.137	2.234	1.669	2.697	2.667	3.423	2.876	3.026	3.354	3.802	1.305	3.318	1.013	4.481	1.969	4.028	4.311	16.619	9.287	10.469	6.02	15.851	5.874	18.712	6.718	16.254	10.496	2.361	6.677	21.733	4.8	7.189	17.287	8.295	8.332	24.139	7.106	6.938	16.016	4.176	8.323	9.912	4.269	7.731	5.386
360.94	3.524	4.507	2.776	2.148	0.875	1.412	1.399	2.29	3.392	3.737	3.52	3.939	3.656	3.332	1.143	2.577	1.24	4.594	2.059	4.202	3.346	16.436	8.933	10.464	6.528	16.088	5.365	19.39	6.906	16.385	10.512	2.688	6.071	21.537	4.605	6.981	17.454	8.285	8.354	24.021	7.123	6.723	15.904	4.212	8.432	9.71	4.162	7.827	4.812
361.31	3.561	4.246	2.878	2.256	1.707	2.955	2.352	3.557	3.54	2.963	2.605	3.006	3.552	3.213	1.02	3.134	1.088	4.426	2.221	3.842	4.007	17.481	9.395	10.59	6.743	16.665	5.486	19.232	6.52	16.932	10.982	2.845	6.51	21.312	4.338	7.01	17.518	8.11	8.304	24.089	6.984	6.848	15.986	4.254	8.513	9.459	3.947	7.582	5.259
361.69	3.94	5.044	3.216	2.633	1.449	2.251	1.858	3.084	3.434	3.085	2.837	3.301	3.544	3.494	2.087	3.078	0.782	4.308	1.733	3.918	4.025	17.146	9.801	10.849	6.031	16.639	5.505	18.908	6.202	16.608	9.987	2.287	5.9	21.488	4.372	6.963	17.221	8.064	8.312	24.377	7.116	6.672	16.106	4.309	8.42	9.933	4.779	8.147	5.598
362.06	3.006	4.461	2.997	1.473	1.17	2.391	1.904	2.912	3.715	3.608	2.689	3.824	3.633	3.7	1.836	3.21	0.421	4.238	1.325	3.69	4.013	17.157	10.117	11.353	5.97	15.986	4.984	19.249	6.341	16.958	10.896	2.584	6.303	21.445	4.226	6.876	17.557	8.023	8.328	24.423	7.096	6.777	16.252	4.233	8.485	9.586	4.224	7.833	5.048
362.43	2.736	4.361	2.471	1.877	0.955	2.036	1.703	2.652	3.7	3.611	2.461	4.043	3.587	3.814	1.961	3.731	0.744	4.404	2.014	3.977	3.66	17.291	9.625	10.451	6.32	16.91	5.595	18.927	6.404	16.939	10.546	2.741	7.219	21.388	4.36	7.102	17.497	8.143	8.287	24.397	6.972	6.871	16.087	4.287	8.512	9.165	3.426	7.566	4.815
362.8	3.24	4.435	2.134	1.994	1.023	2.676	2.148	2.756	3.715	3.144	2.913	3.407	4.221	4.336	1.809	4.122	1.305	4.699	1.952	4.558	3.861	16.944	9.571	10.924	6.513	16.7	5.452	18.439	6.429	17.15	10.667	2.72	6.497	21.493	4.415	7.159	17.402	8.083	8.403	24.425	7.104	6.827	16.003	4.133	8.653	9.905	3.466	7.335	4.979
363.17	2.673	4.258	1.774	1.372	1.049	2.216	1.89	2.621	3.661	3.71	3.436	3.317	3.176	3.39	1.426	2.797	1.237	4.836	2.157	4.499	4.102	16.534	9.449	11.007	6.235	16.468	4.781	19.395	6.335	16.815	10.244	2.292	6.363	21.79	4.69	7.49	17.498	8.098	8.353	24.434	7.08	7.013	16.283	4.346	8.657	10.366	4.214	7.932	5.291
363.55	2.946	4.622	2.18	1.908	1.87	2.487	1.861	3.065	4.005	4.674	3.797	3.654	3.877	3.886	2.186	3.259	1.298	5.037	2.1	4.832	3.929	16.747	9.61	11.043	6.562	16.448	5.384	19.161	6.55	16.585	10.844	3.063	6.627	21.836	4.216	7.064	17.3	7.868	8.38	24.402	7.341	7.009	16.049	4.023	8.375	10.123	4.551	7.806	4.978
363.92	3.409	4.896	2.269	2.075	1.302	2.551	2.189	3.145	2.99	2.461	2.666	3.255	3.603	3.509	1.339	2.898	1.2	5.042	2.106	4.131	4.25	16.996	9.65	10.815	6.134	16.546	5.617	19.084	6.464	16.696	10.623	2.457	6.267	22.153	4.599	7.29	17.375	7.706	8.306	24.257	6.979	6.717	16.106	4.056	8.438	9.64	3.485	7.131	4.932
364.29	3.436	4.078	2.162	2.038	1.345	2.529	2.192	3.097	3.775	3.584	2.917	3.336	3.779	3.936	1.67	3.045	1.011	4.493	1.556	4.077	3.65	17.052	9.561	10.906	6.247	16.22	5.344	18.939	6.176	16.821	10.869	2.63	6.537	21.714	4.337	6.944	17.705	7.852	8.433	24.396	7.059	6.979	16.309	4.241	8.503	9.824	3.381	7.136	4.62
364.66	3.188	5.028	1.777	1.853	1.09	2.034	1.706	2.598	3.344	3.464	2.914	3.226	3.781	3.848	1.571	3.173	1.437	5.044	2.183	4.281	4.15	16.943	9.183	10.51	5.994	16.11	5.379	18.708	6.344	16.631	11.009	2.728	6.53	21.808	4.48	7.114	17.707	7.611	8.232	24.618	7.194	6.882	16.161	4.155	8.54	9.787	4.164	7.679	4.559
365.03	3.119	4.413	1.979	2.118	1.064	2.105	1.729	3.241	3.383	3.503	2.787	3.471	3.499	3.815	1.55	3.097	1.023	4.822	1.739	4.217	3.604	16.979	9.433	10.654	6.005	16.381	5.286	19.101	6.026	16.735	10.571	2.554	6.299	21.903	4.255	7.22	17.704	7.748	8.291	24.631	7.284	6.962	16.311	4.369	8.483	9.688	4.166	7.707	5.166
365.4	3.53	4.536	2.386	1.784	1.196	2.397	1.755	2.898	3.425	3.752	2.686	3.492	3.825	3.902	1.745	3.507	0.86	4.627	2.049	4.34	3.557	17.108	9.259	10.457	6.344	16.548	5.05	19.2	6.273	16.728	10.462	2.635	6.134	21.695	4.177	6.884	17.969	8.098	8.548	24.528	7.209	6.796	16.114	4.09	8.481	9.579	3.836	7.17	5.034
365.77	3.362	4.671	2.744	2.508	0.904	2.214	1.47	2.587	3.244	3.112	2.544	2.902	3.609	3.766	1.853	3.393	0.912	5.053	1.699	4.373	3.455	17.21	9.747	11.133	6.059	16.236	5.055	19.333	5.897	16.517	10.184	2.573	6.139	21.974	4.184	7.114	17.973	7.962	8.26	24.668	7.071	6.904	16.334	4.211	8.36	9.654	3.943	7.316	4.785
366.15	3.407	4.913	1.846	1.855	1.175	2.04	1.798	2.887	2.78	3.061	2.607	3.262	3.606	3.842	1.897	3.397	0.586	4.578	1.54	4.16	3.793	17.526	9.555	10.801	6.284	16.513	4.957	19.335	6.245	16.9	10.262	2.174	5.829	22.198	4.621	7.249	17.578	7.712	8.046	24.69	6.989	6.926	16.423	4.252	8.535	9.923	4.089	8.044	5.328
366.52	3.502	4.77	2.845	2.619	1.226	2.3	1.907	2.656	3.225	3.22	2.716	2.934	3.85	3.895	1.448	2.997	0.803	4.818	1.807	4.398	4.225	17.157	9.795	11.54	6.14	16.758	5.405	19.151	6.448	16.911	10.695	2.477	6.187	22.182	4.322	6.984	17.752	7.634	8.283	24.733	6.833	6.798	16.117	4.104	8.322	9.616	3.78	7.372	4.998
366.89	2.94	4.984	2.198	1.859	1.512	2.631	2.065	3.38	4.124	3.754	3.785	3.746	4.136	4.133	1.97	3.433	0.55	5.124	1.911	4.268	4.253	17.61	9.636	10.957	6.003	17.229	5.472	19.388	6.333	17.328	11.036	2.816	6.339	22.025	4.445	7.183	17.942	7.978	8.265	24.819	7.047	7.078	16.274	4.041	8.394	9.841	4.159	7.793	4.968
367.26	4.105	4.924	2.596	2.386	0.883	2.746	1.644	2.782	3.622	3.147	2.578	3.073	4.078	4.052	1.965	3.241	1.41	5.397	2.418	4.748	3.917	17.525	9.629	11.416	5.579	16.427	4.955	19.266	6.762	17.206	10.528	2.325	6.196	22.384	4.683	7.394	17.854	7.833	8.276	24.848	7.007	6.968	16.312	3.757	8.101	9.818	4.042	7.373	4.731
367.63	3.864	5.329	2.306	2.393	1.397	2.153	1.86	2.499	4.316	3.524	3.36	3.604	3.656	3.917	1.948	3.204	1.062	4.887	2.006	4.37	4.342	17.562	9.741	11.432	6.035	16.43	4.645	18.998	6.5	17.407	10.507	2.658	6.228	22.048	4.311	7.089	17.946	7.825	8.036	24.712	7.018	7.198	16.295	4.002	8.293	10.149	3.908	7.88	5.033
368	4.11	5.374	2.335	2.376	1.514	2.242	2.128	2.871	4.09	3.96	3.473	3.801	3.517	3.489	1.132	2.58	0.853	5.04	1.693	4.371	3.565	17.159	9.27	10.687	6.613	17.086	5.543	19.721	6.494	17.093	10.411	2.286	6.026	22.023	4.286	6.867	17.81	7.701	8.233	25.034	6.912	6.901	16.134	3.939	8.322	10.274	4.304	8.024	5.176
368.37	2.96	4.921	1.784	2.203	1.095	2.25	1.756	2.987	4.296	3.763	3.193	3.437	3.282	3.441	1.202	3.066	0.914	5.562	2.264	4.462	4.055	17.82	9.596	10.748	6.326	16.563	5.495	19.409	6.496	17.417	10.462	2.585	6.209	22.312	4.385	7.142	17.976	7.75	8.419	25.034	6.807	6.695	16.415	3.905	8.248	10.339	4.036	8.254	5.047
368.74	3.708	5.061	2.293	2.174	1.062	2.103	1.843	2.808	3.698	3.245	2.878	3.419	3.657	4.304	1.57	3.024	1.203	4.975	1.676	4.382	4.367	17.579	9.68	11.402	5.516	16.128	5.401	19.703	6.759	17.449	10.71	2.622	6.086	22.249	4.414	7.186	18.051	7.892	8.506	25.021	7.18	7.049	16.271	4.085	8.283	9.776	3.83	7.706	5.084
369.11	2.455	3.886	1.808	1.449	0.892	2.349	1.651	2.709	3.931	3.467	3.056	4.006	3.923	4.175	2.098	3.193	1.318	5.802	2.707	4.739	3.876	17.33	9.102	10.902	6.174	16.624	5.505	19.407	6.382	17.932	10.771	2.64	6.131	22.312	3.972	6.999	17.906	7.751	8.241	24.938	6.866	6.943	16.335	4.006	8.425	9.772	3.951	7.941	4.951
369.49	2.782	4.444	1.711	1.656	1.216	1.966	2.16	2.611	3.463	3.197	3.156	3.815	4.084	4.433	1.68	3.781	0.734	5.228	2.235	4.369	4.506	17.658	9.114	11.585	6.029	16.529	5.153	19.616	6.61	17.691	10.11	2.459	6.022	22.684	4.023	7.047	17.911	7.644	8.032	25.256	7	6.916	16.482	4.046	8.32	9.674	4.326	7.933	4.873
369.86	3.191	5.392	1.932	1.861	1.594	2.49	1.972	3.074	3.457	3.342	2.827	2.798	3.248	3.096	1.511	2.623	1.207	5.541	2.41	4.394	3.882	17.964	8.905	10.334	6.566	16.956	5.572	19.811	6.636	17.563	10.56	2.739	6.855	22.241	4.097	7.087	18.142	7.573	8.258	25.056	6.745	6.849	16.457	4	8.286	9.8	3.842	7.519	5.084
370.23	3.686	4.782	2.291	2.245	0.686	2.106	1.786	2.9	3.841	3.968	3.117	3.831	3.31	3.954	1.831	3.587	0.807	5.79	1.754	4.524	4.345	17.658	9.264	11.076	6.358	17.075	5.134	19.742	6.557	17.711	10.467	2.933	6.443	22.253	4.254	7.273	18.249	7.757	8.327	25.069	6.79	6.837	16.44	3.92	8.208	10.296	4.322	7.919	4.992
370.6	3.423	5.139	2.626	2.022	1.523	2.737	2.297	3.032	3.406	3.94	3.548	4.237	3.463	3.715	1.183	2.834	0.786	4.746	1.393	4.238	4.518	17.494	9.508	11.743	6.049	16.954	5.273	19.511	6.204	17.617	10.313	2.643	6.721	22.521	4.271	7.21	18.091	7.496	8.211	25.098	6.927	6.976	16.475	4.157	8.423	9.982	3.708	7.344	5.146
370.97	3.763	5.22	2.534	1.852	1.322	2.8	1.843	3.111	3.264	3.423	2.849	2.889	3.87	4.05	1.904	3.102	1.759	5.3	2.633	4.602	4.743	18.322	9.302	11.106	6.676	17.271	5.165	20.289	6.54	17.793	10.656	3.375	6.501	22.816	4.488	7.268	18.109	7.512	8.194	25.078	6.883	6.963	16.408	4.037	8.376	10.426	4.145	7.812	4.835
371.34	3.64	5.257	2.79	2.531	1.256	2.294	1.625	2.964	3.59	3.203	2.899	3.122	4.322	4.098	1.646	3.079	0.99	5.593	1.88	4.497	4.557	18.135	9.326	10.973	6.376	16.958	5.767	20.409	6.249	17.643	10.343	2.569	6.465	22.83	4.18	7.212	18.18	7.563	8.201	25.375	6.829	6.778	16.664	3.999	8.309	9.977	3.552	7.344	5.047
371.71	3.765	5.319	2.269	2.266	1.046	2.345	1.901	2.824	2.783	3.082	2.396	3.722	3.722	4.163	1.677	3.283	0.497	5.419	1.457	4.264	4.292	18.223	9.437	10.963	5.858	17.458	5.172	20.232	6.078	17.897	10.908	2.524	6.028	22.407	4.085	7.135	18.471	7.738	8.37	25.4	6.895	6.84	16.677	4.028	8.214	10.43	4.48	8.148	5.037
372.08	3.916	4.98	2.878	2.53	1.256	2.292	1.893	2.561	3.562	3.689	3.25	3.911	3.676	4.144	2.235	3.215	0.928	5.585	2.155	4.278	3.836	17.569	9.529	11.288	6.203	16.817	5.673	20.52	6.707	18.431	10.436	2.488	6.356	22.687	4.383	7.214	18.274	7.542	8.253	25.2	6.764	6.91	16.536	4.159	8.177	9.881	4.004	8.034	5.265
372.45	3.395	4.849	2.488	1.799	1.614	2.538	1.628	2.92	3.956	3.434	2.684	3.624	3.807	4.435	1.61	3.364	0.902	5.445	1.946	4.67	3.587	17.722	9.455	11.306	6.209	17.089	6.077	19.707	6.478	17.962	10.676	2.417	5.942	22.705	4.176	7.31	18.37	7.732	8.229	25.417	6.968	7.031	16.677	3.989	8.323	10.17	3.56	7.766	5.029
372.82	2.822	4.288	1.759	1.718	1.376	2.814	2.093	3.104	3.784	3.406	2.495	3.49	4.213	4.474	1.561	3.207	0.924	5.581	2.253	4.012	4.533	18.576	9.569	10.845	6.3	17.268	5.177	19.978	6.563	17.939	10.404	2.563	6.482	22.606	4.11	7.012	18.549	7.653	8.364	25.29	6.757	6.703	16.8	4.107	8.403	10.303	4.619	7.453	4.932
373.19	3.319	4.666	1.043	1.9	1.389	2.883	2.182	2.851	3.281	2.987	2.155	3.203	3.766	4.251	1.568	3.394	0.796	5.205	2.091	4.258	3.811	18.418	9.526	11.093	6.84	17.129	5.061	19.776	6.389	17.542	10.667	2.527	6.424	22.69	4.162	7.295	18.57	7.469	8.198	25.378	6.792	6.872	16.623	3.939	8.163	10.145	3.636	7.502	4.516
373.56	2.99	5.173	2.172	2.246	1.126	2.433	1.671	3.024	4.037	3.589	3.286	3.704	3.873	4.568	1.881	3.611	1.724	6.506	2.821	5.177	4.037	18.033	9.78	12.165	6.222	17.153	5.492	19.617	6.46	17.767	10.942	2.262	6.19	22.625	4.019	7.039	18.457	7.485	8.172	25.521	6.871	6.87	16.591	3.818	8.273	10.215	4.117	7.828	4.967
373.93	3.366	5.368	2.485	2.575	1.47	2.412	1.946	2.754	3.988	3.705	3.244	3.73	3.604	4.024	1.422	2.843	1.501	5.779	2.21	4.871	3.946	17.971	9.213	11.207	6.737	17.333	5.591	19.921	6.412	17.955	10.159	2.225	6.584	22.801	4.355	7.145	18.441	7.594	8.172	25.249	6.829	6.886	16.802	3.704	8.39	10.612	4.632	8.654	5.4
374.3	3.722	5.645	2.929	2.4	1.224	2.481	1.878	3.029	4.372	4.049	3.53	4.006	4.035	4.312	1.982	3.258	1.088	5.742	1.984	4.256	3.971	18.152	8.821	11.208	6.277	17.218	5.119	20.211	6.419	17.689	10.813	2.773	6.361	22.459	3.958	7.03	18.313	7.324	8.191	25.681	6.784	6.928	16.741	4.101	8.193	10.014	4.053	7.606	5.129
374.67	3.945	5.88	2.694	2.249	1.369	2.465	1.794	2.927	3.882	3.348	3.343	3.628	3.927	3.972	2.01	3.205	1.322	5.658	2.135	4.321	3.796	18.011	9.349	10.741	6.242	17.08	5.566	19.775	6.338	17.938	10.721	2.29	6.276	22.829	4.198	7.273	18.412	7.289	7.992	25.821	7.01	7.032	16.948	4.121	8.477	9.998	4.011	7.625	4.733
375.04	3.135	5.325	2.095	2.146	1.224	2.854	2.305	3.124	3.3	3.75	3.08	3.293	3.783	4.087	1.571	3	0.871	5.611	1.866	4.49	4.321	18.208	9.377	11.517	6.001	17.185	5.434	20.267	6.307	17.495	10.487	2.649	6.002	22.984	4.19	7.186	18.535	7.325	8.022	25.479	6.747	6.789	16.655	3.788	8.141	10.561	4.154	7.64	4.928
375.41	3.297	5.302	2.005	2.353	1.157	2.311	2.09	2.898	3.483	4.126	3.15	3.663	3.874	3.795	1.805	3.351	0.472	5.162	0.892	3.875	4.308	18.217	9.013	10.818	6.217	17.028	5.318	20.211	6.445	18.118	10.759	3.074	6.501	22.702	3.969	7.186	18.649	7.763	8.293	25.614	6.541	7.014	16.664	3.873	8.285	10.081	4.026	8.095	4.548
375.78	3.092	5.19	2.709	2.096	1.737	2.696	1.708	3.404	3.567	4.029	2.864	3.839	3.739	4.305	2.033	3.362	1.091	5.804	2.176	4.328	3.77	18.207	9.304	11.074	6.721	17.268	5.768	20.713	6.771	17.937	10.499	2.405	6.238	22.745	4.146	7.315	18.525	7.342	8.305	25.797	6.747	7.007	16.741	3.711	8.3	10.424	4.045	8.254	4.652
376.15	3.56	5.335	2.675	2.48	1.358	2.592	1.935	3.105	3.829	3.631	2.498	3.811	3.664	4.246	1.627	3.332	1.064	6.069	2.202	4.601	4.429	18.856	9.507	11.584	6.664	18.054	5.385	20.364	6.588	18.032	10.695	2.482	6.57	23.129	4.368	7.439	18.473	7.377	8.358	25.558	6.649	6.907	16.703	3.916	8.2	10.191	3.747	7.911	4.584
376.53	2.865	5.272	2.355	1.566	1.69	2.42	2.035	3.163	3.575	3.614	2.543	3.454	3.482	4.589	1.981	2.763	1.292	6.344	2.427	4.304	4.527	18.531	9.798	12.185	6.428	17.951	5.139	20.277	6.298	18.25	10.731	2.505	6.58	22.944	4.097	7.343	18.534	7.398	8.363	25.703	6.742	6.994	16.596	3.714	8.158	9.938	4.053	7.636	4.931
376.9	3.34	5.713	2.545	2.205	1.475	2.677	1.711	2.672	3.863	4.092	2.907	3.943	3.582	4.015	1.796	2.74	0.871	5.562	1.91	4.366	4.404	18.771	9.697	11.869	6.324	17.296	5.545	20.185	5.728	18.071	10.547	2.693	6.366	23.192	4.087	7.423	18.385	7.432	8.013	25.856	6.835	7.206	16.702	4.068	8.341	10.688	4.045	8.12	5.112
377.27	3.479	5.333	2.119	1.844	1.197	2.5	1.596	2.79	3.809	3.865	2.843	3.734	3.876	4.461	1.934	3.13	1.23	5.595	2.125	4.521	4.389	18.459	9.505	11.583	6.013	17.368	5.415	20.315	6.266	18.431	10.527	2.325	6.111	23.222	3.862	7.087	18.721	7.371	8.297	25.694	6.787	6.985	17.048	4.01	8.511	10.61	4.407	8.376	4.949
377.64	3.389	5.396	2.28	2.17	1.3	2.788	1.409	2.641	3.403	3.737	3.204	3.68	3.978	4.321	1.764	3.421	1.312	6.163	2.081	4.689	3.776	18.182	9.639	11.505	6.194	17.363	5.614	20.526	6.006	17.857	10.771	2.212	6.248	23.198	3.997	7.11	18.706	7.471	8.097	25.927	6.816	7.15	16.843	3.939	8.479	10.835	4.029	8.124	4.758
378	3.532	5.937	2.38	2.12	1.545	3.277	2.573	3.463	3.782	4.139	2.948	3.464	3.812	4.523	1.54	3.273	1.388	5.702	2.123	4.94	4.657	18.369	8.823	11.437	6.384	17.617	5.371	20.199	6.393	18.188	10.635	2.373	6.291	23.017	4.071	7.232	18.584	7.464	8.32	25.783	6.82	7.038	16.845	3.734	8.249	9.885	4.094	7.962	4.612
378.37	3.331	5.147	2.331	2.26	1.453	2.627	2.227	3.394	3.773	4.036	3.226	3.494	4.185	4.605	1.469	3.587	1.442	6.082	2.188	4.489	4.43	18.375	9.433	11.757	5.594	17.017	5.561	20.384	6.14	17.956	10.376	2.797	6.258	22.982	3.946	7.151	18.756	7.185	8.305	25.918	6.729	6.991	17.015	3.959	8.256	10.072	3.494	7.906	4.287
378.74	4.203	5.937	2.697	2.918	1.652	2.666	2.225	3.012	3.767	4.345	3.249	3.776	3.069	4.527	1.712	3.094	1.347	6.21	1.889	4.939	4.515	18.688	9.109	11.411	6.196	17.645	5.525	20.441	6.132	17.947	10.661	2.414	6.029	23.345	3.964	7.229	18.645	7.19	8.241	25.96	6.321	6.826	16.957	3.984	8.436	10.727	4.473	8.288	4.995
379.11	3.235	6.041	2.594	2.118	0.92	2.562	2.017	3.235	3.565	3.803	2.941	3.209	3.902	4.529	2.43	2.975	1.395	6.408	2.451	5.204	4.183	18.587	9.104	11.634	6.413	17.406	5.277	20.114	6.143	18.693	10.579	2.408	6.061	23.075	3.97	7.126	18.921	7.449	8.335	26.133	6.759	6.905	16.827	3.838	8.241	10.726	4.002	8.49	4.591
379.48	3.51	5.82	2.395	2.38	1.387	2.724	1.834	2.65	3.901	3.585	2.879	3.882	3.828	4.748	1.605	2.853	1.121	6.286	1.769	4.549	3.991	18.621	9.473	11.139	6.254	17.756	5.298	20.196	6.072	18.178	10.618	2.636	6.209	23.019	3.781	7.25	18.81	7.424	8.156	25.951	6.564	6.951	16.787	3.862	8.471	11.19	4.253	8.403	5.127
379.85	3.685	5.853	2.458	2.664	1.506	2.772	1.966	2.903	3.762	4.211	3.208	4.117	3.467	4.428	1.532	2.955	1.086	6.103	1.893	4.645	4.228	18.535	9.421	11.88	6.167	17.665	5.375	20.528	6.915	18.522	10.962	2.597	6.481	23.363	4.147	7.421	18.891	7.506	8.362	26.074	6.677	7.161	16.903	3.852	8.237	10.725	4.041	8.762	4.991
380.22	3.172	5.563	2.452	2.257	1.33	2.492	1.86	2.808	4.073	3.8	3.219	3.85	3.588	4.32	1.516	2.9	0.995	6.038	1.958	4.712	4.491	18.766	9.18	11.687	6.258	17.297	5.48	20.565	6.476	18.274	10.605	2.652	6.316	23.288	4.058	7.325	18.772	7.247	8.049	26.121	6.578	7.11	17.037	3.956	8.362	10.156	3.636	8.039	4.529
380.59	3.496	5.391	2.518	2.095	1.038	2.761	1.944	3.298	3.507	3.61	2.943	3.379	3.851	4.45	1.722	3.247	1.508	6.09	2.144	4.308	4.058	18.415	8.86	11.483	5.967	16.97	5.378	20.497	6.35	18.141	10.793	2.655	6.175	23.403	4.027	7.378	18.924	7.354	8.083	25.976	6.718	7.075	16.901	3.818	8.257	9.873	3.562	8.017	4.431
380.96	3.261	5.541	1.942	2.104	1.464	2.684	1.862	2.981	3.524	3.516	2.638	3.321	4.052	4.506	1.517	3.165	1.115	6.453	2.176	4.401	4.001	18.657	9.063	11.451	6.22	17.574	5.426	20.617	6.121	18.353	10.784	2.482	6.259	23.014	3.707	7.082	18.949	7.322	8.202	26.196	6.464	7.116	16.904	3.724	8.287	10.543	3.835	8.458	4.709
381.33	3.431	5.725	2.507	2.005	1.217	2.468	1.759	2.661	4.031	3.826	3.007	3.665	3.94	4.927	1.952	2.943	1.12	6.636	2.423	4.786	4.261	18.38	9.15	11.668	6.21	17.737	5.091	20.482	6.18	18.232	10.9	2.581	6.241	23.361	3.959	7.221	18.92	7.386	8.381	26.08	6.406	6.922	16.989	3.914	8.415	10.612	4.098	8.654	4.524
381.7	3.381	5.938	2.502	2.293	0.986	2.781	1.851	2.917	4.319	4.295	2.949	3.78	3.937	4.843	1.639	3.411	1.413	6.359	1.949	4.436	4.168	18.499	8.965	11.365	6.284	17.7	4.96	20.506	6.357	18.159	10.918	2.409	6.34	23.077	3.962	7.22	19.037	7.251	8.075	26.237	6.476	6.882	16.927	3.922	8.444	10.334	3.741	9.039	4.781
382.07	3.277	5.597	2.445	2.041	1.18	2.83	1.941	2.762	3.672	3.987	3.17	3.92	3.909	4.43	1.633	3.399	0.993	6.391	2.088	4.472	4.181	19.034	9.469	11.272	6.162	17.989	5.376	20.211	6.29	18.615	10.726	2.197	6.092	23.265	4.007	7.487	18.799	7.251	7.96	26.148	6.481	6.906	16.976	3.858	8.276	10.8	4.364	8.762	5.065
382.44	3.484	6.144	2.768	2.221	1.031	2.647	1.893	2.743	4.115	4.315	3.449	3.739	4.137	4.499	1.802	3.283	1.058	6.402	2.061	4.135	4.099	18.613	9.236	11.828	6.235	17.533	5.308	20.851	6.24	18.519	10.827	2.521	6.245	23.468	3.964	7.287	18.74	7.075	8.043	26.233	6.523	7.089	16.943	3.668	8.22	10.621	3.725	8.444	4.784
382.81	2.952	5.767	2.103	1.92	1.028	2.447	1.717	2.595	3.557	3.967	2.909	3.813	4.005	4.647	2.034	3.563	0.977	5.861	2.236	4.661	4.042	19.153	8.944	11.641	6.264	17.885	5.282	20.665	6.099	18.36	10.912	2.218	6.19	23.511	4.119	7.32	19.069	7.222	8.367	26.24	6.525	7.112	17.315	3.853	8.371	10.793	4.054	8.405	4.734
383.18	3.47	6.394	2.688	1.833	1.31	2.89	1.88	2.714	3.834	4.611	3.432	3.922	3.882	4.496	1.434	3.028	1.383	6.235	1.825	4.255	4.298	18.752	9.292	11.551	6.355	18.151	5.253	20.544	6.063	18.856	10.65	2.615	6.523	23.466	4.03	7.19	19.17	7.134	8.148	25.995	6.462	6.912	17.132	3.733	8.457	10.783	4.022	8.594	5.01
383.55	4.103	6.588	3.281	2.152	1.365	2.749	2.219	3.103	3.652	3.752	2.761	3.104	3.765	4.119	1.311	2.933	1.023	6.615	1.894	4.782	4.109	18.687	8.849	11.589	6.277	17.799	5.538	21.001	6.214	18.626	10.973	2.678	5.978	23.476	3.882	7.405	19.15	7.137	8.125	26.282	6.654	7.066	16.972	3.746	8.199	11.062	4.088	8.937	4.928
383.92	3.037	5.838	1.942	1.874	1.071	2.765	1.875	2.863	4.001	4.534	3.049	3.865	4.383	5.22	1.74	3.603	0.999	6.349	1.831	4.333	4.254	18.666	9.102	11.239	6.292	18.122	5.361	20.661	6.695	18.854	10.582	2.529	6.474	23.498	3.798	7.127	18.948	6.993	8.186	26.299	6.414	6.972	17.115	3.656	8.352	11.183	3.951	8.954	4.707
384.29	3.709	6.467	2.515	2.485	1.28	2.818	2.24	2.969	4.236	4.557	3.271	4.095	4.045	5.043	1.722	3.259	1.555	6.636	2.311	4.673	4.409	18.639	9.185	11.373	6.143	18.159	5.051	20.76	5.941	18.61	11.205	3.092	6.604	23.618	3.943	7.289	18.987	6.986	7.903	26.478	6.43	7.165	17.197	3.698	8.316	10.67	3.77	8.436	4.669
384.66	3.355	6.227	2.184	1.827	1.512	2.774	1.881	2.864	3.776	3.805	2.887	3.586	4.49	4.966	1.943	3.424	1.529	6.875	2.558	4.844	4.5	18.717	9.275	11.479	6.435	18.347	5.105	20.626	6.052	18.946	10.713	2.225	6.04	23.401	3.979	7.351	19	7.084	8.044	26.505	6.535	6.827	17.123	3.655	8.293	10.512	3.728	8.965	4.481
385.02	3.53	5.969	2.33	2.183	1.456	3.162	2.056	2.969	3.754	4.021	3.011	3.857	3.567	4.809	1.434	3.271	1.553	7.05	2.547	4.634	4.679	18.942	9.069	11.403	6.14	17.935	5.316	20.683	6.367	19.112	10.734	2.494	6.35	23.676	4.069	7.407	19.306	7.203	8.29	26.296	6.295	6.959	17.229	3.903	8.48	10.858	3.955	9.03	4.896
385.39	3.331	6.593	2.299	2.041	1.498	3.237	2.174	3.252	3.793	4.183	2.867	4.155	4.233	4.751	1.464	3.677	1.284	6.493	1.869	4.385	4.7	19.259	9.142	11.721	6.531	18.205	5.359	20.92	6.086	18.805	11.111	2.946	6.123	23.847	4.084	7.558	19.243	7.11	8.197	26.177	6.373	6.967	17.15	3.693	8.218	10.919	3.536	9.064	4.68
385.76	3.381	6.574	2.236	1.971	1.273	2.689	1.73	3.019	3.802	3.827	3.16	3.86	3.878	4.966	1.75	3.549	1.334	6.768	1.925	4.499	4.378	18.831	9.071	11.852	6.048	18.145	5.22	20.779	6.035	18.73	10.966	2.561	6.395	23.905	3.816	7.371	19.182	7.185	8.276	26.588	6.458	7.281	17.455	3.854	8.399	11.095	3.987	9.218	5.022
386.13	3.719	6.741	2.75	2.615	1.288	2.76	1.989	2.866	4.155	4.371	2.977	4.051	4.105	5.029	2.126	3.392	1.309	7.07	2.202	4.794	4.382	18.92	9.148	11.82	6.239	17.788	5.117	20.477	6.087	19.048	10.799	2.339	6.469	23.672	3.842	7.472	19.317	7.084	8.275	26.485	6.457	7.03	17.16	3.621	8.172	10.872	3.646	8.85	4.754
386.5	2.956	5.929	2.402	1.811	1.411	2.927	1.88	3.099	4.253	4.468	3.112	4.122	3.946	4.884	1.734	3.269	1.253	6.803	2.118	4.225	3.997	18.918	9.08	11.592	5.942	17.961	5.205	20.953	6.205	19.056	11.323	2.729	6.515	23.609	3.826	7.285	19.476	7.13	8.234	26.627	6.407	7.096	17.358	3.879	8.454	10.826	3.542	9.179	4.854
386.87	3.233	6.813	2.631	2.381	1.601	2.966	2.032	3.308	4.268	4.561	3.356	4.187	3.636	4.952	1.787	3.02	1.156	6.955	1.762	4.203	4.513	19.218	9.411	11.552	6.159	17.915	5.347	20.828	5.969	19.182	11.09	2.513	6.261	23.883	3.666	7.187	19.339	6.962	8.116	26.619	6.406	7.309	17.231	3.728	8.405	10.848	3.581	9.027	5.006
387.24	3.817	6.837	2.428	2.101	1.151	2.851	1.967	2.751	3.969	4.454	3.037	4.216	3.555	4.827	1.46	3.047	1.448	7.015	2.351	4.648	4.263	18.905	8.867	11.686	6.447	18.385	5.155	20.876	6.145	18.894	10.921	2.339	6.342	23.629	3.721	7.249	19.401	7.02	8.111	26.597	6.416	7.104	17.351	3.928	8.415	10.519	3.558	9.018	4.8
387.61	3.808	6.849	2.692	2.597	1.376	2.846	2.062	2.957	3.964	4.429	2.939	3.669	3.762	4.926	1.642	3.197	1.379	7.199	2.082	4.345	4.74	19.312	9	12.096	6.203	17.902	5.416	21.008	6.335	19.056	10.797	2.402	6.148	23.738	3.925	7.514	19.511	7.028	8.137	26.859	6.378	7.249	17.195	3.817	8.383	10.662	3.718	9.293	4.659
387.98	3.595	6.522	2.633	1.898	0.957	2.733	1.843	2.773	4.428	4.565	3.287	3.879	4.503	5.105	1.947	3.509	1.203	6.812	2.342	4.658	4.712	18.997	8.984	11.841	6.199	18.11	5.152	21.09	6.026	19.146	10.949	2.499	5.896	23.719	3.59	7.081	19.442	7.081	8.144	26.664	6.322	6.847	17.376	3.629	8.293	10.628	3.492	9.112	4.801
388.34	3.288	6.732	2.4	1.978	1.237	2.538	1.707	2.871	3.967	4.492	3.023	4.294	4.157	5.355	1.799	3.62	1.087	6.997	1.907	4.265	4.404	18.96	9.095	11.834	6.44	18.259	5.417	21.115	6.057	19.081	11.103	2.756	6.389	23.726	3.713	7.265	19.362	6.983	8.077	26.339	6.358	7.077	17.206	3.505	8.348	10.976	3.655	9.139	4.609
388.71	3.238	6.949	2.46	2.108	1.392	3.123	2.401	3.141	4.111	4.578	3.087	3.918	4.087	5.442	1.899	3.781	1.026	6.813	1.993	4.403	4.194	18.956	8.995	12.049	6.402	18.357	5.375	21.093	5.989	18.895	10.915	2.538	6.294	24.085	3.848	7.331	19.392	7.029	8.27	26.553	6.328	7.069	17.225	3.792	8.302	11.034	3.653	9.13	4.56
389.08	3.483	7.025	2.314	2.223	1.38	3.055	2.235	3.036	4.259	4.571	3.059	3.838	3.879	4.945	1.486	2.936	1.407	7.104	2.301	4.932	4.529	19.437	9.164	11.817	6.206	18.211	5.206	21.178	6.191	19.415	11.013	2.549	6.376	23.831	3.752	7.357	19.533	7.059	8.246	26.515	6.193	6.932	17.18	3.802	8.415	10.916	3.644	9.232	4.698
389.45	3.457	7.246	2.764	2.318	1.197	2.716	2.055	2.812	3.987	4.715	2.953	4.004	3.958	5.192	2.132	3.196	1.088	7.015	2.182	4.604	4.489	19.697	9.274	12.042	6.346	18.584	5.449	21.259	5.783	18.867	10.96	2.412	6.085	23.874	3.791	7.4	19.335	6.887	8.267	26.78	6.27	6.926	17.382	3.639	8.321	11.002	3.705	9.224	4.85
389.82	3.62	6.91	2.235	2.111	1.711	2.763	2.255	3.026	4.199	4.819	3.08	4.095	4.055	5.036	1.773	3.435	1.007	7.21	2.147	4.599	4.565	19.312	9.087	12.122	6.288	18.622	5.165	20.85	6.313	19.151	11.209	2.5	6.352	24.183	3.792	7.444	19.585	6.904	8.184	26.935	6.325	7.08	17.459	3.615	8.32	10.646	3.557	9.225	4.861
390.19	3.287	6.977	2.492	2.3	1.382	2.882	2.169	3.093	3.941	4.68	3.199	4.099	4.217	5.384	1.98	3.633	1.24	7.388	2.301	4.781	4.506	19.267	8.937	11.909	6.144	18.417	5.218	21.059	6.072	19.272	11.174	2.8	6.491	24.037	3.869	7.497	19.358	6.836	8.081	26.872	6.444	7.08	17.486	3.784	8.468	10.569	3.292	8.979	4.472
390.56	3.464	6.956	2.631	2.382	1.164	2.909	1.968	3.106	3.943	4.435	3.195	4.054	4.263	5.28	1.77	3.587	1.334	7.638	2.179	4.892	4.596	19.391	9.049	11.839	6.235	18.198	5.12	21.179	5.967	19.227	10.957	2.453	5.879	24.005	3.872	7.27	19.62	6.928	8.07	26.767	6.302	7.004	17.529	3.637	8.397	11.052	3.509	9.275	4.592
390.92	3.619	7.055	2.611	2.375	1.304	2.838	1.991	2.88	4.05	4.78	3.208	4.118	4.215	4.94	1.716	3.173	1.438	7.402	1.893	4.724	4.386	19.438	9.211	12.02	6.109	18.11	5.122	21.135	5.848	19.037	10.837	2.494	6.615	24.066	3.755	7.342	19.391	6.952	8.061	26.814	6.292	6.976	17.491	3.65	8.367	10.784	3.52	9.312	4.956
391.29	3.506	7.259	2.199	1.705	1.236	2.95	1.721	3.057	3.87	4.411	3.069	3.97	4.044	5.083	1.951	3.374	1.208	7.195	1.825	4.569	4.717	19.573	8.981	12.236	6.166	18.719	5.536	21.517	6.166	19.304	11.031	2.485	6.39	24.004	3.72	7.352	19.362	7.008	8.188	26.856	6.21	6.828	17.421	3.644	8.345	10.829	3.448	9.553	4.816
391.66	3.278	6.988	2.405	2.199	1.37	3.023	1.952	3.237	3.96	4.641	3.105	3.922	4.244	5.519	1.868	3.37	1.374	7.475	2.248	4.419	4.62	19.917	8.696	11.818	6.612	18.667	5.396	21.133	5.872	19.29	11.041	2.573	6.416	24.164	3.789	7.407	19.578	6.904	8.231	26.854	6.284	7.1	17.42	3.678	8.282	10.935	3.538	9.757	4.665
392.03	3.316	7.098	2.685	2.329	1.322	2.862	2.177	3.032	4.413	4.913	3.346	4.105	4.514	5.409	1.975	3.461	1.428	7.501	2.16	4.413	4.621	19.565	8.856	11.82	6.318	18.552	5.126	21.423	6.015	19.461	11.018	2.643	6.371	24.155	3.976	7.443	19.584	7.05	8.089	26.965	6.18	6.947	17.376	3.596	8.274	11.1	3.654	9.802	4.809
392.4	3.442	7.334	2.538	2.154	1.442	2.951	2.211	3.104	4.323	4.614	3.1	4.123	4.073	5.515	1.706	3.413	1.234	7.652	2.059	4.684	4.615	19.584	8.95	12.058	6.202	18.673	5.133	21.388	6.127	19.334	11.213	2.7	6.517	24.242	3.729	7.339	19.667	7.006	8.187	27.088	6.286	7.1	17.466	3.482	8.286	11.256	3.717	9.804	5.395
392.76	3.644	7.41	2.551	2.035	1.289	2.825	1.841	2.79	4.169	4.727	3.118	3.934	3.769	5.108	1.717	3.144	1.287	7.5	2.274	4.824	4.555	19.816	9.063	12.048	6.252	18.681	5.165	21.349	5.987	19.575	10.974	2.526	6.224	24.53	3.878	7.523	19.538	6.99	8.192	26.898	5.969	6.973	17.56	3.583	8.356	11.028	3.556	9.779	4.882
393.13	3.616	7.271	2.891	2.434	1.107	3.1	1.933	3.116	3.952	4.76	3.074	3.915	3.962	5.351	2.001	3.166	0.941	7.907	2.215	4.795	4.8	19.679	8.891	12.089	6.147	18.515	4.976	21.579	6.328	19.525	11.204	2.951	6.407	23.994	3.753	7.299	19.602	6.894	8.045	26.859	6.322	7.021	17.497	3.587	8.299	10.79	3.431	9.83	4.858
393.5	3.239	7.511	2.476	2.328	1.388	2.788	1.732	2.935	4.35	5.109	3.18	3.696	4.147	5.291	1.765	3.149	1.357	8.041	2.232	4.811	4.589	19.779	8.972	12.449	6.306	18.463	5.474	21.879	6.179	19.283	11.064	2.482	6.238	24.18	3.823	7.413	19.656	6.811	8.202	27.133	6.238	7.005	17.538	3.716	8.352	10.958	3.624	9.448	4.807
393.87	3.634	7.665	2.687	2.318	1.551	2.964	1.938	3.011	4.249	4.96	3.116	4.227	4.322	5.601	2.1	3.583	1.45	7.689	2.058	4.591	4.79	19.803	8.886	12.069	6.183	18.797	5.176	21.725	6.062	19.404	11.179	2.377	6.384	24.493	3.923	7.452	19.803	6.945	8.173	27.015	6.251	6.98	17.658	3.79	8.388	10.993	3.304	9.871	4.729
394.24	3.456	7.575	2.526	2.178	1.083	2.755	1.724	2.605	4.358	4.903	3.071	3.988	4.026	5.356	1.767	3.202	1.19	7.438	1.918	4.399	4.464	20.034	9.001	12.385	6.353	18.733	5.151	21.392	6.029	19.507	11.176	2.372	6.124	24.39	3.923	7.54	19.811	6.966	8.287	26.94	6.106	6.927	17.547	3.747	8.3	11.039	3.364	9.918	4.642
394.6	3.597	7.634	2.236	2.163	1.263	3.3	2.086	2.947	4.244	4.994	3.238	4.106	3.93	5.341	1.707	3.314	1.513	7.505	2.186	4.843	4.558	19.977	8.708	11.8	6.156	19.001	5.006	21.686	6.005	19.331	11.206	2.712	6.646	24.213	3.938	7.637	19.532	6.813	8.099	27.076	6.214	7.001	17.583	3.557	8.26	10.901	3.546	9.97	4.884
394.97	3.482	7.588	2.53	2.167	1.247	3.197	2.009	2.835	4.068	4.716	3.033	3.828	4.146	5.809	1.981	3.347	1.317	8.165	2.242	4.788	4.647	19.564	8.993	12.254	6.439	18.668	5.122	21.243	5.862	19.21	11.222	2.625	6.272	24.315	3.742	7.475	19.817	6.823	8.227	27.09	6.196	7.005	17.756	3.689	8.324	10.95	3.678	10.119	4.976
395.34	3.566	7.875	2.529	2.099	1.314	3.109	2.058	2.911	4.19	4.783	2.958	3.975	4.207	5.273	1.888	3.271	1.458	8.214	2.444	4.829	4.598	19.607	8.885	12.253	6.065	18.445	5.197	21.421	6.066	19.451	11.03	2.577	6.393	24.35	3.771	7.567	19.919	7.076	8.267	27.143	6.186	6.995	17.446	3.618	8.326	10.992	3.499	10.034	5.044
395.71	3.376	7.642	2.431	2.106	1.318	3.035	1.864	2.86	4.309	5.172	3.064	4.147	4.212	5.603	2.045	3.644	1.231	7.957	2.341	4.793	4.413	19.816	8.593	12.085	6.287	18.823	5.207	21.533	6.06	19.297	11.146	2.35	6.069	24.348	3.817	7.555	19.618	6.813	8.213	27.131	6.23	7.075	17.556	3.508	8.33	10.862	3.509	10.209	4.876
396.08	3.248	7.753	2.265	2.072	1.183	2.982	1.902	2.801	4.212	4.994	3.376	4.127	4.345	5.664	1.917	3.441	1.17	7.678	2.083	4.654	4.692	20.164	8.801	12.008	6.341	18.904	5.393	21.526	5.971	19.547	11.065	2.455	6.419	24.312	3.704	7.387	19.688	6.974	8.218	27.337	6.251	7.045	17.787	3.622	8.39	11.102	3.598	10.422	5.099
396.44	3.49	8.006	2.62	2.428	1.191	2.977	2.008	3.032	4.076	4.926	3.16	4.067	4.317	5.858	1.785	3.519	1.385	7.938	2.145	4.804	4.698	19.674	8.945	12.132	6.117	18.953	5.129	21.591	5.952	19.616	11.147	2.562	6.545	24.406	3.698	7.419	19.974	6.926	8.269	27.141	6.038	7.024	17.662	3.591	8.175	11.124	3.517	10.396	5.235
396.81	3.57	7.921	2.65	2.294	1.292	2.973	1.813	2.869	4.289	5.359	3.179	4.118	4.271	5.968	2.031	3.646	1.39	8.03	2.108	4.662	4.876	19.858	8.702	12.266	6.273	18.828	5.046	21.661	6.032	19.814	11.262	2.633	6.226	24.616	3.735	7.506	19.857	6.782	8.108	27.232	6.216	7.023	17.858	3.611	8.308	10.892	3.456	10.458	4.987
397.18	3.307	8.066	2.467	1.873	1.26	3.007	2.075	3.044	4.173	5.149	3.055	4.007	4.26	5.958	2.099	3.37	1.305	7.751	2.083	4.868	4.478	19.902	8.95	12.289	6.314	18.889	5.127	21.765	5.937	19.722	11.28	2.529	6.244	24.675	3.738	7.588	19.964	6.704	8.296	27.042	6.132	7.033	17.823	3.646	8.483	11.044	3.646	10.204	4.878
397.55	3.462	8.132	2.496	2.108	1.219	3.208	2.105	2.785	4.132	5.067	3.164	4.048	4.347	5.843	2.166	3.509	1.454	8.041	2.184	4.98	4.753	19.747	8.763	12.227	6.168	18.888	5.201	21.568	6.193	19.543	11.128	2.449	6.11	24.66	3.747	7.624	19.899	6.867	8.265	27.461	6.146	7.076	17.752	3.573	8.333	11.22	3.558	10.375	5.079
397.91	3.405	8.037	2.483	2.213	1.402	3.184	1.957	3.013	4.057	5.167	3.162	4.115	4.476	5.994	1.997	3.68	1.502	8.379	2.243	4.822	4.618	19.826	8.518	12.251	6.311	18.873	5.357	21.868	6.02	19.585	11.032	2.475	6.211	24.733	3.821	7.451	19.874	6.897	8.36	27.33	6.162	7.056	17.82	3.599	8.482	11.148	3.606	10.573	4.886
398.28	3.45	8.415	2.712	2.432	1.335	3.255	2.212	3.135	3.853	4.977	3.022	4.163	4.171	5.763	2.116	3.499	1.275	8.05	2.234	4.637	4.657	19.991	8.469	12.06	6.278	19.119	5.203	21.679	6.086	19.755	11.122	2.756	6.241	24.641	3.853	7.614	20.124	7	8.224	27.204	6.018	7.05	17.758	3.543	8.405	11.155	3.53	10.753	5.079
398.65	3.52	8.317	2.62	2.366	1.318	3.217	2.017	3.093	4.212	4.958	2.988	3.865	4.088	5.762	1.746	3.266	1.164	8.134	1.954	4.669	4.524	20.303	8.691	12.353	6.215	19.03	5.304	21.826	6.043	19.879	11.363	2.51	6.149	24.653	3.685	7.405	19.884	6.921	8.174	27.095	6.088	7.022	17.561	3.431	8.246	11.013	3.44	10.335	4.955
399.02	3.488	8.127	2.572	2.049	1.336	3.208	2.071	3.132	4.165	5.264	3.134	4.09	4.076	5.89	1.651	3.502	1.327	8.395	2.336	4.818	4.574	20.064	8.528	12.231	6.138	18.94	5.281	21.849	6.036	19.911	11.065	2.535	6.123	24.62	3.603	7.277	20.098	6.865	8.317	27.532	6.198	7.093	17.778	3.573	8.294	10.962	3.646	10.45	5.082
399.38	3.252	8.174	2.237	2.188	1.271	3.24	2.053	2.908	4.327	5.556	3.585	4.168	4.341	6.029	1.859	3.62	1.201	8.448	2.164	4.594	4.533	20.191	8.805	12.47	6.111	18.827	5.331	22.154	6.058	19.717	11.316	2.627	6.542	24.581	3.613	7.47	20.258	6.916	8.155	27.302	5.852	7.027	17.651	3.511	8.249	11.098	3.78	10.859	5.068
399.75	3.621	8.56	2.506	2.375	1.313	3.074	1.888	2.901	4.278	5.247	2.998	4.169	4.531	6.064	2.227	3.607	1.343	8.559	2.303	4.764	4.519	20.247	8.816	12.28	6.478	19.159	5.236	21.824	6.016	20.014	11.092	2.43	6.465	24.604	3.522	7.389	20.013	6.821	8.013	27.251	5.899	6.978	17.812	3.602	8.372	11.111	3.68	11.035	5.12
400.12	3.736	8.792	2.443	2.471	1.382	3.38	2.047	3.017	4.335	5.368	3.203	4.427	4.595	6.244	2.138	3.583	1.058	8.264	2.018	4.604	4.481	20.126	8.647	12.537	6.319	19.008	5.088	21.631	5.977	20.014	11.309	2.482	6.214	24.865	3.751	7.627	20.164	6.651	8.132	27.481	6.073	7.163	17.772	3.577	8.318	11.299	3.547	11.001	5.257
400.48	3.408	8.782	2.5	2.094	1.355	3.576	2.385	3.338	4.216	5.447	3.296	4.209	4.467	6.054	1.744	3.53	1.271	8.646	1.949	4.834	4.776	20.356	8.661	12.516	6.214	19.006	5.132	21.731	6.025	20.322	11.363	2.655	6.479	24.579	3.681	7.526	20.227	6.905	8.373	27.597	6.03	7.172	17.927	3.71	8.45	11.107	3.541	10.955	5.05
400.85	3.478	8.494	2.308	1.938	1.327	3.145	2.068	2.905	4.103	5.025	3.044	3.999	4.257	6.21	1.846	3.67	1.24	8.335	2.201	4.599	4.651	20.338	8.985	12.866	6.305	19.229	5.16	22.058	6.135	20.229	11.398	2.769	6.588	24.769	3.757	7.529	20.228	6.93	8.309	27.471	6.07	7.146	17.899	3.55	8.431	11.329	3.74	11.068	5.176
401.22	3.367	8.354	2.736	2.149	1.26	3.108	1.734	2.866	4.31	5.375	3.006	4.289	4.33	5.964	1.927	3.604	1.179	8.458	2.31	4.581	4.773	20.464	8.658	12.554	6.019	19.202	5.033	21.995	6.015	20.262	11.35	2.631	6.504	24.816	3.658	7.518	20.145	6.723	8.244	27.621	6.072	7.326	17.998	3.634	8.316	11.545	3.679	11.221	5.347
401.59	3.696	8.827	2.612	2.119	1.405	3.42	2.134	3.134	4.522	5.489	3.155	4.438	4.559	6.177	1.851	3.374	1.356	8.689	2.218	4.699	4.512	20.474	8.819	12.92	6.36	19.173	4.988	22.064	6.053	20.39	11.31	2.67	6.396	24.76	3.708	7.417	20.213	6.76	8.282	27.598	6.115	7.183	17.988	3.573	8.411	11.219	3.328	11.206	5.454
401.95	3.624	9.097	2.481	2.235	1.439	3.266	2.256	2.987	4.322	5.515	3.154	4.351	4.388	6.281	1.911	3.448	1.466	8.692	2.497	4.588	4.878	20.456	8.824	12.576	6.411	19.434	5.143	22.258	5.94	20.113	11.291	2.493	6.404	24.933	3.7	7.462	19.948	6.676	8.231	27.428	5.867	7.075	18.147	3.677	8.424	11.141	3.539	11.42	4.987
402.32	3.171	8.476	2.26	1.884	1.476	3.378	2.165	3.189	4.181	5.256	3.021	4.031	4.559	6.387	2.098	3.491	1.603	8.788	2.161	4.732	4.779	20.529	8.674	12.603	6.428	19.142	5.426	22.059	5.999	20.207	11.367	2.699	6.55	25.011	3.768	7.678	20.264	6.881	8.358	27.919	6.066	7.17	17.942	3.63	8.404	11.318	3.307	11.429	5.08
402.69	3.482	8.788	2.461	1.997	1.613	3.485	2.228	3.285	4.627	5.536	3.344	4.608	4.486	6.234	2.033	3.413	1.352	8.908	1.967	4.645	4.657	20.517	8.637	12.476	6.404	19.268	5.313	22.318	5.937	20.107	11.346	2.452	6.393	24.89	3.612	7.527	20.201	6.796	8.197	27.562	6.036	7.079	17.971	3.541	8.389	10.991	3.596	11.43	5.245
403.05	3.446	9.126	2.716	2.146	1.212	3.051	1.936	3.003	4.432	5.458	3.107	4.182	4.471	6.335	2.152	3.443	1.377	9.029	2.089	4.791	4.864	20.578	8.741	12.429	6.051	19.284	5.211	22.382	6.108	20.326	11.255	2.528	6.264	24.897	3.669	7.721	20.336	6.69	8.314	27.689	5.926	7.149	17.896	3.573	8.359	11.381	3.525	11.548	5.363
403.42	3.266	8.889	2.213	2.07	1.526	3.299	2.127	3.286	4.182	5.581	3.144	3.905	4.275	6.194	1.858	3.523	1.256	8.603	1.898	4.504	4.924	20.665	8.998	12.743	6.185	19.657	5.13	22.442	6.014	20.533	11.276	2.535	6.39	25.187	3.611	7.66	20.506	6.834	8.299	27.488	5.996	7.128	17.991	3.522	8.439	11.234	3.556	11.493	5.255
403.79	3.257	9.052	2.359	2.06	1.399	3.474	2.114	2.912	4.622	5.753	3.345	4.311	4.584	6.504	2.142	3.655	1.428	8.916	2.336	4.878	5.076	20.765	8.842	12.698	6.438	19.59	5.458	22.416	5.872	20.484	11.547	2.621	6.336	25.003	3.548	7.496	20.278	6.699	8.292	27.662	5.912	7.118	18.129	3.56	8.345	11.228	3.666	11.769	5.17
404.15	3.324	9.145	2.229	2.154	1.706	3.575	2.424	3.327	4.495	5.781	3.35	4.312	4.471	6.532	2.107	3.579	1.592	9.038	2.161	4.949	4.854	20.782	8.588	12.752	6.323	19.362	5.601	22.563	6.015	20.489	11.537	2.581	6.466	24.918	3.504	7.636	20.475	6.87	8.2	27.719	6.092	7.155	18.04	3.634	8.502	11.074	3.544	11.934	5.162
404.52	3.454	8.886	2.459	2.112	1.537	3.349	2.112	3.129	4.427	5.768	3.506	4.164	4.514	6.592	2.312	3.896	1.473	8.911	2.452	4.763	4.835	20.725	8.489	12.585	6.342	19.506	5.259	22.444	5.867	20.382	11.378	2.622	6.319	25.223	3.51	7.737	20.386	6.852	8.333	27.676	5.908	7.145	17.981	3.508	8.479	11.219	3.478	11.516	5.338
404.89	3.465	8.937	2.396	2.043	1.293	3.174	1.835	2.985	4.285	5.572	3.409	4.302	4.541	6.4	2.041	3.458	1.161	8.907	2.064	4.754	4.72	20.78	8.286	12.734	6.296	19.591	5.244	22.446	5.919	20.638	11.463	2.923	6.6	25.044	3.621	7.643	20.348	6.96	8.374	27.649	5.946	7.099	17.853	3.328	8.278	11.355	3.261	11.496	5.137
405.25	3.406	9.042	2.429	2.407	1.418	3.332	2.21	3.149	4.339	5.575	3.208	4.322	4.445	6.544	2.013	3.556	1.27	8.932	2.286	4.758	4.764	20.636	8.643	12.632	6.367	19.77	5.275	22.219	5.997	20.677	11.451	2.664	6.411	25.279	3.869	7.724	20.549	6.828	8.277	27.694	5.925	7.121	18.143	3.428	8.304	11.474	3.489	11.692	5.524
405.62	3.273	9.144	2.395	2.233	1.259	3.315	1.877	3.058	4.379	5.647	3.144	4.312	4.671	6.617	2.125	3.626	1.282	9.07	2.096	4.818	4.926	20.859	8.842	12.848	6.234	19.543	5.23	22.464	5.987	20.547	11.375	2.425	6.308	25.055	3.543	7.579	20.741	6.809	8.306	27.865	6.015	7.091	18.138	3.39	8.353	11.158	3.468	11.761	5.354
405.99	3.606	9.178	2.565	2.276	1.223	3.196	1.93	2.674	4.443	5.622	3.256	4.295	4.575	6.606	2.074	3.591	1.587	9.234	2.233	4.804	4.992	20.91	8.617	12.742	6.375	19.884	5.093	22.444	5.905	20.479	11.453	2.667	6.567	25.241	3.778	7.732	20.419	6.813	8.485	27.916	6.051	7.227	17.765	3.382	8.231	11.42	3.568	11.829	5.25
406.35	3.759	9.53	2.634	2.47	1.331	3.42	2.027	3.003	4.651	5.898	3.369	4.369	4.46	6.341	1.975	3.499	1.447	9.232	2.599	4.902	4.911	20.762	8.778	13.024	6.435	19.903	5.253	22.689	6.058	20.489	11.429	2.559	6.45	25.119	3.713	7.823	20.678	6.814	8.352	28.033	6.054	7.428	17.974	3.374	8.305	11.34	3.567	12.075	5.208
406.72	3.244	9.216	2.264	1.956	1.473	3.474	2.072	3.194	4.377	5.924	3.221	4.305	4.584	6.632	2.007	3.688	1.14	9.321	2.279	4.795	4.681	20.736	8.509	12.765	6.441	20.068	5.248	22.763	5.991	20.749	11.353	2.699	6.586	24.991	3.618	7.716	20.761	6.815	8.194	27.84	5.87	7.188	18.216	3.572	8.397	11.502	3.566	11.805	5.376
407.09	3.533	9.505	2.397	2.272	1.41	3.418	2.057	3.098	4.472	5.949	3.416	4.379	4.459	6.753	1.91	3.643	1.383	9.244	2.339	4.817	5.168	20.829	8.439	12.622	6.307	19.8	5.151	22.479	6.036	20.604	11.502	2.619	6.509	25.299	3.677	7.759	20.507	6.803	8.268	27.838	5.869	7.158	18.106	3.361	8.157	11.384	3.374	11.966	5.201
407.45	3.72	9.47	2.501	2.311	1.377	3.444	2.151	3.108	4.569	5.869	3.209	4.42	4.364	6.479	2.012	3.692	1.479	9.477	2.273	5.009	5.012	20.9	8.623	12.861	6.224	19.724	5.209	22.677	5.946	20.674	11.581	2.754	6.576	25.303	3.602	7.842	20.517	6.682	8.218	28.091	5.997	7.267	18.277	3.479	8.482	11.306	3.658	11.984	5.347
407.82	3.428	9.688	2.459	2.324	1.284	3.445	1.975	3.071	4.345	5.934	3.046	4.269	4.37	6.674	1.83	3.452	1.539	9.564	2.433	4.872	4.871	20.7	8.35	12.646	6.247	19.587	5.311	22.595	5.856	20.728	11.362	2.618	6.26	25.252	3.676	7.699	20.73	6.722	8.275	28.005	5.714	7.053	18.146	3.361	8.377	11.214	3.652	12.178	5.36
408.18	3.28	9.701	2.339	2.273	1.46	3.56	2.276	3.187	4.324	5.888	2.981	4.097	4.477	6.778	1.881	3.535	1.497	9.39	2.464	4.814	4.811	20.7	8.444	12.71	6.393	19.627	5.122	22.678	5.848	20.55	11.318	2.539	6.39	25.326	3.822	7.753	20.901	6.827	8.318	27.997	5.925	7.362	18.273	3.33	8.429	11.249	3.612	12.026	5.254
408.55	3.39	9.734	2.504	2.216	1.36	3.487	2.115	2.988	4.545	5.844	3.131	4.514	4.362	6.608	1.871	3.496	1.482	9.663	2.434	4.811	4.748	20.822	8.433	12.696	6.35	19.743	5.186	22.58	5.96	20.584	11.723	2.916	6.537	25.105	3.516	7.751	20.728	6.842	8.249	28.194	5.756	7.227	18.271	3.421	8.474	11.23	3.412	12.04	5.414
408.92	3.331	9.953	2.622	2.156	1.234	3.553	1.979	3.083	4.521	6.002	3.132	4.435	4.489	6.732	1.901	3.604	1.6	9.556	2.441	4.926	4.986	21.015	8.691	12.993	6.229	19.592	5.084	22.714	5.884	20.708	11.49	2.684	6.436	25.583	3.794	7.799	20.794	6.607	8.414	28.068	5.845	7.173	18.377	3.655	8.405	11.144	3.496	12.203	5.129
409.28	3.528	9.806	2.488	2.296	1.384	3.547	2.1	3.103	4.422	5.959	3.093	4.366	4.392	6.694	1.928	3.68	1.355	9.568	2.28	4.703	5.026	20.982	8.523	12.799	6.32	19.788	5.191	22.706	5.876	20.77	11.585	2.608	6.51	25.426	3.606	7.869	20.676	6.619	8.254	28.034	5.752	7.204	18.253	3.297	8.248	11.55	3.559	12.439	5.566
409.65	3.369	9.855	2.44	2.323	1.402	3.424	2.05	2.968	4.196	5.745	3.014	3.964	4.49	6.7	1.918	3.591	1.543	9.59	2.45	4.858	4.935	20.962	8.633	12.775	6.199	19.924	5.019	22.734	5.706	20.745	11.556	2.711	6.572	25.466	3.65	7.812	20.971	6.842	8.391	28.086	5.809	7.082	18.295	3.422	8.456	11.401	3.609	12.595	5.528
410.01	3.355	9.869	2.348	2.201	1.469	3.687	2.231	3.337	4.46	6.186	3.382	4.516	4.444	6.786	1.85	3.537	1.547	9.661	2.372	4.837	5.104	20.991	8.819	13.122	6.263	19.941	5.345	23.012	5.926	20.86	11.718	2.654	6.62	25.532	3.737	7.848	20.905	6.73	8.362	28.001	5.863	7.374	18.443	3.498	8.377	11.674	3.584	12.683	5.69
410.38	3.645	10.061	2.617	2.226	1.351	3.428	2.215	3.156	4.4	5.835	3.048	4.28	4.437	6.898	1.983	3.737	1.494	9.581	2.269	5.032	5.084	21.314	8.427	12.713	6.158	19.832	5.121	22.84	5.844	20.811	11.663	2.802	6.617	25.447	3.601	7.749	20.806	6.641	8.221	28.015	5.851	7.389	18.49	3.618	8.463	11.549	3.691	12.619	5.536
410.75	3.591	10.073	2.626	2.374	1.196	3.484	2.014	2.818	4.502	6.159	3.374	4.33	4.514	6.971	2.123	3.78	1.34	9.735	2.399	4.834	4.868	21.165	8.371	12.894	6.115	19.986	5.23	22.932	5.892	21.077	11.896	2.757	6.741	25.409	3.592	7.783	21.007	6.791	8.332	28.061	5.897	7.431	18.248	3.349	8.244	11.336	3.553	12.612	5.321
411.11	3.572	10.022	2.692	2.315	1.337	3.519	1.965	3.104	4.453	6.259	3.292	4.453	4.61	6.723	1.922	3.49	1.667	9.89	2.483	4.978	5.184	21.248	8.463	12.725	6.465	20.104	5.031	22.76	5.919	21.025	11.757	2.779	6.814	25.478	3.726	7.771	20.961	6.676	8.377	28.078	5.639	7.12	18.495	3.497	8.55	11.453	3.472	12.638	5.321
411.48	3.653	10.038	2.656	2.196	1.36	3.602	2.131	2.993	4.351	5.867	3.071	4.331	4.652	7.031	2.159	3.676	1.434	9.694	2.302	4.834	5.192	21.413	8.426	12.979	6.296	19.974	5.145	23.101	5.835	20.985	11.726	2.601	6.623	25.375	3.632	7.768	20.973	6.872	8.402	28.186	5.7	7.14	18.167	3.343	8.359	11.538	3.529	12.79	5.521
411.84	3.49	9.984	2.563	2.224	1.323	3.513	2.087	3.176	4.502	6.174	3.339	4.543	4.616	7.084	2.049	3.771	1.365	9.757	2.366	4.978	5.268	21.463	8.694	12.973	6.469	19.908	5.296	23.005	5.88	21.145	11.573	2.63	6.431	25.697	3.65	7.827	20.814	6.863	8.401	28.137	5.612	7.19	18.44	3.567	8.546	11.33	3.631	12.885	5.427
412.21	3.706	10.414	2.679	2.515	1.51	3.635	2.168	3.184	4.471	6.148	3.431	4.554	4.534	6.985	1.94	3.614	1.533	9.954	2.284	4.934	5.129	21.402	8.398	13.132	6.297	20.043	5.422	23.015	5.934	21.178	11.657	2.738	6.641	25.515	3.759	7.792	21.044	6.866	8.31	28.205	5.781	7.305	18.522	3.528	8.515	11.377	3.603	13	5.564
412.57	3.519	10.349	2.681	2.36	1.637	3.878	2.247	3.213	4.491	6.126	3.306	4.346	4.441	7.141	2.123	3.704	1.542	9.88	2.176	4.645	4.851	21.218	8.547	13.076	6.274	20.319	5.052	22.811	5.814	21.201	11.504	2.507	6.522	25.64	3.585	7.737	21.139	6.769	8.297	28.432	5.879	7.45	18.441	3.496	8.509	11.588	3.423	12.934	5.405
412.94	3.548	10.349	2.829	2.273	1.315	3.727	2.172	3.09	4.488	6.155	3.381	4.476	4.69	7.065	2.213	3.812	1.549	10.025	2.276	4.902	5.102	21.391	8.561	13.166	6.306	20.097	5.226	23.216	5.97	21.213	11.345	2.625	6.549	25.632	3.686	7.842	20.906	6.535	8.185	28.384	5.782	7.304	18.557	3.708	8.473	11.447	3.654	13.099	5.638
413.31	3.434	10.166	2.402	2.314	1.264	3.499	1.897	2.908	4.54	6.046	3.208	4.538	4.569	7.274	2.147	3.817	1.627	10.064	2.293	4.896	5.141	21.425	8.491	12.734	6.18	19.981	5.2	23.142	5.778	21.006	11.683	2.715	6.496	25.639	3.822	7.906	21.003	6.715	8.345	28.33	5.694	7.26	18.459	3.36	8.431	11.245	3.467	12.717	5.443
413.67	3.68	10.433	2.665	2.304	1.443	3.683	2.116	2.972	4.68	6.367	3.501	4.566	4.397	7.066	2.035	3.623	1.584	9.992	2.408	4.963	5.09	21.54	8.419	13.055	6.206	20.263	5.353	23.063	5.634	20.992	11.628	2.788	6.699	25.703	3.577	8.029	21.126	6.724	8.367	28.565	5.73	7.424	18.563	3.532	8.504	11.337	3.61	12.918	5.453
414.04	3.626	10.574	2.56	2.248	1.416	3.859	2.229	3.151	4.567	6.383	3.259	4.418	4.572	7.241	2.018	3.613	1.398	9.949	2.398	4.636	4.967	21.334	8.42	12.972	6.487	20.297	5.209	23.17	5.759	21.166	11.924	2.872	6.732	25.738	3.624	7.806	21.168	6.724	8.401	28.412	5.718	7.316	18.727	3.548	8.621	11.425	3.395	13.014	5.392
414.4	3.494	10.516	2.497	2.332	1.483	3.746	2.118	2.915	4.634	6.678	3.528	4.653	4.571	7.121	1.805	3.695	1.474	10.029	2.3	4.899	5.133	21.559	8.402	13.156	6.413	20.241	5.236	23.119	5.863	20.936	11.839	2.692	6.632	25.877	3.544	7.799	21.101	6.722	8.308	28.449	5.931	7.375	18.696	3.564	8.51	11.422	3.533	13.114	5.499
414.77	3.449	10.475	2.645	2.21	1.35	3.544	2.074	3.088	4.518	6.107	3.12	4.382	4.527	7.146	1.945	3.651	1.362	10.125	2.396	4.791	5.096	21.467	8.313	13.195	6.211	20.265	5.365	23.367	6.042	21.253	11.693	2.674	6.41	25.751	3.641	7.926	21.161	6.589	8.327	28.419	5.598	7.187	18.701	3.661	8.586	11.651	3.687	13.381	5.743
415.13	3.485	10.601	2.669	2.421	1.49	3.645	2.171	3.152	4.414	6.323	3.274	4.454	4.612	7.158	2.045	3.876	1.518	10.234	2.51	5.014	5.43	21.757	8.585	13.337	6.333	20.483	5.296	23.414	5.891	21.345	11.743	2.919	6.754	25.872	3.755	7.835	21.264	6.646	8.354	28.367	5.565	7.25	18.756	3.426	8.583	11.501	3.548	13.551	5.652
415.5	3.639	10.739	2.751	2.401	1.433	3.55	2.089	3.048	4.425	6.353	3.2	4.568	4.79	7.503	2.228	4.05	1.488	10.239	2.551	4.911	5.117	21.765	8.449	13.132	6.365	20.501	5.256	23.523	5.865	21.562	11.707	2.552	6.455	25.73	3.66	7.792	21.451	6.816	8.548	28.422	5.475	7.348	18.655	3.493	8.448	11.557	3.686	13.425	5.6
415.86	3.516	10.897	2.704	2.349	1.196	3.746	2.119	2.918	4.606	6.212	3.206	4.337	4.696	7.433	2.197	3.777	1.681	10.154	2.304	4.948	5.128	21.601	8.263	13.378	6.224	20.211	5.178	23.318	5.773	21.467	11.827	2.791	6.738	26.144	3.7	7.932	21.23	6.737	8.291	28.644	5.758	7.268	18.659	3.526	8.544	11.597	3.728	13.522	5.885
416.23	3.489	11.017	2.794	2.357	1.588	3.837	2.188	3.241	4.64	6.571	3.409	4.468	4.816	7.497	2.219	3.884	1.452	10.312	2.278	4.904	5.183	21.719	8.338	13.244	6.347	20.582	4.908	23.167	5.802	21.402	11.734	2.864	6.849	25.865	3.673	7.907	21.27	6.626	8.432	28.496	5.7	7.492	18.765	3.413	8.513	11.656	3.6	13.614	5.812
416.59	3.498	10.716	2.422	2.386	1.574	3.766	2.198	3.101	4.348	6.329	3.013	4.38	4.796	7.462	2.021	3.693	1.414	10.506	2.496	5.033	5.133	21.798	8.392	13.387	6.399	20.153	5.273	23.391	5.767	21.347	11.679	2.648	6.745	26.13	3.697	7.975	21.404	6.573	8.256	28.543	5.629	7.408	18.641	3.192	8.367	11.459	3.513	13.457	5.804
416.96	3.649	11.275	2.84	2.444	1.474	3.853	2.176	3.225	4.571	6.406	3.405	4.73	4.754	7.409	2.108	3.749	1.634	10.548	2.588	5.086	5.106	21.688	8.375	13.4	6.209	20.524	5.352	23.523	5.816	21.5	11.822	2.709	6.532	25.893	3.556	8.016	21.353	6.669	8.28	28.506	5.637	7.321	18.717	3.564	8.505	11.562	3.681	13.906	5.849
417.32	3.828	11.17	2.777	2.625	1.34	3.787	2.139	2.999	4.606	6.515	3.53	4.668	4.705	7.62	2.153	3.633	1.44	10.371	2.514	4.893	5.098	21.608	8.337	13.333	6.368	20.418	5.28	23.418	5.913	21.535	11.894	2.733	6.708	25.901	3.604	7.902	21.582	6.679	8.49	28.768	5.768	7.386	18.853	3.545	8.615	11.507	3.543	13.732	5.644
417.69	3.533	10.97	2.729	2.507	1.203	3.519	2.04	2.986	4.672	6.544	3.262	4.564	4.828	7.572	2.25	3.762	1.363	10.475	2.297	4.859	5.141	21.721	8.459	13.26	6.146	20.405	5.319	23.188	5.802	21.357	11.723	2.642	6.485	26.022	3.676	7.93	21.522	6.54	8.419	28.648	5.6	7.534	18.775	3.447	8.456	11.744	3.923	14.04	5.87
418.05	3.556	11.118	2.583	2.393	1.228	3.536	2.148	2.852	4.346	6.467	3.172	4.513	4.637	7.507	2.11	3.696	1.628	10.722	2.362	5.108	5.252	21.716	8.531	13.444	6.333	20.296	5.091	23.334	5.764	21.38	11.887	2.784	6.778	26.359	3.738	8.064	21.485	6.525	8.29	28.688	5.588	7.52	18.785	3.631	8.55	11.556	3.466	13.868	5.586
418.42	3.612	10.867	2.508	2.47	1.393	3.681	2.125	3.079	4.463	6.427	3.293	4.463	4.687	7.597	2.126	3.803	1.522	10.502	2.371	4.971	5.271	22	8.255	13.339	6.159	20.364	5.259	23.306	5.746	21.515	11.986	2.779	6.739	26.171	3.684	8.154	21.561	6.725	8.424	28.827	5.683	7.517	19.027	3.513	8.67	11.382	3.47	13.894	5.789
418.78	3.334	11.11	2.656	2.254	1.44	3.678	2.125	3.1	4.571	6.636	3.334	4.719	4.633	7.689	2.079	3.725	1.39	10.713	2.26	4.991	5.354	21.999	8.457	13.401	6.433	20.597	5.248	23.559	5.898	21.659	11.867	2.755	6.651	26.295	3.714	8.115	21.622	6.743	8.527	28.814	5.683	7.553	19.179	3.507	8.754	11.446	3.718	14.074	5.666
419.15	3.512	11.11	2.579	2.317	1.526	3.87	2.154	3.061	4.694	6.73	3.357	4.602	4.701	7.597	2.11	3.776	1.75	11.011	2.547	4.943	5.19	21.703	8.158	13.152	6.46	20.428	5.194	23.441	5.807	21.533	11.952	2.883	6.717	26.077	3.613	7.993	21.583	6.617	8.449	29.071	5.779	7.519	18.827	3.443	8.47	11.621	3.586	14.201	5.934
419.51	3.655	11.18	2.798	2.489	1.499	3.699	2.119	3.199	4.393	6.657	3.269	4.514	4.773	7.668	2.228	3.746	1.62	10.62	2.403	4.813	5.232	22.13	8.298	13.55	6.301	20.768	5.213	23.403	5.731	21.56	11.971	2.723	6.695	26.104	3.587	7.981	21.767	6.694	8.558	28.892	5.649	7.613	18.905	3.419	8.434	11.437	3.541	13.833	5.724
419.88	3.545	11.126	2.759	2.366	1.465	3.804	2.109	3.092	4.5	6.606	3.24	4.539	4.555	7.524	1.948	3.622	1.564	10.644	2.465	5.01	5.227	21.869	8.333	13.463	6.198	20.36	5.175	23.315	5.812	21.531	12.051	2.817	6.684	26.176	3.583	8.062	21.812	6.709	8.549	28.857	5.603	7.457	18.834	3.512	8.585	11.619	3.566	14.074	5.8
420.24	3.589	11.14	2.54	2.336	1.333	3.786	2.138	3.02	4.645	6.614	3.166	4.569	4.639	7.635	1.917	3.785	1.645	10.82	2.394	4.971	5.056	21.618	8.21	13.651	6.153	20.385	5.116	23.473	5.864	21.58	11.915	2.755	6.52	26.25	3.478	7.963	21.904	6.68	8.61	28.877	5.539	7.416	19.07	3.563	8.632	11.538	3.57	14.055	5.824
420.61	3.377	11.191	2.597	2.298	1.412	3.951	2.111	3.116	4.51	6.655	3.222	4.58	4.721	7.653	2.136	3.79	1.567	10.708	2.41	4.924	5.179	21.847	8.237	13.676	6.282	20.632	5.256	23.531	5.767	21.479	11.978	2.78	6.798	26.444	3.686	8.103	21.96	6.696	8.62	28.976	5.397	7.395	19.135	3.366	8.655	11.598	3.768	14.286	5.856
420.97	3.499	11.213	2.69	2.329	1.326	3.863	2.13	2.945	4.512	6.685	3.192	4.575	4.686	7.677	2.097	3.765	1.528	10.81	2.382	4.95	5.16	21.976	8.195	13.442	6.219	20.526	5.168	23.493	5.684	21.461	12.013	2.872	6.662	26.475	3.769	8.185	21.822	6.778	8.4	29.024	5.628	7.401	19.032	3.543	8.455	11.667	3.716	14.242	5.913
421.34	3.523	11.391	2.617	2.289	1.386	3.75	2.112	3.04	4.434	6.557	3.033	4.44	4.488	7.622	2.016	3.7	1.498	10.864	2.321	4.838	5.097	21.77	8.186	13.507	6.205	20.561	5.252	23.446	5.629	21.48	11.934	2.622	6.609	26.39	3.757	8.02	21.691	6.612	8.655	28.95	5.518	7.602	18.894	3.382	8.388	11.505	3.643	14.318	5.903
421.7	3.486	11.359	2.734	2.451	1.447	3.813	2.07	3.004	4.417	6.724	3.181	4.456	4.484	7.471	1.979	3.684	1.55	10.921	2.346	4.943	5.134	21.85	8.108	13.379	6.16	20.452	5.154	23.459	5.656	21.424	11.978	2.747	6.679	26.285	3.86	8.213	21.894	6.739	8.43	29.002	5.636	7.532	19.115	3.553	8.475	11.455	3.613	14.221	5.845
422.07	3.518	11.478	2.66	2.283	1.412	3.836	2.14	3.117	4.545	6.749	3.347	4.553	4.63	7.714	2.158	3.781	1.577	11.044	2.456	4.978	5.206	21.838	8.059	13.468	6.216	20.439	5.125	23.27	5.693	21.52	12.038	2.768	6.703	26.607	3.762	8.273	22.09	6.588	8.506	29.069	5.709	7.693	19.226	3.561	8.705	11.518	3.613	14.304	5.927
422.43	3.427	11.293	2.491	2.228	1.384	3.811	2.12	3.01	4.468	6.675	3.139	4.451	4.508	7.684	2.058	3.657	1.612	10.939	2.514	4.957	5.12	21.782	8.076	13.557	6.104	20.508	5.18	23.338	5.671	21.527	11.958	2.802	6.695	26.462	3.491	7.907	21.93	6.689	8.426	28.989	5.466	7.498	19.187	3.638	8.714	11.443	3.635	14.421	5.899
422.79	3.467	11.55	2.576	2.212	1.432	3.873	2.161	3.054	4.376	6.676	3.169	4.4	4.711	7.823	2.052	3.809	1.531	11.078	2.46	5.007	5.177	21.718	8.173	13.547	6.123	20.472	5.186	23.471	5.625	21.451	12.027	2.905	6.65	26.409	3.676	8.107	22.045	6.71	8.581	29.21	5.608	7.695	19.082	3.553	8.61	11.489	3.688	14.446	5.844
423.16	3.435	11.709	2.677	2.402	1.43	3.752	2.131	2.965	4.52	6.79	3.116	4.489	4.571	7.78	2.055	3.68	1.6	10.973	2.432	4.957	5.149	21.844	8.055	13.5	6.184	20.614	5.306	23.429	5.645	21.659	12.105	2.768	6.695	26.49	3.594	7.993	21.95	6.656	8.486	29.251	5.67	7.753	19.359	3.593	8.686	11.526	3.617	14.431	5.913
423.52	3.507	11.606	2.607	2.256	1.449	3.925	2.219	3.011	4.452	6.755	3.148	4.544	4.693	7.865	2.055	3.861	1.497	11.033	2.481	4.897	5.135	21.894	8.109	13.569	6.139	20.695	5.169	23.372	5.678	21.617	12.069	2.661	6.632	26.581	3.68	8.32	21.94	6.592	8.525	29.2	5.528	7.566	19.234	3.606	8.624	11.413	3.691	14.589	5.953
423.89	3.539	11.693	2.679	2.35	1.39	4.01	2.21	3.083	4.455	6.766	3.182	4.591	4.682	7.811	2.079	3.738	1.552	10.96	2.401	4.924	5.203	21.922	8.075	13.485	6.191	20.643	5.132	23.389	5.615	21.465	12.024	2.819	6.569	26.328	3.547	7.989	22.107	6.677	8.551	29.204	5.488	7.441	19.119	3.478	8.501	11.412	3.635	14.676	5.995
424.25	3.519	11.71	2.651	2.387	1.335	3.845	2.134	2.986	4.424	6.74	3.211	4.547	4.652	7.847	2.06	3.761	1.505	11.004	2.396	4.922	5.128	21.957	8.018	13.473	6.071	20.51	5.17	23.464	5.634	21.514	11.983	2.795	6.604	26.519	3.765	8.39	22.142	6.624	8.473	29.262	5.562	7.618	19.308	3.621	8.825	11.388	3.539	14.573	5.955
424.62	3.491	11.745	2.701	2.32	1.413	3.885	2.169	3.037	4.451	6.829	3.178	4.503	4.583	7.831	1.996	3.733	1.431	10.957	2.26	4.852	5.183	21.809	7.962	13.472	6.054	20.434	5.093	23.361	5.533	21.309	12.006	2.796	6.534	26.764	3.638	8.155	22.112	6.63	8.581	29.072	5.527	7.482	19.38	3.668	8.765	11.391	3.614	14.607	5.98
424.98	3.457	11.854	2.705	2.354	1.422	3.907	2.188	3.015	4.574	6.903	3.118	4.558	4.584	7.959	2.091	3.815	1.534	11.149	2.403	4.881	5.167	21.825	8.003	13.548	6.05	20.518	5.186	23.512	5.537	21.472	12.09	2.756	6.672	26.596	3.687	8.274	21.966	6.546	8.498	29.084	5.444	7.551	19.538	3.436	8.821	11.581	3.761	14.799	6.146
425.34	3.52	11.488	2.288	2.349	1.406	4.26	2.554	3.081	5.007	7.476	3.708	4.596	5.2	8.477	2.104	3.778	1.529	11.184	2.482	4.945	5.81	22.605	8.553	13.779	6.254	20.472	5.292	23.511	5.946	21.672	12.161	2.861	6.824	26.855	3.678	8.299	22.341	6.325	8.664	29.632	5.873	7.908	18.815	3.526	8.337	12.003	4.014	15.004	6.093
425.71	3.352	11.697	2.585	2.255	1.394	3.939	2.301	3.012	4.575	6.913	3.194	4.492	4.72	7.959	2.096	3.797	1.528	11.22	2.414	4.922	5.292	21.935	7.959	13.621	6.005	20.512	5.211	23.397	5.537	21.477	12.042	2.766	6.617	26.803	3.735	8.284	22.061	6.53	8.539	29.26	5.48	7.726	19.332	3.488	8.646	11.605	3.782	14.93	6.13
426.07	3.591	12.049	2.665	2.395	1.481	3.981	2.237	3.115	4.585	6.957	3.291	4.589	4.704	8.115	2.118	3.918	1.508	11.262	2.429	4.933	5.306	22.186	8.114	13.694	6.072	20.788	5.215	23.639	5.64	21.786	12.152	2.885	6.728	26.749	3.456	8.028	22.199	6.552	8.548	29.286	5.618	7.667	19.478	3.635	8.808	11.649	3.802	15.085	6.205
426.44	3.483	11.898	2.66	2.328	1.499	3.936	2.166	3.021	4.607	6.966	3.277	4.647	4.7	8.11	2.16	3.892	1.568	11.349	2.41	4.91	5.272	22.216	7.993	13.725	6.144	20.902	5.103	23.612	5.593	21.752	12.122	2.791	6.712	26.759	3.679	8.212	22.284	6.63	8.521	29.416	5.52	7.749	19.546	3.554	8.616	11.597	3.833	15.211	6.246
426.8	3.545	11.985	2.733	2.41	1.441	3.848	2.153	3.027	4.465	6.913	3.258	4.569	4.638	8.067	2.156	3.81	1.591	11.455	2.405	5.007	5.402	22.237	8.062	13.759	6.104	20.866	5.19	23.694	5.612	21.851	12.175	2.755	6.647	26.823	3.659	8.261	22.342	6.633	8.719	29.384	5.615	7.628	19.593	3.593	8.873	11.753	3.804	15.118	6.183
427.16	3.421	11.915	2.577	2.316	1.446	3.961	2.209	3.063	4.59	6.897	3.224	4.685	4.638	8.057	2.081	3.809	1.539	11.293	2.396	4.907	5.281	22.191	7.937	13.736	6.146	20.793	5.161	23.6	5.557	21.714	12.022	2.76	6.675	26.868	3.568	8.155	22.141	6.566	8.555	29.449	5.556	7.582	19.432	3.42	8.711	11.662	3.764	15.2	6.265
427.53	3.412	11.99	2.579	2.193	1.469	4.067	2.162	3.1	4.495	7.004	3.194	4.593	4.63	8.102	2.111	3.817	1.628	11.536	2.479	4.877	5.261	22.322	8.004	13.704	6.093	20.728	5.266	23.652	5.573	21.752	12.127	2.829	6.676	27.217	3.696	8.304	22.545	6.682	8.59	29.337	5.455	7.47	19.639	3.401	8.746	11.611	3.847	15.228	6.225
427.89	3.441	12.128	2.677	2.352	1.381	3.949	2.134	3.091	4.464	6.988	3.118	4.593	4.706	8.203	2.122	3.883	1.564	11.445	2.364	4.969	5.326	22.112	8.023	13.885	6.093	20.766	5.205	23.46	5.593	21.741	12.196	2.768	6.694	27.015	3.649	8.326	22.319	6.546	8.663	29.62	5.492	7.66	19.518	3.488	8.799	11.51	3.711	15.064	6.146
428.25	3.409	12.183	2.53	2.311	1.369	3.985	2.114	3.037	4.595	6.984	3.248	4.611	4.742	8.166	2.129	3.89	1.593	11.545	2.38	4.959	5.382	22.263	7.914	13.9	6.225	20.888	5.254	23.613	5.595	21.844	12.254	2.834	6.77	26.955	3.53	8.165	22.609	6.802	8.696	29.547	5.526	7.642	19.397	3.503	8.677	11.584	3.867	15.425	6.355
428.62	3.552	12.39	2.763	2.393	1.36	4.013	2.196	3.101	4.507	7.15	3.183	4.662	4.771	8.264	2.192	3.886	1.583	11.655	2.471	5.02	5.287	22.242	8.021	13.863	6.26	21.053	5.223	23.737	5.633	21.863	12.318	2.849	6.786	27.054	3.767	8.381	22.459	6.571	8.577	29.501	5.426	7.704	19.695	3.415	8.845	11.822	3.849	15.515	6.301
428.98	3.549	12.414	2.786	2.375	1.471	4.028	2.248	3.038	4.548	7.152	3.223	4.688	4.7	8.245	2.083	3.772	1.514	11.638	2.436	5.042	5.303	22.275	8.055	13.866	6.201	20.882	5.238	23.749	5.643	21.943	12.471	2.879	6.731	27.139	3.724	8.262	22.608	6.655	8.838	29.511	5.536	7.779	19.747	3.584	8.912	11.748	3.829	15.553	6.343
429.34	3.46	12.489	2.673	2.334	1.481	4.068	2.196	3.107	4.652	7.248	3.25	4.807	4.757	8.421	2.177	3.928	1.494	11.768	2.36	5.021	5.423	22.508	8.105	14.08	6.249	20.929	5.235	23.918	5.57	21.983	12.433	2.904	6.808	27.179	3.806	8.338	22.597	6.508	8.556	29.385	5.533	7.591	19.874	3.489	8.84	11.776	3.906	15.787	6.511
429.71	3.574	12.418	2.598	2.286	1.486	4.021	2.281	3.195	4.746	7.26	3.323	4.824	4.788	8.44	2.174	3.972	1.586	11.777	2.473	5.063	5.365	22.524	8.122	14.089	6.169	21.036	5.295	24.056	5.631	22.083	12.356	2.877	6.77	27.268	3.75	8.487	22.529	6.635	8.757	29.408	5.395	7.662	19.677	3.539	8.884	11.785	3.821	15.856	6.525
430.07	3.506	12.582	2.753	2.447	1.52	4.198	2.313	3.19	4.632	7.291	3.307	4.783	4.886	8.499	2.238	3.983	1.675	11.943	2.556	5.141	5.448	22.749	7.988	14.022	6.189	21.081	5.261	24.049	5.648	22.301	12.507	2.875	6.825	27.142	3.587	8.393	22.665	6.506	8.676	29.447	5.527	7.663	19.81	3.497	8.825	11.888	3.942	15.841	6.513
430.43	3.574	12.741	2.834	2.408	1.471	4.234	2.304	3.173	4.736	7.234	3.285	4.774	4.918	8.485	2.208	3.932	1.579	11.86	2.525	5.103	5.555	22.879	8.082	14.092	6.354	21.264	5.396	24.031	5.694	22.428	12.633	3.002	6.958	27.092	3.545	8.375	22.588	6.647	8.843	29.565	5.297	7.634	19.978	3.725	8.858	11.819	3.909	16.022	6.455
430.8	3.643	12.692	2.717	2.4	1.486	4.179	2.257	3.251	4.71	7.429	3.387	4.734	4.931	8.58	2.271	4.015	1.543	11.874	2.443	5.109	5.417	22.831	7.999	14.031	6.364	21.298	5.273	24.036	5.734	22.437	12.584	3.002	6.984	27.297	3.569	8.271	22.8	6.586	8.802	29.683	5.471	7.877	19.872	3.682	8.735	11.985	4.026	16.079	6.551
431.16	3.69	12.95	2.813	2.568	1.403	4.177	2.168	3.184	4.806	7.435	3.349	4.78	4.953	8.659	2.225	4.116	1.661	12.143	2.452	5.079	5.578	22.92	8.154	14.269	6.465	21.481	5.323	24.256	5.806	22.457	12.58	2.93	6.84	27.313	3.829	8.358	22.531	6.417	8.74	29.766	5.371	7.751	19.962	3.608	8.925	12.186	4.173	16.288	6.756
431.52	3.632	12.881	2.772	2.458	1.469	4.22	2.36	3.272	4.829	7.427	3.366	4.899	4.839	8.535	2.169	3.982	1.616	12.104	2.522	5.078	5.539	22.978	8.172	14.435	6.338	21.398	5.453	24.372	5.783	22.594	12.553	2.958	7.049	27.237	3.842	8.342	22.892	6.362	8.679	29.596	5.396	7.751	19.784	3.54	8.824	12.118	4.001	16.185	6.735
431.89	3.614	12.954	2.886	2.479	1.491	4.112	2.176	3.068	4.791	7.427	3.461	4.923	5.001	8.773	2.288	4.097	1.662	11.963	2.484	5.015	5.647	23.187	8.171	14.306	6.359	21.42	5.261	24.413	5.786	22.782	12.558	2.926	6.912	27.192	3.795	8.423	22.794	6.495	8.621	29.579	5.509	7.614	19.741	3.573	8.74	12.126	3.923	16.354	6.655
432.25	3.602	13.027	2.733	2.486	1.503	4.123	2.381	3.202	4.732	7.392	3.337	4.815	4.976	8.769	2.334	3.881	1.587	12.185	2.382	5.019	5.523	22.931	8.04	14.284	6.369	21.574	5.328	24.358	5.798	22.745	12.668	2.996	7.014	27.02	3.661	8.479	22.951	6.578	8.858	29.755	5.511	7.712	19.942	3.522	8.811	12.154	4.056	16.47	6.802
432.61	3.536	12.858	2.671	2.285	1.585	4.363	2.183	3.204	4.845	7.365	3.275	4.808	4.982	8.808	2.264	4.105	1.662	12.197	2.533	5.089	5.661	22.959	8.042	14.237	6.38	21.539	5.461	24.403	5.729	22.705	12.563	2.981	6.957	27.135	3.733	8.433	22.865	6.483	8.691	29.777	5.436	7.782	20.012	3.558	8.818	12.195	4.084	16.407	6.722
432.98	3.545	12.743	2.71	2.462	1.573	4.326	2.338	3.172	4.95	7.475	3.297	4.79	4.882	8.774	2.223	4.014	1.602	12.16	2.438	5.195	5.574	23.062	8.105	14.17	6.266	21.485	5.303	24.381	5.741	22.699	12.698	3.032	6.952	27.212	3.779	8.387	22.852	6.646	8.76	29.604	5.528	7.82	19.915	3.419	8.795	12.107	3.945	16.415	6.647
433.34	3.617	13.046	2.777	2.478	1.46	4.296	2.32	3.229	4.79	7.41	3.249	4.797	5.009	8.843	2.18	4.001	1.627	12.372	2.505	5.112	5.646	22.959	8.227	14.409	6.413	21.65	5.338	24.473	5.736	22.776	12.67	3.028	6.938	27.257	3.753	8.511	22.782	6.395	8.705	29.792	5.451	7.769	19.943	3.588	8.815	12.278	4.148	16.649	6.926
433.7	3.655	13.053	2.852	2.571	1.502	4.269	2.223	3.206	4.775	7.494	3.278	4.809	5.023	8.838	2.16	4.113	1.62	12.33	2.557	5.257	5.704	23.022	8.189	14.494	6.358	21.563	5.425	24.52	5.675	22.711	12.802	3.009	6.966	27.72	3.909	8.578	22.883	6.611	8.806	29.74	5.427	7.728	19.99	3.693	9.003	12.026	3.971	16.557	6.804
434.07	3.531	13.129	2.826	2.375	1.542	4.311	2.229	3.209	4.847	7.64	3.337	4.914	5.013	8.998	2.246	4.104	1.803	12.433	2.562	5.22	5.626	23.156	8.134	14.526	6.299	21.668	5.468	24.544	5.758	22.798	12.588	2.95	7.016	27.548	3.658	8.614	22.927	6.458	8.786	29.629	5.468	7.874	20.208	3.645	8.848	12.307	4.103	16.733	6.99
434.43	3.788	13.328	2.984	2.53	1.625	4.369	2.377	3.286	4.805	7.509	3.399	4.845	5.097	8.998	2.301	4.154	1.761	12.441	2.547	5.204	5.651	23.434	8.187	14.422	6.383	21.738	5.428	24.552	5.762	22.958	12.762	3.004	7.114	27.67	3.719	8.581	23.012	6.546	8.8	29.947	5.316	7.822	20.266	3.651	8.979	12.282	4.094	16.922	7.032
434.79	3.716	13.291	2.869	2.485	1.604	4.423	2.363	3.306	4.77	7.531	3.338	4.745	5.085	8.981	2.218	4.117	1.668	12.459	2.534	5.132	5.74	23.188	8.199	14.491	6.438	21.721	5.56	24.476	5.837	22.813	12.803	2.973	7.153	27.714	3.796	8.625	22.997	6.499	8.844	29.803	5.473	7.802	20.27	3.739	9.056	12.286	4.192	16.857	6.985
435.15	3.688	13.288	2.787	2.535	1.583	4.321	2.341	3.26	4.861	7.664	3.405	4.993	4.949	8.939	2.16	4.064	1.765	12.598	2.58	5.303	5.722	23.19	8.103	14.342	6.547	21.72	5.413	24.633	5.748	22.99	12.758	3.009	7.007	27.665	3.928	8.526	23.203	6.695	9.015	29.834	5.372	7.947	20.206	3.595	8.865	12.15	4.028	16.902	6.89
435.52	3.512	13.184	2.727	2.458	1.547	4.331	2.372	3.338	4.828	7.604	3.472	4.934	5.006	8.978	2.235	4.003	1.671	12.545	2.539	5.174	5.713	23.177	8.226	14.219	6.484	21.735	5.393	24.36	5.793	22.879	12.625	2.918	6.97	27.371	3.715	8.649	23.065	6.478	8.855	29.794	5.476	7.771	20.355	3.685	8.936	12.234	4.091	17.081	6.999
435.88	3.582	13.295	2.77	2.555	1.443	4.241	2.338	3.2	4.672	7.55	3.299	4.847	4.919	8.92	2.171	4.04	1.629	12.553	2.665	5.19	5.675	23.339	8.112	14.481	6.415	21.628	5.313	24.568	5.7	22.973	12.806	3.114	7.034	27.742	3.964	8.782	23.081	6.469	8.853	29.976	5.454	7.734	20.18	3.506	8.848	12.23	4.203	16.983	6.991
436.24	3.589	13.31	2.813	2.452	1.514	4.326	2.343	3.189	4.741	7.776	3.39	5.032	4.949	9.101	2.368	4.024	1.679	12.529	2.512	5.249	5.579	23.263	8.095	14.47	6.27	21.639	5.264	24.48	5.75	23.026	12.712	2.949	6.921	27.478	3.805	8.677	23.374	6.368	8.617	29.747	5.222	7.858	20.22	3.73	9.051	12.105	4.103	16.862	7.013
436.61	3.576	13.458	2.827	2.44	1.487	4.315	2.316	3.193	4.755	7.705	3.355	4.879	4.976	9.08	2.277	4.086	1.669	12.581	2.557	5.197	5.61	23.164	8.052	14.316	6.245	21.583	5.306	24.55	5.717	22.842	12.711	3.043	7.068	27.377	3.68	8.54	23.438	6.584	8.787	29.748	5.414	7.835	20.352	3.639	8.985	12.212	4.099	17.123	7.001
436.97	3.638	13.452	2.898	2.521	1.512	4.387	2.314	3.214	4.865	7.786	3.318	4.966	5.006	9.061	2.24	4.112	1.713	12.762	2.519	5.236	5.644	23.218	8.144	14.501	6.226	21.548	5.382	24.531	5.702	22.757	12.748	2.992	6.948	27.865	3.913	8.643	23.104	6.765	8.957	29.861	5.36	7.917	20.422	3.627	8.968	12.352	4.173	17.121	7.078
437.33	3.559	13.495	2.807	2.487	1.542	4.346	2.223	3.185	4.73	7.718	3.278	4.917	4.93	9.084	2.221	4.02	1.698	12.681	2.53	5.119	5.63	23.317	7.978	14.405	6.29	21.606	5.308	24.575	5.651	22.77	12.833	3.064	7.084	27.888	3.796	8.63	23.207	6.564	8.89	29.99	5.345	7.895	20.38	3.557	8.885	12.246	4.257	17.187	7.198
437.69	3.762	13.706	3.123	2.639	1.523	4.449	2.287	3.238	4.874	7.789	3.361	4.914	5.003	9.236	2.317	4.224	1.678	12.749	2.52	5.185	5.725	23.329	8.088	14.477	6.311	21.733	5.329	24.569	5.749	22.864	12.903	3.077	7.191	27.928	3.728	8.467	23.308	6.435	8.847	30.139	5.511	8.094	20.364	3.656	9.159	12.299	4.272	17.147	7.232
438.06	3.588	13.54	2.967	2.508	1.535	4.43	2.338	3.225	4.89	7.786	3.363	4.988	4.899	9.177	2.212	4.086	1.729	12.929	2.629	5.216	5.573	23.292	7.927	14.597	6.386	21.688	5.361	24.664	5.645	22.884	12.786	2.986	6.992	27.861	3.742	8.639	23.29	6.457	8.82	30.008	5.524	7.825	20.323	3.615	8.956	12.174	4.224	17.337	7.235
438.42	3.476	13.599	2.745	2.44	1.587	4.479	2.301	3.258	4.868	7.864	3.349	4.869	5.004	9.144	2.156	3.986	1.702	12.926	2.555	5.252	5.8	23.483	7.99	14.669	6.34	21.921	5.402	24.793	5.758	22.992	12.877	2.965	7.082	27.988	3.789	8.627	23.363	6.623	8.852	30.043	5.386	8.141	20.399	3.608	8.916	12.301	4.386	17.419	7.331
438.78	3.592	13.654	2.762	2.457	1.555	4.401	2.36	3.134	4.753	7.831	3.447	4.983	4.979	9.212	2.259	4.125	1.746	12.827	2.612	5.328	5.771	23.496	8.072	14.649	6.353	21.939	5.308	24.661	5.743	23.069	12.878	3.073	7.073	27.946	3.77	8.662	23.261	6.544	8.919	29.969	5.313	7.96	20.456	3.531	8.869	12.305	4.28	17.479	7.372
439.14	3.55	13.58	2.801	2.327	1.645	4.517	2.296	3.184	4.874	7.942	3.357	4.971	5.027	9.269	2.35	4.204	1.674	12.872	2.504	5.139	5.685	23.485	8.018	14.708	6.303	21.776	5.317	24.703	5.848	23.152	12.932	3.016	7.141	28.037	3.865	8.806	23.525	6.588	9.055	30.052	5.39	7.994	20.437	3.717	9.047	12.344	4.285	17.528	7.562
439.5	3.647	13.778	2.844	2.537	1.585	4.401	2.284	3.25	4.924	7.94	3.519	5.065	5.045	9.524	2.372	4.249	1.715	12.856	2.542	5.157	5.66	23.471	8.044	14.666	6.417	21.984	5.421	24.795	5.775	23.278	12.843	3.056	7.098	27.903	3.716	8.698	23.464	6.403	8.817	29.967	5.315	7.914	20.555	3.683	9.161	12.468	4.423	17.718	7.49
439.87	3.71	13.921	2.945	2.705	1.521	4.473	2.297	3.226	4.791	7.943	3.394	5.003	5.032	9.422	2.351	4.176	1.692	13.063	2.544	5.299	5.694	23.667	7.97	14.729	6.309	21.934	5.376	24.834	5.752	23.31	12.984	3.165	7.183	28.249	3.813	8.689	23.67	6.643	8.965	30.054	5.521	7.993	20.618	3.802	9.099	12.383	4.378	17.775	7.594
440.23	3.716	14.053	2.95	2.628	1.495	4.465	2.345	3.279	4.884	7.958	3.386	5.018	5.151	9.519	2.343	4.3	1.722	13.099	2.629	5.249	5.775	23.648	8.172	14.779	6.477	22	5.391	24.79	5.752	23.337	12.998	3.033	7.199	27.987	3.654	8.72	23.532	6.35	8.976	30.092	5.542	8.088	20.53	3.531	9.005	12.58	4.505	17.846	7.557
440.59	3.583	13.974	3.031	2.571	1.53	4.488	2.403	3.286	4.855	7.935	3.366	5.134	5.119	9.504	2.332	4.242	1.794	13.142	2.596	5.263	5.889	23.749	8.148	14.872	6.386	22.09	5.516	25.081	5.826	23.326	12.96	3.086	7.199	28.033	3.865	8.665	23.607	6.541	8.983	30.121	5.527	8.099	20.59	3.716	9.132	12.51	4.334	17.931	7.69
440.95	3.579	13.986	2.849	2.573	1.618	4.608	2.404	3.302	4.986	8.012	3.475	5.145	5.168	9.596	2.416	4.254	1.847	13.266	2.626	5.276	5.812	23.712	8.172	14.776	6.321	22.137	5.379	24.913	5.868	23.496	13.054	3.27	7.306	28.199	3.797	8.918	23.688	6.615	9.158	30.427	5.536	8.017	20.766	3.795	9.182	12.445	4.509	18.013	7.671
441.32	3.683	14.176	2.968	2.536	1.616	4.431	2.288	3.204	4.966	7.928	3.388	5.121	4.944	9.692	2.245	4.254	1.822	13.378	2.662	5.304	5.913	23.755	8.273	15.042	6.341	22.158	5.456	25.093	5.801	23.524	13.011	3.119	7.169	28.214	3.951	8.866	23.803	6.599	9.279	30.244	5.42	8.022	20.72	3.641	9.096	12.621	4.421	18.017	7.757
441.68	3.77	14.037	2.915	2.582	1.505	4.534	2.361	3.146	4.906	8.058	3.345	5.026	5.049	9.543	2.412	4.249	1.652	13.249	2.67	5.213	5.868	23.913	8.078	14.96	6.403	22.119	5.369	24.913	5.818	23.333	13.056	3.129	7.153	28.195	3.732	8.771	23.857	6.568	9.259	30.336	5.595	8.119	20.816	3.61	9.101	12.476	4.403	18.221	7.576
442.04	3.641	14.159	2.991	2.629	1.52	4.522	2.35	3.318	4.859	7.954	3.357	5.092	5.121	9.704	2.356	4.314	1.766	13.466	2.696	5.373	5.759	23.962	8.246	14.939	6.355	22.037	5.402	24.992	5.824	23.442	13.04	3.118	7.258	28.322	3.932	8.872	23.75	6.62	9.027	30.314	5.341	8.075	20.843	3.713	9.078	12.554	4.369	18.11	7.814
442.4	3.703	14.246	2.981	2.626	1.54	4.619	2.395	3.318	4.91	7.963	3.386	5.134	4.988	9.649	2.305	4.279	1.774	13.377	2.586	5.357	5.768	23.745	8.117	14.95	6.384	22.036	5.348	24.961	5.744	23.499	13.08	3.125	7.277	28.245	3.758	8.782	23.72	6.569	9.103	30.225	5.286	7.967	20.681	3.623	9.263	12.512	4.443	18.147	7.761
442.76	3.706	14.297	2.951	2.69	1.486	4.495	2.331	3.208	4.951	7.969	3.472	5.128	5.12	9.648	2.343	4.314	1.777	13.242	2.573	5.32	5.869	23.801	8.136	14.9	6.274	22.035	5.378	25.103	5.688	23.472	12.993	3.222	7.207	28.416	3.807	8.818	23.749	6.481	9.163	30.245	5.352	8.026	20.843	3.686	9.189	12.47	4.46	18.193	7.892
443.12	3.622	14.269	2.906	2.519	1.494	4.485	2.287	3.153	4.838	8.113	3.357	5.147	5.12	9.768	2.372	4.339	1.722	13.231	2.589	5.197	5.814	23.804	8.159	14.957	6.413	22.049	5.42	25.029	5.842	23.487	13.033	3.138	7.196	28.587	3.853	8.929	23.894	6.505	9.002	30.234	5.303	8.064	20.902	3.74	9.174	12.507	4.532	18.293	7.885
443.49	3.524	14.188	2.847	2.52	1.502	4.561	2.34	3.242	4.887	8.013	3.392	5.144	5.13	9.747	2.507	4.408	1.754	13.426	2.674	5.395	5.817	23.79	8.07	15.078	6.49	22.128	5.429	25.085	5.688	23.471	12.955	3.141	7.239	28.366	3.921	9.106	23.956	6.558	9.093	30.492	5.413	8.246	20.734	3.68	9.211	12.606	4.51	18.297	7.802
443.85	3.631	14.272	2.967	2.593	1.584	4.625	2.395	3.238	4.825	8.069	3.353	5.049	5.018	9.767	2.31	4.282	1.804	13.502	2.708	5.431	5.788	23.713	8.118	14.989	6.389	22.015	5.418	25.142	5.701	23.438	12.916	3.152	7.233	28.104	3.905	8.895	23.897	6.515	9.148	30.326	5.514	8.187	20.729	3.686	9.164	12.56	4.479	18.262	7.846
444.21	3.609	14.217	2.915	2.485	1.59	4.626	2.394	3.287	4.945	8.204	3.445	5.217	5.03	9.817	2.368	4.351	1.783	13.506	2.581	5.341	5.832	23.801	8.13	14.891	6.31	22.094	5.39	24.991	5.761	23.395	13.058	3.128	7.216	28.233	3.712	8.755	23.953	6.508	9.176	30.329	5.234	7.963	20.914	3.664	9.304	12.481	4.521	18.437	7.883
444.57	3.679	14.353	3.029	2.633	1.551	4.615	2.405	3.258	4.835	8.172	3.374	5.137	5.135	9.859	2.449	4.395	1.807	13.572	2.724	5.34	5.875	23.934	8.076	14.961	6.313	22.138	5.377	25.088	5.66	23.178	13.105	3.092	7.165	28.551	3.94	9.019	23.987	6.437	9.178	30.348	5.297	8.155	20.937	3.659	9.077	12.515	4.509	18.44	7.937
444.93	3.702	14.539	2.973	2.598	1.541	4.642	2.451	3.339	4.918	8.168	3.501	5.269	5.205	9.991	2.366	4.441	1.762	13.622	2.605	5.31	5.864	23.898	8.072	15.22	6.399	22.113	5.433	24.947	5.723	23.463	13.094	3.065	7.247	28.488	3.713	8.915	24.1	6.691	9.248	30.55	5.394	8.102	20.839	3.712	9.233	12.51	4.483	18.528	7.977
445.29	3.612	14.591	3.033	2.522	1.567	4.692	2.411	3.332	5.001	8.316	3.466	5.277	5.177	10.027	2.391	4.395	1.852	13.772	2.748	5.364	5.949	24.124	8.184	15.143	6.495	22.312	5.357	25.312	5.784	23.537	13.3	3.161	7.349	28.629	3.831	8.955	24.034	6.506	9.161	30.466	5.46	8.091	21.016	3.85	9.391	12.623	4.641	18.645	8.093
445.66	3.642	14.796	3.072	2.746	1.609	4.763	2.469	3.31	4.96	8.309	3.444	5.273	5.148	10.003	2.33	4.349	1.819	13.8	2.63	5.401	5.999	24.125	8.167	15.218	6.554	22.276	5.496	25.249	5.838	23.572	13.232	3.169	7.305	28.564	3.995	8.993	23.865	6.495	9.091	30.362	5.249	8.132	20.977	3.679	9.193	12.771	4.665	18.861	8.146
446.02	3.73	14.787	3.041	2.763	1.587	4.722	2.299	3.286	5.089	8.336	3.439	5.299	5.126	9.964	2.423	4.356	1.76	13.723	2.69	5.457	5.981	24.163	8.259	15.339	6.532	22.429	5.544	25.325	5.829	23.717	13.296	3.124	7.353	28.451	3.805	8.9	24.209	6.5	9.197	30.517	5.468	8.133	21.001	3.659	9.4	12.765	4.709	18.868	8.359
446.38	3.685	14.723	2.912	2.627	1.584	4.655	2.312	3.317	4.887	8.261	3.453	5.248	5.177	10.258	2.425	4.515	1.741	13.87	2.666	5.359	6.027	24.201	8.28	15.368	6.519	22.617	5.408	25.287	5.862	23.771	13.353	3.195	7.453	28.631	3.955	9.079	24.299	6.513	9.079	30.47	5.452	8.21	21.296	3.503	9.323	12.879	4.866	19.068	8.35
446.74	3.673	14.936	3.01	2.686	1.569	4.756	2.483	3.23	4.954	8.343	3.483	5.35	5.252	10.225	2.462	4.568	1.785	13.992	2.682	5.446	5.996	24.173	8.268	15.368	6.497	22.653	5.482	25.331	5.89	23.975	13.293	3.142	7.436	28.445	3.852	8.988	24.065	6.648	9.122	30.139	5.413	8.165	21.024	3.501	9.338	12.795	4.687	19.129	8.303
447.1	3.691	14.819	3.022	2.669	1.499	4.741	2.374	3.282	5.066	8.439	3.577	5.442	5.207	10.054	2.357	4.452	1.849	13.91	2.781	5.518	5.979	24.324	8.186	15.468	6.526	22.552	5.422	25.564	5.89	24.045	13.355	3.242	7.552	28.584	4.057	9.274	24.227	6.441	9.289	30.62	5.492	8.315	21.029	3.572	9.223	12.725	4.655	19.126	8.378
447.46	3.606	14.817	3.013	2.612	1.522	4.688	2.317	3.235	5	8.422	3.522	5.296	5.16	10.186	2.373	4.439	1.832	14.087	2.654	5.405	5.961	24.401	8.196	15.432	6.483	22.542	5.48	25.508	5.967	24.148	13.373	3.142	7.441	28.739	3.987	9.237	24.027	6.414	9.158	30.58	5.377	8.275	21.168	3.897	9.523	12.821	4.786	19.205	8.448
447.82	3.754	14.981	3.043	2.672	1.568	4.72	2.322	3.321	4.921	8.404	3.55	5.41	5.257	10.349	2.47	4.425	1.813	14.08	2.719	5.466	6.05	24.356	8.227	15.34	6.478	22.553	5.465	25.489	5.876	24.15	13.252	3.197	7.36	28.73	3.914	9.067	24.23	6.71	9.245	30.601	5.568	8.395	21.312	3.742	9.444	12.876	4.777	19.299	8.428
448.18	3.696	14.872	3.052	2.61	1.582	4.739	2.435	3.278	4.957	8.418	3.458	5.398	5.106	10.251	2.355	4.426	1.875	14.005	2.692	5.527	5.98	24.396	8.205	15.479	6.463	22.634	5.427	25.408	5.917	24.208	13.196	3.213	7.362	28.618	3.766	9.103	24.236	6.545	9.197	30.579	5.386	8.389	21.213	3.892	9.468	12.869	4.816	19.511	8.575
448.55	3.7	14.873	3.024	2.617	1.565	4.662	2.372	3.268	4.844	8.345	3.531	5.324	5.103	10.251	2.402	4.45	1.872	14.093	2.785	5.437	6.028	24.283	8.179	15.375	6.359	22.561	5.388	25.365	5.825	24.042	13.203	3.153	7.445	28.675	4.001	9.242	24.258	6.594	9.237	30.763	5.458	8.198	21.294	3.896	9.539	12.845	4.855	19.455	8.478
448.91	3.638	14.947	3.014	2.588	1.559	4.722	2.427	3.244	4.879	8.365	3.434	5.265	5.165	10.219	2.447	4.531	1.806	13.984	2.641	5.356	5.999	24.415	8.233	15.401	6.43	22.475	5.434	25.308	5.835	23.912	13.262	3.261	7.447	28.763	3.953	9.143	24.573	6.583	9.378	30.64	5.502	8.207	21.198	3.711	9.463	12.764	4.818	19.396	8.507
449.27	3.742	15.05	3.031	2.79	1.537	4.74	2.432	3.276	4.941	8.358	3.445	5.368	5.249	10.256	2.397	4.495	1.85	14.106	2.745	5.49	6.006	24.384	8.264	15.545	6.467	22.554	5.424	25.369	5.844	24.052	13.281	3.221	7.457	28.821	4.031	9.386	24.349	6.379	9.291	30.752	5.329	8.11	21.492	3.736	9.511	12.762	4.798	19.45	8.451
449.63	3.691	15.014	3	2.624	1.521	4.755	2.385	3.285	4.965	8.427	3.5	5.41	5.194	10.372	2.547	4.53	1.827	14.116	2.74	5.482	6.045	24.515	8.097	15.465	6.388	22.459	5.422	25.343	5.841	23.95	13.222	3.188	7.416	28.833	3.952	9.033	24.336	6.508	9.368	30.812	5.473	8.383	21.498	3.74	9.587	12.819	4.863	19.35	8.629
449.99	3.737	15.085	3.149	2.717	1.498	4.713	2.324	3.224	4.949	8.42	3.493	5.349	5.137	10.331	2.371	4.478	1.849	14.178	2.744	5.487	6.002	24.514	8.235	15.432	6.383	22.468	5.369	25.239	5.817	23.949	13.209	3.192	7.327	28.742	3.887	9.048	24.514	6.7	9.336	30.721	5.46	8.364	21.424	3.695	9.439	12.906	4.948	19.468	8.748
450.35	3.612	15.201	3.141	2.64	1.565	4.771	2.418	3.279	4.978	8.579	3.509	5.394	5.22	10.453	2.403	4.556	1.847	14.129	2.721	5.465	6.01	24.432	8.183	15.503	6.309	22.515	5.412	25.371	5.811	23.972	13.236	3.224	7.38	28.977	4	9.3	24.553	6.469	9.179	30.659	5.331	8.242	21.402	3.804	9.428	12.821	4.909	19.495	8.72
450.71	3.616	15.168	2.997	2.672	1.579	4.775	2.4	3.241	4.968	8.48	3.439	5.439	5.227	10.451	2.434	4.552	1.823	14.245	2.712	5.459	6.078	24.539	8.215	15.545	6.381	22.446	5.457	25.479	5.811	24.005	13.406	3.2	7.478	29	3.924	9.246	24.41	6.338	9.173	30.877	5.416	8.512	21.579	3.801	9.605	12.809	4.942	19.598	8.702
451.07	3.642	15.3	3.109	2.685	1.63	4.885	2.503	3.344	4.992	8.572	3.436	5.402	5.26	10.513	2.51	4.662	1.803	14.341	2.714	5.484	6.037	24.569	8.218	15.616	6.523	22.698	5.452	25.524	5.895	24.038	13.361	3.252	7.484	29.26	4.114	9.394	24.711	6.642	9.612	30.664	5.436	8.335	21.478	3.793	9.512	12.926	4.98	19.822	8.842
451.43	3.776	15.441	3.187	2.812	1.587	4.84	2.429	3.359	4.992	8.613	3.428	5.409	5.279	10.64	2.491	4.646	1.93	14.449	2.774	5.629	6.115	24.614	8.186	15.59	6.478	22.687	5.496	25.425	5.906	24.138	13.468	3.32	7.605	29.058	3.997	9.245	24.616	6.513	9.382	30.818	5.463	8.399	21.417	3.696	9.602	12.936	5.012	19.84	8.839
451.79	3.784	15.348	3.102	2.718	1.591	4.813	2.434	3.388	4.924	8.566	3.501	5.522	5.314	10.729	2.517	4.688	1.861	14.518	2.727	5.547	6.161	24.768	8.304	15.679	6.564	22.822	5.433	25.591	5.889	24.152	13.531	3.252	7.514	29.009	3.768	9.301	24.604	6.438	9.5	30.578	5.445	8.54	21.352	3.778	9.482	13.044	5.098	20.037	8.975
452.15	3.664	15.476	3.083	2.734	1.59	4.867	2.41	3.352	4.998	8.579	3.459	5.521	5.297	10.756	2.501	4.629	1.911	14.522	2.642	5.532	6.18	25.013	8.258	15.708	6.534	23.005	5.387	25.702	5.996	24.423	13.7	3.381	7.69	29.009	3.942	9.451	24.781	6.574	9.412	30.669	5.39	8.277	21.6	3.796	9.719	13.103	5.067	19.961	8.991
452.51	3.76	15.508	3.187	2.73	1.649	4.918	2.568	3.357	5.115	8.793	3.643	5.608	5.235	10.765	2.512	4.695	1.824	14.507	2.655	5.597	6.227	25.033	8.347	15.696	6.466	22.871	5.435	25.844	5.944	24.432	13.591	3.346	7.629	29.145	4.046	9.388	24.637	6.581	9.354	30.975	5.448	8.314	21.529	3.695	9.389	13.328	5.211	20.434	9.273
452.87	3.736	15.437	3.158	2.654	1.553	4.91	2.393	3.293	5.012	8.748	3.566	5.588	5.353	10.799	2.509	4.854	1.934	14.622	2.79	5.603	6.168	25.027	8.229	15.812	6.563	23.006	5.526	25.886	5.974	24.619	13.67	3.392	7.649	28.997	4.03	9.403	24.709	6.652	9.588	31.037	5.45	8.418	21.661	3.758	9.665	13.248	5.111	20.204	9.079
453.24	3.804	15.671	3.304	2.836	1.659	4.938	2.496	3.443	5.044	8.738	3.521	5.571	5.357	10.863	2.519	4.828	1.982	14.682	2.796	5.636	6.185	25.189	8.464	15.969	6.577	23.022	5.493	25.961	6.075	24.628	13.705	3.283	7.66	29.205	4.084	9.61	24.729	6.565	9.636	31.169	5.514	8.425	21.576	3.675	9.638	13.277	5.312	20.375	9.273
453.6	3.791	15.793	3.18	2.834	1.577	5.089	2.472	3.409	5.156	8.87	3.668	5.679	5.191	10.815	2.451	4.743	1.962	14.824	2.823	5.728	6.185	25.132	8.305	15.867	6.63	23.078	5.475	25.954	6.025	24.833	13.742	3.317	7.736	29.144	3.986	9.336	24.83	6.562	9.52	31.075	5.485	8.631	21.569	3.977	9.707	13.334	5.24	20.346	9.283
453.96	3.814	15.833	3.206	2.805	1.676	5.018	2.6	3.441	5.039	8.771	3.499	5.515	5.364	10.885	2.584	4.889	1.843	14.663	2.754	5.57	6.173	25.357	8.292	16.02	6.669	23.29	5.486	26.134	6.084	24.867	13.775	3.38	7.63	29.203	4.079	9.506	25.061	6.587	9.569	31.096	5.514	8.491	21.657	3.847	9.611	13.392	5.444	20.541	9.381
454.32	3.872	15.93	3.233	2.813	1.72	4.997	2.619	3.396	5.166	8.805	3.673	5.597	5.263	10.824	2.405	4.706	1.872	14.852	2.776	5.626	6.341	25.408	8.437	16.167	6.756	23.202	5.51	26.226	5.982	25.05	13.713	3.528	7.769	29.101	3.781	9.309	24.922	6.681	9.674	31.216	5.446	8.356	21.571	3.815	9.566	13.479	5.501	20.657	9.443
454.68	3.747	15.799	3.165	2.86	1.643	5.029	2.522	3.458	5.103	8.721	3.534	5.58	5.402	11.024	2.605	4.848	1.886	14.906	2.849	5.725	6.303	25.467	8.421	16.051	6.687	23.3	5.532	25.991	6.16	25.024	13.679	3.275	7.667	29.137	4.101	9.484	25.158	6.619	9.662	31.218	5.46	8.571	21.774	3.751	9.818	13.407	5.267	20.592	9.495
455.04	3.847	15.719	3.134	2.88	1.601	5.025	2.514	3.426	5	8.757	3.624	5.639	5.254	10.923	2.535	4.783	1.941	14.854	2.892	5.639	6.344	25.425	8.381	16.008	6.703	23.201	5.53	26.18	6.082	25.027	13.627	3.377	7.632	29.297	4.055	9.496	24.967	6.566	9.574	30.918	5.565	8.671	21.764	3.898	9.861	13.398	5.37	20.601	9.462
455.4	3.822	15.786	3.125	2.891	1.577	5.033	2.552	3.373	5.136	8.865	3.636	5.634	5.287	11.14	2.612	4.889	1.941	14.863	2.82	5.65	6.353	25.358	8.475	16.118	6.676	23.17	5.47	26.181	6.093	24.924	13.68	3.374	7.724	29.222	3.952	9.455	24.871	6.628	9.692	31.1	5.497	8.725	21.672	3.851	9.674	13.459	5.43	20.763	9.586
455.76	3.821	15.917	3.143	2.826	1.537	5.056	2.515	3.348	5.156	8.897	3.657	5.701	5.495	11.111	2.611	4.81	1.934	14.927	2.689	5.615	6.307	25.257	8.467	16.092	6.628	23.092	5.553	26.135	6.114	24.856	13.664	3.312	7.683	29.493	4.124	9.492	24.947	6.637	9.858	31.194	5.479	8.53	21.837	3.808	9.757	13.34	5.326	20.763	9.562
456.12	3.689	15.829	3.157	2.818	1.615	4.996	2.542	3.425	5.28	9.051	3.619	5.895	5.442	11.155	2.597	4.932	1.942	14.898	2.772	5.673	6.277	25.425	8.355	16.062	6.62	23.166	5.547	26.073	6.072	24.855	13.735	3.368	7.734	29.452	4.054	9.501	25.134	6.767	9.779	31.154	5.45	8.671	21.989	3.861	9.811	13.356	5.481	20.773	9.617
456.48	3.815	16.07	3.224	2.98	1.656	5.008	2.504	3.342	5.067	8.921	3.537	5.728	5.392	11.103	2.556	4.93	1.884	14.971	2.77	5.651	6.348	25.501	8.432	16.195	6.689	23.191	5.518	26.203	6.063	24.734	13.737	3.367	7.632	29.383	3.919	9.576	25.178	6.752	9.683	31.404	5.59	8.717	21.923	3.855	9.989	13.511	5.446	20.776	9.716
456.84	3.912	16.121	3.204	2.98	1.67	5.096	2.508	3.474	5.272	9.113	3.655	5.867	5.415	11.312	2.589	4.855	1.945	15.047	2.878	5.582	6.359	25.481	8.471	16.281	6.694	23.336	5.474	26.311	6.201	25.028	13.637	3.266	7.633	29.462	3.982	9.571	25.166	6.518	9.48	31.169	5.464	8.732	22.084	3.921	9.843	13.526	5.669	21.08	9.776
457.2	3.785	16.276	3.174	2.825	1.619	5.084	2.473	3.358	5.152	9.087	3.642	5.759	5.447	11.315	2.623	4.864	1.895	15.11	2.805	5.735	6.481	25.744	8.586	16.353	6.782	23.463	5.526	26.263	6.246	25.148	13.752	3.368	7.816	29.523	4.032	9.601	25.173	6.538	9.696	31.241	5.529	8.525	21.798	3.81	9.772	13.707	5.58	21.217	9.906
457.56	3.761	16.151	3.143	2.803	1.637	5.135	2.559	3.444	5.28	9.069	3.698	5.775	5.404	11.437	2.629	5.023	2.027	15.205	2.924	5.816	6.472	25.549	8.36	16.24	6.744	23.352	5.513	26.376	6.068	25.168	13.806	3.513	7.733	29.597	4.36	9.841	25.345	6.471	9.779	31.318	5.519	8.421	21.828	3.918	9.88	13.583	5.502	21.194	9.841
457.92	3.735	16.153	3.158	2.709	1.634	5.049	2.551	3.369	5.281	9.087	3.708	5.9	5.492	11.333	2.648	4.98	1.865	15.269	2.79	5.743	6.452	25.73	8.492	16.294	6.73	23.47	5.637	26.339	6.255	25.176	13.832	3.394	7.778	29.38	3.978	9.599	25.166	6.623	9.791	31.219	5.404	8.576	22.025	3.862	10.001	13.586	5.629	21.204	9.934
458.28	3.754	16.287	3.278	2.878	1.616	5.139	2.437	3.354	5.214	8.972	3.673	5.671	5.385	11.46	2.66	5.008	2.021	15.233	2.898	5.733	6.439	25.571	8.495	16.287	6.781	23.417	5.611	26.462	6.196	25.205	13.776	3.401	7.764	29.428	4.027	9.745	25.374	6.725	9.751	31.134	5.387	8.602	22.159	3.95	9.915	13.825	5.72	21.366	10.089
458.64	3.897	16.282	3.331	2.88	1.728	5.113	2.576	3.473	5.286	9.05	3.673	5.807	5.539	11.417	2.63	4.929	1.984	15.307	2.869	5.637	6.44	25.734	8.467	16.471	6.678	23.402	5.6	26.393	6.216	25.321	13.752	3.434	7.798	29.601	4.162	9.687	25.23	6.582	9.637	31.454	5.53	8.675	22.203	3.912	9.924	13.565	5.564	21.32	9.916
459	3.759	16.249	3.256	2.941	1.757	5.156	2.542	3.396	5.254	9.25	3.611	5.88	5.453	11.43	2.675	4.984	2.004	15.327	2.899	5.807	6.485	25.792	8.474	16.249	6.647	23.332	5.55	26.481	6.088	25.348	13.902	3.43	7.913	29.869	4.264	9.754	25.348	6.534	9.749	31.098	5.487	8.829	22.166	3.982	10.034	13.811	5.674	21.467	10.228
459.36	3.799	16.398	3.231	2.996	1.65	5.196	2.487	3.406	5.181	9.069	3.645	5.856	5.454	11.418	2.645	4.9	1.987	15.331	2.83	5.793	6.445	25.76	8.617	16.462	6.824	23.534	5.582	26.491	6.171	25.172	13.865	3.524	7.824	29.579	4.045	9.748	25.647	6.666	9.878	31.216	5.43	8.672	22.045	3.901	10.019	13.643	5.733	21.516	10.234
459.72	3.59	16.371	3.093	2.767	1.697	5.217	2.536	3.626	5.272	9.36	3.682	5.976	5.506	11.514	2.619	5.048	2.02	15.384	2.897	5.734	6.534	25.841	8.634	16.339	6.677	23.528	5.585	26.708	6.235	25.472	13.851	3.395	7.944	29.533	4.015	9.758	25.275	6.519	9.942	31.183	5.459	8.815	22.209	3.811	9.856	13.853	5.728	21.561	10.363
460.08	3.795	16.482	3.177	2.894	1.766	5.215	2.598	3.555	5.184	9.22	3.691	5.917	5.55	11.649	2.729	5.064	2.038	15.42	2.875	5.733	6.532	26.128	8.586	16.485	6.819	23.568	5.6	26.628	6.252	25.465	13.932	3.461	7.972	29.618	4.121	9.661	25.346	6.481	9.732	31.214	5.456	8.716	22.22	4.054	10.11	13.878	5.783	21.698	10.222
460.43	3.808	16.455	3.284	2.924	1.658	5.224	2.588	3.492	5.283	9.312	3.675	6.034	5.481	11.64	2.644	4.979	1.924	15.462	2.896	5.781	6.47	26.022	8.499	16.412	6.811	23.722	5.579	26.6	6.229	25.533	13.918	3.534	7.928	29.708	4.121	9.772	25.38	6.629	9.735	31.444	5.655	8.953	22.256	3.956	9.895	13.939	5.885	21.758	10.371
460.79	3.872	16.534	3.404	3.012	1.629	5.139	2.549	3.433	5.194	9.264	3.779	5.862	5.596	11.671	2.607	4.992	2.042	15.521	2.856	5.842	6.614	26.116	8.564	16.525	6.763	23.511	5.571	26.588	6.304	25.494	13.92	3.486	7.945	29.444	4.1	9.756	25.351	6.408	9.64	31.312	5.658	8.914	22.441	3.976	10.091	13.861	5.86	21.692	10.322
461.15	3.785	16.656	3.291	2.94	1.729	5.297	2.679	3.46	5.242	9.211	3.746	5.918	5.419	11.642	2.643	5.011	2.012	15.625	2.921	5.954	6.653	25.978	8.58	16.352	6.791	23.694	5.505	26.752	6.259	25.641	13.852	3.504	7.895	29.823	4.377	9.852	25.509	6.568	9.922	31.581	5.706	8.825	22.363	3.896	9.984	13.96	5.891	21.81	10.428
461.51	3.782	16.533	3.26	2.936	1.75	5.318	2.597	3.455	5.209	9.361	3.705	5.877	5.535	11.763	2.705	4.991	2.064	15.567	2.934	5.875	6.597	25.888	8.504	16.529	6.783	23.664	5.47	26.511	6.183	25.575	13.963	3.513	7.902	29.869	4.236	9.685	25.694	6.658	9.926	31.456	5.539	8.936	22.389	3.918	9.967	13.953	5.791	21.892	10.375
461.87	3.704	16.565	3.29	2.907	1.636	5.258	2.574	3.402	5.124	9.223	3.74	5.914	5.424	11.77	2.699	5.052	1.939	15.457	2.882	5.793	6.581	25.951	8.555	16.461	6.761	23.607	5.412	26.591	6.295	25.575	13.861	3.514	7.902	29.63	4.3	9.832	25.487	6.59	9.954	31.309	5.599	8.906	22.385	3.887	9.799	13.953	5.908	21.743	10.426
462.23	3.893	16.506	3.348	2.954	1.688	5.168	2.601	3.5	5.078	9.045	3.544	5.774	5.427	11.734	2.668	4.968	2.066	15.607	2.958	5.808	6.502	25.959	8.619	16.433	6.677	23.465	5.536	26.488	6.21	25.501	13.82	3.453	7.924	29.745	4.193	9.807	25.41	6.636	9.719	31.434	5.595	8.911	22.221	3.904	9.871	13.873	5.825	21.795	10.439
462.59	3.84	16.62	3.308	2.912	1.694	5.144	2.562	3.39	5.104	9.193	3.624	5.84	5.425	11.745	2.616	5.099	2.005	15.431	2.911	5.749	6.404	25.759	8.418	16.405	6.636	23.607	5.509	26.555	6.153	25.393	13.853	3.434	8.02	29.914	4.086	9.839	25.64	6.717	9.992	31.427	5.367	8.946	22.416	4.062	10.076	13.9	5.858	21.795	10.378
462.95	3.654	16.506	3.261	2.932	1.606	5.131	2.535	3.37	5.129	9.201	3.642	5.904	5.379	11.692	2.605	4.961	2.021	15.556	2.915	5.787	6.488	25.781	8.319	16.386	6.634	23.414	5.397	26.343	6.095	25.195	13.752	3.383	7.876	29.728	3.956	9.863	25.636	6.666	9.902	31.546	5.533	8.981	22.428	4.134	10.165	13.664	5.73	21.654	10.427
463.31	3.746	16.521	3.286	2.88	1.623	5.157	2.522	3.355	5.136	9.308	3.582	5.864	5.393	11.686	2.625	5.065	1.989	15.477	2.856	5.8	6.518	25.592	8.27	16.326	6.619	23.14	5.467	26.258	6.048	24.981	13.815	3.368	7.79	29.958	4.105	9.665	25.738	6.705	10.008	31.347	5.512	8.744	22.471	3.97	10.173	13.679	5.871	21.576	10.386
463.67	3.781	16.656	3.295	2.866	1.681	5.231	2.609	3.427	5.112	9.364	3.633	5.936	5.532	11.829	2.628	5.067	1.949	15.626	2.797	5.837	6.558	25.787	8.335	16.481	6.661	23.378	5.534	26.438	6.066	25.111	13.966	3.508	7.887	29.927	4.253	9.847	25.723	6.696	9.986	31.479	5.747	8.889	22.642	4.083	10.259	13.85	5.907	21.7	10.557
464.03	3.761	16.834	3.341	2.94	1.674	5.242	2.585	3.42	5.236	9.473	3.702	5.97	5.537	11.886	2.694	5.141	2.057	15.742	2.896	5.866	6.611	25.794	8.514	16.516	6.628	23.469	5.548	26.518	6.143	25.245	13.958	3.504	8.052	29.95	4.175	9.945	25.688	6.419	9.879	31.434	5.527	8.903	22.551	3.98	10.16	13.914	5.993	21.946	10.627
464.39	3.804	16.858	3.353	2.965	1.662	5.29	2.564	3.444	5.164	9.459	3.599	5.972	5.581	11.928	2.64	5.085	2.08	15.856	2.897	5.904	6.583	26.049	8.455	16.542	6.636	23.606	5.587	26.69	6.214	25.501	14.114	3.577	8.095	30.027	4.229	9.927	25.573	6.601	10.018	31.504	5.459	8.766	22.544	3.994	10.092	14.012	6.011	22.092	10.725
464.75	3.938	17.033	3.508	3.126	1.704	5.299	2.649	3.419	5.301	9.495	3.63	6.095	5.635	12.167	2.779	5.17	2.046	15.912	2.977	5.906	6.576	26.05	8.621	16.801	6.826	23.763	5.678	26.971	6.288	25.688	14.23	3.598	8.081	30.389	4.216	10.105	25.764	6.766	9.875	31.784	5.665	9.067	22.699	4.174	10.209	14.122	6.127	22.225	10.883
465.1	3.927	17.164	3.46	3.06	1.73	5.327	2.622	3.398	5.224	9.518	3.767	6.098	5.512	12.103	2.68	5.187	2.046	15.986	2.911	5.904	6.786	26.345	8.567	16.817	6.835	23.864	5.562	26.868	6.322	25.893	14.162	3.492	8.057	30.264	4.239	9.939	26.018	6.577	10.131	31.762	5.741	9.085	22.537	3.939	10.217	14.174	6.047	22.454	10.826
465.46	3.866	16.927	3.276	2.926	1.759	5.486	2.649	3.556	5.243	9.449	3.825	6.094	5.572	12.234	2.744	5.266	2.127	16.09	3.067	6.044	6.711	26.481	8.721	16.955	6.915	23.897	5.726	27.098	6.419	25.914	14.259	3.613	8.206	30.036	4.271	10.049	25.888	6.491	9.936	31.68	5.594	9.095	22.727	3.948	9.95	14.252	6.083	22.471	10.958
465.82	3.799	16.986	3.346	3.061	1.744	5.46	2.666	3.511	5.234	9.648	3.698	6.105	5.645	12.336	2.798	5.279	2.054	16.195	2.895	5.931	6.659	26.387	8.73	16.95	6.731	23.925	5.595	27.07	6.418	25.929	14.123	3.59	8.179	30.076	4.277	9.992	25.955	6.497	9.996	31.594	5.754	9.135	22.663	3.956	10.292	14.505	6.218	22.63	11.162
466.18	3.844	17.1	3.416	3.022	1.767	5.488	2.688	3.573	5.392	9.705	3.772	6.277	5.631	12.285	2.822	5.212	1.937	16.109	2.804	5.862	6.748	26.486	8.811	16.928	6.96	24.079	5.617	27.038	6.425	26.102	14.123	3.582	8.182	30.148	4.275	10.034	26.218	6.811	10.159	31.736	5.756	9.109	22.871	4.194	10.458	14.633	6.281	22.698	11.23
466.54	4.006	17.263	3.432	3.183	1.722	5.504	2.734	3.551	5.306	9.535	3.747	6.153	5.483	12.219	2.614	5.154	2.17	16.156	3.043	5.872	6.876	26.778	8.715	17.064	6.811	23.966	5.67	27.225	6.405	26.106	14.301	3.681	8.198	30.15	4.143	9.976	25.981	6.717	10.078	31.487	5.668	9.147	22.942	4.234	10.487	14.599	6.311	22.794	11.209
466.9	3.902	17.337	3.468	3.17	1.755	5.441	2.601	3.591	5.398	9.592	3.848	6.163	5.623	12.272	2.738	5.2	2.128	16.19	2.993	6.029	6.789	26.691	8.783	16.886	6.982	24.008	5.649	27.213	6.48	26.279	14.242	3.743	8.259	30.082	4.258	10.099	25.93	6.652	10.015	31.565	5.621	9.153	22.838	4.024	10.366	14.483	6.286	22.652	11.139
467.26	3.815	17.351	3.345	3.044	1.81	5.531	2.585	3.544	5.485	9.684	3.855	6.253	5.711	12.429	2.74	5.423	2.097	16.352	3.009	6.012	6.837	26.585	8.93	17.058	6.941	24.101	5.617	27.183	6.396	26.214	14.152	3.597	8.15	30.18	4.274	9.982	26.009	6.594	10.091	31.795	5.586	8.977	22.664	4.106	10.335	14.535	6.271	22.811	11.249
467.62	3.935	17.19	3.473	3.124	1.756	5.474	2.587	3.504	5.341	9.66	3.824	6.302	5.663	12.355	2.673	5.244	2.183	16.404	3.15	6.078	6.808	26.594	8.707	17.064	6.88	24.091	5.544	27.152	6.551	26.286	14.404	3.699	8.307	30.227	4.165	10.128	26.015	6.726	10.179	31.673	5.6	9.031	22.673	3.902	10.206	14.62	6.456	23.042	11.365
467.97	3.89	17.354	3.471	3.176	1.726	5.567	2.785	3.584	5.315	9.681	3.845	6.335	5.796	12.496	2.745	5.332	2.063	16.393	3.011	6.022	6.958	26.534	8.831	17.051	6.926	24.18	5.606	27.191	6.516	26.27	14.368	3.724	8.274	30.097	4.235	10.098	25.856	6.489	10.087	31.581	5.859	9.128	22.763	3.949	10.294	14.595	6.445	23.084	11.434
468.33	3.916	17.432	3.472	3.067	1.735	5.538	2.664	3.6	5.372	9.739	3.843	6.199	5.686	12.448	2.799	5.422	2.234	16.425	3.126	6.121	6.87	26.724	8.792	17.326	6.89	24.118	5.681	27.34	6.526	26.295	14.419	3.723	8.314	30.275	4.354	10.223	26.174	6.821	10.15	31.826	5.662	9.047	22.895	3.973	10.311	14.628	6.448	23.016	11.483
468.69	3.976	17.378	3.546	3.069	1.818	5.484	2.61	3.627	5.422	9.927	3.859	6.401	5.718	12.568	2.761	5.426	2.113	16.525	3.006	6.011	6.864	26.769	8.824	17.152	6.822	24.104	5.668	27.303	6.434	26.267	14.351	3.647	8.263	30.329	4.208	10.217	26.156	6.81	10.244	31.615	5.586	9.071	23.016	4.062	10.455	14.643	6.528	23.185	11.538
469.05	3.867	17.493	3.491	2.987	1.674	5.557	2.73	3.557	5.395	9.768	3.886	6.32	5.706	12.652	2.829	5.466	2.2	16.584	3.113	6.151	6.954	26.798	8.901	17.305	6.944	24.326	5.702	27.496	6.533	26.473	14.341	3.643	8.367	30.086	4.155	10.022	26.111	6.713	10.207	31.755	5.657	9.199	22.804	3.97	10.236	14.693	6.507	23.163	11.572
469.41	3.905	17.392	3.439	3.135	1.726	5.554	2.689	3.563	5.351	9.819	3.835	6.357	5.768	12.68	2.873	5.388	2.155	16.442	3.07	6.108	6.994	26.962	8.884	17.332	7.004	24.47	5.737	27.528	6.566	26.587	14.291	3.705	8.373	30.739	4.417	10.238	26.151	6.674	10.164	31.858	5.673	9.244	23.049	4.1	10.507	14.768	6.475	23.243	11.664
469.77	3.94	17.685	3.516	3.021	1.738	5.534	2.735	3.504	5.288	9.702	3.881	6.327	5.847	12.806	2.942	5.484	2.158	16.517	3.092	6.117	6.928	26.835	9.046	17.347	6.943	24.386	5.645	27.463	6.573	26.646	14.414	3.707	8.431	30.76	4.377	10.486	26.436	6.735	10.271	31.963	5.552	9.204	23.021	4.217	10.411	14.959	6.571	23.512	11.766
470.12	3.881	17.536	3.561	3.057	1.731	5.494	2.65	3.602	5.303	9.699	3.83	6.35	5.794	12.834	2.92	5.469	2.178	16.687	3.129	6.122	6.843	26.921	8.891	17.286	7.008	24.249	5.544	27.362	6.583	26.698	14.254	3.664	8.358	30.588	4.229	10.298	26.116	6.566	10.248	31.953	5.871	9.285	23.093	4.096	10.448	14.962	6.553	23.415	11.744
470.48	3.818	17.648	3.597	3.039	1.785	5.589	2.765	3.628	5.429	9.816	3.863	6.427	5.728	12.688	2.821	5.48	2.117	16.635	3.08	6.119	7.044	27.075	9.063	17.324	7.054	24.312	5.676	27.529	6.646	26.413	14.35	3.686	8.438	30.571	4.373	10.385	26.332	6.603	10.169	31.958	5.767	9.124	23.242	4.026	10.391	14.909	6.605	23.408	11.799
470.84	3.82	17.654	3.431	3.135	1.774	5.625	2.741	3.641	5.533	9.811	3.969	6.359	5.731	12.871	2.838	5.376	2.116	16.755	3.069	6.169	7.05	27.016	8.838	17.29	7.072	24.277	5.645	27.489	6.554	26.62	14.375	3.653	8.274	30.591	4.501	10.415	26.231	6.655	10.117	32.245	5.763	9.2	23.229	4.061	10.482	15.059	6.599	23.432	11.791
471.2	4.012	17.86	3.554	3.253	1.684	5.528	2.589	3.483	5.452	9.8	3.995	6.437	5.703	12.827	2.889	5.473	2.136	16.683	3.089	6.168	7.166	27.148	8.973	17.289	7.057	24.487	5.643	27.602	6.647	26.754	14.455	3.725	8.418	30.545	4.323	10.263	26.439	6.685	10.349	31.999	5.774	9.28	23.106	4.319	10.5	15.077	6.6	23.56	11.833
471.56	3.966	17.849	3.597	3.197	1.786	5.574	2.736	3.594	5.499	9.935	3.913	6.441	5.91	12.878	2.954	5.617	2.214	16.9	3.156	6.21	7.172	27.29	8.957	17.514	6.988	24.398	5.768	27.712	6.639	26.815	14.488	3.716	8.49	30.629	4.255	10.219	26.534	6.854	10.413	32.056	5.619	9.394	23.229	4.083	10.561	15.087	6.7	23.602	12.025
471.92	3.994	18.027	3.664	3.373	1.676	5.627	2.706	3.491	5.425	9.98	3.984	6.629	5.868	13.033	2.937	5.63	2.189	16.809	3.238	6.226	7.014	27.299	9.073	17.55	7.14	24.545	5.591	27.657	6.797	26.93	14.601	3.767	8.582	30.768	4.45	10.471	26.497	6.848	10.553	32.203	5.709	9.232	23.159	4.049	10.555	15.052	6.742	23.763	11.885
472.27	3.814	17.72	3.544	3.254	1.663	5.727	2.695	3.578	5.516	9.918	3.801	6.436	5.914	13.01	2.964	5.66	2.215	16.889	3.149	6.155	7.017	27.214	9.044	17.463	7.122	24.585	5.666	27.767	6.7	26.858	14.653	3.795	8.685	30.702	4.428	10.312	26.442	6.765	10.455	31.905	5.75	9.29	23.135	4.166	10.617	15.27	6.795	23.95	12.052
472.63	3.837	18.009	3.608	3.221	1.704	5.72	2.782	3.673	5.512	9.937	3.733	6.522	5.694	13.132	2.899	5.592	2.179	16.936	3.171	6.292	7.173	27.499	9.006	17.64	7.05	24.635	5.648	27.696	6.69	27.185	14.51	3.744	8.508	30.815	4.251	10.378	26.616	6.941	10.482	32.208	5.88	9.483	23.041	4.153	10.681	15.233	6.856	23.804	12.146
472.99	3.881	18.034	3.611	3.221	1.789	5.687	2.739	3.542	5.498	10.149	3.899	6.513	5.767	13.256	2.938	5.52	2.346	16.867	3.217	6.306	7.16	27.286	9.233	17.73	7.194	24.715	5.667	27.801	6.805	27.131	14.622	3.733	8.475	30.948	4.511	10.353	26.414	6.606	10.287	32.045	5.97	9.2	23.284	4.201	10.701	15.214	6.793	24.104	12.207
473.35	3.982	18.035	3.625	3.298	1.816	5.828	2.813	3.684	5.542	10.027	3.87	6.613	5.745	12.975	2.861	5.615	2.17	16.97	3.046	6.214	7.196	27.319	9.132	17.793	7.12	24.638	5.752	27.94	6.765	27.2	14.468	3.822	8.549	31.075	4.509	10.794	26.61	6.552	10.297	32.306	5.936	9.531	23.186	4.039	10.743	15.292	6.886	23.997	12.242
473.7	4.043	18.186	3.671	3.393	1.72	5.686	2.627	3.568	5.58	10.074	3.899	6.695	5.722	13.087	2.806	5.579	2.213	16.971	3.051	6.045	7.269	27.504	8.996	17.546	7.127	24.8	5.722	27.889	6.759	26.976	14.557	3.833	8.661	31.167	4.536	10.601	26.577	6.697	10.344	32.109	5.829	9.607	23.463	4.161	10.776	15.271	6.851	24.154	12.233
474.06	3.947	18.092	3.651	3.287	1.778	5.69	2.692	3.653	5.505	10.083	3.963	6.63	5.914	13.382	2.947	5.734	2.245	17.132	3.098	6.304	7.123	27.455	9.303	17.848	7.2	24.784	5.755	27.922	6.781	27.233	14.559	3.754	8.639	30.642	4.455	10.609	26.691	6.696	10.464	32.159	5.904	9.192	23.197	4.238	10.543	15.412	6.924	24.24	12.343
474.42	3.913	18.093	3.519	3.263	1.786	5.693	2.702	3.616	5.452	9.976	3.912	6.572	5.84	13.257	2.983	5.621	2.395	17.207	3.339	6.449	7.216	27.417	9.236	17.677	7.186	24.939	5.814	28.059	6.816	27.189	14.762	3.909	8.604	31.001	4.439	10.762	26.416	6.661	10.419	32.39	5.838	9.539	23.264	4.106	10.737	15.424	6.974	24.18	12.362
474.78	4.055	18.252	3.785	3.336	1.91	5.767	2.815	3.603	5.463	10.131	3.904	6.648	5.948	13.374	2.934	5.644	2.476	17.271	3.27	6.289	7.097	27.296	9.346	17.887	7.113	24.743	5.865	28.044	6.695	27.153	14.576	3.794	8.487	30.962	4.712	10.735	26.558	6.498	10.412	32.133	5.661	9.566	23.228	3.961	10.521	15.581	7.048	24.277	12.265
475.14	3.989	18.264	3.683	3.425	1.881	5.855	2.781	3.665	5.568	10.248	4.104	6.801	5.799	13.447	2.936	5.725	2.215	17.055	3.072	6.323	7.21	27.533	9.169	17.835	7.14	24.838	5.758	28.02	6.853	27.353	14.652	3.805	8.717	30.985	4.321	10.497	26.66	6.527	10.457	32.192	5.815	9.292	23.471	4.118	10.814	15.663	7.046	24.373	12.52
475.49	3.935	18.192	3.622	3.235	1.942	5.902	2.761	3.782	5.393	9.977	3.949	6.54	5.943	13.423	2.981	5.681	2.266	17.209	3.203	6.357	7.259	27.563	9.319	17.838	7.19	24.954	5.802	28.007	6.796	27.473	14.73	3.905	8.666	30.899	4.573	10.739	26.645	6.775	10.699	32.322	5.692	9.45	23.237	4.116	10.67	15.505	7.058	24.348	12.614
475.85	4.053	18.213	3.657	3.362	1.862	5.877	2.807	3.725	5.492	10.166	3.96	6.724	5.793	13.339	2.868	5.701	2.23	17.203	3.269	6.355	7.271	27.554	9.23	17.786	7.172	24.927	5.787	28.248	6.912	27.338	14.67	3.786	8.685	30.77	4.383	10.621	26.594	6.57	10.375	32.157	5.808	9.487	23.358	4.21	10.607	15.455	7.08	24.246	12.44
476.21	4.086	18.285	3.687	3.411	1.758	5.764	2.665	3.533	5.477	10.126	3.9	6.743	5.778	13.427	2.913	5.662	2.268	17.293	3.196	6.279	7.301	27.779	9.292	17.963	7.266	24.977	5.796	28.245	6.889	27.462	14.562	3.752	8.716	30.93	4.602	10.737	26.708	6.753	10.536	32.36	5.978	9.548	23.486	4.285	10.753	15.564	7.062	24.263	12.673
476.57	4.069	18.438	3.824	3.483	1.859	5.859	2.874	3.761	5.511	10.151	3.975	6.758	5.898	13.564	3.017	5.781	2.332	17.299	3.269	6.241	7.191	27.724	9.331	17.937	7.27	24.81	5.692	28.183	6.822	27.393	14.828	3.904	8.745	31.087	4.624	10.632	26.846	6.735	10.616	32.255	5.954	9.616	23.557	4.147	10.855	15.701	7.177	24.604	12.774
476.92	3.972	18.449	3.661	3.356	1.857	5.918	2.837	3.745	5.582	10.189	3.993	6.821	5.75	13.404	3.007	5.791	2.273	17.418	3.275	6.279	7.348	27.728	9.143	18.027	7.277	24.834	5.754	28.068	6.916	27.575	14.839	3.936	8.625	30.889	4.421	10.518	26.742	6.806	10.604	32.399	5.833	9.657	23.631	4.263	10.85	15.911	7.263	24.539	12.83
477.28	3.888	18.328	3.684	3.215	1.895	6.084	2.936	3.795	5.545	10.245	3.914	6.73	5.926	13.559	2.927	5.718	2.17	17.561	3.257	6.323	7.276	27.684	9.246	17.94	7.332	25.037	5.755	28.13	6.934	27.543	14.751	3.91	8.709	31.025	4.46	10.774	26.88	6.806	10.653	32.421	5.982	9.617	23.615	4.23	10.792	15.933	7.244	24.766	12.756
477.64	4.067	18.579	3.743	3.395	1.841	5.933	2.845	3.669	5.556	10.234	4.04	6.73	5.95	13.701	3.094	5.908	2.413	17.631	3.31	6.483	7.373	27.998	9.422	18.177	7.226	25.117	5.817	28.312	6.958	27.837	14.773	3.923	8.682	30.82	4.364	10.606	26.699	6.772	10.515	32.253	5.854	9.517	23.692	4.328	10.806	15.94	7.267	24.739	12.829
477.99	4.037	18.708	3.861	3.518	1.872	5.995	2.803	3.732	5.69	10.294	4.184	6.804	5.963	13.728	3.058	5.822	2.255	17.674	3.266	6.398	7.416	27.967	9.41	18.18	7.32	25.137	5.758	28.231	6.873	27.758	14.831	3.911	8.801	30.765	4.407	10.593	27.001	6.867	10.575	32.323	5.996	9.613	23.755	4.19	10.737	15.956	7.338	24.737	12.912
478.35	3.897	18.564	3.678	3.463	1.747	5.861	2.781	3.684	5.649	10.393	4.111	6.936	5.796	13.802	2.995	5.874	2.387	17.724	3.381	6.521	7.37	27.987	9.288	17.985	7.094	25.079	5.784	28.358	6.904	28.015	14.775	3.963	8.802	30.92	4.402	10.709	26.974	6.812	10.648	32.056	5.922	9.577	23.776	4.13	10.791	15.905	7.359	24.988	12.938
478.71	3.918	18.667	3.764	3.319	1.965	6.055	2.93	3.835	5.401	10.159	4.111	6.772	5.884	13.925	3.006	5.995	2.372	17.533	3.264	6.497	7.409	27.942	9.343	17.969	7.254	25.224	5.84	28.42	6.937	27.913	14.906	4.024	8.861	31.192	4.485	10.795	26.979	6.901	10.792	32.483	5.828	9.526	23.737	4.222	10.836	15.915	7.255	24.824	12.987
479.07	3.989	18.473	3.783	3.363	1.903	5.873	2.767	3.763	5.57	10.325	4.154	6.806	5.894	13.833	3.117	5.897	2.439	17.731	3.32	6.551	7.324	28.091	9.43	18.138	7.193	25.185	5.836	28.365	7.011	27.913	14.829	3.907	8.867	31.371	4.539	10.821	26.934	6.645	10.543	32.475	5.809	9.711	23.712	4.23	10.897	15.952	7.186	24.851	12.99
479.42	3.926	18.672	3.593	3.312	1.696	5.697	2.748	3.468	5.517	10.334	4.082	6.807	5.936	13.879	2.992	5.826	2.382	17.716	3.311	6.541	7.39	28.117	9.528	18.382	7.152	25.079	5.773	28.453	6.958	27.841	14.942	3.986	8.826	31.129	4.423	10.911	26.93	6.711	10.699	32.503	5.941	9.625	23.79	4.089	10.89	16.004	7.313	24.985	12.973
479.78	3.997	18.639	3.623	3.438	1.846	5.925	2.857	3.67	5.363	10.263	4.019	6.837	5.924	13.942	3.128	5.99	2.302	17.627	3.279	6.427	7.206	27.899	9.402	18.257	7.161	25.246	5.772	28.354	6.889	27.783	14.959	3.992	8.785	31.47	4.529	11.051	27.191	6.839	10.784	32.47	5.942	9.64	23.899	4.194	10.913	16.018	7.343	25.003	13.143
480.14	4.034	18.825	3.85	3.447	1.913	6.023	2.857	3.725	5.553	10.358	4.007	6.897	5.847	14.015	2.996	5.896	2.365	17.565	3.191	6.448	7.317	28.088	9.438	18.264	7.223	25.061	5.876	28.439	6.955	27.877	14.966	3.866	8.848	31.283	4.613	10.971	27.103	6.86	10.815	32.315	6.017	9.545	23.866	4.278	10.895	16.048	7.34	25.007	13.183
480.49	3.993	18.626	3.721	3.319	1.9	6.019	2.865	3.767	5.396	10.364	3.976	6.808	5.883	13.914	3.111	5.855	2.4	17.823	3.35	6.431	7.494	28.092	9.407	18.348	7.349	25.296	5.872	28.415	6.968	27.788	14.861	3.881	8.866	31.078	4.569	10.783	27.114	6.711	10.68	32.288	6.047	9.656	23.832	4.288	11.015	16.108	7.458	24.943	13.158
480.85	3.952	18.753	3.749	3.379	1.837	5.973	2.86	3.706	5.559	10.415	3.942	6.953	5.808	13.951	3.021	5.929	2.332	17.729	3.307	6.436	7.346	28.045	9.496	18.229	7.159	25.141	5.781	28.372	6.989	27.836	15.026	3.951	8.811	31.174	4.333	10.886	27.108	6.847	10.856	32.398	6.067	9.598	23.651	4.203	10.859	16.188	7.486	25.191	13.193
481.21	4.002	18.817	3.686	3.43	1.894	6.012	2.84	3.671	5.526	10.491	3.982	6.834	5.786	14.017	2.983	5.939	2.283	17.711	3.188	6.433	7.446	28.217	9.289	18.369	7.266	25.298	5.775	28.505	6.985	27.902	14.989	3.959	8.831	31.289	4.47	10.826	27.152	6.814	10.953	32.576	6.003	9.867	23.904	4.155	11.073	16.134	7.522	25.148	13.316
481.56	3.813	18.909	3.792	3.337	1.916	6.069	2.929	3.834	5.477	10.426	3.943	6.895	5.887	14.136	3.071	5.932	2.348	17.913	3.378	6.473	7.488	28.109	9.36	18.278	7.29	25.237	5.889	28.538	7.013	27.897	14.912	3.919	8.797	31.331	4.578	11.06	27.013	6.744	10.874	32.584	5.876	9.863	24.02	4.523	11.155	16.286	7.452	25.37	13.412
481.92	4.021	18.925	3.762	3.416	1.927	6.064	2.806	3.731	5.65	10.543	4.006	7.013	5.885	14.083	3.122	5.931	2.385	17.909	3.216	6.47	7.382	28.177	9.539	18.309	7.334	25.307	5.812	28.527	7.061	27.947	14.861	3.969	8.844	31.308	4.687	10.77	27.096	6.773	10.775	32.513	6.06	9.866	23.764	4.153	10.932	16.206	7.596	25.266	13.315
482.28	4.029	19.124	3.797	3.392	1.737	6.002	2.859	3.631	5.711	10.703	4.084	7.083	6.071	14.115	3.178	5.99	2.401	17.891	3.343	6.534	7.403	28.19	9.516	18.258	7.206	25.196	5.909	28.499	7.004	27.929	14.999	3.964	8.907	31.401	4.71	11.057	27.328	6.909	10.69	32.187	5.764	9.707	24.044	4.314	10.947	16.32	7.506	25.318	13.454
482.63	4.119	19.034	3.793	3.432	1.853	6.015	2.835	3.729	5.541	10.508	4.05	7.033	6.028	14.36	3.142	6.162	2.488	18.072	3.47	6.636	7.573	28.464	9.573	18.392	7.329	25.431	5.819	28.636	7.119	28.153	15.125	4.029	8.963	31.461	4.725	11.261	27.253	6.74	10.809	32.387	6.007	9.804	23.991	4.215	11.085	16.322	7.605	25.478	13.514
482.99	4.16	19.136	3.859	3.553	1.938	6.015	2.851	3.745	5.555	10.468	4.035	6.956	5.93	14.316	3.148	6.069	2.406	18.185	3.39	6.588	7.455	28.259	9.626	18.629	7.336	25.42	5.955	28.637	7.133	28.278	15.027	4.044	9.048	31.328	4.472	11.162	27.326	6.869	10.862	32.534	5.958	9.757	23.956	4.231	11.062	16.553	7.784	25.722	13.652
483.35	4.057	19.139	3.925	3.583	1.952	6.124	2.891	3.768	5.577	10.559	4.1	7.09	6.013	14.346	3.177	6.126	2.377	18.012	3.347	6.592	7.559	28.431	9.584	18.656	7.46	25.529	5.931	28.752	7.069	28.282	14.936	3.88	8.82	31.5	4.712	11.118	27.272	6.836	10.806	32.533	6.057	9.803	23.891	4.335	11.092	16.624	7.724	25.587	13.68
483.7	4.031	19.081	3.852	3.427	1.971	6.09	2.952	3.777	5.544	10.539	4.038	6.972	6.003	14.327	3.224	6.043	2.362	18.033	3.358	6.597	7.533	28.534	9.556	18.44	7.337	25.467	5.877	28.646	7.22	28.413	15.01	3.965	9.037	31.598	4.734	11.24	27.15	6.941	10.883	32.641	6.072	10.005	23.833	4.322	11.133	16.479	7.769	25.75	13.692
484.06	4.045	19.225	3.877	3.531	1.806	6.141	2.877	3.689	5.556	10.505	4.011	7.006	5.938	14.313	3.147	6.103	2.389	18.072	3.335	6.47	7.426	28.424	9.739	18.629	7.393	25.561	5.981	28.689	7.161	28.355	15.073	4.044	9.021	31.417	4.521	11.004	27.306	6.949	10.988	32.462	5.987	9.856	24.15	4.335	11.255	16.58	7.735	25.793	13.706
484.42	4.061	19.195	3.855	3.467	1.901	6.071	2.836	3.688	5.587	10.611	4.141	7.189	5.92	14.305	3.124	6.05	2.341	18.058	3.245	6.586	7.546	28.467	9.578	18.654	7.355	25.408	5.854	28.629	7.066	28.299	14.997	4.003	8.919	31.212	4.512	11.106	27.343	7.044	10.969	32.732	6.109	9.948	24.226	4.455	11.022	16.539	7.74	25.644	13.576
484.77	4.029	19.133	3.838	3.455	1.9	6.095	2.828	3.71	5.649	10.64	4.125	7.064	6.016	14.475	3.078	6.129	2.432	18.204	3.289	6.487	7.466	28.466	9.519	18.59	7.364	25.501	5.833	28.358	7.097	28.18	15.085	4.033	9.015	31.451	4.714	11.237	27.265	6.77	10.912	32.533	5.965	10.077	24.064	4.283	11.177	16.473	7.708	25.628	13.661
485.13	3.986	19.14	3.871	3.474	1.974	6.077	2.898	3.715	5.435	10.522	4.079	7.091	5.975	14.422	3.221	6.121	2.317	17.986	3.288	6.438	7.546	28.389	9.626	18.64	7.365	25.485	5.807	28.517	7.12	28.224	14.973	3.991	9.088	31.511	4.562	11.098	27.198	6.881	10.779	32.607	6.241	9.921	24.132	4.507	11.16	16.605	7.714	25.674	13.647
485.49	4.019	19.209	3.818	3.477	1.822	6.054	2.839	3.625	5.359	10.375	3.945	7.079	5.903	14.327	3.129	6.108	2.435	18.024	3.395	6.57	7.509	28.351	9.65	18.663	7.317	25.361	5.698	28.579	7.042	28.269	14.91	3.94	8.989	31.804	4.551	11.097	27.255	6.894	10.907	32.862	6.219	10.063	24.115	4.284	11.112	16.601	7.778	25.574	13.743
485.84	3.963	19.023	3.804	3.391	1.894	6.072	2.843	3.716	5.302	10.328	3.968	6.957	5.768	14.282	3.058	6.086	2.386	18.053	3.359	6.465	7.52	28.363	9.675	18.613	7.244	25.365	5.772	28.499	7.051	28.408	14.939	4.039	8.935	31.687	4.749	11.146	27.483	6.847	11.042	32.628	5.988	10.115	24.321	4.454	11.49	16.549	7.827	25.642	13.726
486.2	4.037	19.147	3.833	3.483	1.849	5.985	2.82	3.587	5.193	10.225	3.93	7.006	5.71	14.253	3.065	6.024	2.403	17.902	3.395	6.488	7.405	28.284	9.549	18.454	7.233	25.407	5.696	28.365	7.036	28.505	14.751	3.949	8.924	31.531	4.792	11.274	27.52	6.973	11.004	32.642	6.121	10.058	24.212	4.311	11.257	16.55	7.719	25.626	13.652
486.55	3.922	18.819	3.724	3.361	1.817	5.898	2.758	3.57	5.176	10.115	3.89	6.923	5.62	14.155	3.039	5.906	2.356	17.659	3.324	6.381	7.265	27.984	9.493	18.344	7.118	25.248	5.624	28.165	6.919	28.163	14.558	3.88	8.78	31.683	4.649	11.313	27.49	6.749	11.032	33.015	6.193	10.095	24.146	4.386	11.236	16.393	7.629	25.344	13.543
486.91	3.86	18.783	3.679	3.303	1.776	5.843	2.735	3.529	5.079	10.098	3.818	6.826	5.563	13.972	2.951	5.87	2.31	17.614	3.22	6.341	7.212	27.738	9.287	18.105	6.902	24.888	5.553	27.972	6.817	27.691	14.504	3.809	8.658	31.724	4.693	11.213	27.476	6.8	10.994	32.702	6.263	10.054	24.408	4.5	11.266	16.125	7.493	25.1	13.395
487.27	3.767	18.748	3.661	3.29	1.734	5.78	2.711	3.533	5.177	10.292	3.772	6.839	5.611	13.982	2.954	5.925	2.25	17.642	3.155	6.346	7.214	27.621	9.193	18.032	6.859	24.633	5.616	27.958	6.716	27.377	14.551	3.82	8.63	31.365	4.584	11.337	27.601	6.985	11.059	32.701	6.127	10.109	24.257	4.226	11.176	15.89	7.481	25.004	13.388
487.62	3.808	18.868	3.722	3.312	1.73	5.84	2.723	3.571	5.185	10.442	3.709	6.818	5.649	14.056	2.978	5.977	2.276	17.76	3.121	6.383	7.246	27.668	9.162	18.095	6.911	24.632	5.71	28.018	6.754	27.341	14.626	3.84	8.65	31.281	4.756	11.234	27.399	6.851	10.988	32.435	6.059	9.893	23.873	4.359	11.365	15.952	7.538	25.082	13.45
487.98	3.851	19.096	3.736	3.365	1.744	5.944	2.792	3.604	5.299	10.564	3.848	6.973	5.789	14.232	3.018	6.125	2.329	18.001	3.183	6.484	7.362	27.952	9.279	18.274	6.984	24.846	5.819	28.216	6.862	27.528	14.817	3.909	8.802	30.42	4.483	11.063	27.157	6.735	10.903	32.075	5.885	9.778	23.353	4.186	10.981	16.163	7.677	25.332	13.685
488.33	3.908	19.305	3.802	3.434	1.836	6.042	2.815	3.677	5.396	10.706	3.941	7.087	5.864	14.452	3.086	6.183	2.372	18.202	3.296	6.55	7.489	28.173	9.491	18.543	7.111	25.168	5.841	28.413	6.957	27.867	15.021	4.007	8.928	29.62	4.476	10.996	27.153	6.59	10.764	32.01	5.952	9.769	23.653	4.215	11.004	16.547	7.87	25.726	13.956
488.69	3.991	19.541	3.897	3.556	1.89	6.148	2.871	3.704	5.365	10.743	3.984	7.16	5.93	14.635	3.134	6.225	2.446	18.312	3.343	6.689	7.477	28.412	9.567	18.679	7.208	25.501	5.831	28.64	7.147	28.259	15.134	4.051	9.085	29.939	4.54	10.968	27.03	6.586	10.846	31.827	5.945	9.717	23.772	4.204	10.997	16.817	8.003	25.996	14.186
489.05	4.024	19.599	3.896	3.581	1.841	6.167	2.873	3.717	5.397	10.813	4.007	7.273	5.96	14.759	3.145	6.28	2.435	18.425	3.428	6.691	7.543	28.583	9.665	18.828	7.277	25.595	5.88	28.7	7.179	28.397	15.211	4.047	9.088	30.999	4.563	10.95	26.598	6.612	10.699	31.559	5.779	9.715	23.718	4.217	11.014	16.903	8.101	26.101	14.286
489.4	4.037	19.598	3.89	3.507	1.89	6.223	2.907	3.722	5.477	10.825	4.002	7.217	5.918	14.778	3.166	6.3	2.42	18.472	3.391	6.623	7.615	28.665	9.765	18.888	7.332	25.783	5.852	28.764	7.227	28.568	15.118	4.064	9.111	32.304	4.709	11.361	27.022	6.79	10.819	31.95	5.895	9.986	23.842	4.272	11.282	17.042	8.057	26.155	14.273
489.76	3.941	19.475	3.863	3.468	1.906	6.139	2.905	3.717	5.332	10.706	4.012	7.277	5.863	14.677	3.136	6.203	2.373	18.264	3.346	6.578	7.565	28.714	9.725	18.888	7.321	25.692	5.805	28.736	7.167	28.561	15.101	4.029	9.122	32.426	4.78	11.645	27.654	6.982	11.073	32.665	6.236	10.264	24.441	4.41	11.611	17.006	7.996	26.136	14.211
490.11	3.974	19.449	3.854	3.473	1.882	6.096	2.834	3.672	5.327	10.593	3.943	7.209	5.817	14.715	3.139	6.196	2.401	18.278	3.351	6.548	7.535	28.511	9.738	18.738	7.206	25.553	5.772	28.531	7.141	28.36	14.949	4.017	8.998	32.105	4.938	11.696	27.743	7.013	11.227	32.94	6.124	10.221	24.641	4.406	11.641	16.926	8.029	26.119	14.217
490.47	3.912	19.506	3.826	3.447	1.888	6.099	2.83	3.69	5.269	10.645	3.92	7.196	5.785	14.616	3.114	6.196	2.38	18.231	3.32	6.623	7.509	28.464	9.587	18.673	7.137	25.417	5.743	28.425	7.008	28.072	14.925	3.967	8.932	32.082	4.763	11.623	27.822	7.014	11.166	32.852	6.135	10.191	24.392	4.367	11.432	16.749	7.97	25.932	14.129
490.82	3.905	19.398	3.767	3.506	1.838	6.082	2.857	3.673	5.297	10.735	3.877	7.158	5.79	14.595	3.093	6.185	2.374	18.223	3.318	6.573	7.443	28.304	9.551	18.67	7.034	25.31	5.737	28.421	6.965	27.99	14.927	3.955	8.897	32.157	4.784	11.618	27.897	7.159	11.261	32.779	6.064	10.219	24.504	4.287	11.567	16.693	7.905	25.802	14.048
491.18	3.89	19.527	3.819	3.477	1.849	6.075	2.83	3.662	5.354	10.808	3.938	7.2	5.789	14.594	3.115	6.213	2.361	18.293	3.277	6.601	7.476	28.32	9.523	18.709	7.077	25.291	5.752	28.368	6.984	27.972	14.975	3.979	8.925	32.14	4.848	11.629	27.894	6.984	11.208	33.009	6.257	10.277	24.535	4.328	11.547	16.71	7.999	25.901	14.163
491.53	3.944	19.542	3.845	3.508	1.837	6.131	2.838	3.678	5.367	10.844	3.955	7.227	5.822	14.695	3.14	6.26	2.354	18.38	3.307	6.601	7.473	28.379	9.515	18.741	7.147	25.357	5.795	28.549	7.033	27.935	14.97	4.062	8.924	32.084	4.814	11.572	28.044	7.073	11.266	32.98	6.241	10.351	24.588	4.562	11.568	16.714	8.055	25.914	14.259
491.89	3.919	19.664	3.86	3.531	1.873	6.2	2.899	3.712	5.377	10.974	3.933	7.258	5.912	14.846	3.194	6.396	2.38	18.557	3.348	6.671	7.618	28.534	9.605	18.869	7.237	25.437	5.776	28.478	7.067	28.1	15.198	4.078	9.017	32.226	4.87	11.708	27.839	6.887	11.28	32.803	6.157	10.263	24.892	4.514	11.675	16.911	8.154	26.101	14.363
492.25	3.989	19.878	3.928	3.599	1.876	6.224	2.926	3.748	5.435	11.049	3.979	7.284	6.008	14.984	3.199	6.389	2.462	18.7	3.367	6.698	7.6	28.726	9.645	19.036	7.283	25.59	5.86	28.832	7.151	28.283	15.255	4.095	9.117	32.235	4.843	11.832	28.017	7.08	11.562	33.011	6.175	10.334	24.77	4.446	11.74	17.161	8.307	26.405	14.572
492.6	4.038	19.953	3.987	3.601	1.864	6.334	2.896	3.745	5.533	11.105	4.024	7.408	6.049	15.063	3.19	6.415	2.521	18.786	3.442	6.792	7.708	28.799	9.894	19.124	7.345	25.962	5.918	29.104	7.269	28.652	15.332	4.157	9.209	32.126	4.752	11.659	28.153	6.957	11.3	32.92	6.196	10.208	24.825	4.466	11.585	17.229	8.39	26.557	14.719
492.96	4.068	20.056	3.929	3.668	1.974	6.342	2.961	3.821	5.57	11.177	4.085	7.473	6.006	15.146	3.259	6.479	2.445	18.881	3.464	6.793	7.747	29.108	9.913	19.204	7.428	25.917	5.902	29.047	7.349	28.834	15.406	4.219	9.326	32.28	4.869	11.684	28.16	7.013	11.48	33.025	6.223	10.347	24.783	4.462	11.718	17.418	8.383	26.723	14.842
493.31	4.031	20.093	3.958	3.708	1.996	6.347	2.973	3.867	5.479	11.149	4.028	7.471	6.035	15.219	3.291	6.555	2.564	18.974	3.496	6.828	7.813	29.156	9.957	19.286	7.384	26.144	5.964	29.137	7.37	28.985	15.443	4.15	9.326	32.234	4.855	11.627	27.956	6.824	11.368	32.997	6.345	10.391	24.789	4.504	11.741	17.618	8.459	26.805	14.968
493.67	4.129	20.18	3.964	3.713	1.989	6.378	3.024	3.79	5.497	11.169	4.093	7.535	6.002	15.359	3.281	6.495	2.495	18.97	3.444	6.768	7.783	29.231	10.023	19.257	7.538	26.188	5.943	29.177	7.346	29.193	15.45	4.213	9.352	32.382	4.875	11.75	28.113	7.083	11.319	33.196	5.985	10.384	24.845	4.52	11.745	17.608	8.548	26.907	15.004
494.02	4.063	20.184	4.006	3.746	1.952	6.364	2.959	3.733	5.384	11.041	3.996	7.426	5.93	15.25	3.242	6.416	2.542	18.917	3.515	6.828	7.74	29.184	10.013	19.306	7.525	26.188	5.884	29.2	7.434	29.286	15.368	4.174	9.349	32.286	4.773	11.553	28.331	7.067	11.421	33.226	6.304	10.531	24.731	4.475	11.672	17.732	8.468	26.929	14.969
494.38	4.058	20.048	3.89	3.681	1.953	6.328	3.003	3.727	5.383	10.988	4.097	7.43	5.905	15.308	3.237	6.486	2.481	18.842	3.473	6.729	7.741	29.176	10.003	19.272	7.491	26.167	5.726	29.11	7.369	29	15.271	4.084	9.236	32.142	4.953	11.722	28.078	6.975	11.234	32.953	6.231	10.414	24.984	4.522	11.643	17.635	8.454	26.758	14.945
494.73	3.968	19.999	3.877	3.607	1.886	6.256	2.959	3.694	5.383	10.982	3.987	7.421	5.879	15.175	3.179	6.414	2.47	18.697	3.426	6.72	7.636	28.894	9.863	19.206	7.311	25.786	5.718	28.82	7.251	28.657	15.149	4.008	9.154	32.266	4.925	11.972	28.291	7.215	11.487	33.192	6.301	10.471	24.864	4.431	11.665	17.409	8.369	26.516	14.867
495.09	3.901	19.985	3.892	3.622	1.821	6.229	2.855	3.695	5.384	11.046	3.991	7.425	5.861	15.182	3.172	6.449	2.436	18.808	3.359	6.737	7.679	28.726	9.796	19.096	7.22	25.616	5.814	28.79	7.214	28.452	15.202	4.056	9.134	32.391	5.029	12.022	28.292	7.113	11.431	33.173	6.37	10.508	25.007	4.529	11.818	17.197	8.349	26.468	14.798
495.44	3.935	20.124	3.905	3.624	1.855	6.286	2.891	3.707	5.449	11.254	3.942	7.454	5.95	15.21	3.198	6.507	2.463	18.99	3.365	6.829	7.688	28.88	9.769	19.254	7.265	25.647	5.895	28.91	7.237	28.379	15.267	4.142	9.172	32.403	4.826	11.928	28.208	7.061	11.453	33.229	6.369	10.423	25.01	4.672	11.91	17.343	8.395	26.553	14.891
495.8	4.084	20.378	4.026	3.667	1.929	6.409	2.97	3.796	5.552	11.373	4.039	7.555	6.033	15.421	3.267	6.679	2.494	19.186	3.431	6.848	7.847	29.209	9.967	19.452	7.369	25.863	5.987	29.149	7.385	28.755	15.449	4.194	9.322	32.418	4.813	11.852	28.251	7.011	11.557	33.329	6.257	10.558	24.922	4.595	11.959	17.597	8.614	26.932	15.189
496.15	4.004	20.536	4.03	3.78	1.976	6.559	3.027	3.859	5.578	11.452	4.161	7.712	6.078	15.629	3.306	6.657	2.568	19.244	3.515	6.989	7.945	29.388	10.087	19.538	7.538	26.16	6.005	29.466	7.487	29.139	15.615	4.282	9.485	32.671	5.019	12.05	28.294	7.071	11.541	33.199	6.281	10.513	25.121	4.591	11.92	17.892	8.738	27.313	15.372
496.51	4.123	20.692	4.142	3.824	2	6.586	3.048	3.861	5.657	11.389	4.2	7.766	6.192	15.7	3.349	6.747	2.564	19.458	3.562	7.12	8.069	29.602	10.221	19.601	7.635	26.437	6.074	29.571	7.535	29.472	15.666	4.319	9.526	32.72	4.873	11.981	28.19	6.941	11.471	33.224	6.275	10.562	24.902	4.583	11.884	18.138	8.773	27.404	15.605
496.86	4.105	20.693	4.147	3.815	2.017	6.6	3.077	3.974	5.664	11.517	4.222	7.798	6.19	15.886	3.442	6.767	2.575	19.499	3.517	7.104	8.047	29.806	10.395	19.854	7.733	26.558	6.075	29.702	7.734	29.698	15.832	4.388	9.56	32.31	5.091	12.014	28.27	7.038	11.45	33.421	6.159	10.591	25.334	4.529	12.007	18.15	8.938	27.626	15.734
497.22	4.122	20.72	4.163	3.761	2.022	6.64	3.095	3.931	5.683	11.566	4.253	7.801	6.217	15.9	3.355	6.781	2.613	19.61	3.564	7.1	8.1	29.923	10.41	19.913	7.815	26.497	6.053	29.812	7.773	29.866	15.817	4.399	9.724	32.459	4.938	12.265	28.451	7.15	11.62	33.275	6.259	10.46	25.154	4.639	11.909	18.394	8.99	27.843	15.788
497.57	4.066	20.945	4.201	3.99	2.139	6.734	3.151	4.004	5.741	11.642	4.286	7.927	6.191	15.986	3.384	6.935	2.521	19.561	3.602	7.036	8.162	30.056	10.423	19.855	7.689	26.659	6.069	29.864	7.692	29.803	15.803	4.33	9.591	32.479	5.015	12.1	28.336	7.004	11.552	33.257	6.255	10.528	25.134	4.595	11.936	18.465	8.984	27.837	15.793
497.92	4.146	21.046	4.158	3.939	2.05	6.702	3.124	3.956	5.695	11.598	4.179	7.743	6.178	16.007	3.384	6.869	2.596	19.734	3.559	6.971	8.063	29.783	10.435	19.943	7.824	26.625	5.969	29.762	7.804	30.011	15.859	4.355	9.743	32.801	5.027	12.233	28.646	7.169	11.579	33.479	6.362	10.694	25.235	4.756	12.078	18.505	9.042	27.877	15.772
498.28	4.09	20.697	4.024	3.918	2.137	6.672	3.119	4.004	5.733	11.608	4.282	7.902	6.188	16.038	3.451	6.918	2.677	19.695	3.686	7.014	8.098	29.986	10.479	19.96	7.666	26.679	6.086	29.892	7.853	30.092	15.755	4.305	9.61	32.561	4.962	12.076	28.482	7.135	11.59	33.422	6.422	10.796	24.975	4.579	11.926	18.589	9	27.89	15.775
498.63	4.122	21.009	4.121	3.886	2.044	6.666	3.073	3.934	5.813	11.639	4.254	7.992	6.192	16.206	3.441	6.89	2.638	19.745	3.607	7.045	8.2	30.109	10.46	19.953	7.77	26.717	6.122	30.054	7.851	30.14	15.84	4.356	9.649	32.488	4.986	12.185	28.536	7.08	11.622	33.259	6.359	10.628	25.203	4.59	12.119	18.622	9.114	28.037	16.071
498.99	4.223	20.985	4.174	3.936	2.039	6.65	3.017	3.929	5.779	11.62	4.18	7.938	6.199	16.149	3.376	6.895	2.59	19.805	3.662	7.088	8.187	30.034	10.398	20.222	7.778	26.857	6.06	30.051	7.9	30.179	15.823	4.396	9.697	32.283	4.896	12.271	28.433	7.118	11.772	33.296	6.398	10.622	25.253	4.715	12.031	18.594	9.071	28.069	16.082
499.34	4.19	21.065	4.196	3.914	2.07	6.737	3.175	3.983	5.731	11.519	4.23	7.926	6.264	16.091	3.494	6.967	2.697	19.855	3.691	7.152	8.158	30.043	10.495	20.132	7.76	26.731	6.036	29.98	7.807	30.15	15.756	4.331	9.667	32.5	4.913	12.133	28.52	7.179	11.734	33.56	6.447	10.709	25.233	4.658	12.218	18.678	9.156	28.11	16.077
499.7	4.157	21.113	4.138	3.94	2.056	6.693	3.087	3.996	5.726	11.576	4.244	8.031	6.236	16.192	3.437	6.924	2.672	19.732	3.702	7.053	8.087	29.945	10.46	20.152	7.82	26.652	6.06	30.153	7.908	30.179	15.829	4.337	9.685	32.777	4.961	12.24	28.47	6.934	11.525	33.58	6.469	10.751	25.284	4.684	12.079	18.756	9.13	28.034	16.063
500.05	4.151	21.211	4.113	3.948	2.021	6.736	3.084	3.9	5.718	11.679	4.228	7.996	6.239	16.228	3.428	6.995	2.691	19.868	3.703	7.144	8.115	30.096	10.486	20.109	7.767	26.608	6.039	30.008	7.785	29.923	15.82	4.361	9.705	33.199	5.015	12.451	28.702	7.254	11.7	33.553	6.405	10.749	25.38	4.571	12.23	18.729	9.193	28.132	16.13
500.41	4.209	21.253	4.153	3.889	1.998	6.728	3.098	3.998	5.719	11.763	4.208	7.983	6.235	16.278	3.412	6.964	2.622	19.841	3.576	7.084	8.189	30.132	10.516	20.161	7.691	26.68	6.152	30.134	7.822	29.978	15.782	4.361	9.661	32.895	5.032	12.341	28.684	7.192	11.757	33.683	6.357	10.84	25.482	4.624	12.126	18.604	9.165	27.95	16.142
500.76	4.114	21.231	4.148	3.912	2.014	6.761	3.137	3.95	5.746	11.719	4.164	7.999	6.167	16.342	3.398	7.005	2.663	19.89	3.667	7.259	8.203	30.084	10.622	20.274	7.777	26.643	6.047	30.043	7.824	30.098	15.914	4.399	9.729	32.807	4.995	12.428	28.624	7.116	11.89	33.62	6.514	10.805	25.435	4.739	12.34	18.77	9.299	28.115	16.186
501.11	4.11	21.257	4.189	4.029	2.096	6.802	3.09	3.956	5.648	11.816	4.216	8.038	6.283	16.44	3.5	7.093	2.669	19.988	3.649	7.185	8.18	30.19	10.685	20.275	7.837	26.937	6.126	30.161	7.863	30.114	15.917	4.397	9.703	32.938	4.989	12.439	28.781	7.204	11.884	33.647	6.686	10.986	25.461	4.6	12.226	18.907	9.297	28.303	16.285
501.47	4.144	21.372	4.211	3.93	2.085	6.753	3.14	4.037	5.657	11.724	4.259	8.098	6.199	16.471	3.512	7.032	2.719	20.122	3.69	7.222	8.311	30.216	10.597	20.226	7.886	26.812	6.08	30.272	7.966	30.279	15.82	4.492	9.803	33.052	5.122	12.253	28.779	7.182	11.853	33.505	6.473	10.878	25.598	4.707	12.259	19.118	9.344	28.499	16.546
501.82	4.15	21.396	4.197	3.919	2.126	6.839	3.18	3.907	5.806	11.813	4.272	8.22	6.248	16.504	3.417	7.036	2.735	20.14	3.729	7.355	8.344	30.427	10.63	20.344	7.839	26.908	6.16	30.312	7.982	30.32	16.006	4.526	9.822	32.681	5.032	12.397	29.065	7.271	11.932	33.661	6.48	10.798	25.282	4.629	12.11	19.034	9.4	28.463	16.543
502.18	4.294	21.569	4.357	4.073	2.108	6.91	3.168	4.065	5.784	11.85	4.273	8.198	6.287	16.582	3.519	7.12	2.612	20.197	3.678	7.206	8.302	30.52	10.61	20.436	7.875	26.879	6.159	30.417	8.008	30.357	16.139	4.559	9.933	32.808	5.072	12.698	28.923	7.281	11.903	33.663	6.569	11.081	25.545	4.574	12.294	19.155	9.458	28.711	16.446
502.53	4.125	21.539	4.257	4.047	2.072	6.833	3.089	3.968	5.807	11.962	4.286	8.192	6.352	16.734	3.583	7.232	2.713	20.401	3.743	7.285	8.384	30.488	10.689	20.503	8.001	27.104	6.232	30.461	8.019	30.466	16.151	4.593	9.924	32.898	5.095	12.453	29.009	7.25	11.964	33.542	6.569	11.142	25.461	4.671	12.19	19.292	9.494	28.812	16.659
502.88	4.298	21.652	4.369	4.12	2.255	6.864	3.231	4.097	5.9	12.026	4.364	8.274	6.347	16.788	3.582	7.272	2.873	20.288	3.841	7.436	8.332	30.633	10.872	20.623	8.061	27.188	6.213	30.353	8.074	30.646	16.029	4.449	9.896	32.799	5.179	12.413	28.695	7.299	11.896	33.808	6.575	11.187	25.522	4.711	12.294	19.478	9.54	28.776	16.834
503.24	4.395	21.672	4.391	4.165	2.127	7.048	3.189	4.103	6.011	12.066	4.494	8.422	6.334	16.738	3.639	7.303	2.751	20.462	3.754	7.337	8.379	30.586	10.888	20.62	8.079	27.149	6.209	30.607	8.038	30.751	16.08	4.527	10.058	33.214	5.211	12.478	28.898	7.358	12.025	33.737	6.552	10.972	25.57	4.636	12.322	19.436	9.689	29.026	16.871
503.59	4.261	21.796	4.237	4.092	2.076	6.931	3.217	4.058	5.934	11.996	4.34	8.491	6.348	16.918	3.638	7.324	2.916	20.537	3.964	7.431	8.484	30.668	10.929	20.672	8.093	27.232	6.108	30.564	8.236	30.776	16.2	4.645	10.056	33.023	5.234	12.586	29.036	7.359	12.043	33.44	6.393	10.962	25.48	4.804	12.457	19.635	9.702	29.006	16.812
503.95	4.315	21.811	4.41	4.181	2.193	6.967	3.206	4.116	5.911	12.089	4.405	8.343	6.333	16.918	3.59	7.336	2.844	20.496	3.726	7.405	8.375	30.775	10.883	20.624	8.043	27.317	6.28	30.576	8.19	30.967	16.225	4.562	9.982	32.952	5.177	12.501	28.948	7.104	12.056	33.694	6.453	10.937	25.53	4.689	12.372	19.72	9.693	29.232	16.997
504.3	4.344	21.969	4.459	4.2	2.107	7.035	3.205	4.029	5.912	12.151	4.42	8.451	6.344	16.931	3.589	7.303	2.752	20.469	3.791	7.393	8.398	30.785	10.974	20.838	8.143	27.397	6.236	30.746	8.256	31.009	16.219	4.582	10.091	33.133	5.316	12.677	28.936	7.187	11.987	33.748	6.48	11.096	25.577	4.741	12.42	19.643	9.803	29.217	17.124
504.65	4.336	22.015	4.356	4.266	2.122	7.041	3.217	4.007	5.858	12.028	4.367	8.411	6.412	16.91	3.657	7.392	2.702	20.618	3.688	7.43	8.577	30.908	10.997	20.76	8.054	27.414	6.189	30.81	8.196	30.992	16.242	4.545	10.075	33.247	5.287	12.792	29.012	7.105	12.045	33.743	6.583	11.066	25.644	4.865	12.551	19.773	9.877	29.243	17.131
505.01	4.215	22.019	4.408	4.198	2.083	7.02	3.228	3.935	5.968	12.226	4.479	8.493	6.317	16.957	3.627	7.404	2.86	20.6	3.808	7.563	8.445	31.056	10.909	20.827	8.24	27.39	6.282	30.792	8.348	31.219	16.299	4.575	10.049	33.091	5.36	12.637	28.942	7.339	12.118	33.712	6.578	11.094	25.679	4.956	12.6	19.838	9.894	29.586	17.289
505.36	4.196	21.81	4.332	4.067	2.255	6.996	3.194	4.166	5.937	12.124	4.43	8.392	6.346	17.031	3.7	7.466	2.889	20.669	3.805	7.451	8.585	31.055	10.993	20.776	8.12	27.444	6.226	31.032	8.356	31.084	16.383	4.674	10.244	33.234	5.142	12.659	29.028	7.121	11.909	33.769	6.469	10.992	25.557	4.677	12.466	19.706	9.906	29.371	17.313
505.71	4.228	22.081	4.374	4.173	2.142	7.082	3.224	3.94	5.989	12.048	4.413	8.493	6.342	17.047	3.628	7.406	2.789	20.755	3.772	7.481	8.57	31.115	10.973	20.81	8.231	27.521	6.201	30.969	8.252	31.211	16.31	4.644	10.211	33.186	5.1	12.786	29.08	7.173	12.109	33.655	6.568	11.29	25.748	4.862	12.573	19.957	9.911	29.446	17.334
506.07	4.142	22.005	4.283	4.172	2.271	7.085	3.272	4.136	5.936	12.084	4.517	8.541	6.411	17.17	3.695	7.395	2.799	20.675	3.747	7.401	8.608	31.043	11.031	20.875	8.249	27.411	6.336	30.99	8.258	31.372	16.456	4.603	10.116	33.25	5.231	12.723	29.163	7.357	12.228	33.692	6.654	11.236	25.848	4.73	12.696	20.005	9.984	29.509	17.299
506.42	4.17	22.082	4.27	4.112	2.201	7.155	3.273	4.053	5.985	12.23	4.489	8.757	6.406	17.115	3.716	7.426	2.742	20.793	3.813	7.556	8.525	31.06	11.151	20.983	8.227	27.422	6.369	31.061	8.401	31.41	16.396	4.639	10.189	33.431	5.083	12.756	29.133	7.274	12.145	33.941	6.635	11.293	25.776	4.727	12.461	20.107	10.089	29.627	17.464
506.77	4.193	22.062	4.3	4.172	2.158	7.04	3.178	3.949	5.944	12.244	4.47	8.622	6.399	17.297	3.734	7.421	2.823	20.589	3.821	7.398	8.595	31.211	11.152	21.029	8.171	27.553	6.239	31.093	8.494	31.392	16.366	4.633	10.187	33.546	5.27	12.945	29.374	7.246	12.072	34.007	6.768	11.349	26.035	4.919	12.753	20.209	10.049	29.682	17.486
507.13	4.278	22.094	4.283	4.256	2.157	7.145	3.321	4.11	5.95	12.254	4.453	8.634	6.466	17.339	3.672	7.533	2.79	20.815	3.798	7.51	8.621	31.031	11.133	21.059	8.2	27.588	6.167	30.784	8.464	31.379	16.341	4.652	10.019	33.292	5.225	12.866	29.347	7.3	12.152	34.028	6.776	11.386	25.76	4.797	12.868	20.272	10.104	29.812	17.603
507.48	4.381	22.032	4.251	4.176	2.219	7.124	3.293	4.141	5.955	12.313	4.459	8.674	6.446	17.289	3.718	7.523	2.858	20.748	3.882	7.548	8.652	31.171	10.967	20.826	8.133	27.38	6.328	31.041	8.383	31.273	16.456	4.704	10.213	33.543	5.149	12.973	29.243	7.534	12.21	34.068	6.697	11.33	25.942	4.909	12.668	20.116	10.078	29.677	17.565
507.83	4.135	22.246	4.385	4.214	2.155	7.18	3.331	4.17	5.857	12.236	4.417	8.612	6.345	17.315	3.649	7.544	2.946	20.991	3.955	7.632	8.513	31.062	11.103	21.007	8.213	27.503	6.337	31.187	8.469	31.383	16.53	4.701	10.29	33.285	5.121	12.915	29.456	7.385	12.324	33.751	6.682	11.193	25.964	4.936	12.702	20.294	10.133	29.867	17.681
508.19	4.23	22.267	4.322	4.271	2.18	7.166	3.181	4.139	5.961	12.374	4.525	8.738	6.357	17.445	3.694	7.573	2.967	20.982	3.979	7.666	8.645	31.26	11.207	21.183	8.323	27.652	6.307	31.081	8.535	31.453	16.489	4.702	10.239	33.517	5.259	12.98	29.356	7.557	12.325	33.93	6.628	11.542	25.943	4.891	12.789	20.234	10.16	29.925	17.711
508.54	4.19	22.312	4.374	4.304	2.162	7.189	3.181	4.075	5.866	12.297	4.434	8.641	6.43	17.369	3.655	7.493	2.814	21.018	3.795	7.611	8.676	31.34	11.275	21.179	8.282	27.682	6.212	31.067	8.427	31.429	16.526	4.684	10.275	33.664	5.406	13.075	29.312	7.44	12.404	33.861	6.668	11.327	25.966	4.759	12.724	20.471	10.209	29.931	17.85
508.89	4.19	22.426	4.497	4.291	2.244	7.262	3.272	4.073	6.074	12.504	4.619	8.837	6.51	17.493	3.783	7.68	2.855	21.044	3.879	7.656	8.719	31.323	11.32	21.268	8.236	27.714	6.33	31.315	8.53	31.495	16.487	4.735	10.347	33.409	5.154	13.001	29.361	7.5	12.095	33.941	6.732	11.4	25.885	4.978	12.646	20.435	10.3	30.177	17.862
509.25	4.296	22.667	4.45	4.274	2.193	7.215	3.28	4.232	6.028	12.452	4.441	8.843	6.452	17.585	3.683	7.604	2.868	20.919	3.878	7.651	8.706	31.424	11.324	21.231	8.393	27.733	6.34	31.326	8.618	31.822	16.545	4.623	10.224	33.489	5.171	13.248	29.452	7.296	12.302	33.782	6.724	11.467	26.087	4.845	12.778	20.706	10.261	30.331	17.92
509.6	4.352	22.602	4.491	4.436	2.22	7.237	3.341	4.19	5.827	12.332	4.428	8.804	6.381	17.634	3.731	7.635	2.969	20.958	3.85	7.746	8.745	31.688	11.397	21.369	8.353	27.856	6.238	31.389	8.644	31.762	16.575	4.76	10.391	33.752	5.31	13.179	29.465	7.368	12.221	34.033	6.902	11.574	26.176	4.968	12.895	20.62	10.421	30.216	18.098
509.95	4.292	22.529	4.457	4.281	2.151	7.231	3.294	4.139	5.893	12.475	4.54	8.842	6.482	17.696	3.802	7.634	2.812	21.072	3.853	7.689	8.622	31.599	11.329	21.325	8.44	27.879	6.426	31.366	8.621	31.842	16.616	4.87	10.485	33.85	5.33	13.275	29.531	7.336	12.267	34.202	6.88	11.735	26.127	4.926	12.841	20.788	10.376	30.293	18.09
510.31	4.41	22.486	4.401	4.402	2.27	7.269	3.319	4.181	5.95	12.474	4.565	8.89	6.36	17.676	3.736	7.657	2.834	21.161	3.841	7.724	8.747	31.526	11.393	21.318	8.449	27.929	6.307	31.45	8.707	31.896	16.724	4.838	10.483	33.634	5.36	13.225	29.6	7.534	12.353	34.372	6.762	11.564	26.11	4.966	13.045	20.758	10.338	30.288	17.992
510.66	4.289	22.83	4.411	4.524	2.125	7.327	3.254	4.223	6.009	12.327	4.435	8.886	6.476	17.827	3.719	7.805	2.901	21.1	3.986	7.727	8.86	31.733	11.47	21.485	8.555	27.939	6.284	31.333	8.671	32.062	16.594	4.768	10.434	33.741	5.439	13.412	29.503	7.339	12.368	34.194	6.89	11.8	26.437	4.871	12.981	20.91	10.577	30.504	18.24
511.01	4.285	22.485	4.477	4.342	2.111	7.202	3.187	4.029	5.911	12.332	4.365	8.928	6.374	17.698	3.767	7.677	2.829	21.026	3.88	7.719	8.737	31.628	11.484	21.526	8.399	27.921	6.341	31.402	8.643	31.848	16.643	4.776	10.398	33.657	5.416	13.161	29.461	7.469	12.303	33.839	6.674	11.454	26.195	5.102	13.037	20.849	10.498	30.458	18.226
511.36	4.17	22.625	4.483	4.3	2.177	7.218	3.318	4.159	6.061	12.523	4.555	8.976	6.448	17.816	3.734	7.74	2.783	21.176	3.908	7.738	8.82	31.539	11.393	21.462	8.452	28.117	6.317	31.378	8.713	31.991	16.544	4.712	10.566	33.975	5.424	13.433	29.657	7.404	12.707	33.972	6.869	11.631	26.215	4.756	12.925	20.765	10.488	30.491	18.223
511.72	4.173	22.6	4.338	4.297	2.287	7.326	3.307	4.275	6.003	12.509	4.503	8.971	6.455	17.75	3.781	7.721	2.954	21.244	3.988	7.794	8.758	31.664	11.535	21.605	8.379	27.971	6.471	31.352	8.698	32.019	16.726	4.72	10.494	33.956	5.532	13.343	29.829	7.431	12.727	34.256	6.887	11.723	26.145	4.866	12.855	20.921	10.553	30.413	18.303
512.07	4.313	22.821	4.501	4.38	2.161	7.323	3.203	4.098	5.895	12.5	4.494	9.001	6.523	17.8	3.758	7.784	2.946	21.252	3.994	7.862	8.8	31.674	11.556	21.605	8.44	28.011	6.352	31.402	8.683	31.941	16.851	4.796	10.524	33.886	5.559	13.347	29.614	7.292	12.6	33.991	6.63	11.667	26.378	5.03	13.097	20.88	10.519	30.525	18.187
512.42	4.376	22.863	4.526	4.435	2.17	7.356	3.311	4.195	5.94	12.558	4.542	8.979	6.456	18.001	3.819	7.865	2.886	21.344	3.885	7.79	8.808	31.675	11.533	21.592	8.361	27.881	6.429	31.372	8.806	32.055	16.704	4.82	10.564	33.907	5.347	13.476	29.802	7.531	12.553	34.318	6.846	11.718	26.245	5.045	13.019	21.018	10.51	30.511	18.405
512.77	4.407	22.962	4.633	4.513	2.25	7.427	3.355	4.158	5.987	12.626	4.597	9.013	6.527	18.05	3.755	7.834	2.994	21.451	3.916	7.864	8.93	31.724	11.589	21.657	8.366	27.922	6.452	31.524	8.72	32.179	16.713	4.779	10.55	33.888	5.416	13.414	30.058	7.588	12.564	34.223	6.74	11.588	26.409	5.069	13.041	21.035	10.602	30.48	18.443
513.13	4.244	22.959	4.563	4.392	2.223	7.448	3.396	4.169	5.904	12.628	4.509	9.032	6.572	17.987	3.725	7.878	2.909	21.451	4.006	7.901	8.871	31.82	11.6	21.556	8.484	28.016	6.475	31.583	8.796	32.058	16.745	4.767	10.537	33.837	5.421	13.539	30.026	7.578	12.603	34.322	6.778	11.774	26.402	4.981	12.92	21.181	10.701	30.565	18.369
513.48	4.261	22.962	4.506	4.473	2.267	7.302	3.37	4.197	6.016	12.606	4.528	9.193	6.544	18.123	3.83	7.919	2.879	21.447	3.943	7.918	8.921	31.826	11.615	21.631	8.458	28.043	6.412	31.648	8.842	32.097	16.866	4.862	10.624	34.285	5.612	13.531	30.003	7.663	12.602	34.321	6.902	11.882	26.443	4.843	13.248	21.3	10.71	30.733	18.621
513.83	4.377	23.248	4.655	4.498	2.221	7.424	3.406	4.222	6.004	12.864	4.61	9.218	6.549	18.015	3.85	7.958	2.923	21.434	3.929	7.828	8.871	31.841	11.596	21.761	8.403	28.049	6.486	31.689	8.829	32.239	16.863	4.873	10.551	33.893	5.574	13.883	29.789	7.442	12.657	34.439	6.964	11.825	26.552	4.964	13.188	21.319	10.752	30.782	18.505
514.18	4.292	23.085	4.497	4.4	2.168	7.424	3.366	4.246	6.003	12.734	4.55	9.136	6.568	18.224	3.879	8.038	2.903	21.511	3.913	7.892	8.829	31.724	11.67	21.872	8.484	28.109	6.527	31.755	8.838	32.161	16.843	4.862	10.679	34.059	5.431	13.663	30.046	7.478	12.874	34.443	6.919	11.806	26.664	5.041	13.27	21.338	10.726	30.93	18.583
514.54	4.302	23.259	4.642	4.471	2.193	7.418	3.331	4.211	5.867	12.679	4.527	9.163	6.534	18.261	3.843	7.973	3.041	21.508	4.008	7.879	8.834	31.872	11.719	21.842	8.6	28.33	6.524	31.682	8.892	32.236	16.904	4.909	10.564	34.269	5.501	13.731	29.885	7.546	12.749	34.33	6.674	11.733	26.449	4.916	13.166	21.445	10.879	30.966	18.832
514.89	4.35	23.233	4.594	4.546	2.196	7.444	3.345	4.181	6.02	12.832	4.553	9.266	6.496	18.235	3.733	7.939	2.977	21.648	4.11	8.068	8.937	31.847	11.777	21.953	8.571	28.134	6.467	31.879	8.84	32.374	16.745	4.82	10.559	34.211	5.495	13.651	29.911	7.496	12.892	34.37	6.822	11.831	26.703	4.865	13.265	21.54	10.985	31.324	18.865
515.24	4.374	23.233	4.672	4.534	2.247	7.496	3.383	4.229	6.044	12.843	4.722	9.322	6.561	18.298	3.785	8.057	2.962	21.702	3.98	7.975	8.929	32.076	11.723	21.859	8.534	28.247	6.472	31.814	8.992	32.417	16.852	4.905	10.733	34.345	5.599	13.763	30.244	7.587	12.898	34.327	6.664	11.694	26.679	4.847	13.201	21.64	10.992	31.159	18.792
515.59	4.28	23.361	4.623	4.589	2.27	7.446	3.428	4.213	5.989	12.883	4.575	9.309	6.549	18.437	3.847	8.017	2.988	21.74	4.033	8.049	8.983	31.907	11.717	21.805	8.571	28.314	6.429	31.641	8.944	32.458	16.915	4.891	10.695	34.141	5.635	13.691	30.303	7.574	12.926	34.543	7.204	11.799	26.703	5.054	13.29	21.692	11.027	31.178	18.92
515.95	4.301	23.404	4.674	4.561	2.194	7.523	3.324	4.193	6.004	12.87	4.63	9.393	6.579	18.405	3.956	8.161	3.015	21.634	3.961	8.031	9.028	32.054	11.872	22.111	8.623	28.363	6.491	31.716	8.879	32.413	16.979	4.964	10.723	34.386	5.436	13.574	30.058	7.669	12.903	34.428	6.9	11.886	26.832	5.19	13.385	21.679	10.968	31.183	18.995
516.3	4.36	23.496	4.696	4.598	2.31	7.527	3.424	4.306	6.006	13.016	4.635	9.4	6.536	18.31	3.855	8.08	2.986	21.828	4.082	8.152	9.017	32.093	11.86	22.063	8.656	28.339	6.5	31.763	8.956	32.538	16.907	4.928	10.786	34.483	5.54	13.904	30.186	7.731	12.937	34.336	6.964	11.978	26.608	5.059	13.341	21.889	11.008	31.463	19.066
516.65	4.25	23.372	4.592	4.511	2.228	7.551	3.366	4.258	5.967	12.869	4.583	9.36	6.48	18.512	3.802	8.091	3.03	21.98	4.167	8.145	8.984	32.22	11.924	22.231	8.623	28.49	6.574	31.982	9.054	32.686	16.929	4.889	10.757	34.449	5.709	13.974	30.255	7.464	12.804	34.36	6.967	11.975	26.761	5.092	13.246	21.885	10.943	31.425	19.142
517	4.46	23.529	4.652	4.697	2.34	7.619	3.396	4.272	6.014	13.025	4.65	9.492	6.661	18.587	4.018	8.197	3.142	22.011	4.145	8.114	9.117	32.35	12.068	22.271	8.711	28.414	6.524	32.156	9.105	32.754	17.109	5.031	10.898	34.483	5.466	13.782	30.529	7.761	13.212	34.419	7.072	12.119	27.006	5.282	13.544	21.907	11.072	31.51	19.239
517.35	4.445	23.712	4.723	4.676	2.294	7.612	3.407	4.27	6.062	13.018	4.653	9.532	6.671	18.698	3.946	8.309	3.103	21.967	4.17	8.259	9.071	32.403	11.965	22.373	8.765	28.636	6.519	32.149	9.15	32.842	17.073	4.977	10.904	34.177	5.501	13.849	30.484	7.668	13.209	34.32	6.765	11.991	26.867	5.032	13.325	22.117	11.098	31.641	19.285
517.71	4.386	23.765	4.509	4.626	2.45	7.68	3.496	4.308	6.124	13.077	4.655	9.568	6.51	18.722	4.024	8.273	3.03	22.047	4.138	8.171	9.118	32.546	12.074	22.384	8.712	28.59	6.518	32.131	9.147	32.967	17.041	4.953	10.853	34.749	5.617	14.167	30.377	7.558	12.988	34.472	6.798	11.851	26.992	5.113	13.601	22.057	11.17	31.697	19.357
518.06	4.408	23.767	4.719	4.665	2.404	7.723	3.583	4.395	6.023	13.057	4.686	9.569	6.737	18.838	4.109	8.314	3.096	22.169	4.171	8.159	9.204	32.526	12.138	22.418	8.859	28.613	6.568	32.226	9.217	32.938	17.202	5.082	10.99	34.637	5.364	13.979	30.475	7.83	13.079	34.566	6.809	12.118	26.799	5.093	13.338	22.359	11.22	31.72	19.461
518.41	4.276	23.769	4.633	4.672	2.327	7.629	3.454	4.299	5.992	13.039	4.651	9.561	6.631	18.83	3.876	8.232	3.129	22.156	4.232	8.205	9.087	32.591	12.121	22.356	8.875	28.928	6.52	32.351	9.194	33.018	17.122	5.003	11.009	34.546	5.52	13.972	30.327	7.613	13.096	34.609	6.891	12.246	26.972	4.944	13.504	22.444	11.29	31.85	19.534
518.76	4.422	23.848	4.738	4.778	2.338	7.678	3.323	4.233	6.089	13.139	4.687	9.687	6.664	18.888	3.947	8.316	3.122	22.242	4.171	8.18	9.291	32.523	12.2	22.385	8.794	28.768	6.635	32.287	9.302	33.138	17.312	5.075	11.116	34.515	5.587	14.122	30.216	7.649	12.941	34.978	7.274	12.399	27.137	5.085	13.361	22.559	11.187	31.876	19.662
519.11	4.341	23.699	4.583	4.743	2.306	7.676	3.429	4.294	6.075	13.08	4.664	9.627	6.7	19.022	4.005	8.324	3.105	22.329	4.206	8.199	9.196	32.573	12.147	22.462	8.829	28.786	6.482	32.372	9.279	33.225	17.25	5.039	11.032	34.709	5.85	14.487	30.277	7.539	13.06	34.603	6.902	12.007	27.053	5.1	13.462	22.481	11.355	32.23	19.668
519.46	4.413	23.932	4.731	4.894	2.435	7.741	3.512	4.425	6.103	13.213	4.655	9.805	6.635	19.026	4.018	8.293	3.03	22.072	4.121	8.151	9.227	32.694	12.21	22.622	8.906	28.765	6.506	32.552	9.289	33.192	17.117	5.025	11.012	34.416	5.683	14.158	30.608	7.789	13.213	34.807	7.056	12.171	27.054	5.093	13.63	22.466	11.286	32.026	19.542
519.82	4.425	23.976	4.814	4.73	2.365	7.714	3.499	4.346	6.045	13.105	4.694	9.69	6.62	18.993	4.099	8.476	3.007	22.309	4.191	8.238	9.309	32.777	12.24	22.566	8.943	28.796	6.464	32.434	9.27	33.276	17.185	5.081	11.072	34.641	5.635	14.244	30.461	7.943	13.105	34.805	7.197	12.3	27.14	5.124	13.547	22.674	11.404	32.036	19.787
520.17	4.413	24.063	4.702	4.675	2.362	7.809	3.518	4.408	6.019	13.086	4.748	9.81	6.64	18.981	4.008	8.431	3.042	22.173	4.117	8.23	9.225	32.779	12.232	22.611	8.907	28.833	6.58	32.499	9.285	33.153	17.114	5.072	11.067	34.817	5.656	14.32	30.637	7.99	13.177	34.761	7.002	12.439	26.991	5.049	13.579	22.676	11.452	32.214	19.76
520.52	4.348	24.035	4.628	4.68	2.336	7.774	3.489	4.307	6.052	13.124	4.765	9.789	6.603	19.131	4.012	8.49	3.166	22.322	4.254	8.313	9.199	32.544	12.143	22.725	8.811	28.798	6.559	32.339	9.28	33.217	17.226	5.099	10.987	34.999	5.868	14.546	30.324	7.782	12.879	34.71	6.73	12.403	27.092	4.957	13.435	22.614	11.467	32.038	19.639
520.87	4.545	24.142	4.823	4.805	2.364	7.698	3.439	4.298	5.99	13.22	4.594	9.657	6.523	19.018	3.891	8.481	3.154	22.285	4.257	8.343	9.208	32.586	12.191	22.63	8.821	28.826	6.499	32.197	9.361	33.097	17.24	5.088	11.016	35.101	5.89	14.408	30.509	7.756	12.959	34.993	6.848	12.286	27.147	5.323	13.907	22.646	11.307	32.099	19.615
521.22	4.405	24.05	4.752	4.713	2.29	7.656	3.327	4.297	6.038	13.201	4.716	9.785	6.622	19.034	4.071	8.422	3.092	22.209	4.101	8.26	9.267	32.669	12.115	22.641	8.882	28.706	6.562	32.315	9.275	33.209	17.151	5.064	11.063	35.146	5.845	14.515	30.63	7.617	13.212	34.892	7.363	12.603	27.191	5.311	13.893	22.658	11.445	32.064	19.713
521.57	4.377	24.082	4.745	4.69	2.288	7.674	3.427	4.233	6.025	13.173	4.777	9.835	6.632	19.062	3.983	8.44	3.096	22.24	4.256	8.245	9.17	32.547	12.114	22.675	8.91	28.738	6.516	32.152	9.204	33.059	17.107	5.035	11.041	34.816	5.75	14.479	30.914	7.955	13.364	35.053	6.806	12.055	27.513	5.43	13.85	22.565	11.372	32.085	19.827
521.92	4.35	23.991	4.727	4.708	2.241	7.623	3.433	4.309	5.938	13.124	4.568	9.704	6.596	18.983	3.956	8.421	3.105	22.262	4.166	8.28	9.235	32.494	12.116	22.647	8.779	28.713	6.522	32.279	9.148	32.791	17.197	5.052	11.047	34.704	5.878	14.623	30.587	7.795	13.457	35.125	7.282	12.619	27.374	5.258	13.891	22.452	11.363	31.952	19.675
522.28	4.45	24.171	4.759	4.786	2.281	7.729	3.342	4.323	5.973	13.277	4.651	9.827	6.662	19.141	3.975	8.498	3.121	22.24	4.154	8.277	9.098	32.476	12.057	22.672	8.846	28.748	6.5	32.245	9.222	32.839	17.249	5.015	11.049	35.033	5.607	14.47	30.853	7.971	13.268	34.857	7.088	12.381	27.381	5.217	13.812	22.544	11.467	32.005	19.681
522.63	4.397	24.313	4.81	4.722	2.215	7.745	3.451	4.24	6.011	13.376	4.69	9.85	6.66	19.267	4.046	8.57	3.057	22.397	4.123	8.329	9.183	32.69	12.074	22.786	8.838	28.809	6.513	32.369	9.284	32.995	17.208	5.072	11.09	35.124	5.756	14.565	30.779	7.89	13.225	34.983	7.164	12.329	27.529	5.172	13.933	22.707	11.612	32.063	19.906
522.98	4.371	24.231	4.804	4.744	2.312	7.776	3.467	4.325	6.101	13.5	4.766	9.983	6.64	19.19	4.021	8.553	3.221	22.482	4.186	8.471	9.378	32.698	12.292	22.885	8.806	28.873	6.669	32.479	9.414	33.249	17.358	5.168	11.084	35.217	5.789	14.508	30.77	7.89	13.3	34.825	6.928	12.337	27.405	5.361	13.87	22.808	11.576	32.318	20.006
523.33	4.471	24.375	4.815	4.857	2.342	7.766	3.409	4.365	6.111	13.454	4.722	10.072	6.685	19.468	4.08	8.556	3.145	22.512	4.244	8.444	9.347	32.948	12.325	22.96	8.943	28.997	6.586	32.706	9.421	33.413	17.494	5.175	11.237	35.257	5.951	14.523	30.514	7.735	13.086	34.774	7.176	12.534	27.414	5.165	13.893	23.051	11.713	32.504	20.036
523.68	4.352	24.453	4.822	4.81	2.404	7.889	3.505	4.373	6.123	13.427	4.743	10.062	6.683	19.5	4.092	8.62	3.189	22.762	4.277	8.466	9.368	32.953	12.389	23.007	9.023	29.081	6.621	32.634	9.504	33.496	17.44	5.179	11.243	35.134	5.756	14.475	30.855	7.762	13.394	35.098	7.195	12.772	27.619	5.289	13.77	23.172	11.75	32.619	20.322
524.03	4.482	24.574	4.967	4.953	2.381	7.842	3.498	4.421	6.165	13.551	4.915	10.221	6.836	19.585	4.095	8.686	3.249	22.684	4.358	8.581	9.416	33.113	12.392	23.035	9.025	29.05	6.627	32.822	9.522	33.664	17.546	5.177	11.315	35.327	5.995	14.809	31.081	7.968	13.51	35.232	7.11	12.692	27.414	5.342	13.89	23.349	11.844	32.677	20.34
524.38	4.497	24.662	4.851	4.924	2.359	7.864	3.513	4.387	6.258	13.65	4.891	10.269	6.811	19.572	4.139	8.775	3.291	22.974	4.335	8.569	9.431	33.123	12.535	23.164	9.162	29.235	6.631	32.873	9.617	33.782	17.482	5.231	11.331	35.27	6.268	14.797	31.041	7.888	13.575	35.35	7.321	12.74	27.474	5.444	14.128	23.437	11.871	32.867	20.337
524.73	4.558	24.709	4.923	4.998	2.352	8.011	3.592	4.316	6.166	13.475	4.741	10.24	6.801	19.722	4.163	8.781	3.33	23.033	4.342	8.659	9.508	33.319	12.605	23.101	9.162	29.341	6.639	32.871	9.629	33.811	17.534	5.144	11.351	35.092	6.028	14.753	30.827	7.943	13.473	35.202	7.311	12.59	27.697	5.482	14.239	23.455	11.896	32.912	20.453
525.08	4.523	24.788	4.934	5.052	2.384	7.989	3.496	4.434	6.129	13.643	4.846	10.277	6.844	19.71	4.128	8.791	3.228	22.876	4.373	8.589	9.526	33.302	12.567	23.153	9.101	29.261	6.748	32.969	9.82	34.107	17.597	5.21	11.442	35.528	5.834	14.868	30.685	8.004	13.538	35.402	7.342	12.605	27.771	5.296	14.323	23.609	11.98	32.99	20.504
525.44	4.582	24.908	5.02	4.928	2.422	7.955	3.462	4.423	6.189	13.658	4.804	10.356	6.915	19.663	4.133	8.801	3.285	23.01	4.362	8.691	9.476	33.299	12.718	23.299	9.261	29.362	6.652	32.939	9.74	34.152	17.558	5.263	11.481	35.453	6.187	15.211	31.127	8.136	13.666	35.353	7.372	12.962	27.705	5.372	14.106	23.771	11.968	33.188	20.736
525.79	4.665	24.884	5.012	4.941	2.447	8.012	3.626	4.572	6.118	13.536	4.819	10.22	6.824	19.865	4.219	8.816	3.419	23.16	4.435	8.689	9.476	33.378	12.681	23.163	9.191	29.33	6.683	33.026	9.745	34.088	17.671	5.255	11.57	35.188	6.033	15.013	31.026	7.79	13.672	35.558	7.411	12.916	27.63	5.271	14.197	23.916	12.063	33.162	20.709
526.14	4.582	24.931	5.043	5.109	2.449	8.1	3.545	4.344	6.152	13.627	4.922	10.389	6.769	19.88	4.12	8.944	3.239	22.993	4.315	8.647	9.596	33.387	12.74	23.394	9.157	29.384	6.731	33.21	9.754	34.268	17.741	5.292	11.613	35.321	5.693	14.778	31.044	7.921	13.771	35.345	7.231	12.997	27.665	5.334	14.149	23.957	12.057	33.15	20.848
526.49	4.569	25.035	5.037	5.036	2.419	7.985	3.543	4.58	6.196	13.727	4.903	10.487	6.83	19.941	4.208	8.941	3.23	23.112	4.305	8.716	9.59	33.511	12.774	23.541	9.248	29.543	6.694	32.968	9.761	34.294	17.721	5.338	11.56	35.265	6.12	15.007	31.168	7.84	13.734	35.143	7.295	12.938	27.745	5.276	14.157	23.972	12.04	33.32	20.832
526.84	4.585	25.083	5.075	5.112	2.448	7.978	3.57	4.428	6.154	13.617	4.863	10.394	6.888	20.035	4.234	8.952	3.218	23.043	4.306	8.561	9.659	33.367	12.695	23.519	9.308	29.468	6.742	33.079	9.757	34.423	17.73	5.346	11.627	35.701	5.978	14.903	31.143	7.959	13.739	35.327	7.312	12.764	27.9	5.648	14.133	24.032	12.148	33.246	20.874
527.19	4.629	25.114	5.038	5.173	2.452	8.097	3.555	4.534	6.273	13.687	4.853	10.392	6.889	20.001	4.228	8.984	3.314	23.015	4.313	8.65	9.588	33.668	12.788	23.836	9.229	29.503	6.814	33.229	9.863	34.28	17.751	5.345	11.584	35.607	5.991	15.057	31.146	7.931	13.855	35.369	7.311	12.893	27.984	5.474	14.295	24.044	12.133	33.34	20.952
527.54	4.499	25.004	4.964	5.096	2.462	7.988	3.578	4.533	6.114	13.706	4.807	10.52	6.772	19.96	4.145	9.005	3.354	23.09	4.415	8.75	9.632	33.575	12.74	23.634	9.387	29.572	6.632	33.108	9.906	34.308	17.765	5.359	11.613	35.781	6.09	14.939	31.252	8.063	13.922	35.476	7.158	12.976	27.922	5.438	14.429	24.072	12.082	33.333	20.899
527.89	4.568	25.061	4.984	5.069	2.455	8.014	3.573	4.503	6.107	13.629	4.849	10.472	6.624	20.005	4.099	8.91	3.346	23.047	4.316	8.653	9.683	33.565	12.688	23.567	9.27	29.513	6.75	33.249	9.902	34.454	17.68	5.255	11.552	35.797	5.976	15.222	31.104	7.808	13.696	35.366	7.058	12.91	27.958	5.483	14.222	24.091	12.057	33.317	20.826
528.24	4.435	25	4.984	5.018	2.391	8.011	3.535	4.405	6.086	13.606	4.834	10.485	6.784	19.984	4.263	8.968	3.295	23.158	4.349	8.723	9.576	33.493	12.799	23.563	9.199	29.416	6.693	33.127	9.777	34.385	17.692	5.317	11.608	35.82	6.245	15.132	31.449	7.829	13.848	35.478	7.473	12.908	28.047	5.477	14.433	24.242	12.097	33.409	20.923
528.59	4.449	25.104	4.947	5.144	2.348	7.934	3.562	4.435	6.074	13.657	4.886	10.484	6.778	19.986	4.206	8.978	3.316	23.06	4.329	8.705	9.609	33.495	12.651	23.594	9.16	29.439	6.586	33.125	9.77	34.29	17.707	5.296	11.498	35.565	6.034	15.27	31.372	8.033	13.76	35.643	7.249	12.955	28.169	5.395	14.474	24.062	12.105	33.257	20.927
528.94	4.418	25.009	5	5.061	2.461	7.935	3.57	4.447	6.094	13.711	4.839	10.523	6.704	20.04	4.173	8.949	3.247	22.888	4.284	8.745	9.588	33.437	12.572	23.51	9.099	29.258	6.726	33.112	9.686	34.079	17.587	5.236	11.474	36.123	5.909	15.204	31.383	8.01	13.906	35.61	7.399	13.066	27.989	5.54	14.313	23.93	12.055	33.16	20.749
529.29	4.459	25.047	4.959	5.026	2.45	7.979	3.558	4.477	6.056	13.861	4.77	10.54	6.715	20.027	4.105	8.975	3.263	22.957	4.306	8.741	9.606	33.35	12.548	23.442	9.118	29.367	6.732	33.134	9.673	33.87	17.663	5.219	11.466	35.675	6.016	15.032	31.555	8.025	13.743	35.747	7.299	13.186	28.042	5.241	14.123	23.804	12.123	33.133	20.865
529.64	4.407	25.005	4.974	5.104	2.409	8.039	3.591	4.387	6.035	13.812	4.792	10.605	6.732	20.132	4.163	8.966	3.186	23.069	4.248	8.767	9.602	33.403	12.539	23.624	9.125	29.378	6.729	33.119	9.682	33.904	17.651	5.243	11.451	35.589	5.926	15.622	31.571	8.114	13.794	35.465	7.256	13.184	27.955	5.408	14.4	24.065	12.171	33.292	20.863
529.99	4.481	25.17	5.017	5.078	2.434	8.165	3.643	4.539	6.065	13.938	4.833	10.631	6.723	20.13	4.174	9.101	3.22	23.134	4.333	8.825	9.587	33.515	12.668	23.657	9.191	29.494	6.706	33.135	9.747	34.153	17.814	5.339	11.62	35.825	6.254	15.586	31.451	8.146	13.937	35.873	7.48	13.171	28.214	5.412	14.675	24.283	12.313	33.359	20.995
530.34	4.531	25.249	4.965	5.04	2.458	8.131	3.584	4.507	6.087	13.773	4.845	10.653	6.747	20.256	4.195	9.144	3.293	23.235	4.395	8.874	9.632	33.623	12.663	23.69	9.227	29.623	6.708	33.253	9.865	34.439	17.686	5.317	11.636	36.116	6.093	15.657	31.777	8.019	14.053	35.846	7.324	13.053	28.23	5.43	14.242	24.302	12.326	33.608	21.159
530.69	4.585	25.295	5.078	5.134	2.496	7.993	3.571	4.483	6.074	13.813	4.865	10.748	6.723	20.128	4.205	9.05	3.337	23.125	4.404	8.853	9.551	33.587	12.782	23.886	9.288	29.67	6.691	33.273	9.869	34.478	17.722	5.283	11.587	35.842	6.005	15.307	31.631	8.407	14.013	35.704	7.462	13.225	28.105	5.316	14.357	24.468	12.246	33.482	21.149
531.04	4.485	25.135	4.963	5.071	2.396	7.979	3.59	4.431	6.002	13.74	4.879	10.732	6.624	20.153	4.176	9.043	3.336	23.075	4.393	8.896	9.493	33.455	12.794	23.696	9.224	29.543	6.635	33.164	9.813	34.462	17.627	5.269	11.581	35.828	6.104	15.424	31.613	7.977	13.938	35.831	7.28	13.27	27.792	5.245	14.429	24.415	12.171	33.504	21.08
531.39	4.453	24.924	4.9	5.026	2.432	7.943	3.539	4.377	5.806	13.556	4.726	10.565	6.573	19.947	4.088	8.829	3.271	22.842	4.408	8.762	9.476	33.319	12.691	23.613	9.1	29.372	6.561	32.955	9.722	34.399	17.426	5.207	11.48	35.765	6.196	15.696	31.859	8.216	14.198	35.681	7.444	13.385	28.212	5.439	14.514	24.299	12.067	33.244	20.837
531.74	4.324	24.845	4.827	4.946	2.333	7.846	3.454	4.316	5.835	13.502	4.674	10.499	6.472	19.871	4.075	8.871	3.171	22.764	4.246	8.661	9.343	33.134	12.502	23.467	8.954	29.165	6.538	32.865	9.62	34.082	17.348	5.121	11.363	35.702	6.387	15.483	31.601	8.248	14.205	35.726	7.584	13.543	28.168	5.406	14.504	23.959	11.964	33.116	20.756
532.09	4.276	24.879	4.842	4.905	2.279	7.82	3.456	4.302	5.803	13.651	4.629	10.485	6.521	19.867	4.044	8.899	3.153	22.886	4.177	8.675	9.37	33.109	12.395	23.353	8.884	29.031	6.515	33.011	9.538	33.832	17.395	5.13	11.254	35.732	6.242	15.519	31.495	8.138	13.95	35.717	7.396	13.327	28.513	5.752	14.992	23.773	11.987	32.984	20.641
532.44	4.339	25.087	4.874	4.941	2.321	7.898	3.487	4.377	5.922	13.805	4.638	10.593	6.599	20.053	4.118	9.064	3.179	22.988	4.208	8.831	9.465	33.196	12.388	23.486	8.943	29.012	6.629	33.087	9.596	33.798	17.509	5.19	11.375	36.215	6.182	15.581	31.588	8.271	14.363	35.67	7.471	13.453	28.506	5.562	14.864	23.889	12.105	33.166	20.772
532.79	4.41	25.305	4.996	5.091	2.342	7.996	3.562	4.428	5.961	13.94	4.717	10.721	6.702	20.292	4.204	9.183	3.223	23.226	4.251	8.887	9.579	33.434	12.637	23.643	9.061	29.233	6.695	33.249	9.724	34.049	17.608	5.292	11.522	36.238	6.158	15.795	31.622	8.18	14.183	35.723	7.44	13.391	28.334	5.724	14.748	24.241	12.223	33.391	21.052
533.14	4.517	25.539	5.1	5.215	2.384	8.116	3.585	4.488	6.031	14.069	4.809	10.823	6.767	20.395	4.227	9.235	3.33	23.424	4.346	9.015	9.685	33.691	12.795	23.892	9.247	29.537	6.749	33.453	9.879	34.371	17.763	5.345	11.676	36.073	6.25	15.787	31.857	8.226	14.303	35.794	7.521	13.559	28.322	5.656	14.947	24.498	12.436	33.653	21.303
533.49	4.557	25.768	5.105	5.283	2.414	8.151	3.655	4.518	6.087	14.106	4.907	10.962	6.813	20.584	4.266	9.349	3.332	23.505	4.409	9.049	9.761	33.789	12.832	24.042	9.357	29.754	6.814	33.571	10.019	34.634	18.02	5.417	11.843	36.244	6.049	15.697	31.847	8.4	14.171	35.775	7.599	13.519	28.234	5.574	14.702	24.865	12.518	33.863	21.533
533.84	4.546	25.774	5.131	5.23	2.442	8.175	3.635	4.526	6.079	14.133	4.885	11.013	6.844	20.687	4.291	9.403	3.405	23.567	4.467	9.125	9.833	34.012	13.067	24.183	9.384	29.933	6.826	33.677	10.097	34.873	18.001	5.428	11.863	36.319	6.365	15.982	32.008	8.208	14.298	36.037	7.694	13.793	28.36	5.666	14.838	25.124	12.639	34.138	21.592
534.19	4.597	25.829	5.162	5.295	2.516	8.282	3.697	4.563	6.23	14.237	4.992	11.169	6.922	20.773	4.379	9.535	3.419	23.778	4.496	9.179	9.937	34.109	13.174	24.298	9.448	29.942	6.87	33.765	10.195	34.999	18.011	5.459	11.905	36.132	6.454	16.126	32.01	8.242	14.285	35.844	7.51	13.598	28.734	5.734	15.052	25.185	12.742	34.221	21.77
534.54	4.547	25.88	5.152	5.348	2.502	8.324	3.675	4.622	6.151	14.314	5.002	11.19	6.943	20.931	4.359	9.519	3.47	23.879	4.563	9.234	10.006	34.222	13.111	24.385	9.492	30.166	6.931	33.86	10.227	35.111	18.027	5.484	11.99	36.113	6.166	16.112	32.05	8.262	14.391	36.128	7.638	13.784	28.595	5.623	14.899	25.344	12.64	34.292	21.709
534.89	4.537	25.934	5.134	5.352	2.559	8.428	3.766	4.699	6.155	14.329	5.034	11.256	6.931	20.841	4.346	9.429	3.366	23.807	4.508	9.19	9.996	34.221	13.192	24.399	9.497	29.879	6.93	33.953	10.32	35.176	18.082	5.476	11.943	36.418	6.289	16.083	31.856	8.17	14.304	35.996	7.577	13.695	28.579	5.584	15.026	25.385	12.802	34.368	21.882
535.24	4.528	25.981	5.268	5.359	2.511	8.34	3.71	4.579	6.186	14.236	5.015	11.325	6.949	20.909	4.342	9.534	3.521	23.839	4.545	9.257	9.948	34.11	13.197	24.445	9.516	30.072	6.944	34.02	10.264	35.261	18.141	5.532	11.983	36.226	6.309	15.833	31.941	8.309	14.238	36.097	7.483	13.818	28.898	5.79	15.031	25.404	12.748	34.304	21.871
535.59	4.569	25.921	5.195	5.386	2.497	8.393	3.725	4.64	6.11	14.215	5.006	11.32	6.853	20.93	4.366	9.542	3.505	23.844	4.568	9.357	9.933	34.26	13.19	24.473	9.563	30.131	6.871	33.909	10.218	35.351	18.124	5.531	11.988	36.178	6.205	15.938	31.884	8.433	14.285	36.027	7.724	13.733	28.749	5.451	14.991	25.58	12.769	34.397	21.897
535.94	4.584	25.915	5.159	5.345	2.483	8.265	3.706	4.588	6.207	14.164	5.023	11.365	6.833	20.939	4.352	9.544	3.475	23.827	4.625	9.33	9.896	34.202	13.292	24.559	9.564	30.02	6.803	33.896	10.246	35.32	17.972	5.47	11.963	36.242	6.257	16.083	32.042	8.361	14.586	36.046	7.617	13.93	28.44	5.5	14.984	25.635	12.806	34.349	21.876
536.29	4.505	25.764	5.158	5.293	2.512	8.267	3.669	4.602	6.044	14.092	4.901	11.194	6.801	20.857	4.361	9.48	3.4	23.758	4.515	9.247	9.919	34.14	13.082	24.373	9.468	29.97	6.798	33.796	10.193	35.056	17.891	5.411	11.894	36.294	6.252	16.039	31.918	8.361	14.413	36.26	7.532	13.882	28.756	5.615	15.267	25.484	12.744	34.15	21.744
536.64	4.452	25.723	5.111	5.267	2.467	8.263	3.648	4.579	6.11	14.251	4.93	11.261	6.839	20.865	4.305	9.484	3.396	23.649	4.429	9.213	9.864	33.93	12.955	24.26	9.388	29.809	6.795	33.692	10.028	34.652	17.875	5.421	11.788	36.374	6.402	16.283	32.18	8.609	14.709	35.958	7.513	13.916	28.694	5.765	15.046	25.155	12.685	34.147	21.721
536.99	4.478	25.85	5.204	5.306	2.442	8.3	3.664	4.584	6.12	14.419	4.86	11.323	6.799	20.896	4.338	9.563	3.335	23.859	4.398	9.241	9.896	34.007	12.955	24.362	9.405	29.71	6.852	33.83	10.048	34.704	17.985	5.461	11.81	36.146	6.208	16.15	31.854	8.545	14.41	35.898	7.598	13.984	28.621	5.617	15.063	25.21	12.703	34.092	21.646
537.34	4.523	26.062	5.194	5.433	2.502	8.392	3.716	4.641	6.237	14.59	4.981	11.395	6.855	21.045	4.357	9.705	3.417	24	4.522	9.438	9.955	34.161	13.096	24.552	9.442	29.885	6.92	34.012	10.175	34.896	18.204	5.544	12.021	36.579	6.533	16.094	32.086	8.339	14.799	36.078	7.455	13.84	28.828	5.861	15.325	25.428	12.885	34.476	22.044
537.69	4.608	26.232	5.251	5.431	2.585	8.488	3.788	4.729	6.22	14.584	5.027	11.566	6.958	21.254	4.432	9.761	3.474	24.148	4.598	9.452	10.121	34.524	13.265	24.73	9.652	30.266	7.017	34.217	10.364	35.198	18.351	5.648	12.133	36.46	6.523	16.524	32.112	8.401	14.645	36.154	7.649	13.991	28.662	5.858	15.149	25.812	13.018	34.656	22.126
538.03	4.642	26.523	5.414	5.601	2.611	8.549	3.835	4.747	6.181	14.562	5.007	11.546	7.006	21.267	4.469	9.821	3.529	24.152	4.604	9.532	10.18	34.624	13.332	24.802	9.751	30.437	7.039	34.419	10.51	35.592	18.355	5.593	12.236	36.609	6.422	16.623	32.286	8.337	14.541	36.278	7.971	14.195	29.018	5.568	15.137	26.121	13.158	34.847	22.41
538.38	4.738	26.594	5.473	5.617	2.616	8.584	3.8	4.758	6.323	14.622	5.096	11.656	7.04	21.524	4.548	9.85	3.552	24.285	4.662	9.609	10.217	34.756	13.532	24.94	9.818	30.43	7.086	34.456	10.589	35.937	18.423	5.724	12.351	36.575	6.542	16.568	32.33	8.693	14.524	35.866	7.646	14.07	28.983	5.89	15.269	26.364	13.165	34.993	22.484
538.73	4.655	26.521	5.303	5.639	2.615	8.52	3.849	4.753	6.359	14.665	5.109	11.785	7.132	21.467	4.521	9.962	3.586	24.354	4.71	9.623	10.3	34.856	13.558	25.066	9.919	30.673	7.056	34.57	10.654	35.974	18.482	5.646	12.345	36.854	6.619	16.429	32.039	8.304	14.582	36.524	7.845	14.156	28.892	5.717	15.355	26.512	13.217	35.051	22.622
539.08	4.628	26.6	5.377	5.64	2.519	8.524	3.775	4.775	6.245	14.542	5.191	11.829	7.054	21.609	4.502	9.877	3.485	24.386	4.736	9.602	10.266	35.045	13.607	25.151	9.95	30.667	7.041	34.653	10.723	36.139	18.517	5.675	12.366	36.943	6.4	16.576	32.37	8.714	14.924	36.463	7.452	14.024	29.274	6.083	15.551	26.453	13.235	35.177	22.659
539.43	4.654	26.519	5.36	5.57	2.594	8.585	3.828	4.784	6.265	14.5	5.116	11.788	7.049	21.535	4.524	9.886	3.561	24.246	4.703	9.672	10.27	34.924	13.575	25.048	9.857	30.589	7.042	34.669	10.603	36.022	18.415	5.687	12.398	36.981	6.63	16.826	32.387	8.515	14.798	36.483	7.722	14.197	28.753	5.481	15.347	26.395	13.252	35.092	22.575
539.78	4.592	26.503	5.243	5.616	2.528	8.622	3.811	4.753	6.206	14.559	5.065	11.72	7.052	21.542	4.486	9.919	3.539	24.226	4.615	9.677	10.171	34.877	13.405	25.048	9.793	30.545	6.957	34.487	10.509	35.765	18.413	5.667	12.234	36.816	6.675	16.798	32.365	8.797	14.984	36.277	7.739	14.081	28.973	5.749	15.417	26.373	13.101	34.954	22.541
540.13	4.621	26.586	5.367	5.626	2.524	8.467	3.747	4.657	6.305	14.692	5.043	11.735	7.101	21.546	4.474	9.944	3.492	24.379	4.657	9.662	10.258	34.882	13.374	25.033	9.727	30.42	7.041	34.511	10.499	35.655	18.355	5.607	12.208	36.946	6.526	16.579	32.46	8.618	14.845	36.294	7.778	14.137	29.164	5.908	15.667	26.331	13.255	35.038	22.611
540.48	4.639	26.66	5.357	5.571	2.594	8.644	3.832	4.813	6.272	14.815	5.048	11.841	7.081	21.639	4.513	10.06	3.53	24.468	4.632	9.751	10.227	34.937	13.463	25.093	9.801	30.506	7.105	34.671	10.562	35.689	18.522	5.606	12.348	36.774	6.422	16.557	32.619	8.48	14.869	36.162	7.752	14.271	29.075	5.891	15.585	26.436	13.135	34.995	22.491
540.83	4.777	26.904	5.45	5.771	2.635	8.623	3.881	4.782	6.363	14.89	5.196	11.987	7.145	21.828	4.593	10.131	3.646	24.682	4.739	9.834	10.324	34.881	13.527	25.295	9.938	30.634	7.149	34.805	10.718	35.861	18.614	5.761	12.448	36.84	6.655	16.663	32.413	8.402	14.843	36.501	7.655	14.191	29.167	5.875	15.707	26.683	13.381	35.194	22.822
541.17	4.769	27	5.53	5.831	2.654	8.793	3.903	4.882	6.401	14.919	5.184	12.072	7.169	21.906	4.654	10.154	3.601	24.765	4.77	9.919	10.244	35.153	13.711	25.28	10.037	30.791	7.199	34.896	10.846	36.192	18.671	5.806	12.494	37.01	6.525	16.84	32.698	8.636	14.899	36.547	7.826	14.278	29.218	5.84	15.542	26.967	13.501	35.342	22.959
541.52	4.686	26.966	5.452	5.826	2.596	8.772	3.935	4.84	6.378	14.902	5.2	12.096	7.165	21.994	4.59	10.152	3.593	24.855	4.711	9.845	10.504	35.371	13.693	25.385	10.014	30.99	7.134	34.953	10.876	36.461	18.745	5.873	12.658	36.872	6.514	16.968	32.43	8.749	15.075	36.475	7.694	14.169	29.42	5.944	15.72	27.137	13.531	35.673	23.036
541.87	4.712	27.061	5.519	5.72	2.707	8.806	3.945	4.897	6.499	15.016	5.303	12.245	7.221	22.033	4.706	10.324	3.684	24.876	4.785	9.914	10.575	35.593	13.79	25.525	10.112	31.109	7.13	35.066	10.951	36.58	18.867	5.907	12.694	36.918	6.71	17.089	32.648	8.631	14.904	36.659	7.874	14.582	29.276	5.835	15.81	27.315	13.651	35.702	23.273
542.22	4.749	26.969	5.422	5.797	2.673	8.796	3.961	4.942	6.379	15.08	5.266	12.26	7.239	22.204	4.726	10.233	3.685	24.801	4.884	9.891	10.632	35.744	13.829	25.547	10.117	31.055	7.235	35.194	10.996	36.713	18.924	5.858	12.68	36.948	6.585	16.9	32.703	8.767	15.202	36.468	7.847	14.238	29.322	5.881	15.641	27.438	13.706	35.762	23.233
542.57	4.838	27.259	5.619	5.919	2.746	8.815	3.89	4.848	6.484	15.012	5.243	12.329	7.134	22.186	4.684	10.343	3.728	24.91	4.805	9.953	10.531	35.598	13.912	25.713	10.049	31.09	7.117	35.227	11.055	36.695	18.784	5.816	12.646	37.011	6.652	17.003	32.572	8.567	15.013	36.55	7.952	14.499	29.383	5.944	15.712	27.616	13.723	35.839	23.299
542.92	4.878	27.191	5.55	5.985	2.69	8.846	3.912	4.874	6.461	15.186	5.313	12.392	7.132	22.256	4.681	10.348	3.64	24.898	4.826	10.029	10.543	35.596	13.863	25.663	10.159	31.211	7.159	35.157	11.034	36.879	18.814	5.857	12.703	37.242	6.727	17.091	32.569	8.666	15.315	36.818	7.695	14.56	29.379	5.935	15.822	27.615	13.751	35.743	23.184
543.27	4.716	27.2	5.485	5.825	2.764	8.809	3.963	4.919	6.518	14.919	5.266	12.358	7.179	22.105	4.696	10.369	3.683	24.855	4.837	9.927	10.491	35.766	13.834	25.525	10.086	31.092	7.13	35.055	10.999	36.88	18.717	5.794	12.642	37.359	6.584	16.983	32.815	8.715	15.269	36.377	7.799	14.842	29.509	6.021	16.097	27.657	13.646	35.74	23.286
543.61	4.797	26.973	5.46	5.867	2.71	8.745	3.875	4.864	6.369	14.909	5.187	12.382	7.072	22.159	4.648	10.259	3.673	24.786	4.75	9.945	10.451	35.571	13.841	25.654	10.154	31.016	7	34.983	10.961	36.847	18.699	5.805	12.594	37.176	6.763	17.152	32.785	8.589	15.209	37.019	8.113	14.713	29.54	5.815	16.004	27.632	13.665	35.668	23.225
543.96	4.607	26.828	5.392	5.718	2.684	8.686	3.877	4.826	6.236	14.717	5.116	12.242	7.075	22.111	4.697	10.211	3.616	24.703	4.824	9.871	10.394	35.454	13.768	25.49	10.072	30.984	7.09	34.859	10.986	36.613	18.566	5.865	12.622	37.128	6.835	17.434	32.786	8.721	15.26	36.624	7.882	14.541	29.663	6.016	15.917	27.561	13.553	35.577	23.042
544.31	4.588	26.72	5.348	5.652	2.598	8.616	3.817	4.823	6.241	14.765	5.127	12.245	6.969	21.948	4.569	10.174	3.606	24.563	4.805	9.844	10.29	35.182	13.626	25.432	9.975	30.763	6.97	34.71	10.805	36.409	18.51	5.703	12.473	37.131	6.668	17.225	32.79	8.704	15.191	36.428	7.672	14.604	29.769	5.912	16.097	27.344	13.431	35.353	22.883
544.66	4.576	26.846	5.361	5.629	2.542	8.557	3.79	4.74	6.181	14.755	5.103	12.153	7.012	21.906	4.564	10.198	3.586	24.527	4.667	9.902	10.26	35.228	13.529	25.294	9.831	30.599	7.026	34.701	10.657	36.089	18.529	5.742	12.379	37.423	6.84	17.156	33	8.901	15.302	36.712	7.791	14.568	29.454	5.875	16	27.059	13.36	35.138	22.775
545.01	4.531	26.831	5.374	5.671	2.567	8.625	3.792	4.827	6.269	14.947	5.067	12.312	7.025	22.068	4.563	10.293	3.582	24.558	4.682	9.933	10.28	35.011	13.443	25.422	9.797	30.539	7.061	34.723	10.689	35.917	18.538	5.699	12.377	37.508	6.982	17.122	32.727	8.644	15.181	36.832	7.918	14.903	29.62	6.186	16.24	26.981	13.39	35.37	22.801
545.35	4.621	27.019	5.416	5.778	2.63	8.793	3.873	4.869	6.339	15.101	5.143	12.37	7.132	22.147	4.566	10.284	3.648	24.831	4.689	10.024	10.381	35.215	13.548	25.591	9.902	30.712	7.082	34.846	10.79	36.1	18.695	5.757	12.543	37.65	6.846	17.527	32.723	8.532	15.158	36.877	8.055	14.949	29.85	6.064	16.179	27.304	13.577	35.454	22.983
545.7	4.625	27.308	5.504	5.818	2.615	8.78	3.895	4.883	6.348	15.162	5.152	12.374	7.247	22.324	4.696	10.44	3.636	24.902	4.838	10.161	10.474	35.546	13.814	25.686	10.04	30.99	7.2	35.212	10.945	36.524	18.794	5.816	12.693	37.435	6.962	17.348	32.717	8.8	15.165	36.615	7.875	14.741	29.661	5.904	16.121	27.639	13.701	35.745	23.192
546.05	4.716	27.251	5.562	5.816	2.668	8.849	3.966	4.915	6.434	15.191	5.282	12.593	7.279	22.369	4.702	10.638	3.67	25.016	4.863	10.178	10.534	35.638	13.802	25.712	10.167	31.243	7.202	35.249	11.067	36.87	18.915	5.918	12.793	37.187	6.791	17.452	32.929	8.66	15.271	36.816	7.883	14.616	29.8	6.062	16.287	27.786	13.848	35.984	23.433
546.4	4.689	27.451	5.577	5.876	2.682	8.813	3.946	4.989	6.408	15.171	5.276	12.662	7.229	22.463	4.748	10.535	3.709	25.1	4.895	10.231	10.613	35.685	13.934	25.877	10.195	31.221	7.23	35.289	11.157	36.989	18.929	5.891	12.822	37.514	6.801	17.648	32.758	8.738	15.226	36.853	7.969	14.93	29.7	6.144	16.25	27.967	13.864	36.213	23.443
546.75	4.707	27.487	5.514	5.915	2.812	8.921	3.996	5.017	6.448	15.318	5.291	12.749	7.248	22.645	4.653	10.622	3.703	25.17	4.927	10.298	10.654	35.762	13.913	25.994	10.196	31.125	7.277	35.442	11.174	36.914	19.041	5.892	12.819	37.418	6.993	17.561	33.314	8.758	15.406	36.979	7.963	14.903	29.699	6.052	16.292	28.007	13.875	36.205	23.521
547.09	4.726	27.664	5.621	5.975	2.773	9.002	3.989	5.039	6.42	15.303	5.265	12.741	7.333	22.709	4.787	10.782	3.793	25.198	4.93	10.219	10.603	35.851	14.009	26.126	10.3	31.295	7.278	35.475	11.192	36.999	19.138	6.004	12.954	37.63	7.107	17.811	33.109	8.866	15.348	36.9	7.8	15.122	29.698	5.993	16.142	28.071	13.984	36.186	23.485
547.44	4.786	27.755	5.56	6.051	2.796	9.006	3.978	5.067	6.503	15.45	5.336	12.856	7.321	22.921	4.833	10.73	3.712	25.406	4.842	10.242	10.751	36.095	13.957	26.098	10.349	31.348	7.309	35.613	11.268	37.275	19.136	5.997	12.953	37.611	6.948	17.794	33.085	8.78	15.526	36.879	7.907	14.971	29.823	6.092	16.393	28.27	14.036	36.405	23.565
547.79	4.717	27.721	5.608	6.051	2.797	9.023	3.991	5.017	6.521	15.498	5.377	12.867	7.357	22.897	4.781	10.842	3.759	25.434	4.952	10.294	10.721	36.161	14.049	26.297	10.457	31.429	7.241	35.744	11.384	37.438	19.129	5.978	12.977	37.451	6.891	17.61	33.151	9.124	15.67	37.116	7.928	15.135	29.802	6.043	16.432	28.729	14.139	36.585	23.945
548.14	4.85	27.675	5.685	6.106	2.764	9.029	4.047	4.985	6.589	15.479	5.451	12.926	7.376	22.961	4.846	10.757	3.752	25.41	4.941	10.242	10.704	36.206	14.182	26.297	10.629	31.687	7.33	35.666	11.47	37.547	19.092	5.978	12.993	37.81	7.055	18.057	32.801	8.657	15.089	36.845	8.002	14.906	29.675	6.041	16.211	28.707	14.237	36.684	23.923
548.49	4.769	27.634	5.58	6.056	2.824	8.982	3.975	4.922	6.46	15.435	5.372	12.86	7.394	23.018	4.873	10.8	3.795	25.356	4.91	10.255	10.782	36.229	14.077	26.31	10.451	31.515	7.198	35.683	11.446	37.688	19.113	5.956	12.965	37.948	6.794	17.451	32.976	8.798	15.397	36.591	7.574	14.756	29.582	6.112	16.275	28.731	14.113	36.533	23.877
548.83	4.614	27.416	5.482	5.939	2.803	8.96	3.995	4.981	6.493	15.467	5.355	12.838	7.226	22.798	4.782	10.6	3.717	25.215	4.905	10.175	10.687	36.084	13.888	26.059	10.369	31.347	7.121	35.412	11.355	37.555	19.277	5.951	12.931	38.189	7.078	17.812	32.892	8.735	15.106	36.798	7.95	14.833	29.434	5.91	16.283	28.567	14.167	36.274	23.859
549.18	4.627	27.509	5.409	5.998	2.816	8.926	3.935	4.949	6.532	15.479	5.353	12.87	7.366	22.914	4.867	10.644	3.85	25.274	4.9	10.159	10.566	35.974	13.894	26.172	10.395	31.418	7.129	35.442	11.345	37.424	19.216	5.835	12.853	37.574	6.87	17.702	33.08	9.006	15.658	36.752	7.717	14.9	29.71	6.083	16.269	28.649	14.142	36.388	23.829
549.53	4.645	27.616	5.483	5.969	2.775	9.039	3.939	4.963	6.513	15.464	5.388	12.915	7.428	22.985	4.824	10.694	3.806	25.336	4.894	10.314	10.711	36.167	13.918	26.256	10.299	31.442	7.149	35.499	11.504	37.767	19.242	6.001	12.999	37.786	6.946	17.935	33.052	8.882	15.485	36.928	7.882	14.787	29.889	6.231	16.546	28.738	14.285	36.512	23.933
549.88	4.867	27.793	5.623	6.156	2.829	9.083	4	5.063	6.51	15.571	5.401	13.023	7.4	23.048	4.908	10.817	3.844	25.447	4.972	10.352	10.817	36.376	14.067	26.227	10.378	31.556	7.236	35.673	11.428	37.699	19.198	5.951	12.994	37.917	7.003	18.027	33.48	8.871	15.66	37.242	8.264	15.269	29.924	6.269	16.369	28.76	14.22	36.617	24.048
550.22	4.808	27.828	5.663	6.09	2.843	9.098	4.024	5.059	6.585	15.589	5.352	13.146	7.432	23.175	4.973	10.982	3.863	25.622	4.999	10.513	10.852	36.39	14.161	26.528	10.435	31.856	7.348	35.787	11.558	37.669	19.177	6.085	13.086	37.562	7.014	18.025	33.319	8.88	15.931	37.22	8.063	15.362	29.899	5.925	16.693	28.942	14.284	36.712	24.065
550.57	4.778	28.019	5.697	6.146	2.862	9.2	4.014	5.132	6.61	15.757	5.439	13.255	7.45	23.358	4.979	11.085	3.792	25.721	4.996	10.544	10.838	36.478	14.22	26.564	10.472	31.621	7.405	35.996	11.57	37.783	19.331	6.103	13.29	37.51	7.191	18.01	33.433	9.087	15.78	37.354	8.119	15.251	30.145	6.274	16.67	29.091	14.337	36.802	24.138
550.92	4.711	28.208	5.672	6.186	2.791	9.146	4.125	5.183	6.662	15.804	5.479	13.386	7.467	23.406	4.937	11.15	3.971	25.895	5.058	10.73	11.029	36.621	14.408	26.853	10.545	31.765	7.425	36.122	11.626	37.928	19.423	6.151	13.383	37.989	7.162	18.108	33.246	9.167	15.847	37.22	7.976	15.471	30.099	6.237	16.668	29.31	14.404	37.105	24.273
551.27	5.015	28.493	5.834	6.409	2.904	9.318	4.123	5.127	6.75	15.815	5.517	13.469	7.529	23.342	5.025	11.207	3.864	25.891	5.15	10.634	10.998	36.845	14.522	26.817	10.718	31.959	7.445	36.329	11.836	38.149	19.454	6.112	13.325	38.269	7.343	18.411	33.357	9.267	15.767	37.095	7.997	15.273	30.254	6.222	16.668	29.615	14.544	37.205	24.562
551.61	4.862	28.315	5.824	6.354	2.795	9.325	4.121	5.157	6.72	15.928	5.577	13.627	7.614	23.65	5.024	11.284	3.903	26.02	5.22	10.887	11.109	36.928	14.545	26.955	10.831	32.03	7.417	36.259	11.928	38.475	19.578	6.228	13.496	38.311	7.047	18.319	33.456	9.035	15.964	37.228	8.192	15.551	30.413	6.229	16.815	29.916	14.722	37.33	24.643
551.96	4.938	28.441	5.829	6.365	2.874	9.324	4.125	5.272	6.781	15.94	5.557	13.661	7.673	23.9	5.185	11.365	4.013	26.011	5.132	10.744	11.084	37.136	14.56	27.052	10.956	32.207	7.587	36.496	11.952	38.612	19.634	6.244	13.521	38.708	7.572	18.644	33.662	9.353	15.99	37.701	8.089	15.731	30.51	6.208	16.815	30.062	14.709	37.578	24.741
552.31	5.077	28.557	5.979	6.509	2.91	9.355	4.074	5.253	6.826	15.923	5.586	13.661	7.62	23.782	5.174	11.382	4.086	26.285	5.237	10.973	11.228	37.338	14.795	27.251	11.082	32.388	7.485	36.718	12.082	38.922	19.6	6.313	13.567	38.145	7.471	18.516	33.564	8.961	15.944	37.291	7.874	15.459	30.257	6.382	16.918	30.126	14.927	37.614	24.926
552.65	4.877	28.834	5.814	6.503	2.874	9.461	4.184	5.29	6.903	16.067	5.664	13.819	7.648	23.814	5.112	11.297	3.956	26.2	5.228	10.826	11.103	37.338	14.717	27.236	11.151	32.538	7.61	36.722	12.162	39.068	19.847	6.354	13.739	38.347	7.292	18.691	33.594	9.221	16.326	37.402	8.107	15.654	30.555	6.343	17.02	30.478	14.855	37.835	24.938
553	5.005	28.734	5.959	6.594	3.1	9.507	4.19	5.281	6.896	15.934	5.608	13.931	7.638	23.943	4.967	11.432	4.027	26.332	5.289	11.045	11.23	37.413	14.814	27.204	11.176	32.571	7.514	36.899	12.235	39.214	19.762	6.302	13.601	38.096	6.925	18.227	33.741	9.208	16.177	37.326	8.006	15.547	30.502	6.203	16.984	30.346	14.738	38.059	24.988
553.35	5.034	28.773	5.952	6.597	2.988	9.446	4.201	5.3	6.841	15.977	5.675	13.871	7.617	23.963	5.121	11.447	4.198	26.305	5.333	11.06	11.243	37.443	14.721	27.422	10.994	32.621	7.55	36.74	12.241	39.241	19.867	6.465	13.72	38.443	7.035	18.263	33.85	9.245	15.874	37.579	8.282	15.644	30.451	6.391	17.245	30.458	14.781	38.164	25.119
553.69	5.094	28.97	5.899	6.588	2.972	9.588	4.269	5.335	6.881	16.072	5.675	13.913	7.744	24.041	5.154	11.475	3.956	26.355	5.161	10.953	11.395	37.661	14.668	27.223	11.181	32.894	7.584	36.903	12.355	39.288	19.847	6.405	13.85	38.769	7.242	18.607	33.707	9	16.091	37.682	8.226	15.757	30.477	6.464	16.837	30.7	14.944	37.951	25.135
554.04	5.021	29.154	6.013	6.667	3.045	9.524	4.324	5.357	6.803	16.136	5.781	13.979	7.854	24.064	5.214	11.592	4.044	26.353	5.259	10.917	11.376	37.853	14.922	27.432	11.213	32.662	7.639	37.106	12.246	39.334	19.766	6.398	13.573	38.451	7.31	18.565	33.655	9.076	16.114	37.661	8.151	15.783	30.63	6.358	17.063	30.881	14.809	37.945	25.17
554.39	5.043	29.148	5.989	6.739	3.082	9.554	4.377	5.406	6.888	16.068	5.654	13.889	7.835	24.274	5.344	11.689	4.055	26.603	5.225	11.081	11.426	37.68	14.936	27.625	11.118	32.664	7.577	37.065	12.358	39.513	19.94	6.323	13.653	38.104	7.341	18.472	33.761	9.005	16.04	37.335	8.07	15.708	30.636	6.352	17.284	30.848	15.043	38.247	25.465
554.74	5.16	29.063	6.01	6.686	3.172	9.49	4.331	5.394	6.891	15.993	5.685	13.963	7.811	24.236	5.257	11.738	4.093	26.568	5.372	11.284	11.438	37.834	14.777	27.447	11.252	32.824	7.598	36.896	12.416	39.507	19.873	6.43	13.779	38.073	7.067	18.687	33.82	9.302	16.27	37.827	8.056	15.919	30.53	6.327	17.19	30.817	15.097	38.321	25.437
555.08	4.996	28.989	5.877	6.622	2.94	9.513	4.272	5.377	6.985	16.157	5.861	14.153	7.789	24.322	5.346	11.701	4.083	26.485	5.275	11.298	11.402	37.994	15.087	27.606	11.206	32.786	7.639	37.1	12.38	39.595	19.779	6.333	13.709	38.266	7.053	18.555	33.564	9.084	16.263	37.457	8.221	15.847	30.705	6.518	17.115	31.184	15.192	38.467	25.594
555.43	5.099	29.144	6.051	6.621	3.037	9.424	4.232	5.365	6.892	15.999	5.691	14.139	7.66	24.108	5.185	11.594	4.191	26.657	5.319	11.167	11.434	37.723	15.047	27.69	11.169	32.826	7.696	37.151	12.345	39.559	19.679	6.39	13.87	38.66	7.236	18.794	33.699	9.255	16.354	37.491	8.068	15.579	30.765	6.461	17.155	30.998	14.888	38.265	25.385
555.78	5.109	29.146	5.935	6.634	2.982	9.477	4.219	5.278	6.876	16.075	5.769	14.179	7.665	24.179	5.148	11.812	4.043	26.474	5.305	11.26	11.414	37.976	14.938	27.421	11.302	32.777	7.646	37.102	12.344	39.52	19.804	6.336	13.693	38.752	7.3	18.869	33.818	9.309	16.188	37.531	8.037	15.675	30.617	6.592	17.111	31.154	14.923	38.243	25.269
556.12	4.953	29.103	5.976	6.686	3.003	9.587	4.201	5.308	6.703	16.079	5.74	14.196	7.678	24.305	5.331	11.81	4.102	26.548	5.28	11.22	11.375	37.731	14.947	27.864	11.191	32.761	7.627	37.072	12.297	39.354	19.886	6.427	13.934	38.51	7.466	19.007	33.812	9.164	16.32	37.841	8.281	16.124	30.573	6.441	17.394	31.121	15.114	38.275	25.271
556.47	5.145	29.386	6.234	6.689	2.932	9.499	4.186	5.332	6.928	16.232	5.832	14.386	7.745	24.401	5.255	11.743	4.145	26.653	5.471	11.361	11.454	38.078	14.836	27.891	11.214	32.643	7.675	37.181	12.257	39.246	19.919	6.397	13.837	38.712	7.27	19.019	34.042	9.126	16.303	38.061	8.112	16.081	31.093	6.455	17.514	31.162	15.133	38.266	25.285
556.81	4.998	29.402	6.099	6.693	3.04	9.547	4.271	5.444	6.844	16.387	5.718	14.268	7.724	24.465	5.244	11.758	4.158	26.726	5.386	11.282	11.481	37.991	14.875	27.828	11.356	33.004	7.661	37.2	12.449	39.456	20.025	6.503	13.851	38.933	7.357	18.872	33.745	9.291	16.381	37.709	8.21	16.13	30.998	6.468	17.304	31.129	15.16	38.323	25.573
557.16	5.06	29.106	6.078	6.793	2.962	9.549	4.226	5.39	6.945	16.281	5.876	14.19	7.612	24.33	5.263	11.811	4.015	26.712	5.29	11.473	11.454	38.069	15.043	27.958	11.36	32.948	7.747	37.195	12.424	39.661	20.09	6.463	13.98	38.945	7.352	18.989	33.828	9.519	16.141	37.772	8.242	15.845	30.677	6.358	17.312	31.403	15.169	38.534	25.714
557.51	5.031	29.352	6.031	6.762	3.07	9.67	4.336	5.41	7.097	16.498	5.873	14.487	7.8	24.552	5.415	12.05	4.107	26.762	5.419	11.495	11.494	38.106	15.025	28.068	11.445	33.116	7.651	37.301	12.499	40.004	20.173	6.64	14.048	38.706	7.411	19.254	33.945	9.313	16.585	37.77	8.238	16.142	31.208	6.77	17.744	31.692	15.279	38.708	25.684
557.85	4.991	29.559	6.093	6.89	3.037	9.666	4.303	5.408	6.811	16.437	5.872	14.434	7.82	24.625	5.344	11.9	4.279	26.815	5.538	11.532	11.634	38.106	15.057	27.85	11.546	33.06	7.748	37.655	12.697	40.108	20.125	6.48	14.058	38.987	7.401	19.253	34.264	9.217	16.293	37.849	8.123	16.313	31.049	6.582	17.233	31.627	15.384	38.898	25.891
558.2	5.075	29.763	5.996	6.856	3.039	9.673	4.313	5.471	6.988	16.474	5.939	14.625	7.92	24.653	5.424	11.98	4.244	27.102	5.412	11.498	11.748	38.259	14.899	27.823	11.606	33.318	7.649	37.639	12.658	40.201	20.415	6.66	14.238	38.691	7.38	19.148	34.097	9.413	16.373	37.873	8.19	16.162	30.995	6.457	17.428	31.979	15.366	38.898	26.062
558.55	5.151	29.703	6.083	7.069	3.1	9.849	4.398	5.564	7.117	16.576	5.987	14.666	7.768	24.88	5.407	12.103	4.298	27.172	5.596	11.613	11.621	38.416	15.228	28.007	11.567	33.119	7.867	37.656	12.937	40.319	20.208	6.646	14.268	38.771	7.325	19.029	33.906	9.28	16.674	37.922	8.248	16.199	30.998	6.537	17.51	31.933	15.332	39.008	25.953
558.89	5.181	29.553	6.175	6.996	2.941	9.574	4.265	5.278	7.06	16.423	6.019	14.756	7.909	24.911	5.504	12.107	4.165	26.99	5.468	11.681	11.788	38.289	15.31	28.308	11.603	33.311	7.815	37.439	12.875	40.387	20.151	6.523	14.074	38.943	7.482	19.303	34.29	9.488	16.945	37.871	8.44	16.55	30.931	6.684	17.549	32.003	15.373	39.133	26.048
559.24	5.255	29.707	6.105	7.03	2.976	9.772	4.367	5.561	7.083	16.517	5.832	14.757	8.011	25.14	5.442	12.269	4.365	27.193	5.575	11.557	11.778	38.497	15.083	28.439	11.618	33.181	7.754	37.68	12.928	40.508	20.331	6.629	14.289	39.174	7.532	19.575	34.143	9.473	16.601	37.747	8.171	16.448	31.045	6.609	17.522	32.306	15.521	39.332	26.08
559.59	5.227	29.833	6.133	7.03	3.181	9.845	4.42	5.609	6.943	16.557	5.92	14.764	7.896	25.241	5.612	12.368	4.278	27.132	5.558	11.622	11.932	38.684	15.28	28.353	11.473	33.396	8.001	37.926	12.906	40.465	20.23	6.576	14.443	39.025	7.29	19.24	34.553	9.722	17.058	37.992	8.41	16.44	31.012	6.604	17.635	32.553	15.608	39.419	26.223
559.93	5.098	30.013	6.221	7.031	3.153	9.753	4.415	5.54	7.127	16.469	6.09	14.858	7.746	24.992	5.418	12.155	4.266	27.28	5.598	11.776	11.76	38.578	15.37	28.424	11.491	33.372	7.696	37.849	12.998	40.649	20.121	6.62	14.432	39.067	7.474	19.228	34.364	9.355	16.995	38.31	8.422	16.512	30.941	6.568	17.735	32.394	15.488	39.266	26.071
560.28	5.228	29.911	6.213	7.053	3.037	9.81	4.356	5.485	6.984	16.653	6.092	14.895	7.883	25.107	5.442	12.29	4.248	27.145	5.534	11.779	11.789	38.606	15.474	28.614	11.642	33.459	7.901	37.975	13.036	40.648	20.314	6.609	14.438	39.414	7.502	19.648	34.417	9.612	16.698	38.26	8.518	16.705	31.208	6.825	17.927	32.346	15.619	39.113	26.167
560.62	5.062	29.829	6.268	7.122	3.158	9.823	4.346	5.586	6.997	16.517	6.02	14.987	7.874	25.198	5.478	12.212	4.275	27.387	5.698	11.71	11.982	38.547	15.462	28.548	11.835	33.4	7.847	38.03	12.912	40.583	20.365	6.66	14.405	39.245	7.694	19.729	34.346	9.511	16.849	38.202	8.512	16.663	31.284	6.635	17.698	32.587	15.658	39.296	26.421
560.97	5.295	30.008	6.52	7.132	3.187	9.911	4.516	5.672	6.984	16.747	6.024	14.933	8.028	25.36	5.512	12.415	4.351	27.472	5.685	11.845	11.961	38.72	15.289	28.596	11.75	33.603	7.903	38.193	12.99	40.775	20.451	6.54	14.459	39.575	7.779	19.922	34.164	9.437	16.883	38.185	8.433	16.647	31.234	6.603	17.785	32.608	15.585	39.493	26.164
561.31	5.251	30.094	6.285	7.24	3.202	9.936	4.427	5.674	7.195	16.815	6.073	15.242	7.927	25.232	5.647	12.349	4.412	27.453	5.695	11.865	12.039	38.748	15.387	28.435	11.698	33.516	7.819	37.964	13.149	40.82	20.547	6.617	14.407	39.53	7.654	19.609	34.716	9.836	16.924	38.321	8.578	16.993	31.173	6.431	17.782	32.712	15.779	39.536	26.373
561.66	5.213	30.242	6.255	7.146	3.096	10.086	4.407	5.674	7.021	16.624	6.058	15.176	7.937	25.402	5.567	12.552	4.306	27.358	5.6	11.797	11.84	38.972	15.38	28.787	11.86	33.655	8.012	38.313	13.092	40.865	20.516	6.876	14.546	39.82	7.408	19.899	34.423	9.656	16.801	38.481	8.53	16.824	30.916	6.436	17.803	32.812	15.761	39.653	26.301
562.01	5.243	30.3	6.56	7.183	3.107	9.94	4.51	5.616	7.036	16.653	5.997	15.162	7.928	25.611	5.657	12.625	4.285	27.483	5.67	11.993	12.141	39.003	15.377	28.831	11.769	33.515	7.843	38.187	13.114	40.992	20.559	6.748	14.574	39.431	7.661	19.889	34.471	9.546	16.971	37.931	8.075	16.919	31.297	6.9	18.095	32.899	15.699	39.539	26.4
562.35	5.147	30.213	6.282	6.999	3.256	9.906	4.495	5.732	7.128	16.707	6.024	15.165	8.029	25.63	5.642	12.596	4.298	27.57	5.567	11.73	12.091	39.189	15.541	28.693	11.954	33.729	7.895	38.139	13.229	41.263	20.576	6.69	14.602	39.02	7.525	19.611	34.473	9.7	17.188	38.192	8.339	16.856	31.313	6.837	17.955	33.074	15.841	39.603	26.666
562.7	5.125	30.201	6.307	7.214	3.39	10.047	4.568	5.642	7.082	16.698	6.169	15.282	7.944	25.538	5.64	12.575	4.33	27.586	5.676	12.028	12.073	39.02	15.524	28.601	11.854	33.646	7.965	38.217	13.269	41.332	20.542	6.715	14.627	38.878	7.86	19.788	34.447	9.709	16.77	38.332	8.396	16.784	31.383	6.641	18.256	33.184	15.857	39.692	26.787
563.04	5.011	30.261	6.252	7.222	3.285	9.977	4.549	5.678	6.986	16.707	6.04	15.346	7.844	25.518	5.547	12.472	4.429	27.781	5.663	11.948	12.065	39.159	15.61	29.038	11.911	33.862	7.922	38.542	13.218	41.205	20.58	6.752	14.696	39.32	7.804	19.92	34.553	9.541	17.023	38.102	8.294	16.78	31.395	6.566	18.033	33.321	15.891	39.75	26.767
563.39	5.261	30.332	6.227	7.253	3.318	10.037	4.394	5.645	7.263	16.775	6.232	15.403	7.895	25.707	5.629	12.613	4.329	27.729	5.658	11.994	11.924	39.253	15.721	29.082	11.935	33.723	7.959	38.351	13.295	41.347	20.587	6.844	14.78	39.053	7.768	19.894	34.838	9.784	17.326	38.314	8.608	17.091	31.643	6.812	18.273	33.415	16.129	39.889	26.834
563.73	5.301	30.615	6.426	7.333	3.218	9.843	4.364	5.564	7.056	16.784	6.043	15.334	8.122	25.625	5.586	12.677	4.394	27.826	5.767	12.214	12.017	39.088	15.732	29.099	11.884	33.806	7.961	38.574	13.212	41.247	20.761	6.867	14.701	39.182	7.675	20.016	34.492	9.656	17.11	38.186	8.404	16.821	31.465	6.775	18.229	33.227	15.923	39.956	26.752
564.08	5.156	30.673	6.454	7.389	3.184	9.929	4.479	5.741	7.118	16.951	6.051	15.421	8.035	25.695	5.687	12.799	4.457	27.66	5.767	12.082	12.085	39.166	15.516	29.091	11.938	34.031	8.029	38.433	13.256	41.289	20.629	6.734	14.629	39.342	7.92	19.877	34.585	9.733	17.164	38.331	8.563	17.177	31.555	6.978	18.233	33.346	15.94	39.653	26.568
564.43	5.331	30.722	6.413	7.546	3.087	9.879	4.392	5.643	6.88	16.676	6.055	15.385	8.034	25.664	5.68	12.719	4.392	27.571	5.744	12.115	12.014	39.021	15.425	29.016	12.016	33.873	7.955	38.395	13.304	41.395	20.65	6.82	14.596	39.631	7.833	20.148	34.711	9.954	17.152	38.565	8.742	17.168	31.683	6.929	18.29	33.255	15.892	39.98	26.675
564.77	5.28	30.353	6.327	7.261	3.231	9.93	4.418	5.588	7.105	16.928	6.105	15.517	8.096	25.805	5.653	12.879	4.409	27.671	5.724	12.171	12.185	39.279	15.553	29.028	11.97	33.761	7.983	38.354	13.271	41.346	20.779	6.965	14.698	39.549	8.044	20.334	34.631	9.748	17.268	38.514	8.613	17.13	31.442	6.974	18.315	33.301	15.953	39.855	26.765
565.12	5.29	30.496	6.426	7.374	3.327	10.31	4.563	5.821	7.117	17.034	6.157	15.571	8.069	25.86	5.747	12.898	4.243	27.807	5.616	12.184	12.064	39.17	15.404	29.076	12.142	33.904	8.105	38.607	13.451	41.434	20.761	6.786	14.586	39.499	7.959	20.361	34.72	9.734	17.102	38.664	8.687	17.423	31.671	6.818	18.467	33.593	16.113	40.022	26.981
565.46	5.5	30.673	6.385	7.481	3.19	10.219	4.579	5.716	7.038	16.885	5.993	15.644	8.112	26.058	5.789	12.977	4.459	27.884	5.632	12.223	12.104	39.444	15.58	29.266	11.944	33.822	7.988	38.497	13.44	41.424	20.869	6.823	14.759	39.708	8.022	20.409	35.055	9.694	17.287	38.344	8.65	17.221	31.69	6.893	18.505	33.629	16.201	40.122	27.245
565.81	5.319	30.718	6.371	7.398	3.349	10.186	4.548	5.713	6.973	17.11	6.14	15.563	8.079	26.005	5.654	12.967	4.524	27.773	5.766	12.165	12.23	39.444	15.652	29.407	11.976	34.013	8.127	38.467	13.446	41.56	20.831	6.927	14.857	39.773	7.962	20.334	34.947	10.051	17.336	38.808	8.865	17.229	31.689	6.865	18.305	33.662	16.125	40.154	27.164
566.15	5.391	30.873	6.484	7.394	3.216	10.118	4.53	5.77	7.226	16.995	6.193	15.779	8.132	26.076	5.813	12.872	4.534	28.026	5.856	12.235	12.341	39.497	15.81	29.265	11.986	34.062	7.93	38.558	13.52	41.76	21.054	6.981	14.793	39.676	8.006	20.519	35	9.853	17.399	38.586	8.602	17.148	31.421	6.833	18.275	33.97	16.198	40.256	27.265
566.5	5.292	30.946	6.546	7.38	3.309	10.31	4.589	5.808	7.186	17.066	6.088	15.772	8.036	26.116	5.672	12.966	4.562	27.919	5.826	12.308	12.131	39.362	15.613	29.323	12.002	34.102	8.141	38.776	13.514	41.811	20.878	6.836	14.738	39.403	7.865	20.381	35.033	9.797	17.59	38.727	8.716	17.281	31.921	7.069	18.718	34.239	16.292	40.363	27.204
566.84	5.341	30.926	6.6	7.451	3.329	10.209	4.547	5.725	7.126	17.157	6.116	15.809	8.057	26.137	5.725	12.963	4.475	27.954	5.711	12.211	12.21	39.557	15.588	29.388	12.138	34.058	7.951	38.657	13.508	41.786	21.013	6.912	14.949	39.543	7.882	20.469	35.131	10.029	17.735	38.652	8.728	17.226	31.684	6.71	18.478	34.086	16.358	40.423	27.232
567.19	5.132	30.631	6.221	7.346	3.209	10.106	4.549	5.651	7.175	17.104	6.121	15.908	8.259	26.125	5.763	12.96	4.601	28.061	5.874	12.441	12.454	39.64	15.625	29.486	12.223	34.179	8.046	38.757	13.492	41.77	20.915	6.873	14.882	39.306	7.773	20.23	34.919	9.917	17.414	38.592	8.617	17.246	31.956	7.037	18.466	34.096	16.141	40.314	27.08
567.53	5.406	30.93	6.465	7.554	3.346	10.143	4.47	5.664	7.243	17.268	6.293	16.107	8.176	26.19	5.849	13.087	4.641	28.147	5.88	12.506	12.317	39.535	15.683	29.643	12.023	34.166	8.025	38.812	13.589	41.82	20.957	6.925	14.996	39.587	8.121	20.797	35.031	9.838	17.589	38.733	8.675	17.395	31.599	6.807	18.459	34.304	16.338	40.666	27.429
567.88	5.284	30.791	6.401	7.319	3.254	10.077	4.527	5.641	7.079	17.11	6.218	15.974	8.126	26.051	5.707	13.021	4.537	28.36	5.818	12.349	12.486	39.786	15.648	29.495	12.122	34.089	8.126	38.776	13.631	41.762	21.002	6.902	14.839	39.675	8.126	20.812	35.103	10.138	17.43	38.864	8.745	17.538	31.951	7.136	18.793	34.274	16.411	40.35	27.308
568.22	5.347	30.971	6.387	7.522	3.296	10.181	4.678	5.828	7.124	17.224	6.119	16.049	8.083	26.237	5.774	13.131	4.42	28.049	5.899	12.478	12.389	39.563	15.678	29.523	12.108	34.227	8.03	38.737	13.645	42.044	21.045	7.128	14.973	39.672	7.975	20.681	34.874	9.845	17.401	38.783	8.629	17.505	31.743	6.811	18.666	34.178	16.381	40.544	27.498
568.57	5.226	31.05	6.585	7.57	3.212	10.028	4.41	5.654	7.152	17.209	6.222	15.996	8.121	26.142	5.791	13.156	4.525	28.186	5.931	12.497	12.326	39.413	15.826	29.703	12.124	34.284	8.122	38.841	13.7	42.091	21.125	7.062	14.97	39.582	7.978	20.855	35.194	10.054	17.689	38.794	8.634	17.67	31.934	6.884	18.776	34.458	16.385	40.408	27.336
568.91	5.272	31.13	6.479	7.45	3.255	10.204	4.627	5.839	7.028	17.141	6.165	16.038	8.265	26.211	5.798	13.226	4.611	28.097	5.901	12.545	12.391	39.658	15.698	29.582	12.156	34.298	8.042	38.949	13.671	41.974	21.158	7.046	15.052	39.906	8.136	20.949	35.241	10.021	17.725	38.827	8.716	17.75	32.278	7.028	18.791	34.408	16.32	40.346	27.34
569.26	5.397	31.254	6.597	7.714	3.177	10.125	4.569	5.77	7.068	17.231	6.345	16.253	8.185	26.286	5.732	13.27	4.411	28.154	5.785	12.433	12.36	39.724	15.713	29.699	12.302	34.247	7.961	38.908	13.623	41.971	21.017	6.927	15.035	39.996	7.971	21.062	35.296	10.198	17.834	38.865	8.901	17.506	31.853	7.1	18.87	34.31	16.455	40.481	27.417
569.6	5.296	31.187	6.456	7.643	3.207	10.241	4.479	5.712	7.122	17.299	6.296	16.194	8.092	26.278	5.751	13.134	4.638	28.176	5.931	12.712	12.379	39.63	15.664	29.845	12.166	34.401	8.101	38.991	13.639	41.753	21.104	6.952	15.01	39.853	8.044	20.823	35.298	10.142	17.656	38.95	8.819	17.59	31.806	6.935	18.707	34.467	16.483	40.44	27.384
569.95	5.313	31.293	6.625	7.656	3.268	10.208	4.565	5.738	7.165	17.412	6.276	16.33	8.098	26.252	5.777	13.303	4.509	28.366	5.809	12.629	12.401	39.598	15.781	29.847	12.212	34.377	8.117	38.857	13.562	41.792	21.001	7.013	15.01	39.711	8.062	20.786	35.224	10.026	17.694	38.957	8.891	17.733	31.969	7.062	18.97	34.441	16.33	40.266	27.479
570.29	5.344	31.304	6.496	7.577	3.306	10.332	4.591	5.808	7.144	17.438	6.16	16.197	8.19	26.574	5.879	13.353	4.518	28.345	5.821	12.751	12.431	39.785	15.853	30.02	12.166	34.182	8.186	39.071	13.615	41.84	21.149	6.934	15.111	39.85	7.957	20.846	35.073	10.093	17.755	38.912	8.699	17.662	32.198	6.98	18.899	34.521	16.583	40.673	27.546
570.63	5.462	31.361	6.661	7.733	3.395	10.296	4.582	5.812	7.117	17.479	6.175	16.458	8.16	26.481	5.863	13.377	4.613	28.312	5.985	12.756	12.395	39.769	15.903	29.97	12.332	34.393	8.159	38.976	13.764	42.357	21.238	7.178	15.079	39.878	8.072	20.782	34.948	9.933	17.674	38.848	8.646	17.69	31.95	7.214	18.969	34.686	16.571	40.721	27.637
570.98	5.273	31.342	6.536	7.643	3.243	10.264	4.629	5.796	7.202	17.472	6.325	16.479	8.261	26.697	5.998	13.444	4.517	28.607	5.852	12.754	12.463	39.941	15.822	30.019	12.394	34.587	8.262	39.351	13.81	42.332	21.393	7.227	15.212	39.632	8.082	20.943	35.297	10.091	17.853	38.986	8.809	17.917	32.057	6.974	18.905	34.727	16.749	40.788	27.733
571.32	5.418	31.512	6.609	7.712	3.384	10.244	4.66	5.888	7.292	17.636	6.349	16.573	8.254	26.531	5.961	13.507	4.704	28.712	6.065	12.893	12.532	40.115	15.715	30.12	12.384	34.637	8.192	39.333	13.918	42.621	21.364	7.205	15.325	39.586	8.159	21.048	35.076	10.013	17.663	38.823	8.815	17.814	32.088	7.081	19.088	35.326	16.748	40.996	27.972
571.67	5.302	31.414	6.5	7.681	3.339	10.354	4.616	5.936	7.19	17.727	6.316	16.678	8.368	26.944	6.029	13.629	4.529	28.436	5.81	12.791	12.529	39.957	15.92	30.199	12.324	34.66	8.226	39.41	13.908	42.737	21.287	7.134	15.31	39.648	8.082	20.863	35.072	10.174	17.738	38.932	8.758	17.89	32.008	7.094	19.096	35.321	16.873	41.108	27.962
572.01	5.331	31.474	6.515	7.685	3.374	10.397	4.635	5.954	7.426	17.743	6.384	16.826	8.382	26.89	5.931	13.63	4.694	28.599	6	12.862	12.616	40.038	16.052	30.412	12.563	34.687	8.244	39.403	14.035	42.821	21.331	7.123	15.209	39.45	8.066	21	35.032	10.039	17.746	38.773	8.713	17.766	31.874	6.958	19.089	35.279	16.805	41.017	28.026
572.36	5.311	31.562	6.57	7.697	3.303	10.508	4.604	5.982	7.152	17.378	6.357	16.636	8.357	26.98	5.873	13.585	4.719	28.746	6.151	13.01	12.681	40.263	16.009	30.272	12.398	34.834	8.237	39.454	14.191	42.949	21.315	7.145	15.397	39.383	8.066	21.033	35.13	10.072	17.849	38.61	8.754	17.875	31.946	7.108	19.048	35.666	16.922	41.159	28.201
572.7	5.382	31.918	6.515	7.797	3.407	10.527	4.675	5.98	7.346	17.714	6.324	16.795	8.223	26.982	5.918	13.711	4.632	28.624	5.966	12.867	12.674	40.254	15.984	30.271	12.527	34.758	8.39	39.712	14.169	42.967	21.311	7.216	15.43	39.481	8.071	21.074	35.026	10.011	17.864	38.751	8.687	17.953	32.07	7.066	19.137	35.521	16.836	41.159	28.093
573.05	5.55	31.734	6.734	7.95	3.434	10.484	4.832	6.087	7.37	17.728	6.481	16.761	8.348	26.988	5.976	13.833	4.542	28.717	6.025	12.956	12.697	40.229	16.168	30.381	12.548	34.865	8.324	39.671	14.13	43.039	21.462	7.29	15.419	39.583	8.245	21.218	35.042	10.013	17.787	38.587	8.653	17.918	31.928	7.12	19.017	35.512	16.962	41.343	28.193
573.39	5.477	31.918	6.849	7.81	3.367	10.517	4.772	5.937	7.234	17.638	6.398	16.914	8.338	26.966	6.103	13.862	4.649	28.749	6.021	12.944	12.668	40.278	16.005	30.27	12.597	34.939	8.294	39.661	13.992	42.825	21.343	7.225	15.436	39.459	8.11	21.122	35.053	10.007	17.811	38.53	8.737	17.877	32.005	7.055	19.105	35.655	16.78	41.171	28.275
573.73	5.53	31.942	6.746	7.931	3.435	10.558	4.755	6.07	7.288	17.773	6.428	17.017	8.431	27.226	6.135	13.765	4.616	28.74	5.916	12.955	12.684	40.132	16.257	30.603	12.724	34.839	8.447	39.846	14.19	43.073	21.501	7.321	15.56	39.366	8.193	21.211	35.083	10.118	17.886	38.616	8.758	18.029	32.073	7.053	19.147	35.873	17.017	41.373	28.405
574.08	5.431	31.884	6.645	7.838	3.338	10.501	4.668	5.999	7.274	17.703	6.457	16.977	8.33	27.202	6.06	13.867	4.784	28.854	6.073	13.018	12.754	40.3	16.121	30.51	12.715	34.89	8.339	39.952	14.238	43.069	21.461	7.248	15.439	39.665	8.241	21.254	35.05	10.108	17.813	38.707	8.742	17.999	32.029	7.1	19.126	35.915	16.879	41.392	28.132
574.42	5.361	31.829	6.63	7.898	3.357	10.424	4.623	5.877	7.347	17.633	6.403	17.062	8.322	27.21	6.054	13.867	4.788	28.927	6.187	13.227	12.76	40.296	16.15	30.61	12.643	34.983	8.381	39.917	14.278	43.088	21.589	7.286	15.432	39.626	8.194	21.227	35.144	10.047	17.912	38.629	8.615	18.012	32.155	7.17	19.191	35.891	16.967	41.294	28.323
574.77	5.424	32.095	6.659	7.961	3.411	10.432	4.722	5.916	7.285	17.805	6.379	17.082	8.187	27.052	5.917	13.87	4.765	28.846	6.057	13.157	12.671	40.485	16.018	30.744	12.564	34.831	8.299	39.936	14.111	43.059	21.509	7.112	15.431	39.94	8.31	21.477	35.107	10.158	17.956	38.743	8.716	18.028	32.264	7.201	19.254	35.886	16.883	41.422	28.279
575.11	5.514	32.012	6.843	7.97	3.338	10.545	4.655	5.967	7.121	17.827	6.398	17.02	8.398	27.203	5.95	13.864	4.735	28.848	6.119	13.198	12.756	40.392	15.993	30.622	12.552	34.924	8.346	39.899	14.186	43.043	21.524	7.202	15.502	40.354	8.336	21.428	35.037	10.252	18.066	38.911	8.618	18.141	32.186	7.116	19.234	36.054	17.022	41.459	28.174
575.45	5.348	31.999	6.625	8.001	3.355	10.462	4.646	5.912	7.307	18.003	6.483	17.15	8.316	27.289	5.932	13.92	4.793	29.059	6.054	13.222	12.674	40.342	16.019	30.853	12.604	34.889	8.304	39.804	14.046	43.025	21.465	7.245	15.472	40.132	8.335	21.535	35.295	10.135	17.974	38.775	8.693	18.205	32.074	7.091	19.268	35.903	17.01	41.256	28.149
575.8	5.445	32.006	6.752	7.942	3.41	10.461	4.776	5.985	7.275	17.852	6.453	17.197	8.344	27.272	6.129	13.972	4.65	29.112	6.039	13.219	12.789	40.375	16.108	30.712	12.595	35.035	8.359	39.882	14.179	43.11	21.551	7.327	15.461	39.777	8.274	21.574	35.395	10.18	17.988	38.794	8.81	18.341	32.196	7.181	19.412	36.007	17.063	41.418	28.276
576.14	5.493	32.141	6.843	7.962	3.448	10.626	4.82	6.094	7.188	17.896	6.447	17.113	8.312	27.213	5.99	14.032	4.726	29.002	5.875	13.255	12.885	40.368	15.989	30.766	12.702	34.903	8.429	39.85	14.27	43.228	21.646	7.254	15.583	39.753	8.292	21.594	35.219	10.117	17.895	38.712	8.773	18.23	32.208	7.203	19.36	35.965	17.095	41.356	28.41
576.48	5.322	32.046	6.808	8.006	3.429	10.588	4.846	6.099	7.386	17.97	6.459	17.376	8.318	27.502	6.045	14.131	4.948	29.275	6.207	13.396	12.964	40.674	16.079	30.818	12.634	35.284	8.571	40.083	14.333	43.29	21.776	7.329	15.59	39.726	8.294	21.528	35.115	10.137	17.965	38.697	8.705	18.277	32.127	7.255	19.355	36.165	17.103	41.35	28.461
576.83	5.558	32.539	6.916	8.231	3.44	10.598	4.758	5.917	7.385	18.018	6.44	17.36	8.404	27.537	6.021	14.147	4.881	29.132	6.155	13.355	12.966	40.681	16.118	30.94	12.635	35.255	8.375	40.104	14.368	43.479	21.749	7.391	15.733	39.708	8.299	21.529	35.217	10.166	18.056	38.727	8.684	18.179	32.131	7.129	19.342	36.462	17.147	41.693	28.558
577.17	5.536	32.38	6.959	8.14	3.366	10.548	4.679	5.883	7.404	18.044	6.54	17.501	8.531	27.762	6.168	14.243	4.845	29.159	6.2	13.312	12.854	40.703	16.063	31.131	12.798	35.294	8.332	40.182	14.404	43.725	21.908	7.448	15.765	39.803	8.285	21.598	35.198	10.15	18.005	38.706	8.752	18.247	32.077	7.2	19.412	36.609	17.297	41.853	28.761
577.52	5.471	32.119	6.761	8.238	3.465	10.707	4.813	6.111	7.479	18.037	6.501	17.398	8.354	27.525	6.001	14.1	4.806	29.119	6.226	13.405	12.797	40.834	16.144	31.02	12.787	35.289	8.415	40.381	14.372	43.737	21.767	7.388	15.775	39.935	8.351	21.707	35.181	10.139	18.045	38.656	8.714	18.366	32.191	7.205	19.506	36.417	17.108	41.756	28.49
577.86	5.522	32.406	6.807	8.164	3.498	10.644	4.845	6.039	7.33	18.074	6.519	17.412	8.428	27.639	6.095	14.322	4.756	29.231	6.181	13.408	13.013	40.933	16.297	31.129	12.801	35.348	8.44	40.159	14.485	43.664	21.799	7.515	15.832	40.225	8.452	21.763	35.365	10.337	18.131	38.914	8.751	18.472	32.434	7.327	19.55	36.487	17.217	41.865	28.653
578.2	5.351	32.222	6.76	8.092	3.412	10.636	4.769	6.122	7.355	17.993	6.502	17.533	8.48	27.772	6.157	14.264	4.742	29.297	6.34	13.465	13.111	40.931	16.263	31.046	12.839	35.347	8.459	40.265	14.519	43.798	21.717	7.325	15.801	40.657	8.497	21.949	35.372	10.422	18.151	38.969	8.792	18.513	32.392	7.226	19.671	36.652	17.239	41.985	28.813
578.55	5.549	32.576	6.888	8.155	3.501	10.675	4.805	6.191	7.372	18.196	6.433	17.555	8.487	27.795	6.289	14.32	4.937	29.269	6.203	13.603	13.005	40.886	16.234	31.17	12.832	35.291	8.365	40.316	14.415	43.677	21.828	7.392	15.817	40.456	8.495	22.007	35.551	10.49	18.222	38.911	8.753	18.597	32.408	7.323	19.769	36.767	17.203	42.018	28.862
578.89	5.57	32.65	6.873	8.222	3.459	10.532	4.897	6.237	7.378	18.26	6.7	17.791	8.534	27.791	6.194	14.361	4.831	29.45	6.185	13.667	13.154	40.929	16.168	31.328	12.843	35.263	8.495	40.343	14.492	43.631	21.967	7.374	15.782	40.283	8.502	22.024	35.673	10.421	18.33	39.106	8.919	18.571	32.544	7.297	19.801	36.812	17.452	42.1	28.794
579.23	5.444	32.502	6.886	8.256	3.384	10.677	4.864	6.101	7.368	18.436	6.595	17.773	8.57	27.934	6.245	14.37	4.89	29.533	6.32	13.616	13.152	40.998	16.242	31.462	12.798	35.256	8.503	40.352	14.555	43.823	22.009	7.636	15.885	39.991	8.487	21.943	35.585	10.319	18.206	39.041	8.914	18.596	32.502	7.31	19.71	36.963	17.427	42.187	28.882
579.58	5.653	32.512	6.893	8.299	3.42	10.695	4.778	6.107	7.348	18.309	6.497	17.722	8.514	27.916	6.398	14.432	4.872	29.488	6.239	13.522	13.018	40.993	16.267	31.353	12.922	35.48	8.603	40.413	14.622	43.965	22.033	7.486	15.97	40.112	8.49	22.053	35.49	10.441	18.291	38.902	8.816	18.593	32.468	7.354	19.766	37.125	17.598	42.361	29.055
579.92	5.685	32.772	6.79	8.326	3.352	10.769	4.833	6.096	7.389	18.243	6.542	17.708	8.562	28.124	6.22	14.478	4.873	29.564	6.341	13.758	13.061	41.128	16.202	31.548	12.967	35.619	8.45	40.587	14.606	44.211	22.07	7.504	16.002	39.987	8.485	21.958	35.374	10.307	18.25	38.886	8.85	18.682	32.266	7.27	19.624	37.321	17.615	42.345	29.253
580.26	5.566	32.609	6.96	8.347	3.547	10.942	4.916	6.212	7.454	18.388	6.62	17.904	8.558	27.91	6.287	14.628	4.933	29.667	6.384	13.698	13.187	41.255	16.25	31.357	13.046	35.477	8.633	40.723	14.621	44.017	22.036	7.466	16.001	39.658	8.392	21.845	35.357	10.274	18.22	38.842	8.804	18.533	32.351	7.292	19.685	37.381	17.593	42.387	29.002
580.6	5.596	32.792	7.053	8.484	3.533	10.798	4.912	6.221	7.574	18.348	6.764	17.941	8.492	28.175	6.37	14.6	5.07	29.545	6.448	13.662	13.146	41.28	16.352	31.701	13.138	35.733	8.511	40.707	14.883	44.384	22.092	7.566	16.104	39.865	8.472	21.978	35.395	10.302	18.285	38.985	8.771	18.567	32.477	7.317	19.732	37.532	17.848	42.415	29.354
580.95	5.728	32.958	7.055	8.479	3.659	10.906	4.842	6.29	7.532	18.368	6.652	17.963	8.574	28.222	6.343	14.682	4.929	29.618	6.333	13.726	13.244	41.393	16.338	31.742	13.1	35.763	8.652	40.688	14.757	44.312	22.231	7.618	16.063	40.411	8.57	22.1	35.308	10.389	18.231	38.858	8.771	18.727	32.484	7.345	19.812	37.755	17.875	42.721	29.388
581.29	5.626	33.08	7.189	8.536	3.608	10.936	4.931	6.307	7.567	18.488	6.729	18.109	8.703	28.155	6.319	14.759	5.139	29.7	6.385	13.931	13.263	41.559	16.544	31.615	13.011	35.949	8.686	40.954	14.888	44.549	22.182	7.657	16.154	41	8.65	22.34	35.489	10.499	18.388	39.09	8.788	18.828	32.699	7.432	19.925	37.72	17.641	42.559	29.401
581.63	5.672	33.154	7.171	8.574	3.627	10.862	4.973	6.329	7.691	18.459	6.795	18.12	8.493	28.169	6.279	14.571	5.069	29.776	6.324	13.934	13.367	41.447	16.369	31.663	13.121	35.697	8.557	40.749	15.064	44.795	22.169	7.47	16.095	41.168	8.694	22.438	35.652	10.657	18.537	39.22	8.81	18.989	32.782	7.464	20.077	37.914	18.046	42.846	29.559
581.98	5.599	32.938	6.983	8.554	3.761	11.038	5.053	6.466	7.491	18.491	6.67	18.169	8.644	28.493	6.389	14.666	4.879	29.893	6.348	13.978	13.312	41.679	16.47	31.586	13.199	35.919	8.688	40.761	14.994	44.852	22.341	7.545	16.314	40.906	8.703	22.428	35.996	10.626	18.548	39.368	9.011	19.121	32.948	7.469	20.201	37.85	17.983	42.953	29.628
582.32	5.551	32.962	7.046	8.627	3.689	11.046	4.964	6.32	7.589	18.464	6.748	18.269	8.583	28.536	6.408	14.785	5.182	29.807	6.48	14.032	13.494	41.567	16.538	31.824	13.417	35.965	8.611	40.863	14.996	44.89	22.414	7.605	16.243	40.765	8.826	22.682	35.908	10.628	18.592	39.584	9.055	19.155	33.036	7.6	20.262	38.004	17.909	42.872	29.461
582.66	5.657	33.153	7.081	8.566	3.67	10.98	4.945	6.312	7.676	18.524	6.766	18.377	8.694	28.695	6.37	14.709	5.289	30.07	6.498	14.08	13.374	41.695	16.602	31.856	13.458	35.994	8.676	41.193	15.144	45.19	22.125	7.595	16.25	40.628	8.755	22.732	36.032	10.604	18.622	39.381	9.015	19.188	32.954	7.504	20.211	38.296	17.878	43.006	29.617
583.01	5.7	33.213	7.132	8.588	3.571	11.021	4.775	6.386	7.637	18.527	6.93	18.366	8.654	28.664	6.423	14.987	5.046	30.062	6.514	14.12	13.436	41.771	16.872	31.946	13.467	36.027	8.595	41.085	15.114	45.217	22.499	7.741	16.434	40.694	8.779	22.65	35.912	10.662	18.745	39.452	8.986	19.154	32.98	7.546	20.298	38.597	18.11	43.15	29.755
583.35	5.716	33.147	7.161	8.757	3.785	10.981	5.069	6.453	7.633	18.575	6.885	18.51	8.834	28.698	6.566	15.033	5.171	30.134	6.481	14.111	13.347	41.711	16.615	32.08	13.336	36.167	8.616	41.214	15.138	45.408	22.436	7.763	16.502	40.778	8.87	22.696	35.83	10.552	18.614	39.302	8.931	19.147	32.936	7.523	20.338	38.874	18.165	43.216	29.953
583.69	5.758	33.425	7.345	8.836	3.697	11.065	5.063	6.411	7.801	18.436	6.873	18.574	8.6	28.732	6.279	14.989	5.007	29.947	6.53	14.204	13.491	41.813	16.745	32.068	13.491	36.086	8.758	41.287	15.255	45.313	22.546	7.854	16.366	40.044	8.602	22.514	35.842	10.487	18.525	39.282	8.944	19.012	32.628	7.407	20.112	38.806	18.142	43.035	29.924
584.03	5.726	33.387	7.168	8.778	3.704	11.106	5.022	6.498	7.76	18.759	6.854	18.674	8.852	28.885	6.655	14.962	5.111	29.98	6.477	14.25	13.435	41.84	16.915	32.18	13.606	36.217	8.701	41.481	15.335	45.411	22.549	7.791	16.407	39.971	8.613	22.494	35.853	10.39	18.598	39.208	8.979	19.125	32.863	7.454	20.144	38.75	18.075	43.253	30.152
584.38	5.807	33.82	7.201	8.717	3.675	10.991	4.878	6.341	7.688	18.739	6.817	18.648	8.714	28.747	6.597	15.173	5.173	30.346	6.617	14.254	13.661	41.831	16.552	32.092	13.654	36.296	8.762	41.485	15.369	45.303	22.47	7.906	16.491	40.323	8.655	22.449	35.649	10.417	18.496	39.228	8.884	19.058	32.81	7.46	20.11	38.971	18.359	43.47	30.144
584.72	5.771	33.735	7.373	8.839	3.559	11.125	5.044	6.387	7.814	18.809	6.973	18.967	8.759	28.885	6.624	15.276	5.129	30.361	6.649	14.485	13.475	42.084	16.645	32.346	13.697	36.413	8.678	41.518	15.462	45.649	22.441	7.735	16.411	40.714	8.731	22.579	35.663	10.559	18.606	39.206	8.894	19.069	32.787	7.474	20.187	38.973	18.403	43.443	30.224
585.06	5.736	33.385	7.101	8.654	3.721	11.155	5.049	6.526	7.628	18.681	6.998	18.745	8.674	28.939	6.492	15.189	5.041	30.239	6.483	14.24	13.578	41.992	16.533	32.498	13.523	36.112	8.538	41.562	15.424	45.8	22.454	7.892	16.392	41.158	8.829	22.857	35.862	10.71	18.722	39.364	8.918	19.281	32.962	7.601	20.425	39.103	18.264	43.618	30.311
585.4	5.761	33.72	7.244	8.762	3.835	11.206	5.007	6.543	7.701	18.703	6.966	18.954	8.911	29.108	6.603	15.357	5.276	30.347	6.573	14.324	13.706	42.117	16.589	32.489	13.448	36.445	8.902	41.76	15.411	45.496	22.633	7.801	16.554	41.425	8.944	22.973	36.021	10.833	18.799	39.468	8.989	19.414	33.136	7.633	20.524	39.126	18.404	43.585	30.137
585.75	5.717	33.669	7.289	8.736	3.751	11.121	4.958	6.432	7.785	18.904	6.979	19.038	8.704	29.173	6.555	15.102	5.326	30.486	6.667	14.467	13.797	42.149	16.781	32.33	13.789	36.412	8.837	41.758	15.56	45.836	22.602	7.907	16.642	41.862	9.083	23.26	36.196	10.987	18.926	39.654	8.987	19.532	33.336	7.736	20.77	39.487	18.368	43.568	30.237
586.09	5.848	33.764	7.209	8.847	3.678	11.057	4.96	6.439	7.629	18.915	7.144	19.075	8.998	29.149	6.704	15.286	5.054	30.448	6.53	14.302	13.677	42.043	16.751	32.323	13.661	36.281	8.964	41.656	15.464	45.636	22.525	7.915	16.508	41.958	9.135	23.442	36.441	11.032	19.167	39.874	9.157	19.685	33.624	7.811	20.969	39.462	18.352	43.613	30.409
586.43	5.752	33.81	7.067	8.838	3.636	10.944	4.976	6.682	7.51	18.719	7.013	19.18	8.957	29.267	6.861	15.481	5.049	30.141	6.664	14.478	13.62	42.133	16.952	32.476	13.754	36.681	8.817	41.858	15.538	45.92	22.732	7.92	16.728	41.586	9.072	23.457	36.535	11.013	19.161	40.008	9.07	19.89	33.544	7.772	20.937	39.56	18.708	43.718	30.411
586.77	5.848	33.878	7.298	8.912	3.666	11.121	4.954	6.51	7.79	18.854	6.988	19.222	8.925	29.227	6.608	15.544	5.346	30.354	6.778	14.646	13.884	42.336	16.889	32.6	13.787	36.612	8.892	41.918	15.6	46.036	22.849	7.822	16.807	41.406	9.106	23.457	36.491	11.015	19.247	40.172	9.339	19.914	33.573	7.865	20.959	39.444	18.488	43.85	30.402
587.11	5.658	34.015	7.209	8.854	3.866	11.179	5.165	6.534	7.761	18.967	7.017	19.189	8.864	29.298	6.654	15.392	5.358	30.486	6.75	14.614	13.914	42.511	16.941	32.663	13.853	36.495	8.872	41.853	15.783	46.305	22.741	7.961	16.709	41.185	9.059	23.384	36.626	10.912	19.268	40.141	9.307	19.894	33.496	7.759	20.889	39.773	18.609	43.853	30.683
587.46	5.761	34.011	7.461	8.974	3.746	11.301	5.172	6.751	7.79	18.914	7.024	19.287	8.841	29.273	6.696	15.459	5.1	30.534	6.685	14.53	13.84	42.503	17.096	32.607	13.826	36.677	8.917	42.12	15.707	46.158	22.826	7.954	16.743	40.866	9.026	23.367	36.438	10.798	19.204	39.873	9.288	19.749	33.466	7.769	20.86	39.777	18.662	44.072	30.613
587.8	5.912	34.141	7.381	9.115	3.764	11.427	5.21	6.693	7.783	18.974	7.149	19.295	8.938	29.564	6.73	15.684	5.494	30.731	6.731	14.644	13.855	42.452	16.822	32.812	13.914	36.848	8.979	42.077	15.718	46.286	22.899	7.944	16.854	40.995	9.063	23.455	36.379	10.832	19.184	39.929	9.249	19.9	33.524	7.763	20.966	39.957	18.602	44.212	30.675
588.14	5.706	34.199	7.452	8.99	3.842	11.315	5.094	6.758	7.798	18.92	7.051	19.391	8.987	29.311	6.583	15.583	5.467	30.777	6.829	14.85	13.874	42.455	17.09	32.851	13.901	36.721	9.01	42.147	15.804	46.305	22.902	8.014	16.951	41.167	9.046	23.421	36.364	10.868	19.202	39.867	9.133	19.805	33.514	7.799	20.923	39.976	18.592	44.119	30.502
588.48	5.789	34.203	7.327	8.964	3.839	11.391	5.266	6.851	7.961	19.127	7.156	19.536	9.083	29.625	6.764	15.721	5.233	30.625	6.836	14.775	13.851	42.419	17.148	33.08	14.168	36.841	8.869	42.319	15.826	46.312	22.959	7.979	16.877	41.518	9.165	23.527	36.353	11.023	19.278	40.002	9.182	19.981	33.576	7.845	21.018	40.167	18.787	44.244	30.802
588.82	5.487	34.46	7.29	8.994	3.942	11.335	5.219	6.857	7.574	18.809	7.03	19.36	9.023	29.66	6.879	15.733	5.269	30.782	6.886	14.873	13.87	42.552	17.069	32.992	14.013	36.695	8.992	42.517	15.875	46.531	22.962	7.813	16.935	41.981	9.198	23.721	36.549	11.155	19.382	40.191	9.21	20.119	33.675	7.859	21.186	40.239	18.935	44.294	30.891
589.17	5.902	34.318	7.35	9.054	3.735	11.256	5.249	6.668	7.711	18.973	7.117	19.53	9.033	29.571	6.712	15.751	5.439	30.666	6.901	15.08	14.102	42.741	17.043	33.097	14.001	37.084	9.026	42.198	15.766	46.517	23.192	8.106	17.089	42.01	9.244	23.859	36.743	11.129	19.418	40.267	9.207	20.145	33.689	7.926	21.197	40.083	18.82	44.39	30.998
589.51	5.868	34.166	7.276	9.103	3.875	11.404	5.174	6.545	7.894	19.36	7.078	19.831	8.96	29.621	6.759	15.883	5.371	31.034	6.876	14.89	13.889	42.423	16.763	33.139	14.004	36.863	9.097	42.543	15.799	46.486	23.16	8.174	17.006	41.395	9.193	23.848	36.844	11.091	19.454	40.239	9.331	20.294	33.681	7.88	21.281	40.107	18.727	44.158	30.552
589.85	5.832	34.338	7.143	9.29	3.822	11.411	5.077	6.715	7.985	19.229	7.14	19.741	9.109	29.663	6.797	15.694	5.497	31.012	6.985	14.975	13.744	42.524	16.876	33.373	14.063	37.13	9.021	42.418	15.95	46.708	23.071	7.924	17.062	41.335	9.262	23.837	36.713	11.035	19.367	40.364	9.354	20.257	33.858	7.982	21.322	40.195	18.961	44.195	30.742
590.19	5.801	34.497	7.556	9.24	3.719	11.373	5.135	6.505	7.827	19.012	7.179	19.75	9.099	29.714	6.836	15.934	5.342	30.953	6.853	15.112	13.988	43.102	17.015	33.281	14.091	36.955	9.007	42.467	15.797	46.772	22.983	8.104	17.136	41.586	9.316	23.878	36.726	11.144	19.486	40.257	9.274	20.311	33.933	7.946	21.319	40.284	18.996	44.439	30.858
590.53	5.892	34.638	7.704	9.547	3.869	11.381	5.153	6.72	7.829	19.156	7.313	19.693	8.894	29.611	6.849	15.979	5.268	30.897	6.79	15.146	14.089	42.922	17.118	33.347	14.133	37.12	8.979	42.614	16.099	46.923	23.258	8.22	17.239	42.186	9.381	24.087	36.796	11.317	19.674	40.376	9.293	20.348	33.955	8.095	21.427	40.529	19.167	44.396	31.103
590.88	6.113	34.658	7.607	9.563	3.877	11.588	5.33	6.993	8.048	19.257	7.115	20.142	8.931	29.893	6.875	15.9	5.415	31.032	6.876	15.08	14.098	42.85	16.864	33.443	14.229	37.031	8.927	42.513	16.008	46.99	23.064	8.033	17.135	42.147	9.506	24.174	36.963	11.283	19.696	40.407	9.271	20.417	33.971	8.018	21.612	40.554	18.987	44.651	31.275
591.22	5.893	34.734	7.782	9.471	3.962	11.581	5.274	6.86	7.828	19.29	7.246	20.131	8.989	29.783	6.958	16.136	5.308	30.831	6.927	15.087	14.168	42.935	17.276	33.604	14.138	36.998	8.999	42.699	16.27	46.932	23.238	8.13	17.112	42.326	9.438	24.312	37.138	11.256	19.658	40.685	9.333	20.622	34.29	8.107	21.704	40.792	19.141	44.766	31.222
591.56	6.055	34.767	7.525	9.507	3.903	11.458	5.361	6.877	7.899	19.128	7.052	20.032	9.095	30.038	6.932	16.07	5.472	31.086	7.002	15.224	14.282	43.146	17.264	33.605	14.311	37.383	9.111	42.634	16.019	46.908	23.287	8.137	17.199	42.765	9.593	24.401	37.12	11.425	19.825	40.767	9.41	20.702	34.484	8.179	21.807	40.656	19.017	44.356	31.084
591.9	5.883	34.999	7.489	9.578	3.849	11.514	5.315	6.808	7.807	19.319	7.097	20.01	9.045	30.024	6.851	16.155	5.497	31.149	6.94	15.266	14.119	42.99	17.429	33.595	14.308	37.278	9.212	42.767	16.04	47.164	23.272	8.221	17.255	42.507	9.573	24.515	37.224	11.489	19.832	40.781	9.433	20.79	34.387	8.214	21.96	40.884	19.137	44.591	31.104
592.24	5.951	34.809	7.369	9.532	3.744	11.336	5.116	6.724	7.74	19.388	7.146	20.136	8.976	30.043	6.774	16.033	5.494	31.321	6.918	15.345	14.318	42.919	17.364	33.664	14.219	37.576	9.204	43	16.196	47.004	23.385	8.265	17.257	42.353	9.546	24.613	37.396	11.475	20.008	41.073	9.705	21.024	34.474	8.254	21.806	40.785	19.073	44.61	31.202
592.58	5.94	34.69	7.545	9.437	3.885	11.395	5.15	6.857	7.908	19.311	7.281	20.1	9.042	30.291	6.863	16.251	5.488	31.199	7.11	15.369	14.249	43.02	17.254	33.73	14.331	37.317	9.274	42.661	16.093	47.087	23.25	8.303	17.333	42.346	9.644	24.667	37.431	11.378	20.002	41.092	9.602	20.943	34.404	8.153	21.943	40.98	19.324	44.917	31.23
592.92	5.914	35.223	7.502	9.467	3.964	11.548	5.299	6.905	7.919	19.362	7.168	20.258	8.935	30.271	6.823	16.09	5.344	31.147	6.972	15.325	14.23	43.103	17.255	33.924	14.405	37.208	9.178	42.786	16.273	47.304	23.329	8.189	17.466	42.456	9.725	24.785	37.581	11.614	20.143	41.137	9.648	21.119	34.669	8.242	22.017	40.973	19.249	44.86	31.26
593.27	5.998	35.198	7.591	9.518	3.92	11.537	5.186	6.769	7.699	19.443	7.262	20.306	9.122	30.306	7.052	16.42	5.649	31.542	7.101	15.552	14.342	43.07	17.207	34.117	14.291	37.182	9.123	42.845	16.265	47.41	23.502	8.266	17.416	42.88	9.722	24.828	37.603	11.632	20.237	41.264	9.554	21.074	34.751	8.334	22.177	40.973	19.379	44.868	31.421
593.61	5.817	35.301	7.39	9.432	3.824	11.409	5.169	6.756	7.978	19.433	7.446	20.403	9.005	30.218	6.845	16.225	5.624	31.457	7.076	15.406	14.405	43.243	17.211	33.941	14.413	37.554	9.149	42.925	16.294	47.413	23.579	8.251	17.446	42.82	9.793	24.987	37.713	11.681	20.302	41.273	9.584	21.123	34.801	8.405	22.323	41.358	19.473	44.94	31.629
593.95	6.002	35.172	7.799	9.65	3.741	11.532	5.243	6.749	7.961	19.465	7.201	20.39	9.188	30.558	7.007	16.507	5.426	31.353	7.065	15.441	14.378	43.079	17.004	33.946	14.465	37.477	9.09	43.112	16.368	47.691	23.478	8.371	17.557	42.717	9.876	25.004	37.51	11.588	20.196	41.521	9.762	21.245	34.748	8.38	22.278	41.409	19.294	45.085	31.617
594.29	5.879	35.374	7.654	9.484	3.859	11.615	5.295	6.809	8.134	19.568	7.424	20.603	9.216	30.595	6.947	16.414	5.525	31.455	6.957	15.633	14.474	43.374	17.452	34.188	14.404	37.419	9.153	43.119	16.36	47.636	23.615	8.372	17.605	42.915	9.873	25.327	37.84	11.769	20.329	41.308	9.727	21.262	34.85	8.46	22.428	41.333	19.412	45.136	31.744
594.63	6.024	35.41	7.661	9.533	3.988	11.525	5.359	6.857	7.971	19.581	7.239	20.632	9.252	30.691	7.171	16.631	5.621	31.388	7.311	15.694	14.46	43.207	17.308	34.037	14.368	37.54	9.222	43.432	16.364	47.796	23.501	8.407	17.519	42.769	9.925	25.209	37.687	11.661	20.342	41.386	9.679	21.363	34.711	8.4	22.349	41.792	19.412	45.078	31.591
594.97	6.145	35.543	7.674	9.826	4.033	11.69	5.198	6.871	8.035	19.538	7.546	20.711	9.228	30.297	7.059	16.579	5.842	31.585	7.298	15.769	14.376	43.493	17.328	34.24	14.392	37.61	9.192	43.102	16.36	47.797	23.5	8.193	17.626	42.102	9.734	25.046	37.472	11.436	20.119	41.092	9.757	21.245	34.675	8.384	22.366	41.353	19.703	45.444	31.771
595.31	6.137	35.635	7.924	9.856	3.892	11.478	5.218	6.858	8.13	19.701	7.363	20.839	9.194	30.608	7.081	16.58	5.617	31.548	7.186	15.657	14.409	43.49	17.36	34.096	14.497	37.633	9.159	43.297	16.449	47.842	23.716	8.424	17.79	41.848	9.57	24.847	37.59	11.428	20.23	41.272	9.685	21.231	34.728	8.329	22.267	41.666	19.759	45.313	32.011
595.65	6.094	35.616	7.709	9.696	3.984	11.711	5.457	7.169	7.968	19.704	7.557	20.698	9.274	30.594	7.011	16.773	5.614	31.56	7.025	15.839	14.531	43.68	17.256	34.252	14.631	37.75	9.289	43.343	16.545	48.061	23.681	8.353	17.578	42.045	9.753	24.98	37.503	11.497	20.29	41.254	9.677	21.267	34.792	8.415	22.259	42.029	19.683	45.576	31.958
595.99	6.09	35.685	7.852	9.78	4.096	11.722	5.354	6.953	7.916	19.69	7.406	20.811	9.146	30.775	7.067	16.788	5.852	31.923	7.354	16.043	14.491	43.518	17.508	34.411	14.661	37.839	9.283	43.322	16.592	48.129	23.761	8.479	17.793	42.4	9.766	24.984	37.504	11.602	20.299	41.057	9.679	21.359	34.64	8.42	22.28	42.164	19.784	45.484	32.116
596.33	6.187	35.595	7.59	9.936	4.042	11.671	5.368	6.948	7.94	19.55	7.388	20.844	9.292	30.854	7.054	16.763	5.778	31.58	7.435	15.996	14.544	43.474	17.4	34.575	14.65	37.92	9.146	43.464	16.713	48.196	23.832	8.356	17.755	42.862	9.961	25.31	37.588	11.75	20.391	41.215	9.68	21.392	34.703	8.449	22.373	42.001	19.674	45.228	31.868
596.68	6.143	35.829	7.901	9.908	3.804	11.604	5.243	6.944	8.016	19.849	7.457	21.028	9.318	30.846	7.157	16.855	5.719	31.684	7.335	15.771	14.686	44.014	17.379	34.441	14.648	37.935	9.238	43.516	16.648	48.174	23.743	8.311	17.606	43.424	9.989	25.541	37.89	11.884	20.533	41.395	9.703	21.468	35.057	8.487	22.505	41.973	19.646	45.445	32.01
597.02	6.175	35.591	7.939	9.928	4.17	11.86	5.43	7.112	7.947	19.876	7.388	20.982	9.206	30.912	7.224	17.055	5.6	31.715	7.078	15.737	14.626	43.76	17.348	34.419	14.869	37.995	9.288	43.594	16.665	47.994	23.763	8.49	17.88	43.45	10.009	25.53	37.887	11.847	20.566	41.459	9.738	21.705	35.072	8.592	22.62	42.054	19.879	45.442	32.199
597.36	5.973	35.909	7.646	9.956	3.895	11.812	5.314	7.11	8.148	19.869	7.598	21.068	9.32	30.817	7.06	16.739	5.696	31.748	7.113	15.867	14.738	43.749	17.459	34.716	14.745	38.046	9.292	43.601	16.523	48.231	23.899	8.437	17.956	43.046	9.985	25.543	38.082	11.962	20.701	41.749	9.813	21.715	35.117	8.527	22.804	42.099	19.855	45.84	32.074
597.7	6.188	35.819	7.839	10.036	4.044	11.797	5.474	7.023	7.96	19.719	7.311	21.011	9.422	30.801	7.314	17.131	5.763	31.723	7.223	16.048	14.613	43.652	17.254	34.793	14.711	38.035	9.455	43.713	16.557	48.097	23.854	8.419	17.713	42.948	10.064	25.654	38.049	11.752	20.646	41.691	9.771	21.721	35.207	8.571	22.849	42.372	19.93	45.816	32.233
598.04	6.145	35.853	7.69	10.009	4.061	11.841	5.475	7.174	8.243	19.832	7.474	21.298	9.174	31.101	7.163	16.945	5.748	31.911	7.074	16.057	14.668	44.183	17.432	34.752	14.725	38.004	9.488	43.686	16.617	48.345	24.058	8.554	17.851	43.038	10.126	25.739	38.191	11.976	20.746	41.63	9.834	21.827	35.342	8.688	22.926	42.288	19.935	45.738	32.331
598.38	6.106	36.032	7.888	9.862	4.023	11.741	5.437	7.091	8.112	19.93	7.589	21.371	9.433	30.961	7.29	17.142	5.949	31.908	7.328	16.062	14.68	43.879	17.537	35.008	14.722	37.942	9.482	44.139	16.561	48.282	24.114	8.616	17.992	43.351	10.15	25.78	38.043	11.95	20.802	41.761	9.784	21.75	35.314	8.76	23.008	42.524	19.858	45.724	32.247
598.72	6.18	35.769	7.841	10.129	4.093	11.961	5.421	7.064	8.176	20.019	7.777	21.441	9.286	31.216	7.251	17.25	5.595	31.974	7.291	16.116	14.792	44.062	17.423	34.968	14.743	38.066	9.403	43.948	16.638	48.083	24.017	8.456	17.961	43.6	10.23	25.886	38.098	12.103	20.841	42.026	9.916	22.112	35.452	8.817	23.093	42.632	19.993	46.099	32.265
599.06	6.09	36.143	8.004	10.067	4.004	11.848	5.442	7.128	8.074	19.844	7.607	21.525	9.321	31.226	7.197	17.122	5.714	31.952	7.329	16.127	14.808	44.031	17.34	34.474	14.841	38.267	9.427	43.697	16.552	48.576	24.17	8.603	17.953	43.894	10.319	26.239	38.253	12.155	20.779	41.855	9.811	22.021	35.374	8.744	23.182	42.691	20.106	45.828	32.443
599.4	5.95	36.149	7.76	9.989	3.904	11.773	5.323	7.095	8.105	19.983	7.7	21.616	9.313	31.333	7.252	17.139	5.893	31.942	7.274	16.361	14.851	44.158	17.321	34.884	14.769	38.1	9.291	43.955	16.685	48.63	23.997	8.508	18.016	43.621	10.277	26.24	38.432	11.962	20.763	41.847	9.843	22.185	35.418	8.831	23.14	42.56	20.023	45.727	32.337
599.74	6.123	36.098	7.917	10.082	4.068	11.838	5.377	7.137	8.049	19.928	7.581	21.527	9.238	31.293	7.354	17.231	5.871	32.025	7.451	16.368	14.816	43.786	17.398	34.9	14.635	38.089	9.347	44.057	16.682	48.562	24.042	8.481	17.92	43.435	10.287	26.276	38.463	12.032	21.119	41.89	9.976	22.047	35.511	8.54	23.166	42.575	20.114	45.988	32.388
600.08	6.201	36.151	7.869	9.994	4.061	11.849	5.361	7.089	7.948	19.87	7.414	21.226	9.389	31.195	7.136	17.17	5.748	31.93	7.355	16.369	14.702	43.92	17.324	34.917	14.61	38.114	9.458	43.859	16.524	48.26	23.974	8.581	17.917	43.52	10.374	26.219	38.519	12.062	20.921	42.116	9.964	22.376	35.75	8.724	23.193	42.481	19.955	45.771	32.335
600.42	6.13	36.269	7.89	10.174	3.927	11.818	5.428	7.053	7.972	20.067	7.485	21.488	9.254	31.122	6.969	17.049	5.814	31.9	7.335	16.359	14.807	43.883	17.219	35.109	14.544	38.059	9.405	43.716	16.588	48.312	24.071	8.579	18.021	43.767	10.444	26.297	38.52	12.106	21.114	42.13	10.013	22.187	35.757	8.864	23.364	42.55	19.933	45.886	32.256
600.76	5.977	36.243	7.871	10.144	4.027	11.927	5.446	7.279	7.925	20.189	7.372	21.49	9.201	31.366	7.091	17.275	5.789	32.031	7.353	16.332	14.854	44.12	17.315	35.176	14.64	38.013	9.466	43.885	16.616	48.335	24.173	8.537	18.09	43.581	10.358	26.395	38.495	12.2	21.172	42.205	10.06	22.4	35.75	8.886	23.394	42.536	19.977	45.777	32.441
601.1	6.199	36.097	7.89	10.167	4.046	11.864	5.434	7.231	8.164	20.272	7.563	21.798	9.323	31.416	7.255	17.341	5.95	32.108	7.414	16.589	14.869	44.062	17.36	35.194	14.774	38.046	9.449	44.1	16.719	48.393	24.28	8.732	18.133	43.149	10.257	26.358	38.485	12.049	21.046	42.215	10.087	22.466	35.537	8.795	23.299	43.039	20.2	45.943	32.564
601.44	6.112	36.246	7.962	10.217	3.986	11.854	5.376	7.236	8.291	20.492	7.751	21.738	9.451	31.541	7.31	17.545	5.827	32.297	7.355	16.393	14.929	44.273	17.314	35.248	14.799	38.388	9.516	44.077	16.839	48.693	24.141	8.671	18.238	43.095	10.336	26.299	38.642	12.01	21.068	42.213	10.14	22.459	35.7	8.829	23.356	43.115	20.379	46.192	32.707
601.78	6.161	36.165	7.938	10.279	4.19	12.083	5.626	7.383	8.228	20.441	7.617	21.863	9.342	31.557	7.335	17.394	6.03	32.29	7.595	16.605	14.725	44.16	17.444	35.184	14.838	38.22	9.508	44.272	16.924	48.859	24.297	8.551	18.16	43.583	10.496	26.486	38.418	12.068	21.137	42.194	10.175	22.482	35.77	8.833	23.5	43.215	20.426	46.659	33.047
602.12	6.311	36.485	8.048	10.427	4.234	11.993	5.464	7.335	8.308	20.195	7.581	21.829	9.433	31.826	7.42	17.579	5.92	32.166	7.445	16.433	15.255	44.63	17.736	35.539	14.876	38.559	9.467	44.313	16.95	48.992	24.444	8.595	18.268	43.685	10.38	26.515	38.376	12.185	21.188	42.14	10.002	22.527	35.682	8.855	23.431	43.309	20.472	46.594	32.984
602.46	6.13	36.368	8.056	10.387	4.21	12.213	5.599	7.368	8.176	20.338	7.673	21.874	9.658	31.829	7.417	17.668	5.925	32.368	7.636	16.607	15.127	44.622	17.589	35.51	15.03	38.479	9.592	44.303	17.192	49.316	24.301	8.67	18.207	43.839	10.446	26.652	38.437	12.189	21.117	42.245	10.147	22.494	35.514	8.841	23.432	43.743	20.454	46.577	32.917
602.8	6.133	36.509	8.131	10.446	4.019	11.971	5.495	7.228	8.315	20.644	8.074	22.227	9.572	31.904	7.47	17.633	5.99	32.637	7.58	16.61	15.12	44.635	17.481	35.723	15.381	38.751	9.404	44.276	17.28	49.632	24.687	8.791	18.579	43.746	10.414	26.645	38.692	12.306	21.173	42.323	10.162	22.589	35.82	8.984	23.52	43.907	20.423	46.674	32.822
603.14	6.081	36.643	7.911	10.33	4.222	12.089	5.607	7.302	8.259	20.324	7.829	22.409	9.776	31.981	7.447	17.665	6.002	32.562	7.627	16.817	15.192	44.795	17.583	35.682	15.184	38.743	9.623	44.592	17.004	49.457	24.652	8.896	18.553	43.807	10.445	26.617	38.625	12.39	21.3	42.392	10.088	22.571	35.964	8.975	23.708	43.678	20.823	46.694	32.952
603.48	6.369	36.742	8.205	10.582	4.074	11.858	5.478	7.293	8.378	20.398	7.818	22.048	9.521	32.106	7.254	17.562	5.967	32.396	7.525	16.607	15.073	44.649	17.725	35.718	15.074	38.784	9.585	44.576	17.196	49.511	24.62	8.632	18.37	43.935	10.483	26.737	38.679	12.241	21.219	42.485	10.14	22.822	36.024	8.989	23.645	43.867	20.634	46.844	33.051
603.82	6.236	36.741	8.203	10.6	4.147	12.117	5.635	7.227	8.258	20.603	7.77	22.383	9.609	32.011	7.503	17.667	5.874	32.405	7.441	16.916	15.317	44.761	17.639	35.907	15.176	38.631	9.65	44.499	17.213	49.623	24.58	8.888	18.624	44.085	10.578	27.006	38.786	12.435	21.459	42.555	10.105	22.935	36.199	9.137	23.774	43.871	20.507	46.948	33.23
604.16	6.392	36.702	8.057	10.776	4.08	12.017	5.512	7.295	8.333	20.343	7.753	22.381	9.727	32.107	7.547	17.881	5.958	32.536	7.655	16.649	15.202	45.042	17.523	35.801	15.165	38.657	9.604	44.346	17.233	49.719	24.605	8.863	18.541	44.221	10.688	27.036	38.642	12.484	21.485	42.721	10.274	22.976	36.019	9.057	23.911	44.083	20.909	47.003	33.633
604.5	6.365	36.71	8.15	10.523	4.239	12.104	5.631	7.229	8.092	20.55	7.733	22.265	9.554	32.413	7.53	18.061	6.14	32.633	7.78	16.837	15.302	44.745	17.565	36.038	15.412	38.802	9.608	44.695	17.409	49.629	24.546	8.98	18.516	44.43	10.758	27.054	38.949	12.458	21.58	42.763	10.305	23.108	36.382	9.184	23.93	44.145	20.812	47.103	33.458
604.84	6.387	37.17	8.068	10.581	4.304	12.174	5.538	7.404	8.394	20.491	7.793	22.664	9.559	32.256	7.367	17.779	6.075	32.83	7.662	17.118	15.181	45.144	17.672	36.01	15.368	39.013	9.865	44.565	17.246	50.003	24.631	8.817	18.88	44.31	10.681	27.213	38.837	12.479	21.572	42.701	10.25	23.094	36.278	9.118	24.001	44.266	20.776	46.801	33.324
605.18	6.481	37.133	8.141	10.736	4.478	12.345	5.767	7.526	8.467	20.72	7.96	22.542	9.539	32.095	7.527	17.978	6.104	33.125	7.724	17.208	15.32	44.953	17.663	36.127	15.441	38.919	9.732	44.93	17.302	49.892	24.604	8.818	18.685	44.316	10.805	27.251	38.958	12.396	21.586	42.68	10.247	23.115	36.302	9.092	24.042	44.235	20.757	47.092	33.358
605.52	6.376	37.178	8.175	10.895	4.157	12.167	5.51	7.311	8.473	20.617	7.966	22.969	9.503	32.06	7.466	17.889	6.262	32.738	7.723	17.131	15.325	45.36	17.645	36.427	15.536	39.063	9.735	44.786	17.392	49.821	24.62	9.045	18.663	44.273	10.93	27.31	39.051	12.448	21.646	42.765	10.369	23.14	36.29	9.097	24.02	44.322	20.687	47.183	33.565
605.86	6.369	36.961	8.018	10.593	4.255	12.18	5.65	7.409	8.311	20.386	7.754	22.757	9.788	32.195	7.695	18.2	6.021	32.61	7.652	17.146	15.388	45.191	17.747	36.074	15.4	38.925	9.73	45.014	17.447	50.069	24.753	8.938	18.709	44.074	10.864	27.243	38.982	12.368	21.623	42.813	10.333	23.236	36.3	9.234	24.176	44.307	20.931	47.275	33.587
606.2	6.196	37.129	8.104	10.415	4.351	12.411	5.728	7.558	8.276	20.353	7.864	22.826	9.439	32.348	7.459	17.978	6.19	32.773	7.753	17.298	15.348	44.976	17.765	36.501	15.556	39.032	9.711	44.855	17.283	50.157	24.825	9.026	18.776	44.168	10.871	27.423	38.981	12.531	21.776	42.811	10.325	23.237	36.51	9.26	24.296	44.454	20.852	47.087	33.558
606.54	6.265	37.372	8.29	10.762	4.254	12.224	5.68	7.456	8.325	20.629	7.952	22.787	9.415	32.004	7.361	18.017	6.084	32.986	7.814	17.329	15.4	44.919	17.531	36.439	15.281	38.842	9.999	44.796	17.353	49.992	24.894	8.942	18.9	44.412	10.828	27.587	38.959	12.559	21.774	42.884	10.319	23.366	36.486	9.182	24.215	44.466	20.716	47.22	33.58
606.88	6.404	37.409	8.189	10.68	4.223	12.169	5.509	7.398	8.376	20.655	7.809	22.878	9.58	32.471	7.584	18.165	6.167	32.925	7.925	17.547	15.361	45.313	17.61	36.365	15.342	39.02	9.732	44.944	17.409	49.957	24.838	8.935	18.723	44.72	10.881	27.57	39.112	12.6	21.827	42.897	10.487	23.652	36.526	9.302	24.416	44.23	20.75	47.201	33.452
607.22	6.383	37.467	8.123	10.729	4.116	12.144	5.49	7.404	8.167	20.563	7.92	22.916	9.483	32.232	7.431	18.14	6.234	33.075	7.821	17.636	15.544	44.997	17.816	36.797	15.331	39.093	9.783	44.985	17.38	49.985	24.999	9.076	18.864	44.953	10.939	27.845	39.426	12.844	22.145	43.343	10.579	23.792	36.713	9.507	24.584	44.424	20.813	47.395	33.336
607.55	6.219	37.522	8.111	10.65	4.048	12.155	5.579	7.409	8.259	20.68	7.846	22.763	9.621	32.332	7.649	18.224	6.072	32.8	7.853	17.46	15.482	45.178	17.764	36.81	15.38	39.069	9.786	45.057	17.388	50.111	25.019	9.056	18.825	44.842	11.074	27.908	39.157	12.709	21.881	43.355	10.455	23.763	36.737	9.474	24.552	44.573	20.811	47.236	33.573
607.89	6.289	37.373	8.319	10.745	4.162	12.056	5.57	7.5	8.279	20.59	7.951	22.958	9.696	32.633	7.567	18.411	6.182	32.863	7.811	17.496	15.524	45.115	17.677	36.685	15.413	39.027	9.801	44.859	17.325	50.069	24.861	9.012	18.813	44.619	11.08	27.916	39.452	12.652	22.012	43.356	10.564	23.832	36.626	9.495	24.584	44.498	20.894	47.232	33.562
608.23	6.408	37.656	8.329	10.871	4.176	12.279	5.643	7.471	8.353	20.808	7.92	23.165	9.488	32.598	7.577	18.372	6.197	33.073	7.902	17.487	15.502	45.238	17.642	36.714	15.267	38.984	9.961	45.158	17.371	49.949	25.024	9.056	18.928	44.236	10.937	27.812	39.512	12.74	22.077	43.259	10.541	23.614	36.67	9.393	24.533	44.771	20.824	47.141	33.641
608.57	6.293	37.632	8.41	10.869	4.278	12.423	5.673	7.528	8.4	20.833	7.929	23.215	9.636	32.584	7.596	18.351	6.278	33.312	7.823	17.659	15.624	45.299	17.604	36.72	15.608	39.194	9.821	45.226	17.372	50.169	24.905	8.982	18.863	44.419	11.04	27.957	39.454	12.623	21.979	43.268	10.519	23.787	36.945	9.378	24.65	44.664	20.909	47.266	33.737
608.91	6.609	37.648	8.543	11.053	4.245	12.309	5.69	7.619	8.354	20.947	7.918	23.108	9.765	32.773	7.622	18.43	6.157	33.256	7.888	17.629	15.465	45.491	17.759	36.983	15.505	39.422	9.885	45.344	17.616	50.358	25.146	9.1	19.167	44.95	11.143	27.961	39.379	12.741	22.245	43.368	10.494	23.784	36.923	9.49	24.682	44.817	21.122	47.482	33.612
609.25	6.545	38.104	8.528	11.24	4.412	12.397	5.634	7.583	8.482	20.982	8.044	23.399	9.607	32.884	7.56	18.414	6.177	33.287	7.93	17.754	15.683	45.694	17.776	37.062	15.603	39.352	9.915	45.389	17.59	50.649	25.134	9.172	19.131	45.161	11.283	28.402	39.443	13.015	22.265	43.251	10.526	23.874	36.771	9.525	24.803	45.063	21.24	47.726	33.936
609.59	6.381	37.728	8.417	10.987	4.353	12.371	5.722	7.679	8.522	21.082	8.242	23.455	9.893	33.011	7.685	18.74	6.201	33.162	7.755	17.614	15.527	45.413	17.814	36.973	15.58	39.332	9.874	45.403	17.763	50.649	25.209	9.131	19.218	44.928	11.285	28.311	39.355	12.883	22.234	43.411	10.573	24.117	36.971	9.634	24.99	45.546	21.157	47.739	34.189
609.93	6.359	37.787	8.406	11.22	4.44	12.432	5.867	7.603	8.58	21.101	8.184	23.549	9.849	33.03	7.743	18.712	6.502	33.493	7.685	17.721	15.707	45.948	17.837	37.223	15.627	39.545	10.006	45.695	17.796	50.78	25.336	9.141	19.307	44.841	11.404	28.363	39.537	12.912	22.22	43.567	10.476	23.874	37.014	9.46	24.903	45.296	21.218	47.727	34.052
610.27	6.419	37.968	8.468	11.135	4.252	12.416	5.789	7.6	8.511	21.052	8.362	23.553	9.971	33.073	7.777	18.645	6.456	33.416	7.986	18.001	15.862	45.957	17.853	36.996	15.867	39.507	10.128	45.444	17.989	51.076	25.415	9.343	19.327	45.137	11.297	28.43	39.733	12.976	22.433	43.59	10.584	24.056	37.217	9.702	25.059	45.328	21.389	47.944	34.092
610.6	6.503	38.381	8.58	11.441	4.378	12.467	5.633	7.553	8.505	21.124	8.087	23.603	9.705	33.06	7.556	18.462	6.373	33.483	8.062	17.942	15.897	45.803	18.105	37.359	15.907	39.647	10.144	45.871	17.914	51.187	25.345	9.246	19.388	45.416	11.502	28.476	39.664	12.96	22.409	43.355	10.566	24.106	37.233	9.738	25.228	45.392	21.354	48.232	34.491
610.94	6.652	38.047	8.534	11.461	4.209	12.381	5.689	7.596	8.519	21.091	8.261	23.681	9.925	33.062	7.885	18.816	6.551	33.622	8.088	18.082	15.824	45.83	17.954	37.428	15.833	39.807	10.185	45.943	17.816	51.111	25.33	9.348	19.299	45.306	11.417	28.717	39.67	12.932	22.37	43.652	10.618	24.264	37.075	9.647	25.132	45.582	21.619	48.259	34.366
611.28	6.65	37.947	8.484	11.38	4.411	12.454	5.818	7.892	8.437	21.024	8.086	23.682	9.791	32.996	7.755	18.687	6.398	33.429	7.876	17.916	15.841	45.85	17.857	37.322	16.031	39.577	10.178	45.829	17.886	51.168	25.289	9.228	19.508	45.307	11.67	28.87	39.733	13.093	22.359	43.679	10.686	24.293	37.345	9.734	25.294	45.612	21.552	48.191	34.439
611.62	6.548	38.144	8.601	11.516	4.503	12.429	5.855	7.892	8.177	20.992	8.001	23.719	9.68	33.085	7.524	18.476	6.566	33.422	8.13	17.938	15.87	45.945	17.887	37.108	15.636	39.884	10.028	46.026	17.951	51.368	25.613	9.26	19.319	45.32	11.463	28.824	39.932	13.152	22.533	43.891	10.713	24.49	37.38	9.679	25.207	45.816	21.537	48.287	34.311
611.96	6.532	38.02	8.535	11.289	4.517	12.436	5.84	7.858	8.473	21.084	8.108	23.759	9.719	33.139	7.833	18.809	6.251	33.413	7.836	17.879	16.018	45.994	17.855	37.287	15.913	39.733	9.948	45.714	17.662	51.271	25.34	9.115	19.366	45.806	11.7	29.018	39.985	13.2	22.47	43.882	10.771	24.55	37.307	9.712	25.388	45.89	21.653	48.488	34.653
612.3	6.53	38.002	8.562	11.271	4.326	12.357	5.792	7.735	8.491	21.109	8.392	23.957	9.739	33.184	7.836	18.739	6.379	33.236	7.972	18.015	15.765	45.577	17.757	37.326	15.89	39.859	10.051	45.802	17.883	51.108	25.276	9.278	19.343	45.207	11.44	28.735	40.016	13.185	22.557	43.722	10.761	24.439	37.347	9.792	25.422	45.735	21.388	48.103	34.406
612.64	6.304	38.027	8.561	11.189	4.341	12.525	5.916	7.805	8.311	21.161	8.117	23.903	9.722	33.352	7.723	18.864	6.497	33.64	8.071	18.159	15.942	46.025	17.684	37.414	15.933	40.08	9.995	45.718	17.874	51.19	25.392	9.191	19.337	45.113	11.495	28.967	40.236	13.049	22.627	43.899	10.924	24.557	37.562	9.727	25.37	45.838	21.439	48.081	34.324
612.97	6.551	38.347	8.523	11.472	4.256	12.449	5.831	7.679	8.423	21.283	8.151	24.04	9.833	33.267	7.708	18.777	6.456	33.573	8.102	18.043	15.808	45.777	17.798	37.691	15.835	39.889	10.043	45.911	17.757	51.049	25.418	9.258	19.284	45.535	11.613	29.179	39.978	13.344	22.74	43.908	10.764	24.591	37.68	9.869	25.56	45.767	21.607	48.055	34.481
613.31	6.541	38.166	8.655	11.28	4.305	12.418	5.738	7.555	8.46	21.191	8.17	23.998	9.874	33.435	7.796	19.031	6.412	33.654	7.941	18.096	15.902	45.98	17.726	37.591	15.725	39.871	10.122	45.846	17.905	51.455	25.528	9.264	19.353	45.78	11.738	29.179	40.082	13.405	22.903	43.865	10.818	24.593	37.729	9.975	25.576	45.806	21.657	48.24	34.593
613.65	6.469	38.256	8.493	11.354	4.393	12.525	5.787	7.752	8.49	21.31	8.215	24.042	9.957	33.274	8.004	18.985	6.366	33.673	8.001	18.138	15.865	45.965	17.725	37.455	15.79	39.794	10.042	45.657	17.93	51.449	25.535	9.251	19.455	45.729	11.638	29.253	39.998	13.386	22.739	44.16	10.851	24.618	37.741	9.875	25.552	45.798	21.566	48.129	34.447
613.99	6.518	38.285	8.618	11.259	4.483	12.476	6.03	7.854	8.478	21.368	8.216	23.979	9.859	33.475	7.851	19.108	6.36	33.351	8.001	17.994	15.841	45.973	17.74	37.634	15.831	39.751	10.079	45.948	17.985	51.665	25.469	9.269	19.252	45.807	11.556	29.327	40.27	13.374	22.982	44.407	11.074	24.853	37.852	9.897	25.761	45.917	21.781	48.274	34.481
614.33	6.386	38.478	8.62	11.429	4.524	12.648	5.949	7.862	8.548	21.348	8.265	24.106	9.827	33.477	7.861	18.896	6.557	33.737	8.205	18.045	16.021	46.139	17.611	37.558	15.973	39.798	9.929	45.797	18.235	51.787	25.679	9.2	19.499	45.637	11.663	29.318	40.193	13.321	22.891	44.067	10.971	24.824	37.83	9.89	25.689	46.029	21.634	48.258	34.793
614.67	6.631	38.211	8.596	11.35	4.384	12.697	5.913	7.73	8.502	21.43	8.229	24.322	10.069	33.527	8.073	19.162	6.699	33.747	8.146	18.084	15.854	45.825	17.846	37.692	15.732	39.938	9.898	45.817	18.361	52.159	25.794	9.221	19.451	46.176	11.818	29.46	40.322	13.497	22.909	44.311	11.103	24.938	37.952	10.151	25.832	46.145	21.853	48.21	34.861
615	6.867	38.587	8.796	11.657	4.437	12.509	5.823	7.915	8.569	21.656	8.41	24.425	9.98	33.689	7.941	19.281	6.435	33.829	8.043	18.227	16.148	46.434	17.954	37.71	16.066	39.965	10.108	46.161	18.5	52.355	25.844	9.435	19.585	46.007	11.876	29.714	40.43	13.508	22.958	44.108	10.686	24.847	37.87	10.145	26.255	46.279	21.893	48.43	34.916
615.34	6.755	38.612	8.775	11.824	4.564	12.604	5.882	7.933	8.762	21.581	8.493	24.359	10.12	33.911	7.993	19.53	6.68	33.822	8.253	18.207	16.271	46.192	17.898	37.881	16.015	40.109	10.099	46.279	18.322	52.347	25.943	9.488	19.664	45.928	11.895	29.541	40.607	13.377	23.028	44.505	11.033	25.134	38.011	10.138	26.051	46.596	22.081	48.496	35.098
615.68	6.59	38.771	8.692	11.704	4.302	12.778	5.848	7.804	8.897	21.601	8.296	24.675	10.2	33.855	8.196	19.472	6.637	33.896	8.304	18.377	16.143	46.637	18.33	37.95	16.308	40.126	10.272	46.242	18.495	52.207	25.744	9.438	19.628	45.813	11.805	29.733	40.346	13.409	23.161	44.296	11.102	25.291	38.044	10.002	25.961	46.562	22.064	48.717	35.045
616.02	6.492	38.773	8.63	11.624	4.426	12.585	5.897	8.023	8.745	21.398	8.39	24.5	10.225	33.828	8.107	19.581	6.645	34.08	8.545	18.665	16.296	46.394	17.822	38.002	16.227	40.216	10.452	46.446	18.348	52.738	25.663	9.259	19.606	45.95	12.06	29.988	40.283	13.354	23.106	44.451	10.975	25.201	38.007	10.076	26.065	47.383	22.393	48.972	35.673
616.36	6.627	39.005	8.713	11.78	4.63	12.91	5.914	8.044	8.709	21.49	8.498	24.897	10.231	34.047	8.194	19.525	6.53	33.8	8.097	18.43	16.368	46.628	18.276	38.193	16.31	40.389	10.294	46.554	18.592	52.727	25.986	9.459	20.024	46.125	11.979	30.003	40.657	13.568	23.206	44.572	11.127	25.386	38.239	10.118	26.19	47.143	22.508	49.242	35.448
616.69	6.727	39.069	8.695	11.719	4.583	12.746	5.976	8.001	8.629	21.67	8.669	24.837	10.287	34.219	8.408	19.584	6.654	34.197	8.363	18.455	16.385	46.287	18.324	38.298	16.417	40.444	10.431	46.653	18.607	52.806	25.994	9.647	20.193	46.181	12.095	30.085	40.721	13.701	23.318	44.56	11.073	25.487	38.401	10.245	26.36	47.383	22.392	49.129	35.744
617.03	6.695	39.003	8.982	11.813	4.505	12.582	5.851	7.82	8.699	21.644	8.466	24.726	10.117	34.212	8.152	19.471	6.589	34.479	8.339	18.825	16.393	46.757	18.19	38.531	16.451	40.484	10.322	46.911	18.503	52.823	26.063	9.558	20.004	46.004	12.017	30.15	40.711	13.549	23.266	44.369	11.308	25.42	38.396	10.244	26.276	47.241	22.151	49.268	35.43
617.37	6.471	39.119	8.617	11.875	4.729	12.723	6.098	8.234	8.941	21.583	8.386	25.076	10.308	34.41	8.204	19.721	6.888	34.293	8.483	18.681	16.434	46.87	18.152	38.461	16.448	40.418	10.479	46.946	18.599	52.761	26.215	9.577	20.011	46.085	12.016	29.805	40.713	13.721	23.209	44.624	11.043	25.474	38.324	10.087	26.22	47.285	22.286	49.288	35.619
617.71	6.695	38.962	8.937	12.12	4.457	12.911	5.799	8.051	8.563	21.526	8.695	25.016	10.385	34.691	8.44	19.914	6.768	34.05	8.41	18.683	16.177	47.058	18.291	38.077	16.727	40.699	10.546	47.071	18.686	53.146	26.217	9.673	20.036	46.147	12.287	30.236	40.531	13.663	23.376	44.512	11.156	25.327	38.379	10.292	26.474	47.375	22.426	49.501	35.858
618.04	6.863	39.087	8.926	12.034	4.599	12.749	5.907	7.981	8.672	21.567	8.458	25.061	10.438	34.225	8.329	19.856	6.886	34.357	8.304	18.752	16.622	46.936	18.351	38.312	16.473	40.442	10.541	47.269	18.638	53.067	26.321	9.886	20.501	46.202	12.298	30.259	40.839	13.727	23.427	44.613	11.157	25.356	38.59	10.398	26.511	47.467	22.39	49.203	35.78
618.38	6.684	38.944	8.794	12.225	4.488	12.812	6.076	8.123	8.594	21.655	8.566	25.259	10.289	34.21	8.246	19.96	6.594	34.214	8.25	18.701	16.608	47.204	18.085	38.396	16.294	40.578	10.362	46.887	18.833	53.463	26.325	9.863	19.89	46.632	12.426	30.406	40.904	13.819	23.434	44.773	11.261	25.715	38.575	10.514	26.759	47.704	22.534	49.595	35.885
618.72	6.78	39.24	8.713	12.23	4.484	12.694	5.963	8.05	8.804	22.161	8.854	25.68	10.364	34.528	8.471	20.043	6.857	34.364	8.613	18.858	16.507	47.112	18.215	38.704	16.687	40.672	10.442	47.202	18.623	53.231	26.204	9.626	20.068	46.751	12.285	30.622	40.832	13.772	23.39	44.946	11.306	25.735	38.494	10.395	26.604	47.674	22.485	49.763	35.671
619.06	6.863	39.42	8.954	12.2	4.767	13.044	6.221	8.261	8.962	21.951	8.751	25.45	10.275	34.377	8.081	19.866	6.819	34.457	8.413	18.819	16.494	47.137	18.251	38.576	16.635	40.596	10.311	47.119	18.94	53.384	26.386	9.532	20.156	46.831	12.218	30.625	41.057	13.884	23.631	45.016	11.39	25.873	38.8	10.343	26.787	47.882	22.685	49.96	35.982
619.39	6.872	39.098	9.115	12.116	4.541	12.743	5.832	7.894	8.819	21.731	8.622	25.167	10.175	34.237	8.221	19.921	7.083	34.333	8.558	18.854	16.851	47.099	18.621	38.778	16.641	40.441	10.473	47.097	18.895	53.49	26.125	9.769	20.326	47.071	12.38	30.693	40.991	13.793	23.589	44.943	11.54	25.864	38.744	10.468	26.801	47.739	22.803	49.746	36.131
619.73	6.685	39.649	9.179	12.209	4.537	12.97	5.957	8.191	9.035	21.835	8.86	25.26	10.408	34.431	8.19	19.71	6.83	34.346	8.446	19.148	16.764	46.955	18.339	38.938	16.656	40.912	10.41	47.305	18.826	53.594	26.192	9.758	20.253	46.511	12.343	30.868	41.071	13.84	23.613	45.059	11.4	26.095	38.734	10.714	26.879	48.166	22.874	49.836	36.328
620.07	6.723	39.642	8.892	12.155	4.643	12.922	6.023	8.039	8.786	21.818	8.75	25.204	10.575	35.057	8.534	20.159	6.657	34.404	8.402	18.804	16.472	47.294	18.424	38.871	16.722	40.992	10.391	47.154	18.796	53.43	26.295	9.664	20.232	46.399	12.344	30.81	41.055	13.901	23.704	45.018	11.285	26.115	38.874	10.494	26.911	48.309	22.714	50.111	36.304
620.41	6.863	39.235	8.87	12.319	4.523	12.876	6.057	8.342	8.807	21.674	8.762	25.336	10.467	34.704	8.53	20.12	7.08	34.823	8.585	19.433	16.651	47.375	18.495	39.114	17.016	40.985	10.644	47.159	18.791	53.705	26.397	9.873	20.646	46.671	12.517	30.768	41.129	14.064	23.799	45.238	11.594	26.264	39.162	10.532	27.116	48.642	22.671	50.064	36.396
620.74	6.94	39.595	9.031	12.458	4.69	13.086	6.186	8.261	9.129	21.969	8.958	25.653	10.38	34.937	8.418	20.292	7.001	35.012	8.675	19.31	16.726	47.219	18.497	39.108	16.988	40.879	10.673	47.39	18.972	53.773	26.643	9.806	20.566	46.695	12.422	30.972	41.272	14.149	24.09	45.334	11.387	26.264	38.966	10.706	27.02	48.504	23.011	50.127	36.533
621.08	6.778	39.805	9.083	12.311	4.607	13.061	6.104	8.285	8.821	21.616	8.45	25.46	10.634	35.195	8.524	20.411	7.087	34.919	8.764	19.654	16.69	47.507	18.446	39.158	16.75	40.946	10.71	47.651	18.955	53.604	26.674	9.674	20.565	47.191	12.618	31.194	41.108	14.068	23.895	45.242	11.27	26.069	39.149	10.582	27.146	48.218	22.855	50.169	36.528
621.42	6.996	39.995	9.311	12.57	4.688	12.948	5.946	8.249	9.038	21.749	8.714	25.967	10.265	35.175	8.394	20.578	6.937	35.119	8.776	19.573	17.009	47.479	18.609	39.267	16.953	41.061	10.598	47.614	19.166	53.934	26.592	9.733	20.482	47.43	12.717	31.116	41.283	14.078	24.109	45.388	11.632	26.298	39.045	10.829	27.182	49.088	23.005	50.307	36.638
621.76	6.748	39.936	9.17	12.323	4.823	13.135	6.243	8.378	9.105	21.977	8.887	26.048	10.295	34.809	8.531	20.35	7.062	34.804	8.904	19.538	16.917	47.737	18.539	39.529	16.793	41.027	10.402	47.481	18.993	54.148	26.417	9.829	20.481	47.461	12.898	31.598	41.466	13.975	24.067	45.543	11.747	26.347	39.278	10.899	27.296	48.784	23.152	50.293	36.631
622.09	6.837	40.158	9.143	12.555	4.685	13.009	6.158	8.327	9.143	21.969	8.658	25.995	10.59	34.949	8.544	20.519	6.846	34.74	8.492	19.603	17.243	47.858	18.322	39.531	17.117	41.124	10.57	47.573	18.962	54.229	26.532	10.011	20.718	47.478	12.92	31.691	41.633	14.189	24.162	45.854	11.521	26.635	39.18	10.86	27.279	48.51	23.172	50.011	36.594
622.43	7.105	39.984	9.127	12.654	4.974	13.092	6.328	8.428	8.989	21.94	8.989	26.33	10.55	35.354	8.575	20.724	7.099	35.131	8.921	19.72	16.943	47.645	18.421	39.627	17.142	40.996	10.679	47.702	19.189	54.219	26.347	9.889	20.721	46.839	12.554	31.534	41.623	14.094	24.126	45.559	11.61	26.719	39.185	10.859	27.318	49.012	23.104	50.453	36.696
622.77	7.053	40.178	9.211	12.633	4.473	12.834	6.214	8.19	9.211	22.169	8.958	26.442	10.481	35.017	8.518	20.636	7.056	34.882	8.756	19.585	17.138	47.928	18.609	39.358	17.062	41.076	10.888	47.663	19.22	54.27	26.619	9.986	20.789	47.005	12.785	31.61	42.003	14.31	24.53	45.634	11.656	26.757	39.364	11.041	27.261	49.08	22.951	50.593	37.046
623.1	7.288	40.512	9.328	12.939	4.606	13.099	6.296	8.509	9.043	22.157	8.844	26.403	10.659	35.38	8.604	20.923	7.084	35.238	8.975	19.743	17.132	48.1	18.689	39.481	17.261	41.384	10.677	47.628	19.074	54.436	26.901	9.988	20.722	47.762	12.942	31.558	42.191	14.638	24.455	45.855	11.524	26.768	39.525	11.085	27.675	49.045	23.298	50.403	36.756
623.44	7.097	40.422	9.175	12.789	4.651	13.118	6.153	8.419	8.998	22.128	9.021	26.184	10.459	34.923	8.756	20.763	7.146	34.972	8.777	19.544	17.018	47.563	18.616	39.608	17.03	41.373	10.708	47.961	19.126	54.625	26.918	10.266	20.787	47.985	12.948	32.234	41.535	14.681	24.378	45.767	11.294	26.713	39.651	10.947	27.528	49.009	23.386	50.687	37.149
623.78	7.186	40.153	9.269	12.509	4.806	13.24	6.171	8.528	9.133	22.317	9	26.298	10.369	35.185	8.474	20.662	6.938	35.229	8.651	19.643	17.058	48.023	18.728	39.663	17.092	41.078	10.721	47.955	19.18	54.405	26.73	9.987	20.888	47.93	12.789	31.752	42.175	14.785	24.798	45.803	11.84	27.145	39.601	10.875	27.685	49.296	23.357	50.645	36.905
624.11	7.132	40.363	9.267	12.843	4.78	13.131	6.181	8.401	9.087	22.094	8.966	26.561	10.57	35.487	8.682	20.972	6.974	34.979	8.946	19.922	16.88	47.643	18.466	39.754	16.885	41.098	10.61	48.036	19.342	54.51	26.86	10.076	21.096	47.428	13.059	31.858	42.033	14.396	24.373	45.979	11.647	26.778	39.651	10.808	27.789	49.217	23.364	50.886	37.323
624.45	7.054	40.25	9.185	12.938	4.499	13.11	6.079	8.467	9.279	22.393	9.072	26.528	10.293	35.198	8.602	20.798	7.282	35.194	8.843	19.844	17.179	47.985	18.524	39.591	17.357	41.65	10.797	48.054	19.213	54.515	26.819	10.108	20.964	46.965	12.893	31.689	42.069	14.465	24.467	46.052	11.766	27.246	39.927	11.171	27.976	49.308	23.221	50.907	37.012
624.79	7.042	40.409	9.174	12.748	4.801	13.248	6.352	8.568	9.096	22.192	8.917	26.736	10.514	35.452	8.722	21.114	7.032	35.038	9.1	20.055	17.098	47.704	18.702	40.115	17.336	41.482	10.858	48.037	19.373	54.663	26.876	10.095	20.829	47.425	13.102	31.804	41.964	14.601	24.652	45.882	12.004	26.947	39.459	10.884	27.66	49.333	23.399	50.698	37.133
625.12	7.127	40.513	9.374	12.754	4.664	13.248	6.344	8.366	9.07	22.189	9.214	26.598	10.694	35.457	8.7	21.001	7.183	34.961	8.885	20.253	17.367	48.516	18.628	39.873	17.242	41.417	11.083	48.402	19.255	54.712	26.827	10.21	20.848	47.579	13.053	32.252	42.192	14.742	24.731	45.94	11.932	27.07	39.709	10.915	27.73	49.287	23.573	51.163	37.46
625.46	7.198	40.348	9.3	12.919	4.819	13.429	6.243	8.641	9.152	22.22	8.842	26.481	10.524	35.606	8.66	21.085	7.089	35.371	8.854	20.002	17.182	48.039	18.682	40.008	17.144	41.725	10.723	48.232	19.245	54.876	26.958	10.252	21.152	47.378	13.336	32.336	42.027	14.435	24.605	45.875	11.581	26.854	39.771	11.173	28.109	49.25	23.491	50.919	37.121
625.8	7.161	40.362	9.527	12.781	4.884	13.288	6.393	8.551	9.163	22.37	9.054	26.704	10.708	35.634	8.922	21.294	6.978	35.15	8.907	20.298	17.426	48.21	18.719	40.012	17.533	41.263	10.624	48.409	19.27	55.051	27.261	10.156	21.113	47.743	13.262	32.412	41.994	14.45	24.74	46.321	11.915	27.19	39.954	11.119	27.939	49.367	23.354	50.986	37.626
626.13	7.031	40.491	9.401	13.035	5.017	13.313	6.469	8.789	9.169	22.616	9.14	27.025	10.723	35.741	8.867	21.028	7.184	35.166	8.896	19.999	17.37	48.051	18.793	40.166	17.328	41.716	10.892	48.445	19.388	54.589	27.161	10.196	20.848	47.768	13.283	32.326	41.8	14.657	24.751	46.186	11.782	27.33	40.02	11.311	28.159	49.989	23.726	50.972	37.27
626.47	7.256	40.768	9.603	13.175	4.651	13.524	6.376	8.68	9.2	22.433	9.093	26.963	10.855	36.046	8.725	21.297	7.272	35.333	8.712	20.116	17.335	48.242	18.925	40.259	17.346	41.469	10.898	48.437	19.346	55.008	27.148	10.253	21.137	47.741	13.12	32.424	42.038	14.793	24.873	46.349	11.762	27.164	39.898	11.081	28.303	49.879	23.863	51.223	37.594
626.81	7.493	40.828	9.752	13.291	4.622	13.234	6.04	8.523	9.265	22.6	9.399	27.387	10.722	35.81	8.913	21.345	7.267	35.446	8.938	20.229	17.452	48.488	18.781	40.526	17.628	41.816	10.677	48.323	19.504	55.093	27.23	10.222	21.364	47.766	13.226	32.397	42.162	14.7	25.133	46.283	11.912	27.204	40.069	11.164	28.063	49.854	23.566	51.422	37.671
627.14	7.42	41.001	9.655	12.929	4.869	13.467	6.228	8.577	9.133	22.265	9.077	27.035	10.582	35.735	8.66	21.134	7.328	35.593	9.165	20.445	17.525	48.375	18.896	40.21	17.573	41.671	10.756	48.604	19.323	55.033	27.196	10.249	21.323	47.786	13.385	32.709	42.201	14.611	24.866	46.389	12.016	27.567	40.282	11.314	28.455	50.031	24.015	51.422	37.792
627.48	7.016	40.876	9.57	13.233	4.866	13.452	6.276	8.67	9.35	22.451	9.338	27.337	10.796	35.994	8.961	21.224	7.229	35.607	9.061	20.311	17.462	48.141	18.747	40.399	17.41	41.944	10.988	48.886	19.422	54.995	27.056	10.129	21.201	48.21	13.412	32.948	42.025	14.878	24.816	46.304	11.802	27.593	40.375	11.372	28.583	50.207	23.878	51.448	37.746
627.81	7.281	40.769	9.685	13.434	4.898	13.443	6.283	8.529	9.034	22.768	9.241	27.323	10.727	35.831	8.697	21.429	7.22	35.591	9.16	20.529	17.535	48.678	18.55	40.319	17.618	41.934	10.668	48.716	19.659	55.555	27.341	10.561	21.427	48.157	13.431	32.641	41.967	14.844	24.766	46.185	11.995	27.521	40.187	11.267	28.656	49.952	23.955	51.535	37.919
628.15	7.106	40.797	9.531	13.081	4.876	13.234	6.261	8.6	9.082	22.511	9.156	27.374	10.56	36.101	8.85	21.661	7.335	35.673	8.972	20.746	17.374	48.786	18.554	40.444	17.488	41.849	10.952	48.733	19.36	55.311	27.112	10.298	21.172	48.303	13.486	32.806	42.216	14.965	24.855	46.263	11.826	27.576	39.987	11.378	28.508	50.241	23.95	51.757	38
628.49	7.323	40.917	9.689	13.214	4.656	13.257	6.137	8.554	9.164	22.472	9.117	27.175	11.083	36.042	8.988	21.741	7.418	35.786	9.197	20.304	17.363	48.354	18.636	40.432	17.284	41.812	10.783	48.583	19.356	55.233	27.585	10.339	21.183	48.627	13.563	33.198	42.236	14.52	24.659	46.732	12.021	27.616	40.408	11.263	28.72	49.706	23.945	51.417	37.503
628.82	7.309	40.824	9.366	13.102	4.814	13.176	6.273	8.58	9.381	22.751	9.102	27.362	10.66	35.74	8.942	21.389	7.51	35.514	9.285	20.508	17.521	48.146	18.509	40.768	17.257	41.648	10.845	48.597	19.517	55.267	27.398	10.134	21.333	48.328	13.369	32.826	42.261	15.096	25.092	46.829	12.008	28.001	40.387	11.502	28.503	49.912	23.734	51.805	37.992
629.16	7.318	41.05	9.524	13.296	4.799	13.371	6.296	8.571	9.213	23.042	9.263	27.387	10.9	36.061	8.889	21.679	7.272	35.733	9.179	20.398	17.623	48.567	18.56	40.738	17.493	41.87	10.81	48.527	19.472	55.238	27.463	10.285	21.404	48.303	13.333	33.354	42.31	14.776	25.262	46.701	12.016	28.038	40.537	11.563	29.037	50.281	24.103	51.314	37.808
629.49	7.123	40.893	9.369	13.248	5.083	13.333	6.498	8.652	9.072	22.798	9.05	27.314	10.928	36.256	8.963	21.802	7.212	35.649	9.135	20.627	17.672	48.518	18.609	40.536	17.547	41.794	10.737	48.826	19.417	55.569	27.553	10.301	21.534	48.57	13.644	33.055	42.403	14.564	25.018	46.879	12.213	28.08	40.62	11.792	28.892	50.083	24.022	51.378	37.812
629.83	7.171	41.288	9.537	13.125	4.954	13.386	6.3	8.559	9.318	22.653	9.384	27.838	10.841	36.097	8.843	21.744	7.361	35.641	9.174	20.633	17.426	48.349	18.669	40.703	17.494	42.032	11.002	48.921	19.492	55.298	27.347	10.359	21.53	48.047	13.473	33.36	42.294	14.915	25.573	46.885	12.479	27.989	40.898	11.456	29.1	49.994	23.957	51.507	38.048
630.17	7.413	41.399	9.878	13.467	4.905	13.318	6.449	8.621	9.217	22.597	9.296	27.739	10.93	36.326	8.914	21.944	7.39	35.682	9.28	20.678	17.725	48.697	18.729	40.772	17.654	42.208	11.155	48.995	19.484	55.41	27.665	10.508	21.725	48.46	13.49	33.04	42.511	15.606	25.417	47.001	12.378	28.289	40.794	11.558	28.77	50.184	24.106	51.522	38.164
630.5	7.256	41.279	9.565	13.373	4.716	13.611	6.43	8.81	9.178	22.979	9.281	27.815	10.742	36.201	8.861	21.833	7.291	35.767	9.289	20.957	17.757	48.762	18.995	40.933	17.508	42.052	11.141	48.969	19.672	55.6	27.732	10.49	21.809	49.09	14.012	33.629	42.789	15.277	25.639	47.248	12.171	28.189	40.843	11.799	29.077	50.366	24.01	51.735	38.252
630.84	7.132	41.664	9.617	13.382	4.906	13.607	6.562	8.93	9.152	23.023	9.262	27.886	10.893	36.232	8.982	21.85	7.448	35.989	9.435	21.163	17.887	48.777	18.737	41.181	17.532	42.158	11.107	48.963	19.682	55.71	27.823	10.603	21.776	49.593	13.895	33.983	42.64	15.537	25.597	47.389	12.354	28.149	41.148	11.429	29.021	50.458	24.343	51.956	38.393
631.17	7.321	41.532	9.646	13.223	4.938	13.537	6.46	8.828	9.425	23.105	9.564	28.258	10.9	36.766	9.024	22.114	7.593	36.001	9.32	21.187	17.817	48.843	18.817	41.244	17.723	42.331	11.232	48.957	19.461	55.632	27.751	10.599	21.741	49.251	14.078	33.555	42.969	15.211	25.306	47.047	12.112	28.429	40.635	11.626	29.119	50.487	24.344	51.971	38.482
631.51	7.27	41.616	9.642	13.548	4.856	13.505	6.45	8.838	9.139	23.205	9.504	27.941	11.112	36.623	9.137	21.984	7.381	36.185	9.421	21.141	17.765	48.677	18.804	41.424	17.696	42.523	11.237	49.301	19.619	55.963	27.973	10.608	22.081	48.667	14.217	33.892	42.735	15.374	25.815	47.057	12.389	28.524	41.218	11.758	29.468	50.673	24.474	52.123	38.816
631.84	7.383	41.88	9.57	13.336	4.998	13.565	6.468	8.658	9.254	23.105	9.506	28.226	11.046	36.663	9.124	22.236	7.621	36.088	9.406	21.214	17.774	48.99	18.724	41.262	17.92	42.433	11.427	49.343	19.856	56.276	28.024	10.571	21.912	48.554	13.678	33.541	43.006	15.81	25.816	47.496	12.671	28.286	41.403	11.83	29.552	51.047	24.588	52.162	38.573
632.18	7.258	41.645	9.913	13.664	4.723	13.312	6.499	8.778	9.282	23.007	9.54	28.354	10.978	36.603	9.071	22.316	7.507	36.139	9.516	21.139	18.166	49.242	19.03	41.217	18.065	42.706	11.363	49.551	20.053	56.332	27.868	10.563	22.079	49.046	14.274	33.899	42.963	15.085	25.102	47.441	12.044	28.463	41.363	11.998	29.608	50.783	24.476	52.153	38.524
632.52	7.552	41.694	9.712	13.685	4.901	13.636	6.478	8.934	9.17	23.163	9.447	28.21	11.146	36.731	9.232	22.104	7.647	36.433	9.558	21.361	18.051	48.985	18.977	41.375	17.634	42.377	11.258	49.572	20.002	56.116	28.057	10.637	21.847	49.082	13.925	33.851	42.377	15.362	25.777	47.194	12.379	28.901	41.037	11.384	29.837	51.104	24.353	52.391	38.941
632.85	7.425	41.863	9.877	13.532	5.124	13.699	6.641	9.114	9.261	23.158	9.418	28.407	10.868	36.47	9.025	22.181	7.542	36.124	9.517	21.206	17.868	49.356	18.976	41.453	18.057	42.801	11.317	49.308	20.099	56.499	27.833	10.584	22.175	48.78	14.107	34.032	43.159	15.409	25.787	47.442	12.585	28.879	41.192	12.079	29.8	51.313	24.702	52.411	38.836
633.19	7.362	42.021	9.929	13.915	5.053	13.694	6.495	8.84	9.41	23.234	9.62	28.62	10.914	36.717	9.017	22.261	7.695	36.232	9.444	21.333	17.958	48.946	19.086	41.633	18.117	42.584	11.39	49.393	19.928	56.349	28.203	10.786	21.945	48.621	14.249	34.037	43.245	15.318	25.951	47.61	12.315	28.808	41.203	12.006	29.402	51.276	24.74	52.203	39.084
633.52	7.273	42.015	9.774	13.639	5.121	13.79	6.428	8.942	9.358	23.358	9.666	28.663	11.19	36.798	9.144	22.233	7.697	36.171	9.557	21.268	17.847	49.346	19.131	41.642	17.926	42.706	11.196	49.847	20.043	56.375	27.933	10.596	21.976	48.987	14.109	34.043	43.209	15.706	25.916	47.514	12.571	28.986	41.814	12.03	30.011	51.164	24.906	52.368	38.979
633.86	7.53	42.171	9.842	13.998	5.125	13.804	6.552	9.034	9.423	23.214	9.545	28.642	11.156	36.872	9.149	22.35	8.052	36.556	9.754	21.584	18.14	49.019	19.036	41.499	18.213	42.721	11.333	49.521	20.078	56.447	28.117	10.795	22.221	49.402	14.27	34.263	43.236	15.655	26.15	47.488	12.774	29.118	41.504	11.98	30.22	51.283	24.811	52.771	39.16
634.19	7.742	42.029	9.797	13.922	4.944	13.703	6.565	9.027	9.583	23.457	9.654	28.839	11.284	37.201	9.32	22.518	7.782	36.5	9.856	21.313	18.363	49.465	19.248	42.22	17.975	42.625	11.207	49.64	20.094	56.662	27.793	10.748	22.473	49.559	13.932	34.676	43.559	15.722	26.15	47.766	12.73	28.709	41.519	11.816	29.742	51.482	25.101	52.881	39.478
634.53	7.321	42.204	10.144	13.957	4.779	13.54	6.475	8.962	9.429	23.257	9.72	28.818	11.277	37.099	9.403	22.731	7.667	36.413	9.731	21.401	18.318	49.664	19.213	41.587	18.085	42.726	11.293	49.518	20.242	57.055	27.976	10.85	22.318	49.512	14.595	34.663	43.338	15.939	26.067	47.717	12.839	29.432	41.726	11.951	29.884	51.896	25.096	52.966	39.395
634.86	7.742	42.157	10.054	14.161	5.025	13.708	6.536	8.885	9.538	23.54	9.624	28.685	11.233	36.862	9.135	22.545	7.564	36.171	9.433	21.466	18.214	49.254	18.984	41.889	18.124	42.736	11.218	49.84	20.252	57	28.145	10.647	22.316	49.828	14.428	34.744	43.436	15.954	26.044	47.598	12.839	28.824	42.049	11.882	30.101	52.139	25.192	53.249	39.832
635.2	7.6	42.6	10.093	13.997	5.112	13.727	6.613	8.92	9.726	23.57	9.894	29.186	11.365	37.46	9.372	22.87	8.247	36.68	9.744	21.897	18.224	49.661	19.206	41.842	18.093	42.777	11.463	50.095	20.292	57.18	28.214	10.821	22.326	50.136	14.99	35.174	43.099	16.007	26.316	47.823	12.429	29.398	41.476	11.711	29.786	52.153	25.004	52.92	39.553
635.53	7.441	42.596	9.745	13.82	5.056	13.754	6.405	9.205	9.245	23.066	9.754	28.885	11.238	37.248	9.49	22.705	7.894	36.649	9.569	21.767	18.224	49.637	19.206	42.164	18.261	43.194	11.358	49.944	20.29	57.041	28.194	10.875	22.573	50.304	14.677	35.043	43.506	15.948	26.071	48.408	13.261	29.681	41.674	12.108	30.033	52.321	25.248	53.567	39.951
635.87	7.54	42.423	10.149	13.976	5.139	13.829	6.642	9.094	9.327	23.158	9.767	29.349	11.365	37.288	9.323	23.03	7.987	36.974	9.789	22.059	18.723	49.744	19.296	42.199	18.203	42.865	11.329	49.941	20.416	57.628	28.196	10.87	22.457	50.156	14.464	35.275	43.858	15.685	26.827	47.283	12.577	29.275	41.855	12.385	30.7	52.102	25.245	53.228	39.976
636.2	7.42	42.496	10.168	13.951	5.264	13.77	6.597	8.886	9.392	23.312	9.965	29.182	11.314	37.475	9.448	23.168	7.881	36.627	9.727	21.704	18.403	49.76	19.346	42.368	18.261	42.722	11.311	49.896	20.687	57.948	28.012	10.815	22.589	50.16	15.15	35	43.864	15.487	26.197	48.588	13.34	30.194	42.087	12.602	30.451	52.058	25.388	53.095	39.586
636.54	7.728	42.964	10.121	14.393	5.039	13.86	6.577	9.129	9.68	23.508	9.685	29.485	11.582	37.219	9.376	22.947	7.965	37.054	9.925	22.069	18.456	49.773	19.389	42.852	18.423	42.899	11.391	50.163	20.426	57.378	28.289	10.756	22.498	50.059	14.759	35.193	43.712	16.29	26.774	48.151	13.065	29.368	41.916	12.073	30.475	52.561	25.32	53.549	40.298
636.87	8.005	43.217	10.443	14.266	5.292	13.878	6.769	9.304	9.47	23.646	9.853	29.284	11.249	37.446	9.392	22.779	8.042	36.74	9.946	22.136	18.68	49.819	19.134	42.161	18.389	43.082	11.575	50.156	20.359	57.629	28.33	10.931	22.53	50.161	14.974	35.643	43.339	15.909	26.492	48.073	12.849	29.679	41.924	12.038	30.472	52.275	25.342	53.663	40.078
637.21	7.56	42.718	10.371	14.328	5.105	13.93	6.617	9.019	9.855	23.779	10.136	29.51	11.372	37.761	9.707	23.331	7.961	36.724	9.889	22.111	18.486	50.078	19.275	42.785	18.257	43.163	11.488	50.322	20.523	57.509	28.29	10.842	22.6	49.906	14.889	35.904	43.942	15.765	26.765	48.654	13.078	30.329	42.065	12.676	30.365	52.416	25.439	53.498	39.945
637.54	7.757	42.945	10.18	14.604	5.123	13.9	6.567	8.96	9.719	23.527	9.904	29.466	11.397	37.594	9.526	23.384	8.142	36.74	9.899	22.231	18.344	49.69	19.543	42.4	18.402	42.899	11.698	50.459	20.44	57.502	28.457	10.985	22.795	49.716	14.386	35.024	43.941	16.844	26.881	48.446	13.719	30.379	41.979	11.985	30.679	52.305	25.423	53.349	39.855
637.88	7.696	43.135	10.316	14.273	5.239	13.894	6.923	9.356	9.574	23.534	9.942	29.541	11.462	37.456	9.629	23.146	7.888	36.816	9.973	22.323	18.783	50.324	19.299	42.954	18.606	43.062	11.777	50.744	20.553	57.706	28.502	10.894	22.775	50.331	14.92	35.884	43.946	16.231	26.939	48.788	13.071	30.495	42.372	12.743	30.617	52.604	25.598	53.228	39.979
638.21	7.797	43.001	10.186	14.501	5.194	14.065	6.721	9.306	9.479	23.791	9.97	29.621	11.516	37.577	9.451	23.262	8.055	37.149	9.964	22.278	18.409	49.946	19.021	42.418	18.602	43.144	11.613	50.36	20.721	58.033	29.02	11.093	23.029	49.827	14.097	35.634	44.27	16.402	26.631	48.4	13.774	29.905	42.015	11.929	30.447	52.443	25.532	53.585	40.086
638.55	7.594	43.239	10.386	14.416	5.286	14.225	6.758	9.239	9.518	23.456	9.899	29.427	11.413	37.578	9.649	23.414	8.088	36.999	9.97	22.195	18.547	49.938	19.259	42.969	18.494	43.111	11.722	50.604	20.884	57.924	28.445	11.162	23.037	50.146	14.803	35.824	44.089	16.135	26.516	48.644	13.34	30.297	42.18	12.614	30.435	52.63	25.568	53.877	40.438
638.88	7.917	43.619	10.493	14.53	5.247	13.872	6.787	9.196	9.436	23.56	9.913	29.874	11.451	37.958	9.528	23.489	7.909	36.967	9.854	22.252	18.861	50.247	19.613	42.858	18.36	43.121	11.696	50.307	20.692	57.802	28.846	11.194	22.974	49.88	14.747	36.101	44.068	16.131	27.201	48.695	13.383	29.763	42.462	12.624	30.59	52.674	25.701	54.107	40.256
[truncated: 813 more rows]
[truncated: 186 more columns]
