# Supplementary material for: Artificial nighttime lighting impacts visual ecology links between flowers, pollinators and predators
Source: Nat Commun. 2021 Jul 6;12:4163. doi: 10.1038/s41467-021-24394-0 (PMC8260664; doi:10.1038/s41467-021-24394-0)
Supplement: Supplementary file 4 — Source Data & Code [file 41467_2021_24394_MOESM4_ESM.zip › HawkmothWingSpectra.csv]

Wavelength	AA_S1_1	AA_S1_2	AA_S1_3	AA_S1_4	AA_S1_5	AA_S1_6	AA_S2_1	AA_S2_2	AA_S2_3	AA_S2_4	AA_S2_5	AA_S2_6	AA_S3_1	AA_S3_2	AA_S3_3	AA_S3_4	AA_S3_5	AA_S3_6	AA_S4_1	AA_S4_2	AA_S4_3	AA_S4_4	AA_S4_5	AA_S4_6	AA_S5_1	AA_S5_2	AA_S5_3	AA_S5_4	AA_S5_5	AA_S5_6	AC_S1_1	AC_S1_2	AC_S1_3	AC_S1_4	AC_S1_5	AC_S2_1	AC_S2_2	AC_S2_3	AC_S2_4	AC_S2_5	AC_S3_1	AC_S3_2	AC_S3_3	AC_S3_4	AC_S3_5	AC_S4_1	AC_S4_2	AC_S4_3	AC_S4_4
189.93	-125.059	-265.843	306.684	-27.943	2.693	129.617	480.993	87.595	266.582	249.487	45.767	65.77	48.595	239.707	253.979	166.968	99.966	104.991	35.628	103.101	28.663	1.956	31.871	48.418	81.016	71.823	20.568	-99.03	355.241	236.513	271.984	414.943	-50.86	-26.134	167.161	-78.98	-75.54	1073.432	0.289	858.202	-322.032	-194.933	-48.813	-340.84	-228.833	112.083	124.737	104.649	41.224
190.32	-125.059	-265.843	306.684	-27.943	2.693	129.617	480.993	87.595	266.582	249.487	45.767	65.77	48.595	239.707	253.979	166.968	99.966	104.991	35.628	103.101	28.663	1.956	31.871	48.418	81.016	71.823	20.568	-99.03	355.241	236.513	271.984	414.943	-50.86	-26.134	167.161	-78.98	-75.54	1073.432	0.289	858.202	-322.032	-194.933	-48.813	-340.84	-228.833	112.083	124.737	104.649	41.224
190.71	-125.059	-265.843	306.684	-27.943	2.693	129.617	480.993	87.595	266.582	249.487	45.767	65.77	48.595	239.707	253.979	166.968	99.966	104.991	35.628	103.101	28.663	1.956	31.871	48.418	81.016	71.823	20.568	-99.03	355.241	236.513	271.984	414.943	-50.86	-26.134	167.161	-78.98	-75.54	1073.432	0.289	858.202	-322.032	-194.933	-48.813	-340.84	-228.833	112.083	124.737	104.649	41.224
191.11	92.181	91.507	318.187	34.347	280.125	-152.818	-283.317	-190.725	-816.022	-1706.095	26.936	7.98	45.951	-24.345	62.478	-8.119	88.919	104.243	69.834	48.687	121.573	18.849	49.099	152.801	92.421	122.608	136.655	114.76	475.4	599.057	95.924	89.389	21.597	63.27	47.962	-555.948	21.929	-294.315	255.529	-485.97	-70.972	-89.516	103.711	-167.834	-56.347	160.498	131.469	283.424	-180.185
191.5	-163.199	-40.718	148.976	-112.447	-412.909	115.771	41.123	83.437	29.718	-129.055	119.4	17.589	234.601	68.613	209.599	156.425	111.39	11.478	132.182	-95.965	-248.726	-67.139	-46.659	73.735	-286.235	-30.112	-195.139	-7.361	14.949	28.25	32.732	34.914	29.182	45.228	64.25	-2074.878	-455.821	-13654.43	-12061.636	-7010.029	27.122	31.65	108.45	121.338	79.672	-709.657	-13.939	341.37	435.487
191.89	-10.83	740.549	167.845	-254.726	170.986	280.276	-2139.861	684.396	293.816	-2444.199	922.188	1693.131	12.48	196.504	188.99	-108.399	-62.024	31.854	147.86	237.95	-252.405	100.982	-9.269	101.95	6.479	-270.723	-342.395	-75.177	27.233	38.004	192.318	51.277	26.859	274.139	142.32	70.832	-49.394	24.941	369.646	1.023	34.845	107.133	19.532	76.819	132.574	-169.266	1.022	147.529	186.883
192.28	-317.769	-364.733	-14.296	55.325	-109.781	-19.767	159.128	437.482	-73.715	42.276	52.33	31.344	321.139	262.407	36.373	-109.71	88.421	12.541	-129.805	-208.085	107.385	162.945	-44.063	118.459	1258.93	62.246	67.105	-223.743	76.739	80.485	-516.581	-1153.152	-865.828	-708.82	284.064	-59.453	-3959.217	-52.57	-304.055	196.585	50.31	54.556	124.819	107.701	33.316	115.746	-382.842	429.097	27.458
192.67	-49.926	278.742	-431.366	426.678	-32.866	185.758	86.051	99.094	123.897	153.808	585.073	510.299	648.337	-10.842	204.772	-274.209	39.654	-266.078	186.317	116.022	-17.755	176.044	52.005	77.756	179.221	122.985	160.223	42.347	-88.81	-116.565	226.831	135.864	83.292	64.529	172.318	1027.478	-11.689	-1921.246	-1081.143	1039.619	40.907	126.461	113.337	15.214	33.694	210.429	15.365	193.722	5.687
193.06	141.79	135.681	53.774	-87.883	75.394	-312.134	112.096	-156.622	76.586	185.062	47.878	14.038	126.619	103.272	14.289	19.02	10.697	40.433	-83.723	-153.913	62.221	-57.124	724.603	-503.44	-30.154	25.293	18.877	35.504	80.096	267.148	-267.384	47.166	-119.738	271.22	-317.387	23.371	83.458	60.692	-137.115	310.552	153.4	151.878	88.576	44.83	136.907	-122.152	89.741	67.577	-0.44
193.45	45.188	-304.287	-116.935	296.124	-11.48	-175.734	-91.534	30.968	81.512	-5.026	264.582	-146.078	163.478	-6.287	-18.005	153.584	22.388	17.143	23.182	43.9	63.099	96.34	9.03	70.198	197.803	104.838	-343.757	-192.439	475.55	-119.345	70.242	49.497	100.908	22.936	32.403	50.347	60.879	69.11	242.46	-188.056	-74.634	312.702	240.308	352.895	89.022	-7.943	-155.699	129.65	-8.044
193.84	74.518	73.739	45.362	76.489	111.612	30.833	-19.361	7.335	-31.158	-7.191	-57.565	8.477	678.998	193.536	95.885	336.856	90.012	-11.32	102.834	175.216	85.774	88.263	2933.941	7173.303	171.41	151.277	135.837	166.975	-377.035	-350.381	78.532	31.98	31.909	36.618	-14.405	-234.605	8.374	-39.096	-88.174	-143.102	62.987	117.213	125.276	42.476	93.025	38.651	77.489	144.528	72.382
194.23	77.909	100.136	44.47	29.668	-525.916	-140.615	258.344	482.897	124.424	18.873	179.985	252.971	86.128	19.881	85.267	27.463	41.468	162.821	104.345	3.882	30.707	96.677	-52.684	-22.644	184.512	224.017	644.954	613.864	464.422	544.083	115.923	95.523	99.178	-116.281	-209.741	65.348	124.655	190.239	47.442	71.102	-652.813	-891.489	-1411.054	126.818	-833.485	-416.79	120.479	7.115	-235.688
194.62	157.66	174.706	67.159	276.1	58.44	321.379	87.879	36.728	43.531	39.11	1798.239	586.373	-4.699	57.145	-101.811	18.576	-101.556	10.639	57.068	95.585	74.009	137.67	575.047	93.624	198.256	-58.415	-158.205	141.971	49.134	-20.92	94.764	-57.616	79.236	356.244	261.032	-15.815	46.961	42.407	7.994	46.64	-18.589	-125.922	-89.87	34.61	-5.77	266.978	266.821	143.844	39.199
195.01	39.862	109.818	154.586	153.587	2.014	31.533	-98.008	422.44	488.006	-549.82	72.562	36.226	162.554	40.669	125.492	235.673	-28.901	82.675	139.467	89.221	108.149	-30.158	-36.428	-106.092	-192.744	289.038	22.588	179.714	-1069	-586.497	108.248	96.318	60.285	30.092	91.681	-304.057	115.057	-77.584	219.232	90.583	44.504	-2.731	41.475	78.394	18.169	84.02	152.209	227.503	146.581
195.4	6278.659	3016.607	-18.264	2424.576	14.951	-147.299	134.998	54.088	85.173	111.41	39.029	79.757	37.539	35.789	-32.243	-58.053	224.403	-238.473	103.255	54.006	-16.412	50.461	56.476	20.345	176.357	260.331	87.336	220.117	298.413	1032.948	5.935	224.3	185.885	168.053	54.394	129.286	-269.18	-176.502	11.924	235.367	178.849	429.207	174.727	66.276	561.819	-289.026	-1054.087	-2276.522	2791.013
195.8	-78.902	-248.973	-30.391	-36.305	227.066	53.206	60.259	75.187	-147.358	115.657	-594.188	-2443.768	339.456	669.304	380.826	-140.859	79.822	60.87	22.014	63.16	66.658	49.608	126.959	-1060.617	42.308	-74.573	23.332	2.622	-133.784	-119.257	44.58	60.955	165.08	117.972	239.94	120.919	60.872	89.654	141.674	118.351	11.588	66.281	-41.072	25.454	54.573	-35.911	-771.689	134.398	-370.99
196.19	104.3	102.055	131.227	23.598	74.385	-74.494	-1184.463	-1399.597	-692.184	-308.565	240.658	23.74	237.147	26.431	344.345	260.729	42.755	56.996	-61.325	97.155	82.096	99.341	19.395	45.097	20.596	-23.677	-17.974	142.871	38.269	8.776	81.009	153.943	112.192	170.983	188.797	-181.411	35.065	-439.123	326.135	84.894	41.619	88.517	52.106	37.932	33.94	-98.33	-29.943	97.381	-27.835
196.58	-106.757	210.127	-678.846	1029.333	1385.352	883.183	-38.448	-51.705	-27.798	39.415	-5.999	-21.684	42.915	168.084	10.192	-83.71	68.619	-31.957	-79.012	78.239	-125.982	95.191	66.974	18.112	68.332	184.2	220.215	119.795	157.358	-69.455	117.627	1.522	-2.561	110.478	256.157	126.86	-9.073	75.545	3.478	98.076	-41.318	-39.493	0.438	-108.048	183.764	41.931	-22.465	-22.848	86.632
196.97	-670.084	-893.916	-1633.314	-326.588	-35.479	-9.186	4.269	105.956	6.663	124.074	-16.463	-149.898	-238.447	-220.425	-84.984	-28.756	60.952	-18.496	52.301	82.95	3.316	227.376	6.615	25.003	-221.141	-110.646	-324.03	-200.353	-28.908	6.28	419.358	565.001	397.335	120.673	550.095	380.729	-163.146	-30.178	48.025	165.171	180.671	122.718	261.542	62.554	169.708	146.301	22.891	112.05	72.988
197.36	-19.11	-21.757	-140.87	25.341	36.965	135.973	19.952	-18.92	41.987	20.778	-40.14	84.961	10.481	98.28	118.913	30.242	156.273	118.515	71.592	67.546	34.79	120.479	3.522	-22.532	54.017	67.75	97.818	98.222	-128.418	-27.246	34.092	126.018	-43.178	-113.135	-15.906	-28.482	75.782	305.306	535.825	55.723	103.401	153.254	142.289	98.554	43.707	4848.727	4631.612	1894.413	1428.784
197.75	4922.366	11696.989	25274.624	4463.011	1385.128	-799.154	31.149	37.313	75.67	51.645	-86.642	-4.92	-72.404	167.396	-65.405	-80.452	88.743	-10.321	110.986	127.806	69.617	92.222	61.798	44.609	150.147	119.802	91.351	111.156	27.813	74.504	-175.319	41.819	30.162	-149.709	-57.617	1724.393	46.973	-1246.082	495.066	-483.091	55.776	77.463	196.789	8.567	23.607	-96.245	-174.139	7.524	-265.208
198.14	259.261	-133.533	-172.094	-343.916	-166.428	67.872	1747.785	1288.659	3636.858	-1496.338	-9.126	-15.598	-46.093	-203.685	96.497	-196.51	21.833	-8.635	105.279	296.202	-119.766	204.509	-318.158	-20.691	-9.309	67.357	78.961	183.006	156.117	-17.87	187.324	66.526	63.064	48.301	-5.305	455.902	115.787	53.958	103.271	-102.098	100.382	4.512	-13.629	11.594	46.998	-268.695	-151.537	-161.815	-244.646
198.53	74.124	65.166	92.053	-3.468	128.194	-294.953	126.194	-3.479	323.189	92.45	81.543	136.462	10.928	-23.343	85.396	23.331	51.886	-48.722	148.561	95.707	116.347	13.352	-64.223	56.036	-517.511	229.713	167.575	412.011	5.673	25.868	166.65	193.773	-117.27	-305.593	-178.628	77.123	63.85	19.352	-21.402	112.689	-33.757	62.833	15.116	100.424	-5.034	58.15	17.89	27.424	15.367
198.92	117.183	130.19	61.187	64.324	-161.099	140.688	69.107	91.066	127.909	128.876	46.616	21.466	67.714	148.556	261.236	195.844	154.888	-58.539	-112.746	173.373	-47.302	35.111	-18.18	107.839	42.222	-9.442	-6.027	18.225	82.967	21.26	96576.048	28092.814	42073.054	25442.515	99418.563	-0.119	-21.597	-0.269	75.775	5.896	288.907	3.355	-225.982	143.135	212.51	-419.296	660.888	-210.744	112.244
199.31	206.252	-71.085	132.028	72.393	-131.66	-456.218	-15.59	35.188	67.634	44.074	-243.376	66.821	4.337	39.503	62.984	90.553	216.313	83.772	-12.472	28.043	-180.541	44.118	631.272	538.535	100.695	-2086.02	-288.234	-317.308	-766.368	-379.383	173.825	83.902	52.9	36.476	122.037	-586.092	229.242	153.798	73.492	-162.948	15.873	57.797	-10.822	66.173	34.541	-1206.022	-763.437	-222.982	240.679
199.7	55.248	80.306	-10.496	14.35	668.184	103.737	58.323	47.149	15.434	59.173	-204.454	-45.462	31.462	-58.953	-14.725	-29.369	171.568	77.821	-3.92	118.461	23.73	90.492	82.619	41.31	-138.92	-79.724	-142.91	-38.808	-115.041	-187.707	84.533	-78.393	0.934	101.291	173.733	-15.053	31.345	4.027	65.485	-8.691	60.611	124.398	-6.824	130.239	102.863	24.416	18.796	53.43	5.115
200.09	168	0.712	18.36	65.485	103.943	66.064	35.287	-9.69	23.842	27.904	91.6	61.17	-5.702	-49.555	-21.099	1.469	48.336	-36.416	37.665	53.609	-11.693	-30.928	-59.434	-8.912	20.888	33.225	-5.32	32.161	66.55	13.324	114.778	161.786	55.202	113.93	66.307	-10.085	26.453	25.054	3.612	-23.989	74.249	86.14	47.587	47.859	94.892	16.696	22.196	42.881	21.336
200.48	33.783	-9.888	42.222	-2.835	-8.791	20.57	48.282	47.964	46.902	52.565	50.481	-33.339	36.105	45.377	-55.366	35.961	198.588	52.373	14.881	48.129	74.806	92.085	-49.113	39.876	93.04	39.203	112.176	85.413	-6.304	21.367	42.019	42.114	4.468	20.238	35.552	8.233	19.098	31.979	23.405	10.905	-3.792	-11.6	-23.2	-15.808	35.916	50.059	103.564	72.283	51.996
200.87	84.15	-210.922	-149.797	-114.147	250.365	-37.55	-23.823	62.694	126.245	-39.545	33.937	1.958	15.257	-18.609	-4.99	-8.989	-1.022	20.043	22.594	41.03	1.795	22.057	98.4	53.072	25.623	86.865	112.206	74.787	-37.871	-77.927	57.329	83.194	1.826	68.455	94.221	-99.598	-65.683	-81.385	26.554	41.156	18.644	39.613	25.474	39.045	11.021	4.453	55.722	-30.735	13.956
201.26	84.148	94.178	43.059	-26.49	29.878	92.336	4.689	4.416	26.674	79.62	7.533	-36.044	10.302	13.161	-26.138	78.352	39.013	3.808	19.26	45.993	54.377	67.493	13.664	-1.359	-104.792	10.482	-26.987	-19.982	10.5	21.068	41.055	61.908	46.648	51.189	54.542	-150.286	4.346	-80.735	632.722	89.507	78.28	80.92	64.897	51.931	37.226	9.783	57.105	-2.412	83.548
201.65	118.288	11.573	149.667	-34.611	59.058	41.376	-42.924	10.19	-3.445	25.48	-84.761	1.047	59.886	78.334	-45.571	21.263	91.024	14.471	-48.539	25.626	84.252	69.641	18.887	66.822	22.817	67.546	23.344	93.609	110.883	69.873	-7.116	15.428	-126.585	12.151	3.402	-39.145	-31.006	-35.496	-6.594	-2.967	94.636	64.561	55.907	138.101	33.038	40.404	43.689	60.809	55.956
202.04	2.444	6.769	-74.96	38.303	133.83	90.375	35.851	13.574	29.903	54.032	34.633	54.495	139.386	269.925	296.584	423.954	79.491	46.364	-26.174	45.05	136.367	77.294	424.947	198.088	27.502	21.405	31.986	35.548	7.696	-1.465	63.264	51.139	39.775	37.734	99.462	-85.666	-6.971	23.165	38.138	-49.158	68.489	50.962	109.257	13.498	32.854	65.456	54.598	53.195	52.949
202.43	163.709	90.576	63.894	95.75	46.217	88.973	320.652	281.862	320.36	167.379	42.031	40.299	-11.612	-44.925	34.772	105.403	7.625	-16.867	36.779	-21.697	72.637	82.761	52.727	36.313	51.96	173.612	121.094	100.133	196.434	-289.477	75.646	36.989	21.903	31.265	24.727	-0.998	98.339	34.58	-28.099	18.603	36.528	-14.533	-97.506	145.539	-155.573	31.852	18.664	64.765	28.05
202.82	-3.588	38.273	59.836	26.32	51.738	116.516	11.344	-60.966	84.931	12.879	18.14	24.212	99.289	104.963	107.692	133.728	47.53	26.652	64.179	1.083	54.89	80.245	2.452	-55.637	58.041	65.571	83.149	7.976	-29.704	-14.607	-6.621	37.17	2.477	50.075	19.99	12.85	123.246	3.836	26.476	-44.404	-12.722	47.523	-29.574	89.967	22.362	-61.912	0.999	-40.041	13.267
203.21	-27.482	22.133	-22.439	-73.924	-157.47	-64.728	22.598	32.283	10.749	46.891	53.715	17.66	25.564	61.264	172.916	96.762	79.031	88.573	38.169	21.94	0.165	31.892	1.792	-18.175	-22.241	10.457	-49.891	-2.905	38.477	69.63	50.578	29.679	36.578	20.716	39.925	-36.29	1669.438	-14.8	-22.464	-28.743	-50.889	-39.152	-83.72	15.983	-46.504	54.908	107.232	74.834	47.327
203.6	161.933	15.022	-17.84	-56.814	-28.498	99.185	-29.838	-18.087	1.979	-14.203	84.378	45.744	60.165	-4.377	-39.068	26.13	28.905	-23.381	43.434	70.664	30.842	26.248	21.441	-11.979	-116.972	-124.85	50.826	25.289	-13.608	7.39	41.227	61.442	43.752	21.756	107.794	-119.171	-209.189	-54.477	176.197	-54.948	-53.209	12.388	-5.094	-20.065	31.353	-10.554	23.872	40.485	-72.411
203.99	-1.29	36.935	-69.294	-29.238	35.954	-29.206	6.425	36.981	18.213	68.799	16.577	22.182	-168.463	-221.064	33.113	-97.309	-35.528	380.063	80.344	-9.297	-23.754	96.602	59.168	16.456	56.628	31.83	19.706	38.614	56.871	46.308	34.965	16.774	-30.603	2.48	-0.331	-18.555	11.135	2.262	53.951	-5.856	-12.504	83.727	84.731	85.871	73.314	25.941	50.812	24.525	13.7
204.38	40.002	13.044	-27.929	39.932	136.567	24.206	-1.819	92.196	-23.29	39.904	39.478	27.654	9.277	32.294	36.171	30.088	96.089	116.239	14.195	49.035	7.174	13.762	40.622	29.483	14.095	2.807	3.655	-8.967	62.53	31.472	85.02	39.669	46.529	73.279	10.081	-132.868	-2587.434	61.083	5.878	-162.156	56.314	70.272	28.436	36.712	49.958	39.497	60.926	44.259	46.942
204.77	96.925	32.191	2.218	64.853	88.814	64.166	36.103	5.758	58.37	82.987	43.865	-22.903	49.626	56.002	54.842	35.004	55.484	35.055	-26.21	3.892	22.06	-8.741	49.667	12.186	7.61	107.607	-63.995	-33.84	32.644	-9.679	-41.962	0.897	35.02	-46.086	-37.742	-27.345	-91.517	-59.434	-65.933	-81.835	57.374	42.289	59.647	86.651	38.069	6.686	78.165	58.748	72.674
205.16	58.91	-65.925	40.975	62.855	43.871	37.401	0.425	58.23	38.19	51.882	-52.502	-677.916	-0.898	-14.024	-24.773	30.795	-17.844	24.795	39.723	25.098	8.276	-1.977	-29.118	-41.786	-93.142	15.066	-107.584	-240.813	151.082	57.882	58.903	84.931	23.5	41.126	118.952	-35.896	1278.946	25.341	56.042	19.387	-48.944	-59.463	155.935	72.571	140.288	-54.837	6.642	52.916	77.39
205.55	-116.636	-49.702	16.403	-29.404	-71.357	116.185	0.081	34.642	43.33	27.861	44.813	-190.902	23.091	-71.443	1.103	-37.985	106.267	-105.393	57.42	36.234	24.376	51.05	27.189	-53.552	-36.864	-2.568	-27.153	-38.1	149.99	4.091	39.823	37.189	31.71	61.479	38.508	-38.696	-186.011	-79.612	63.613	-187.404	21.169	62.448	71.66	17.426	20.924	35.677	47.462	-18.176	52.377
205.94	22.375	-43.803	-78.57	-1.959	37.772	31.313	-20.808	59.449	45.09	65.106	51.948	-32.787	301.862	223.837	598.519	178.146	-190.49	-404.518	52.253	68.812	28.956	30.633	-0.174	46.538	-34.136	56.185	-82.809	-35.337	64.288	25.767	86.248	78.058	26.019	61.105	48.989	-79.926	-47.963	72.359	97.593	3.901	21.507	62.401	52.639	61.959	21.417	34.765	55.124	28.195	62.45
206.33	113.949	67.421	-69.102	42.008	57.436	-25.274	29.759	15.984	59.538	63.748	52.129	51.656	-361.306	-401.943	-83.832	-19.83	-24.148	-138.767	38.709	60.288	34.526	13.362	52.529	30.206	87.509	120.365	56.161	-89.627	58.864	76.475	-4.235	38.869	-75.129	-77.102	179.308	-99.574	-35.238	-99.735	-97.797	27.929	21.346	37.813	7.615	11.76	27.098	26.023	75.702	65.607	43.32
206.72	-82.578	-60.71	65.477	19.022	87.87	38.986	-1892.945	-1761.456	-436.179	890.025	15.738	19.74	54.455	77.148	36.204	63.646	38.262	6.625	57.267	107.033	77.895	61.498	20.668	-42.533	-28.401	-1.636	74.999	-33.111	19.335	32.114	43.884	44.786	17.416	78.036	105.344	-184.414	-87.545	-152.034	32.003	-37.393	0.613	42.894	-24.017	19.861	39.039	54.451	11.723	-7.319	21.163
207.11	-69.294	-51.29	-76.236	-62.874	-8.071	-14.472	53.817	13.229	7.511	25.861	16.507	22.482	46.59	8.358	-6.215	9.026	18.715	-20.494	10.18	48.093	22.603	22.819	74.189	33.481	-112.066	43.3	16.602	10.04	214.878	-218.811	53.75	105.29	57.483	28.084	32.533	-31.443	14.038	17.942	52.67	20.923	19.957	39.716	-2.71	55.236	53.863	3.544	53.96	56.213	46.413
207.5	21.252	2.854	3.926	59.235	-12.285	24.807	9.275	-7.775	33.584	69.392	-41.188	83.482	27.674	41.868	-7.808	19.621	63.84	33.706	16.408	-11.427	24.128	50.738	11.965	19.939	-431.491	-263.918	-93.245	-477.692	-7.945	-28.053	10.247	87.683	51.105	76.17	32.084	-148.608	20.479	-54.65	-40.48	4.504	-25.441	45.962	-24.697	162.177	134.736	46.946	64.833	38.768	86.36
207.88	49.909	-25.002	46.951	50.686	-21.935	-24.806	12.089	25.662	4.768	12.837	-5.993	-31.212	1.831	26.211	-21.938	-41.7	18.769	-31.087	-8.293	70.702	56.228	14.933	62.856	46.486	107.495	-5.605	113.559	26.397	-31.13	-28.131	-8.351	30.59	16.29	35.242	16.727	-87.802	-128.518	-33.603	41.048	-59.647	53.808	8.556	43.507	78.89	37.768	-412.046	134.555	79.938	435.317
208.27	-68.665	-5.086	-48.652	17.786	51.015	42.584	-7.539	-132.766	-172.634	-63.149	31.5	-15.541	8.154	40.378	81.951	10.103	21.534	36.393	18.243	104.085	63.426	67.431	35.604	14.908	16.056	84.551	102.849	71.427	148.437	171.152	6.272	61.087	48.442	103.256	5.647	-65.575	62.75	5.357	-19.393	-39.341	21.198	13.099	-24.146	21.352	28.579	-65.307	22.23	9.452	30.114
208.66	-1.472	-17.495	34.664	16.17	42.925	82.21	-119.746	-0.916	89.221	-15.227	45.87	70.429	-24.696	-118.311	-40.29	-1.818	5.771	-6.327	13.066	24.639	-14.06	32.963	58.924	36.056	21.415	53.48	21.695	32.172	-495.283	93.316	7.065	72.073	28.427	50.096	71.206	17.034	12.376	56.761	107.922	93.47	111.132	113.088	50.722	174.073	83.548	11.631	43.746	28.359	45.24
209.05	3.38	16.415	1.805	-22.822	19.713	-19.635	-185.761	-250.011	-509.609	-388.866	-116.239	-25.864	537.757	-314.324	6.194	30.749	73.512	14.207	67.754	55.126	-30.492	-8.55	86.913	67.024	72.17	-36.175	104.079	-26.114	8.389	2.847	54.075	80.787	-7.562	62.637	79.336	-21.968	-32.847	-29.547	18.458	22.383	30.428	11.17	14.863	41.462	36.236	6.809	-27.945	-38.658	-19.254
209.44	-19.193	-48.604	-69.015	17.188	15.341	42.231	-260.171	-125.839	-601.232	-96.597	37.862	26.738	34.965	43.267	64.682	71.88	31.499	32.466	-40.464	-21.988	-116.547	86.488	-91.983	-52.324	2.517	43.746	73.571	-7.98	189.531	-372.305	-38.084	11.148	-27.84	36.812	23.783	75.768	-96.62	-127.438	-50.224	29.061	42.922	45.611	66.158	76.337	0.295	5.386	12.023	27.609	47.625
209.83	-142.614	-266.19	-906.135	-55.105	47.999	46.748	-1.274	27.634	48.491	12.885	-5.26	56.519	24.703	-4.154	-8.017	21.04	11.788	19.205	28.519	7.716	31.23	75.722	46.76	14.271	29.421	34.21	23.75	41.785	0.542	-33.559	-12.217	12.573	-10.724	-21.245	-3.327	66.854	-2.638	36.821	41.082	-17.906	53.361	4.585	58.228	30.326	45.893	45.438	54.118	25.706	43.155
210.22	-13.919	43.158	-54.81	23.222	-460.908	-469.371	-13.821	18.11	60.804	49.238	115.238	-16.551	14.882	-18.604	4.931	-0.185	52.136	-11.766	379.708	1279.23	1573.159	-76.813	25.827	27.673	-25.743	1.892	-3.087	-37.248	77.489	-18.373	51.099	67.155	24.395	19.586	40.954	60.983	13.311	63.154	90.945	63.532	27.489	58.754	43.752	74.927	52.53	31.166	36.332	43.576	24.021
210.61	-45.993	201.273	115.011	99.742	78.493	-95.59	41.007	13.393	-3.879	57.432	50.841	61.308	84.08	3.354	-44.247	18.564	58.46	5.792	61.358	68.464	18.318	63.778	24.785	-35.093	13.964	-23.927	50.058	23.16	-33.402	-17.105	28.876	-20.439	-16.245	95.549	6.383	58.536	29.558	46.727	69.596	54.974	50.431	103.315	-0.965	98.689	28.663	15.813	67.516	48.769	4.199
211	-71.776	-29.899	-105.68	61.355	-17.156	-0.322	-42.368	59.971	55.182	-7.724	60.227	57.523	-5.168	-38.88	-19.397	47.094	38.271	-24.528	-286.97	-88.04	74.76	-140.672	79.663	109.335	-13.821	26.182	-7.394	20.651	223.975	-1392.457	89.799	69.58	35.943	54.705	119.221	23.32	-2.589	-49.526	66.037	4.383	77.963	110.88	64.046	70.423	18.14	-13.762	56.271	-2.01	-5.663
211.39	21.662	26.974	-0.127	47.95	-73.969	42.842	-206.792	-152.55	-256.193	-178.302	-12.368	-42.275	34.423	-1.851	43.023	15.376	38.011	61.403	27.567	61.969	10.283	25.979	-55.767	-107.513	-10.828	125.4	31.947	-20.181	50.873	62.748	32.533	54.745	10.26	38.74	37.65	-43.871	-16.551	34.641	33.119	-60.797	55.552	92.571	10.47	40.314	17.748	-87.89	70.316	65.98	3.144
211.78	-15.165	15.165	-55.903	69.228	39.166	64.518	31.891	24.655	39.405	17.898	39.858	19.511	29.479	1.692	41.871	-10.446	52.936	5.013	-83.777	-12.001	-38.999	-21.637	51.477	8.918	-114.392	28.123	-56.876	12.356	60.305	11.752	94.373	-54.232	-70.257	-39.309	89.646	45.856	38.979	52.157	69.652	28.997	44.041	50.47	48.169	87.771	50.757	91.372	76.325	106.423	71.79
212.16	-2.683	75.206	-0.309	40.556	42.522	62.529	41.721	15.215	45.497	25.52	-8.508	-17.255	-32.414	88.634	118.416	15.548	87.343	40.638	9.883	4.397	-10.081	12.017	22.554	44.084	-213.54	340.185	-21.448	-175.006	-2766.995	2032.239	11.13	-9.877	-7.811	27.524	25.411	-30.395	-15.998	-15.663	125.491	-29.931	26.137	7.875	-2.481	20.385	27.448	1.48	7.189	60.099	-13.03
212.55	8.533	44.21	8.826	17.838	205.805	189.842	37.489	39.216	16.299	74.162	55.04	35.103	70.287	80.208	88.976	53.056	72.163	40.27	26.247	-19.476	9.703	43.14	-25.657	16.72	-26.935	4.208	-20.334	66.541	5.329	19.378	20.752	54.418	48.196	51.274	46.922	45.897	6.488	87.894	140.304	78.107	55.372	-8.811	137.138	32.801	22.766	6.227	-8.83	24.122	-41.254
212.94	59.705	67.826	44.255	25.215	51.909	58.911	26.927	100.646	-13.67	18.017	52.384	213.468	-21.705	34.63	-2.745	6.844	-37.904	9.359	62.31	43.143	-12.789	16.749	55.333	39.663	95.477	79.573	59.781	85.62	-4.928	-252.05	-87.738	-71.65	-74.744	-22.503	68.409	-54.867	12.573	39.096	19.506	9.558	-43.196	31.452	-15.466	-24.836	-16.373	-17.827	8.595	-47.414	-4.126
213.33	71.549	20.646	35.412	59.45	45.511	45.204	9.232	-18.418	-17.214	-1.58	-11.141	58.683	44.976	277.7	-105.717	-29.903	-6.306	-16.173	16.384	49.842	-17.055	36.65	18.274	-4.543	-40.133	113.341	57.991	15.963	7.727	-9.804	52.43	61.891	29.118	85.795	73.432	8.393	-6.53	0.941	16.704	4.591	45.221	57.133	31.961	25.269	20.344	31.822	17.168	20.158	25.705
213.72	40.447	-4.538	42.525	34.383	-13.858	16.829	-105.193	-163.15	-108.758	-57.589	49.599	6.16	-20.321	-7.299	-1.209	131.559	29.227	-7.344	28.647	14.497	-5.771	19.756	-53.012	-59.777	55.914	42.475	97.53	60.594	17.87	-2.639	32.16	49.655	28.673	55.64	71.849	-10.47	14.65	78.609	88.81	-35.816	50.017	80.188	-5.654	72.379	53.619	-47.539	-31.035	3.388	-21.341
214.11	-58.709	25.297	130.256	-30.088	-74.703	-56.679	-129.552	13.542	-91.895	-102.069	-106.383	-170.512	10.584	82.106	64.589	44.624	68.096	34.692	22.379	-141.905	82.062	-80.982	110.459	93.44	-25.712	-98.543	13.695	42.73	12.874	3.985	23.957	26.085	14.553	21.306	26.688	-28.253	37.104	45.369	79.155	-39.174	85.758	110.357	22.101	64.637	48.503	-10.438	-0.048	-52.466	-62.851
214.5	-69.375	15.245	22.929	-48.838	51.262	47.754	30.929	49.697	14.79	66.097	87.227	-75.27	51.622	-10.544	37.406	42.952	35.773	30.293	91.988	69.451	77.265	71.307	68.344	56.643	-62.229	-116.316	-120.626	-67.408	-31.893	-221.421	47.623	96.712	39.139	66.545	24.421	35.217	69.173	23.952	66.833	23.184	47.487	78.464	44.096	92.79	21.669	57.74	29.634	36.148	23.995
214.89	-40.037	5.897	-63.646	-6.274	49.908	45.917	-0.146	-11.64	14.547	34.866	135.899	26.122	-18.839	-7.853	30.364	-8.886	62.086	39.915	37.012	4.699	46.788	-18.54	168.264	363.315	53.934	91.841	17.574	92.842	-9.424	-259.334	77.647	40.466	9.008	44.144	43.572	-76.622	-8.566	77.48	32.325	-102.423	18.015	10.562	34.717	96.842	56.226	14.6	34.669	12.868	-34.818
215.27	-63.826	46.613	-15.166	-12.862	28.259	14.991	-2.619	15.905	14.704	53.385	5.803	-59.921	109.872	67.691	59.341	3.956	72.911	59.547	54.53	92	53.923	39.97	23.368	52.135	-25.851	-28	-137.13	-19.756	92.929	35.758	69.796	79.789	51.941	80.566	69.46	59.292	-29.773	130.819	103.459	-46.48	-61.241	-27.053	-50.775	19.952	-41.705	49.872	-19.505	-42.585	20.849
215.66	57.938	41.306	44.609	84.15	6.659	34.436	20.001	15.033	5.637	27.5	60.044	70.392	48.879	43.508	135.087	340.402	-88.924	366.973	25.447	44.414	10.025	30.159	10.368	13.974	44.056	62.972	-26.081	-64.195	4.099	-51.816	38.037	37.383	26.317	5.531	21.241	-5.501	-24.164	40.015	58.3	7.687	-7.153	62.737	-12.4	51.703	40.403	-16.098	18.823	-24.607	48.234
216.05	51.188	52.537	52.03	-23.096	52.668	39.497	12.208	29.407	-5.197	13.83	89.434	0.339	19.839	25.715	5.764	49.161	33.851	83.22	14.814	93.919	44.954	59.385	-4.998	55.89	-42.704	-1.582	19.495	47.84	84.119	-52.596	20.458	54.066	-41.799	41.933	35.867	58.317	88.536	64.632	80.086	-2.057	-33.517	15.966	24.65	55.107	18.416	8.486	50.992	36.115	17.305
216.44	-142.915	-14.76	14.142	56.761	-185.386	-210.457	-2.824	14.091	-65.967	74.676	16.138	14.387	-85.831	47.137	24.567	69.461	54.431	122.629	30.116	30.942	-11.084	12.928	39.96	6.962	53.124	30.575	17.418	-7.096	-2.01	-34.603	46.407	34.673	9.688	66.258	91.509	375.107	-306.126	202.359	35.755	264.755	73.958	61.257	16.115	57.183	39.601	44.449	33.004	-9.931	70.899
216.83	-46.798	39.255	-160.34	-150.188	59.777	35.758	-14.857	23.293	66.332	14.258	117.043	54.199	-12.542	-29.666	23.48	44.592	139.107	-43.874	26.201	-6.413	-36.081	-28.321	41.617	46.325	-42.25	39.481	11.303	27.064	28.895	-74.136	56.452	77.577	15.38	69.671	75.596	-0.314	-14.273	9.024	56.498	26.125	77.148	31.928	46.112	74.047	32.501	10.692	95.642	-18.782	42.262
217.22	-37.958	-26.35	-88.502	-25.093	178.98	120.035	56.002	41.594	65.965	79.229	141.761	59.082	23.954	-46.979	78.787	143.998	-176.856	-176.206	51.117	19.59	-26.347	69.872	11.951	8.635	5.252	-1.193	0.811	8.299	10.483	19.659	31.547	76.923	22.667	64.251	-18.007	-42.389	9.487	-12.985	53.363	-125.404	1.259	-7.189	-31.493	64.547	-79.599	5.123	37.687	26.089	0.368
217.6	217.415	-27.968	-33.885	130.396	53.772	63.248	23.767	28.576	1.672	26.354	-381.208	-524.552	19.659	11.668	-44.223	-4.637	89.452	10.319	-58.835	27.917	-44.096	11.28	87.101	106.511	-29.923	12.256	-180.73	-77.622	-5.679	28.195	53.159	22.221	53.449	62.564	39.288	-59.487	36.762	-20.582	22.872	-38.433	19.547	5.169	25.432	59.046	-2.885	78.729	31.225	14.923	21.122
217.99	73.935	120.265	75.293	109.405	90.973	85.964	40.049	20.188	42.403	67.435	33.102	72.968	11.211	20.329	40.962	47.588	52.993	68.888	29.721	29.331	-17.686	14.31	89.117	-4.173	-23.959	30.161	25.944	54.454	110.309	72.807	61.118	76.205	17.313	71.592	38.958	64.822	0.495	-5.733	19.351	-65.219	52.046	128.667	-23.005	70.554	59.169	43.178	21.106	64.111	56.858
218.38	-68.507	41.047	-77.53	-26.98	59.999	30.242	-75.534	-25.54	-23.412	49.219	-59.928	-124.555	13.546	-42.537	2.076	13.942	89.623	-20.241	110.565	173.15	-78.327	-25.79	16.062	71.178	-4.467	20.736	17.378	-0.089	-968.214	-736.741	55.336	83.3	17.768	23.335	46.922	18	66.516	-4.076	-8.417	54.416	-29.699	40.298	24.257	66.448	34.394	13.999	35.688	33.159	19.742
218.77	-49.994	61.802	-2.343	-4.419	91.402	107.324	101.406	85.318	91.083	123.233	-29.17	28.823	6.447	4.809	51.815	13.038	21.406	45.698	10.374	-37.067	-39.687	18.777	24.379	15.287	44.57	41.881	27.626	28.188	23.542	-128.124	19.237	-3.221	37.551	36.454	36.174	-14.616	-62.244	25.23	86.016	-168.643	49.702	78.917	-5.958	99.419	33.327	47.506	49.551	0.737	36.948
219.16	77.583	60.234	-37.455	74.486	25.652	42.875	-73.309	55.67	-140.69	-53.325	-147.331	-39.972	-2.246	19.588	-10.466	44.093	90.8	100.972	19.838	-21.497	28.941	29.972	50.089	67.006	-212.687	10.516	-167.148	-18.269	64.974	64.164	30.857	40.932	35.348	21.243	22.322	48.932	53.728	33.029	76.143	34.437	2.642	91.482	70.594	45.875	-22.549	42.073	27.056	47.9	55.094
219.55	62.975	33.602	10.407	22.338	37.925	25.899	-19.964	150.089	-76.546	-20.541	15.1	24.68	-139.811	-149.01	120.928	139.842	19.93	-42.051	15.472	15.356	-23.807	-12.8	24.272	-5.273	28.267	16.851	2.644	66.687	-49.431	13.117	24.141	10.104	44.125	18.485	6.518	-1260.619	-200.38	-1613.735	-686.038	-2164.447	92.546	90.299	17.097	110.739	20.561	24.141	43.164	41.539	26.591
219.93	-38.747	23.941	-67.641	5.02	-47.684	3.75	-37.67	31.42	58.675	46.617	-6.058	-28.002	21.338	27.175	77.983	1.178	39.706	0.378	36.516	32.333	8.638	-17.402	4.576	-75.277	22.687	49.962	60.124	48.575	0.965	30.526	31.582	9.803	-25.849	72.786	40.422	18.54	-83.426	-93.731	74.158	-47.268	0.564	48.757	18.169	31.98	16.726	-0.327	80.655	46.426	28.928
220.32	30.24	34.916	-6.755	58.744	23.575	10.492	34.763	32.723	-53.129	-2.703	51.789	10.95	17.258	59.727	-23.74	11.338	60.912	38.138	48.716	4.894	-0.832	-24.399	1.201	24.162	5.867	50.578	71.76	71.798	31.919	29.054	58.07	51.571	20.777	14.278	46.995	14.006	36.782	-22.641	61.902	4.009	0.846	48.369	42.457	88.974	-42.457	36.907	34.961	42.021	43.517
220.71	-93.233	-219.682	-288.894	-122.349	1.496	-5.574	36.62	165.952	98.945	174.505	52.018	29.786	25.2	24.921	44.176	55.609	85.681	48.551	-10.716	22.129	1.723	36.023	88.772	92.143	89.934	67.399	55.902	77.274	-6.081	-5.451	40.768	59.229	68.839	60.842	106.468	-60.816	-70.03	89.236	-24.593	-88.257	87.269	30.538	-9.411	55.656	27.723	15.732	57.15	23.156	86.086
221.1	-18.576	-0.617	-12.447	-23.622	-60.235	78.385	11.774	-3.029	8.255	-9.456	20.981	-139.548	127.625	49.031	45.858	78.171	60.711	-1.68	69.519	79.514	35.367	55.307	1.004	4.863	-40.628	23.715	-33.225	-55.635	4332.955	8521.338	56.796	41.062	13.685	-58.588	87.071	-79.894	10073.577	-18.102	-41.696	-29.093	42.457	41.939	-6.125	63.092	42.846	43.675	74.703	11.06	54.574
221.49	-44.009	44.422	-81.017	51.23	15.661	47.405	-33.864	8.182	-2.589	-32.276	47.51	2.891	6.082	125.493	-10.685	36.638	48.623	-35.708	57.55	28.174	84.917	-10.77	10.715	1.334	16.775	-19.305	-31.679	39.008	-25.126	-148.953	1.254	23.945	-10.989	42.301	36.992	31.741	11.102	118.178	98.121	26.595	0.594	68.233	38.856	37.501	21.023	35.582	37.411	21.671	24.121
221.87	3.822	32.817	-41.833	117.772	86.889	20.678	3.575	26.699	47.297	22.631	31.646	18.745	-24.489	50.958	-102.301	-23.961	45.427	-73.302	27.385	34.167	18.869	12.95	19.447	34.124	3.096	-9.111	-43.44	-21.259	482.604	547.076	63.894	31.609	-1.999	42.571	-3.11	22.055	32.487	54.78	73.119	33.272	63.403	23.426	72.749	82.491	23.816	6.635	-27.438	52.616	77.573
222.26	4.941	66.009	52.233	75.135	35.132	38.756	39.266	62.951	19.061	45.357	-47.958	21.336	16.394	8.49	0.981	22.185	69.342	-31.345	2.861	59.971	7.6	25.207	34.04	6.299	-3.465	20.137	2.633	55.942	26.118	10.78	-26.906	-27.246	-60.92	-14.494	22.077	21.727	89.634	-8.216	56.649	0.309	-16.052	-1.382	52.405	36.745	-12.211	-48.108	-47.721	-12.586	25.329
222.65	-4.476	13.182	52.758	-23.622	-8.067	85.625	48.521	29.989	24.246	40.837	-48.235	24.032	31.794	81.304	69.971	82.739	66.581	31.156	62.561	60.068	47.981	59.451	59.348	55.693	-43.848	-84.739	-159.941	-202.27	77.146	50.52	83.71	100.453	-53.801	39.868	89.972	-43.609	6.856	101.194	58.613	39.964	-25.682	12.133	-40.953	-15.423	-16.568	36.199	-11.472	40.795	14.872
223.04	-136.436	-92.76	-143.422	-37.674	59.337	43.573	-18.592	-46.834	-48.432	-42.239	30.904	51.344	48.13	-23.788	18.716	117.189	54.348	31.908	23.355	116.255	5.402	56.467	44.947	51.287	-32.36	-13.368	-13.095	29.478	27.092	16.419	86.092	34.866	-47.277	45.674	17.678	27.639	32.289	55.421	92.207	75.942	-44.711	1.103	0.112	7.418	7.336	38.664	60.917	32.885	67.297
223.42	-400.332	-174.353	-195.774	25.399	199.006	19.795	8.607	40.433	26.112	-28.499	-62.261	-0.049	29.038	-2.306	18.5	16.763	15.174	-15.702	29.543	38.386	8.704	34.149	33.154	1.5	31.91	14.845	11.637	14.725	58.509	66.957	39.62	-1.765	42.935	25.198	65.221	-43.541	3.142	24.758	32.103	-40.771	17.471	40.255	21.361	19.292	37.485	39.156	56.474	61.192	34.077
223.81	-70.482	10.487	-209.888	-54.558	5.57	57.15	-23.141	-54.096	-28.028	23.515	43.893	77.921	34.265	35.724	26.536	19.146	45.551	16.567	40.794	46.964	-1.462	42.376	5.234	-52.488	-433.061	120.515	-195.994	-156.026	0.958	-48.602	70.556	42.867	29.697	56.928	64.722	41.011	18.297	25.165	48.037	7.813	64.776	75.211	77.867	60.385	45.983	-46.038	20.301	16.438	-14.571
224.2	31.48	-60.845	-144.91	-64.444	-1.204	-17.315	-2.813	56.327	3.78	28.088	74.927	58.247	33.449	29.335	22.563	33.519	22.089	13.052	-25.982	49.358	18.476	54.883	23.774	14.114	29.243	34.919	57.908	29.424	-70.035	-122.469	20.566	28.975	-36.054	38.852	15.846	7.28	37.531	9.067	62.453	46.366	-3.954	35.424	39.468	33.191	25.12	16.532	42.015	34.805	26.074
224.59	-9.166	44.194	-54.227	-22.316	38.12	57.044	39.97	40.336	27.135	14.677	-43.602	68.783	14.595	39.613	25.919	47.169	108.724	39.672	6.61	47.972	21.541	41.504	30.702	4.6	75.44	58.833	52.7	36.285	40.582	27.187	12.063	47.286	46.424	33.225	81.985	-7.526	3.369	-1.753	32.62	-16.027	19.91	66.384	57.61	115.202	64.677	69.494	76.781	81.449	79.77
224.97	21.854	75.878	39.904	65.385	-0.409	15.882	-7.443	21.153	40.412	43.076	-27.989	-20.321	-2.081	-18.932	-27.731	29.472	143.081	51.298	-37.107	72.974	6.933	-8.194	19.065	27.647	32.589	20.047	27.293	47.459	18.545	3.984	55.74	47.114	32.441	23.814	61.898	-25.701	17.076	9.699	138.398	-79.292	39.64	39.228	51.716	58.68	51.59	6.817	29.958	-16.946	64.062
225.36	101.313	-61.461	70.357	47.801	41.975	49.934	-13.641	52.164	-24.477	-19.052	5.697	4.241	16.467	-1.346	-11.037	-29.996	16.921	-2.414	-49.518	38.456	14.645	21.027	-41.44	75.367	-1.901	40.958	17.439	1.614	60.628	19.974	43.947	16.732	24.315	35.77	21.324	-45.287	-53.333	-66.386	-4.388	-75.381	2.41	14.547	-21.556	-6.606	18.633	17.51	26.644	-5.187	38.774
225.75	4.995	36.944	25.39	57.164	-1.979	8.501	6.815	66.267	53.998	17.626	42.263	104.322	77.746	39.76	20.58	13.099	21.557	13.033	10.351	15.108	-3.839	-19.178	-23.57	11.443	25.868	54.064	29.26	-3.165	17.712	23.492	3.135	20.809	-8.622	21.448	16.564	29.118	15.246	38.844	26.938	-8.975	-36.707	21.897	-2.198	-12.662	-7.282	11.376	39.665	-24.809	38.986
226.14	-67.605	47.09	-11.358	60.056	-11.584	17.184	10.378	-5.282	33.058	45.335	-62.728	-4.399	23.55	6.034	26.045	17.963	12.762	25.413	47.683	35.993	28.862	84.63	11.808	-17.164	15.676	119.736	34.144	40.136	24.411	28.107	-23.77	47.071	-18.679	23.688	29.678	11.817	77.618	21.994	27.71	22.766	46.427	11.244	15.456	52.527	53.144	11.807	67.323	6.148	-24.3
226.52	39.607	-0.713	51.638	20.211	-63.428	17.337	25.453	6.701	74.803	51.666	-15.688	-22.966	15.631	9.94	34.466	20.763	42.127	11.102	43.982	6.48	7.346	22.509	-13.289	19.98	-74.229	37.74	-12.58	18.817	16.811	12.79	14.62	-2.774	17.555	38.138	0.172	5.47	12.83	30.182	50.38	1.834	2.719	15.057	-3.32	39.793	22.444	17.164	64.925	42.016	31.493
226.91	25.78	24.346	-66.191	7.443	120.006	26.789	39.469	27.997	32.353	58.867	12.946	-4.793	20.067	-5.516	-7.91	-41.532	23.801	-17.093	24.884	-1.52	33.917	25.73	32.104	50.01	-3.152	-32.172	-6.878	-17.331	-8.512	-38.52	19.031	10.626	-35.043	-21.806	27.294	-52.353	33.313	-22.87	16.023	-2.193	26.972	54.305	6.652	44.681	20.88	-2.603	19.17	21.38	-22.947
227.3	-157.012	-80.355	-119.642	-119.03	-16.54	8.361	-0.267	-148.646	-113.321	25.141	53.21	-0.853	-2.722	41.15	66.895	53.776	70.523	61.924	2.937	34.164	-11.058	14.915	3.054	-3.398	1.595	12.927	-17.72	3.017	-13.109	-41.665	43.05	75.021	-20.349	25.603	61.424	3.663	-68.533	-31.655	43.308	-51.405	5.156	-30.913	-28.471	98.317	-31.339	6.12	35.353	-3.512	36.937
227.69	47.092	18.76	7.278	-1.334	18.445	21.615	-20.804	-23.183	-2.203	-6.637	-10.932	38.291	62.612	45.556	37.902	63.959	41.752	28.996	22.212	26.407	12.477	20.832	-23.27	-30.917	-36.531	7.21	-13.644	-64.53	23.053	-19.703	37.686	15.697	15.657	32.853	42.69	-63.379	35.18	-50.317	-8.322	-9.442	14.938	3.331	20.243	11.197	-1.306	-26.817	13.088	-19.386	-6.105
228.07	17.785	33.555	55.321	27.817	46.036	1.755	-18.898	-8.762	-26.397	-6.149	31.512	21.977	58.846	44.371	61.692	48.638	42.577	24.322	25.082	6.53	15.844	40.596	7.585	3.689	-43.364	39.281	-0.652	0.75	27.682	-33.185	-13.251	11.543	34.817	36.521	-11.738	-46.659	3.502	-5.465	98.965	-31.424	21.868	5.803	14.159	39.248	36.409	23.964	48.004	-22.04	-58.19
228.46	-96.814	19.243	-78.158	5.059	17.493	2.874	17.625	32.811	23.988	31.109	32.008	-12.226	43.205	43.725	-13.383	-2.794	24.985	-18.887	-13.577	7.414	38.483	26.196	50.904	52.857	-20.521	7.592	0.235	0.565	46.632	57.73	-25.116	-18.875	-18.604	-20.076	8.143	-21.109	38.714	-3.633	35.489	17.128	24.023	55.63	-4.904	23.388	2.479	-49.022	-23.354	-56.555	12.059
228.85	2.515	-13.347	-12.112	4.134	36.488	22.152	-4.109	12.283	3.099	6.641	29.656	35.869	-3.406	5.42	11.234	32.976	38.911	11.978	12.794	21.039	3.391	-4.172	-2.111	17.516	12.991	6.723	38.839	28.372	31.126	-16.117	18.025	11.635	6.406	42.51	35.766	13.877	86.326	38.76	16.25	22.894	18.845	16.416	16.67	30.639	13.423	14.185	12.082	14.175	1.946
229.23	-38.25	-19.761	-15.423	-23.827	8.551	21.492	-25.071	-0.177	-20.036	-10.494	56.484	15.614	-7.261	32.487	17.175	1.061	14.763	8.934	30.059	40.881	36.55	23.237	26.704	27.474	21.953	17.567	5.509	16.859	14.37	6.392	43.493	8.708	18.7	44.877	53.089	7.223	44.675	15.588	41.087	28.616	18.927	40.486	15.138	34.984	5.634	14.752	14.57	-0.322	11.377
229.62	11.181	28.087	18.65	9.127	6.155	15.177	7.321	-7.439	4.297	0.992	34.887	4.411	58.567	-0.258	32.54	34.336	43.778	16.585	-6.886	2.584	-2.602	-4.409	-3.486	-3.521	11.24	38.192	-20.209	17.571	34.553	13.251	0.154	-0.832	8.89	-20.534	28.464	4.573	22.015	13.38	32.866	7.657	13.349	21.41	13.318	20.245	19.265	19.821	38.087	10.757	27.716
230.01	18.134	17.632	11.921	-1.339	15.526	22.704	-2.036	26.262	30.449	16.97	33.663	7.349	8.715	29.915	11.448	22.92	32.44	23.157	27.109	25.056	22.092	50.784	-1.185	18.919	-1.077	34.138	8.669	19.148	21.787	19.541	43.686	27.285	30.446	23.044	40.566	1.164	-14.043	9.047	15.831	-34.057	28.983	-11.466	-7.419	19.063	21.067	29.806	41.446	30.396	31.732
230.4	15.302	13.474	-0.506	7.824	-4.578	24.05	13.258	19.561	12.573	-9.249	25.123	13.185	11.081	3.495	-14.664	19.33	3.486	-3.391	20.107	27.1	8.346	16.969	22.998	15.233	-11.313	10.721	0.176	13.611	41.487	21.975	19.386	12.85	-4.114	23.67	23.238	27.283	43.281	24.769	49.796	4.039	3.521	5.382	11.341	16.626	12.351	-3.034	15.995	-4.763	-2.544
230.78	29.101	16.505	17.136	32.053	18.903	17.914	8.297	2.706	7.77	7.583	13.131	13.735	7.326	12.92	10.05	15.077	28.793	10.894	18.05	2.319	-8.001	-11.233	14.105	3.34	13.455	-7.219	24.649	11.696	4.727	19.905	19.343	26.617	11.864	21.118	35.794	-12.821	-13.343	1.653	20.018	-17.242	23.06	34.918	26.326	23.47	9.119	0.113	10.099	-14.699	-2.703
231.17	18.151	9.294	14.852	2.006	19.154	13.444	-5.376	-3.322	1.348	5.847	11.719	11.752	13.276	31.297	20.196	15.886	20.255	16.99	10.043	15.363	7.099	4.956	18.046	6.251	-0.727	0.326	7.532	-14.593	14.723	6.375	9.099	13.934	16.051	0.553	23.37	4.613	-2.765	13.794	12.549	-12.298	21.494	21.487	13.355	25.17	-2.363	12.435	12.313	10.744	10.234
231.56	-12.076	-10.476	-4.345	-11.098	0.088	15.434	-4.637	-1.354	4.124	5.501	5.112	11.143	13.691	16.214	12.903	12.28	20.515	11.616	-2.333	-0.209	-2.583	2.572	-6.364	4.35	-0.394	-0.466	2.411	10.929	1.671	2.203	4.469	-1.064	-4.384	-4.168	5.05	4.351	11.528	-2.653	6.836	-1.27	12.156	16.48	10.297	5.407	5.332	12.624	18.019	-0.575	10.519
231.94	4.641	4.231	9.002	12.252	5.913	5.813	5.112	4.115	4.368	6.387	4.174	6.607	4.976	6.643	11.455	9.887	10.307	9.804	4.346	9.828	7.445	8.349	4.325	-4.27	-2.636	-0.697	-5.245	5.012	4.903	8.133	10.329	10.635	8.388	12.559	15.92	-0.1	7.376	3.858	9.301	6.469	2.33	10.094	8.623	6.499	-0.831	9.913	11.194	5.579	9.719
232.33	6.379	12.136	10.095	12.223	-4.16	11.892	-0.468	-1.511	0.227	3.366	7.943	-0.847	-0.939	0.977	3.256	-0.953	14.189	-1.475	3.521	3.706	1.566	7.249	8.951	7.635	2.913	6.982	2.324	-1.603	-0.633	2.493	3.203	10.139	5.977	12.021	15.473	4.828	14.375	3.472	13.26	6.525	12.972	6.782	8.018	7.509	4.17	14.008	17.892	6.326	6.426
232.72	1.945	0.654	0.654	-0.342	4.743	2.564	-3.069	-2.922	-4.408	2.006	15.893	6.903	8.807	6.622	6.695	2.855	16.184	7.95	4.343	5.279	-0.207	6.129	2.813	3.972	13.469	9.689	9.831	15.25	11.125	-2.617	10.152	12.812	8.557	9.984	12.224	3.575	-1.637	-5.494	6.993	-3.565	4.365	9.305	8	11.523	5.891	6.702	8.84	-0.435	3.857
233.1	3.514	9.925	-1.732	7.675	0.129	0.781	2.827	9.141	7.41	-2.097	7.828	5.124	2.322	-0.552	1.072	0.007	6.685	-1.699	0.848	-2.408	-8.559	0.086	8.704	11.892	0.511	2.903	1.386	-0.297	6.858	1.214	5.269	3.129	-1.663	3.842	17.07	3.645	3.217	9.172	11.471	4.556	-5.783	-1.107	1.085	-3.725	2.327	4.944	3.613	-2.985	0.861
233.49	8.748	0.026	0.305	10.057	-11.113	-3.994	0.679	-14.339	-8.064	-4.432	6.404	3.272	-2.971	6.136	14.839	8.865	8.415	0.252	8.832	10.424	11.115	13.71	4.767	13.539	9.25	17.243	14.435	19.283	21.88	20.181	8.447	20.588	8.607	8.434	17.866	-3.188	0.489	-1.484	8.255	-7.336	-2.311	15.105	12.529	9.357	2.812	3.074	13.928	13.645	6.799
233.88	3.763	0.076	6.336	9.192	4.172	-3.827	-1.499	8.83	-4.334	7.748	11.898	3.848	9.376	0.298	12.748	-2.491	2.783	7.63	2.542	17.561	-0.686	-0.6	7.154	-2.233	15.636	8.133	3.487	6.605	9.383	-0.826	8.547	12.737	3.481	8.31	18.382	20.773	5.575	17.547	20.887	5.279	7.473	8.051	19.292	9.222	5.986	4.109	2.501	0.13	5.177
234.26	2.029	9.914	2.821	8.106	4.935	15.947	2.351	-4.044	0.379	6.574	12.184	4.241	3.981	6.576	14.615	7.911	20.912	13.937	-1.347	8.404	3.169	13.2	13.24	16.467	-2.436	10.055	4.345	-5.026	6.488	-2.305	19.04	33.247	13.246	11.226	19.273	10.144	14.551	11.558	22.582	12.355	3.369	11.94	17.366	6.871	1.654	0.025	3.655	-6.99	5.339
234.65	4.677	-10.138	-4.411	1.827	-0.551	-1.877	5.438	1.897	-5.374	-1.459	5.606	3.007	21.79	4.818	11.099	10.102	21.328	20.254	12.626	6.388	6.828	14.121	2.181	2.66	-3.826	5.544	-0.725	8.496	10.062	-6.599	2.443	14.477	10.129	3.019	17.94	7.646	18.14	6.021	20.264	-3.614	2.384	10.298	5.779	0.753	0.929	3.536	6.911	0.822	1.514
235.03	-5.125	0.03	-5.11	4.692	4.354	14.43	2.36	8.056	5.831	21.183	1.006	9.247	0.127	-2.087	11.753	0.326	3.578	5.359	10.286	1.77	-8.095	2.868	2.479	8.211	-7.374	-6.731	-4.206	-13.551	11.122	-7.473	-0.976	5.078	8.237	0.551	15.881	9.699	17.05	11.039	14.527	2.579	4.904	3.68	14.208	-0.043	-5.534	-0.045	9.136	-4.796	5.052
235.42	-7.385	9.159	-7.014	-0.094	14.457	11.132	1.053	-1.388	-7.284	12.502	12.757	8.714	4.174	13.593	10.896	13.218	16.459	7.505	14.599	6.903	16.167	18.627	4.286	6.357	20.448	2.616	11.409	-11.474	7.017	-4.642	-2.106	10.499	10.178	-7.803	12.135	15.736	21.01	18.301	25.749	17.768	13.934	23.348	22.008	9.941	19.103	8.081	20.413	12.62	15.135
235.81	-8.699	-1.525	-2.924	7.542	12.519	3.68	1.976	2.048	2.224	-1.337	18.044	2.043	12.489	-0.744	3.41	4.222	22.045	7.515	8.548	10.711	4.291	15.056	4.835	-0.172	-8.662	5.718	8.083	-2.5	-2.088	-2.836	16.295	23.381	3.922	12.134	11.422	0.208	8.611	5.263	13.674	-5.42	9.752	15.826	9.597	12.337	2.519	-4.149	16.189	9.227	8.739
236.19	8.639	24.583	12.808	6.158	3.34	11.876	-11.115	4.477	-5.896	-9.244	10.554	-3.373	-17.881	0.72	0.875	8.496	-3.881	12.029	0.349	6.181	-3.739	-3.68	9.759	6.631	-0.607	0.164	7.809	14.433	1.49	10.415	13.935	16.081	23.092	12.457	23.874	12.139	16.211	4.699	26.955	3.601	14.31	1.243	19.868	29.413	21.031	5.899	0.588	5.071	2.18
236.58	-5.599	1.139	-11.721	0.588	16.656	31.375	2.401	3.743	3.857	4.182	4.88	2.773	-2.15	0.236	3.408	-2.925	4.375	-5.743	8.91	11.833	1.871	7.076	8.5	19.764	3.319	8.747	15.693	6.402	5.112	1.786	2.525	8.676	0.201	3.201	8.86	4.408	11.519	8.857	10.588	4.973	14.59	9.199	14.808	20.482	18.439	3.495	6.965	9.924	10.037
236.97	-2.029	-1.407	0.464	8.748	7.828	10.651	-0.708	5.163	2.879	-3.303	12.81	9.178	10.198	9.812	6.098	11.716	26.36	6.244	0.742	5.71	-4.536	-6.891	4.707	6.684	-4.02	-1.881	-2.164	8.316	7.089	-3.099	-1.947	-0.502	-5.178	-6.508	13.962	20.825	25.632	23.198	25.446	16.421	13.81	6.035	9.645	11.817	9.115	1.591	9.169	-0.688	1.229
237.35	-9.707	-7.447	-9.132	1.735	3.169	13.739	10.194	9.286	5.643	10.257	7.938	1.3	12.204	10.771	13.168	15.17	24.077	10.158	11.354	10.76	2.247	12.108	0.439	-4.919	-22.147	-6.901	-14.424	-9.554	0.873	3.434	1.542	10.415	1.73	2.51	11.404	20.205	18.347	10.245	21.243	8.911	9.555	7.138	12.077	7.05	-1.603	13.768	7.898	-4.603	9.483
237.74	-1.697	-8.871	1.483	-4.229	6.828	8.046	-0.328	5.629	5.592	10.525	10.925	5.795	6.087	9.697	6.811	7.814	7.667	9.43	-3.97	0.907	-2.999	-2.611	10.859	3.563	6.709	-1.32	4.637	6.276	-1.064	8.499	9.238	20.22	7.558	21.738	16.771	9.659	16.804	9.585	15.682	9.753	-6.804	2.022	0.563	7.151	8.945	14.125	10.347	-2.182	7.434
238.12	-3.742	-1.53	3.022	-1.891	5.692	6.259	7.744	3.173	6.852	10.732	7.2	2.661	0.376	10.851	15.269	18.063	17.242	10.176	1.119	-2.659	-8.218	-2.477	7.073	4.834	6.055	4.094	-0.187	0.636	3.506	-14.709	-7.036	6.107	0.596	13.908	15.294	9.956	12.695	9.299	15.023	2.766	-0.279	13.999	-0.843	6.708	-8.137	11.531	18.209	10.045	12.57
238.51	-1.73	-1.582	-3.909	-4.066	9.852	18.284	5.751	9.765	3.273	8.452	5.462	-2.332	13.55	5.119	13.86	12.859	7.922	8.242	7.633	6.215	9.124	6.787	8.689	8.184	-2.154	13.371	2.338	9.701	10.532	5.35	5.428	16.763	9.525	14.128	28.386	3.234	10.464	5.007	8.105	1.416	12.226	8.837	10.269	8.338	0.218	8.949	10.511	3.788	5.316
238.9	14.228	-6.004	-2.692	5.96	5.105	3.905	-7.173	-2.39	-11.24	1.134	16.245	12.529	3.201	-11.033	2.822	5.42	13.938	1.987	7.283	9.56	-0.318	8.077	11.124	11.487	-3.635	-10.337	-4.346	-5.531	12.944	2.763	10.43	7.885	15.926	10.852	23.332	6.054	11.985	4.749	18.782	-0.234	4.312	17.713	4.052	14.636	0.632	3.66	12.592	7.626	5.368
239.28	1.692	-1.012	-3.409	5.599	2.108	8.538	4.321	-6.215	-9.418	-0.111	9.45	6.616	-3.545	1.618	1.546	0.326	-1.299	1.184	-3.13	-1.793	0.889	0.787	2.089	4.847	3.805	12.25	4.556	6.218	7.722	1.37	-1.437	7.706	0.901	3.622	9.371	5.999	18.277	19.171	24.19	4.924	10.262	11.594	7.091	10.474	9.886	7.607	19.23	12.361	4.111
239.67	2.675	-0.713	-6.12	-1.389	5.94	10.113	6.127	6.141	-4.168	0.096	8.906	0.777	11.242	5.531	9.981	7.912	13.796	-0.029	12.185	12.568	6.363	11.869	11.601	7.503	-2.646	0.103	4.082	-0.955	8.89	16.217	7.33	12.373	1.342	11.122	14.54	2.05	15.956	12.736	15.445	-2.004	9.836	8.132	8.571	6.965	6.676	7.045	8.905	6.451	2.438
240.05	6.513	2.562	1.952	5.491	9.409	14.02	6.523	8.64	13.512	8.537	5.509	9.481	5.658	11.352	7.964	11.754	19.527	6.988	8.615	17.151	3.146	10.96	13.858	9.02	-4.51	-10.99	-6.058	2.359	6.689	10.8	8.449	10.008	7.109	15.461	17.498	18.731	11.383	8.942	22.488	7.76	16.081	10.901	10.866	10.932	9.42	17.111	12.793	8.245	5.583
240.44	-3.518	-6.248	-1.252	7.631	-4.24	3.799	-1.45	3.846	4.518	9.243	0.93	0.986	6.936	-2.113	-1.838	1.704	8.288	5.57	5.864	7.888	7.145	7.761	7.549	6.804	12.609	5.773	12.731	13.301	7.887	-2.799	10.291	8.844	-7.002	9.109	21.045	0.338	4.351	-2.131	13.125	-0.669	14.793	11.782	7.186	18.564	9.561	8.021	18.821	8.517	8.127
240.83	6.055	0.073	1.704	4.636	3.095	2.496	3.416	1.121	10.847	9.882	17.944	13.519	7.232	5.186	19.689	11.922	14.559	20.793	5.312	5.938	4.784	9.829	10.234	14.482	10.871	7.001	17.259	15.703	-2.32	-6.494	4.825	8.92	2.177	5.51	24.515	8.601	17.486	7.385	17.822	4.437	7.544	17.396	7.65	16.66	12.979	6.407	18.314	15.76	13.769
241.21	14.073	14.525	18.057	14.134	5.372	10.125	6.081	10.917	0.403	2.456	9.113	4.383	4.597	8.801	13.728	7.195	20.826	9.167	3.188	5.933	-3.483	-3.161	16.316	15.229	-1.704	0.554	-5.989	-0.953	-1.725	-8.842	11.213	16.123	2.957	2.942	14.724	11.741	12.557	12.192	17.149	6.064	9.778	19.644	16.255	14.214	7.593	-1.481	6.092	-0.069	6.909
241.6	7.669	6.954	-5.219	17.844	9.109	10.804	2.285	-0.83	0.097	-5.15	5.964	1.393	4.991	7.071	5.576	10.06	12.363	3.994	-0.973	0.627	6.489	3.183	10.682	3.852	-8.774	-2.603	0.01	-4.074	-2.123	-8.404	4.03	4.279	-0.01	2.232	10.091	-0.565	5.097	-0.017	13.102	2.653	6.91	12.591	14.933	7.523	6.179	11.562	18.116	-2.313	11.839
241.98	9.671	1.598	7.023	1.195	6.339	5.973	0.679	-1.688	-2.283	2.338	11.642	7.461	9.786	8.157	5.605	3.172	11.026	0.134	5.094	2.004	-3.824	3.063	3.28	-0.5	-1.532	7.336	-4.544	-7.702	2.817	2.742	-4.391	4.804	-2.298	17.079	14.879	8.725	17.403	9.404	19.583	11.929	11.56	22.06	12.323	9.159	10.234	6.725	20.733	5.768	11.105
242.37	5.8	4.165	6.885	10.665	-4.536	10.61	0.085	2.048	4.096	0.038	3.42	-0.114	13.362	18.787	20.025	16.012	17.889	15.248	8.119	5.743	-4.37	5.193	9.331	2.069	0.228	8.675	7.005	4.389	7.72	6.966	10.078	16.953	7.493	15.276	18.936	1.134	9.529	9.464	17.655	13.897	8.998	15.437	3.965	7.3	6.803	4.588	16.701	5.374	9.804
242.75	4.985	1.565	3.083	1.101	1.521	1.191	1.146	4.692	5.762	6.857	1.285	-1.793	1.321	7.845	2.742	0.37	10.834	8.267	3.47	3.476	0.892	3.732	9.459	5.933	-1.005	2.024	2.026	2.16	5.669	0.761	-5.761	13.619	1.351	5.037	11.789	8.651	12.357	2.889	18.612	8.96	6.982	3.43	4.255	6.308	4.077	0.569	6.25	2.136	4.41
243.14	1.63	4.179	7.858	-0.698	0.176	8.586	-0.447	-3.359	3.043	5.707	9.185	10.906	4.112	1.023	-0.386	-0.088	10.126	8.492	6.899	3.164	3.414	6.302	8.111	5.865	2.902	0.624	2.771	2.643	13.511	0.034	7.734	18.355	4.262	14.923	20.597	5.997	13.516	7.336	8.288	3.432	9.015	11.952	4.322	7.191	5.714	5.517	10.79	6.191	1.826
243.53	3.48	0.941	5.918	5.304	2.857	2.579	3.222	1.051	0.361	9.012	8.638	4.431	3.469	2.856	5.318	1.386	10.98	5.963	5.021	12.391	7.291	4.667	7.397	5.176	-5.634	-0.017	-1.665	-1.619	3.186	5.277	-0.029	12.632	1.756	5.951	11.862	10.109	11.195	3.886	12.473	3.944	8.229	14.209	1.479	12.641	1.694	5.986	16.284	7.519	7.633
243.91	-3.447	-0.756	0.742	0.295	7.784	4.145	1.232	3.139	2.055	2.152	6.433	0.442	8.396	3.689	4.322	6.099	11.116	4.461	2.565	4.973	4.183	8.699	2.728	-2.037	0.607	5.58	4.356	5.886	4.897	9.819	3.474	10.431	5.068	9.865	12.813	-0.845	16.51	3.766	16.096	6.343	8.167	11.38	7.109	7.024	6.485	3.915	15.642	3.913	4.372
244.3	2.127	-0.243	5.543	2.208	1.876	4.775	-0.011	-0.634	-2.459	0.132	3.667	-5.144	3.244	0.545	4.783	7.362	7.02	5.926	6.756	11.933	6.213	4.211	4.278	6.695	-1.609	0.476	2.414	-0.304	2.344	0.483	3.744	13.899	2.775	8.463	12.418	6.502	12.057	7.28	11.751	2.371	7.997	13.678	8.754	9.865	7.559	5.496	13.315	4.385	10.179
244.68	0.099	2.108	2.431	3.111	2.823	6.237	2.744	0.49	2.96	5.353	7.453	0.019	3.468	4.462	6.558	5.609	12.087	6.771	6.206	6.399	4.401	3.845	4.864	5.994	1.088	1.253	1.773	1.468	6.656	2.531	4.398	13.851	3.255	7.394	13.996	5.714	10.34	4.213	12.742	0.314	5.563	11.009	5.749	7.906	4.704	2.624	10.423	-1.348	7.659
245.07	4.168	3.221	2.367	3.525	3.501	7.28	-0.772	2.216	3.804	2.642	7.285	4.409	3.465	5.151	3.668	7.62	7.956	4.649	3.386	3.727	2.243	1.344	4.448	0.488	0.945	2.752	3.765	3.529	2.935	3.248	1.745	8.594	-0.298	6.302	10.475	7.01	12.29	7.498	10.639	1.978	5.02	13.075	7.167	12.249	6.067	5.121	10.781	3.208	6.788
245.45	4.574	3.418	4.173	0.855	3.872	5.169	0.716	0.487	1.345	3.794	5.715	1.259	0.809	0.733	1.591	3.051	5.878	2.412	8.545	5.997	3.373	6.372	6.015	5.164	1.962	1.476	3.916	3.784	5.57	2.398	5.885	12.87	3.17	6.456	12.5	10.423	14.593	5.78	12.828	4.067	4.529	7.323	5.45	10.858	2.741	6.653	12.604	1.781	7.758
245.84	1.48	0.498	-1.179	-1.584	0.932	5.072	1.439	1.572	2.412	3.571	5.854	1.657	0.392	1.097	0.56	2.703	5.9	3.039	2.44	2.735	-0.494	2.926	4.871	3.923	-0.556	2.309	1.941	4.416	4.952	3.595	4.009	9.738	1.649	6.333	11.715	7.183	12.625	7.501	12.453	4.57	4.672	10.895	6.908	9.811	5.117	5.471	12.706	1.542	8.734
246.22	-0.832	2.118	0.031	1.628	1.466	4.186	2.089	2.266	0.308	2.547	8.148	4.374	3.695	1.983	5.61	4.609	6.414	2.829	3.844	2.939	3.368	4.89	4.352	3.547	0.324	2.429	3.64	4.037	4.091	2.349	5.926	11.548	3.373	5.931	13.517	6.959	12.038	5.679	11.555	4.065	7.548	10.716	8.334	10.46	5.186	6.851	12.073	2.553	8.525
246.61	2.905	1.188	1.861	2.644	1.357	5.551	0.064	0.658	-0.897	2.775	5.777	4.712	4.017	0.384	3.269	3.582	7.34	3.58	4.024	2.812	0.358	5.162	4.364	3.373	-0.732	-0.09	1.044	1.071	6.779	4.983	4.816	10.07	2.824	6.305	13.129	6.792	10.967	8.156	11.887	3.576	5.309	12.922	7.677	10.835	4.284	5.599	12.498	3.084	7.745
246.99	3.504	6.315	3.346	1.943	0.9	4.06	0.158	1.228	1.011	1.439	5.257	3.018	4.554	1.335	5.325	4.005	8.998	3.884	5.022	4.355	2.31	4.28	3.169	1.322	2.125	0.386	2.617	3.707	6.295	3.016	5.612	15.873	3.37	9.872	15.982	9.601	13.012	6.151	14.964	5.854	8.257	12.193	6.056	9.606	7.052	2.842	10.978	0.942	4.091
247.38	2.771	-0.02	4.876	0.727	1.728	4.137	-1.253	3.338	3.276	2.422	6.693	0.354	0.74	0.14	-0.423	1.761	5.079	-0.424	-0.458	-1.231	-0.378	3.026	5.244	3.387	-1.867	6.731	3.542	7.906	1.97	-0.188	5.407	13.515	4.653	9.82	13.254	8.82	11.656	6.227	16.796	2.802	9.077	10.476	9.633	13.414	6.08	5.917	14	3.961	10.349
247.76	8.066	7.012	5.288	1.908	2.536	5.604	0.633	1.54	2.321	0.751	8.277	2.315	-1.457	-2.477	0.547	-0.326	5.372	0.836	4.816	2.733	4.263	5.315	6.575	3.592	-1.906	-0.111	0.987	1.317	3.719	-0.533	4.706	12.586	2.447	6.513	12.29	8.963	14.81	12.162	14.593	4.664	8.244	12.232	7.793	12.029	5.817	5.798	11.554	-0.545	8.303
248.15	0.25	4.903	2.747	0.415	5.464	6.133	2.399	3.543	5.175	6.771	7.877	2.975	2.237	2.978	3.702	3.742	8.768	4.598	4.38	2.53	0.862	3.083	7.73	5.613	-3.36	-1.561	-1.323	0.095	9.821	7.426	2.915	13.349	1.044	8.858	10.051	9.415	16.104	10.976	15.069	4.028	7.291	12.316	5.228	11.88	4.462	4.293	9.778	0.88	9.029
248.53	1.138	2.945	1.589	1.03	6.242	8.847	1.27	3.234	3.381	4.198	8.831	3.156	-1.705	-1.217	4.321	0.9	5.37	3.816	5.059	5.357	3.725	6.367	7.643	8.346	0.762	3.31	3.868	2.033	5.986	0.121	7.008	13.498	5.518	10.245	12.884	11.278	14.395	9.719	16.862	6.366	7.93	11.719	6.642	8.688	4.182	5.546	14.64	3.18	9.023
248.92	1.522	0.791	2.463	5.019	3.157	6.492	0.93	0.365	-0.652	0.71	6.054	2.113	3.669	4.045	8.53	7.031	8.789	6.863	2.888	1.108	0.852	2.952	2.646	3.631	2.353	6.373	6.547	3.027	5.265	0.665	5.764	12.525	3.483	8.455	13.34	4.446	10.836	5.223	12.493	3.802	6.754	10.288	6.808	12.927	4.305	9.503	16.132	4.718	12.824
249.3	4.873	2.163	2.657	3.647	1.658	5.27	0.053	1.603	1.478	0.461	5.115	2.331	3.509	3.355	5.214	5.649	7.984	3.521	1.796	1.75	0.547	2.131	3.437	4.921	1.122	1.954	1.946	4.172	4.666	6.102	4.458	10.72	3.088	7.379	13.645	8.311	14.844	8.301	16.388	5.171	6.089	10.208	5.936	10.88	4.737	5.213	9.952	2.067	7.275
249.69	4.276	5.682	2.401	3.01	3.072	4.444	1.445	1.226	2.712	3.308	5.322	2.039	2.626	2.653	3.775	3.427	7.621	4.77	3.527	3.224	0.748	3.929	5.733	4.36	2.875	3.821	4.142	4.411	5.599	2.557	3.529	10.3	1.968	7.855	11.511	7.963	11.318	6.042	13.762	4.403	8.726	12.359	7.933	11.413	5.792	6.816	12.42	3.386	8.159
250.07	3.872	2.614	2.162	2.45	2.547	3.288	0.807	1.237	0.871	1.313	4.957	2.969	2.454	2.247	2.602	3.022	6.9	2.329	3.073	2.408	1.287	2.461	4.307	3.428	-0.072	2.329	2.366	2.878	6.584	4.437	3.497	11.521	4.641	9.208	12.235	9.299	14.089	8.647	15.403	6.243	7.317	11.092	6.087	10.928	4.719	5.559	11.775	2.101	8.55
250.46	2.763	2.842	2.866	2.56	1.978	4.56	0.84	0.435	1.201	2.258	5.211	2.78	2.127	2.721	2.295	2.943	6.089	3.218	2.412	2.268	1.373	2.613	4.72	3.054	1.387	2.068	2.509	4.012	7.265	5.487	2.85	10.805	1.915	6.127	11.584	9.014	14.063	7.871	14.701	5.735	6.724	11.7	6.382	11.749	4.041	5.443	11.648	1.686	8.017
250.84	3.314	2.028	1.499	2.03	3.301	3.972	0.704	0.502	1.303	2.475	5.621	3.447	1.516	1.221	1.416	2.331	5.379	2.066	3.116	2.173	1.238	3.094	4.044	3.541	1.346	2.768	1.7	4.154	4.928	2.977	3.64	11.385	3.432	7.386	11.595	7.964	13.239	7.917	13.247	5.183	6.537	12.325	6.488	11.462	4.722	5.954	12.251	1.956	7.801
251.23	2.44	2.397	2.57	2.113	1.819	2.873	1.862	2.483	1.626	3.062	5.198	2.1	3.16	2.042	1.436	2.333	5.622	3.604	4.753	2.9	1.293	3.931	4.795	2.138	-0.31	1.256	1.146	3.38	6.643	4.917	3.861	11.966	3.337	7.677	12.094	7.043	11.843	6.254	12.766	4.924	5.372	10.553	5.591	11.14	4.111	5.73	12.165	1.258	8.06
251.61	2.829	1.377	2.24	1.339	2.547	6.285	1.509	1.794	1.857	3.2	5.154	0.283	2.377	2.071	3.598	2.889	6.513	2.653	4.662	4.294	3.139	3.319	2.16	1.349	-0.766	1.026	1.981	3.078	5.895	4.15	2.793	11.846	3.453	7.959	12.363	7.281	12.954	8.634	14.732	4.572	7.37	12.537	6.972	13.61	5.392	5.587	12.905	2.175	8.989
251.99	4.174	0.759	3.487	3.451	3.214	5.876	-1.203	-0.441	0.046	1.05	4.551	2.509	2.145	0.963	1.534	1.195	5.069	2.655	2.14	3.208	1.73	3.727	5.32	2.928	2.18	3.036	3.362	4.572	6.904	3.402	3.588	12.344	3.487	8.07	12.125	5.911	12.12	7.833	14.51	4.067	7.47	11.517	6.811	12.077	4.02	4.763	10.951	0.271	6.539
252.38	1.225	2.045	3.199	-0.526	2.826	6.319	0.985	2.875	2.736	1.553	8.209	4.366	2.671	3.011	4.563	2.776	7.248	6.256	3.114	2.96	2.005	4.972	3.37	3.224	1.87	1.589	2.071	3.432	4.896	4.32	4.649	11.193	4.552	8.659	13.102	7.039	11.945	6.608	12.198	4.038	7.418	11.795	5.406	11.041	4.522	6.135	12.796	2.879	8.423
252.76	5.003	3.157	2.959	2.369	2.84	3.669	-0.871	0.454	1.59	1.187	4.317	3.882	3.632	3.541	3.547	4.419	9.602	6.644	5.756	4.737	1.811	5.21	4.645	4.182	1.505	2.967	3.411	6.387	5.289	3.82	4.442	12.112	4.095	10.642	12.905	7.354	13.174	7.564	13.311	3.43	6.928	12.111	6.478	11.96	4.164	5.169	12.5	1.564	9.133
253.15	1.989	1.64	-0.486	-0.151	1.53	5.408	-0.016	0.31	-0.087	3.136	4.994	2.693	2.012	0.71	3.465	1.035	5.812	1.397	5.005	4.108	3.185	3.417	3.568	3.467	0.06	2.047	0.874	1.883	5.908	1.695	2.954	10.291	4.685	10.037	11.739	8.471	14.579	6.327	12.816	4.238	8.2	11.488	6.837	11.349	3.952	4.072	14.052	0.718	8.875
253.53	2.273	0.929	4.092	2.465	3.158	5.259	-0.31	-0.749	2.163	3.645	7.714	-0.043	1.263	1.088	2.084	4.125	6.545	1.157	5.241	5.537	3.829	4.71	3.336	1.491	1.629	4.917	4.577	5.195	9.622	5.647	1.801	12.647	-0.071	8.634	10.676	5.377	7.595	4.455	13.023	1.177	7.354	12.293	6.038	12.374	3.434	6.682	12.166	2.508	8.059
253.92	6.072	3.667	4.404	4.319	1.883	6.914	-2.648	-0.907	3.22	1.186	6.904	4.33	4.153	3.386	0.028	4.582	9.612	5.748	6.067	4.881	2.885	5.377	5.953	3.519	-3.31	2.23	2.966	2.944	6.203	4.918	0.247	11.766	-0.635	7.842	10.793	7.958	10.179	6.479	14.909	2.56	7.115	11.469	5.208	13.787	5.415	6.597	12.187	1.432	7.485
254.3	3.431	6.154	7.568	6.987	4.487	8.548	-0.018	-0.192	-0.971	0.722	6.615	2.903	5.031	2.41	4.831	2.654	8.99	5.659	4.543	4.837	6.981	7.159	6.889	4.039	2.339	3.082	3.115	3.063	9.705	10.536	4.486	14.08	3.751	6.754	13.386	8.385	11.554	5.934	15.943	4.892	9.192	15.282	8.542	16.335	8.367	6.332	14.923	1.994	10.418
254.69	3.555	4.517	4.09	1.741	2.739	6.774	4.693	3.221	5.351	4.473	4.835	1.844	2.916	2.509	4.773	4.934	9.923	3.203	5.108	4.353	3.891	2.486	5.344	4.226	0.523	2.273	5.037	4.993	4.184	4.753	1.963	10.805	0.48	6.916	11.165	7.047	9.183	4.479	13.508	2.59	7.557	12.684	4.985	13.547	2.876	6.667	13.958	1.804	8.545
255.07	2.346	0.808	2.078	1.042	4.245	6.039	1.012	0.556	0.638	3.501	5.82	3.575	2.253	1.962	3.415	2.751	6.885	3.246	2.39	2.748	1.942	0.908	6.679	5.075	0.561	2.299	1.84	4.95	4.547	2.22	5.254	12.537	3.476	10.071	13.118	9.195	13.361	9.186	16.96	4.736	7.273	12.134	8.241	14.323	4.803	6.089	13.721	0.611	7.122
255.45	3.499	0.185	0.846	2.569	2.08	5.499	1.226	1.914	1.733	4.501	5.639	2.767	1.607	4.576	3.342	5.83	6.557	5.41	3.785	3.824	3.341	3.404	5.617	3.002	1.036	2.289	2.239	3.294	7.143	4.267	3.991	9.514	3.584	7.743	11.041	8.729	13.213	8.799	15.463	4.903	5.678	11.021	6.159	12.445	3.847	5.574	13.194	-1.257	6.93
255.84	4.371	3.89	3.428	2.095	1.675	4.355	0.727	1.599	2.313	3.53	7.395	3.71	1.949	3.302	4.234	4.448	5.48	0.648	3.026	4.537	2.027	4.29	5.163	4.888	0.871	2.68	2.094	3.842	5.016	4.824	5.207	11.548	4.499	10.349	11.864	8.072	12.715	6.675	14.928	5.013	5.883	10.923	6.853	12.593	3.97	4.309	13.03	1.488	6.255
256.22	0.385	0.685	-0.122	0.316	4.609	3.887	0.242	1.226	1.391	2.965	5.309	3.579	3.263	3.204	4.011	3.725	7.693	4.478	2.883	4.491	1.59	4.198	5.161	3.762	-0.363	3.432	1.276	2.654	4.117	3.598	4.87	12.707	3.66	9.616	12.952	8.284	15.327	6.699	14.769	5.22	4.843	12.626	5.275	11.77	2.646	6.023	11.71	0.581	8.018
256.61	1.228	-0.906	-0.487	0.12	7.615	8.798	0.727	-1.567	1.52	1.816	6.586	3.814	1.604	2.907	1.491	5.508	9.243	3.983	1.906	2.092	-0.36	0.495	4.145	2.705	-0.358	0.904	1.577	2.123	6.994	2.327	4.17	11.755	0.151	7.293	10.574	8.596	12.306	7.693	15.142	2.54	4.617	12.122	4.622	13.047	1.222	4.947	16.338	2.682	7.336
256.99	2.119	1.078	2.424	0.593	2.555	6.832	3.591	2.818	0.865	4.169	6.368	0.801	-0.024	1.291	0.619	1.932	7.332	1.675	3.854	3.324	3.992	3.439	3.526	2.907	-0.516	1.159	3.22	2.803	3.689	2.535	7.187	13.511	5.771	10.811	15.97	7.005	15.309	7.101	17.129	5.934	5.034	12.439	2.914	13.949	5.344	6.547	15.572	3.098	8.024
257.37	4.322	4.572	0.624	5.112	6.165	5.206	1.332	3.07	0.118	5.603	1.132	0.519	-0.474	-1.863	3.861	0.772	5.182	5.48	3.881	7.653	5.559	7.64	4.536	-0.497	-1.42	3.487	2.22	4.675	5.905	5.836	2.598	11.473	3.346	8.448	12.878	9.213	18.966	13.252	17.198	6.391	9.802	10.945	9.325	15.076	3.063	4.394	13.888	2.909	7.144
257.76	5.961	6.077	5.465	3.551	4.215	5.378	1.946	3.315	2.05	4.462	5.111	3.5	-0.383	0.759	3.374	2.596	9.021	3.779	3.358	1.578	-3.146	7.501	5.616	3.685	4.01	6.133	2.114	3.731	6.022	1.822	4.108	13.201	5.153	9.8	13.341	9.135	14.028	10.479	17.894	4.923	9.036	13.58	7.641	15.38	6.064	9.856	17.179	4.853	12.504
258.14	5.153	1.609	0.357	5.652	4.617	7.124	3.863	4.559	1.53	3.843	5.63	4.6	-0.052	4.143	7.757	0.926	12.127	4.234	6.402	2.98	1.155	3.472	10.079	3.785	3.377	4.974	0.893	3.064	7.367	4.784	3.563	13.86	2.114	7.749	15.959	4.047	9.141	7.334	15.526	-0.329	7.213	11.78	5.077	16.394	5.471	4.718	14.889	1.42	8.667
258.53	0.305	0.295	-0.348	2.918	6.52	4.39	1.655	6.524	6.02	7.331	8.355	3.156	1.411	5.339	5.101	3.052	11.47	4.175	2.727	4.029	2.23	7.265	4.977	6.991	2.206	3.684	0.804	1.421	10.462	4.28	2.361	13.48	3.842	11.399	11.104	6.229	10.06	8.299	16.526	3.738	8.652	15.713	8.702	15.586	6.853	6.433	17.487	3.224	11.623
258.91	4.4	4.717	4.214	5.35	8.424	10.124	3.369	2.284	1.544	3.98	6.45	1.522	5.229	4.431	9.291	8.063	9.572	6.561	4.26	3.327	-0.015	0.886	7.096	8.074	0.986	1.146	3.263	5.43	5.848	3.218	2.678	10.19	4.785	7.809	14.75	6.729	11.243	6.855	15.026	1.535	2.997	12.02	2.896	14.73	5.069	5.703	14.685	1.359	8.121
259.29	1.431	1.003	0.074	0.395	11.005	8.185	2.704	2.233	2.527	4.899	4.436	2.76	2.054	1.949	3.746	0.537	9.152	4.509	4.748	5.912	3.027	3.143	4.268	5.188	4.285	2.191	3.703	-1.458	4.305	1.373	5.106	15.367	4.073	8.358	13.46	8.248	14.77	5.498	13.58	3.662	7.817	15.87	5.981	14.295	5.46	9.06	16.66	6.103	9.669
259.68	3.798	6.047	4.637	0.738	4.782	3.42	-0.265	1.786	-0.323	1.382	4.768	2.227	3.495	1.651	3.782	1.232	10.334	6.746	8.527	5.747	4.122	4.242	3.524	3.048	1.911	5.076	4.63	5.352	2.956	5.203	0.912	10.396	0.977	5.885	8.764	9.955	15.629	11.394	16.251	5.135	11.094	13.569	6.972	15.968	6.01	7.208	16.171	2.045	8.661
260.06	8.403	6.689	7.239	3.491	1.836	7.831	-1.713	0.337	-1.201	3.532	5.928	-0.835	4.413	4.974	2.045	3.826	9.989	5.919	3.016	1.729	0.905	3.256	6.277	5.083	3.052	7.415	2.55	4.851	6.589	5.829	3.988	12.583	1.909	7.399	12.679	6.608	12.461	9.179	13.434	2.261	8.707	13.399	5.763	13.03	5.325	6.761	13.368	2.839	10.524
260.44	0.48	3.807	2.611	-0.009	2.359	4.747	0.671	2.738	1.994	4.717	2.048	-0.527	3.099	2.059	3.343	1.975	11.204	4.073	1.306	4.808	2.163	5.46	4.568	3.677	-1.199	1.093	0.748	6.088	5.893	2.903	4.108	10.468	0.654	7.56	11.528	8.959	12.814	4.347	15.264	3.427	4.902	12.175	4.571	14.571	4.1	7.406	14.247	3.052	10.302
260.83	3.477	0.312	1.552	0.45	3.86	6.961	1.032	2.144	1.003	2.204	5.667	3.424	2.257	2.919	2.73	5.25	7.365	2.407	5.07	3.285	0.668	4.541	6.587	4.115	0.155	0.907	1.446	4.326	9.422	3.801	3.002	12.381	3.4	9.575	11.725	7.657	12.255	7.019	15.168	3.211	6.116	14.365	6.608	15.429	4.708	5.896	14.992	2.85	8.934
261.21	2.522	1.252	0.88	3.082	2.055	5.581	1.16	1.549	1.624	2.478	5.835	4.353	0.887	3.188	3.665	2.597	6.593	1.337	1.45	0.938	1.688	1.136	3.889	2.764	0.655	1.363	2.503	3.127	1.302	2.546	5.73	14.541	3.815	9.989	13.13	7.122	12.177	8.539	15.358	5.46	8.496	14.171	7.056	14.468	6.472	3.872	11.593	0.224	9.339
261.59	1.461	2.884	2.095	0.557	3.28	3.997	1.263	1.637	1.69	3.184	7.696	4.49	3.097	3.037	1.503	2.675	7.997	2.776	3.958	4.418	2.666	4.378	4.591	4.867	-2.25	0.869	0.639	0.505	7.528	4.269	3.064	11.074	2.417	7.316	10.813	6.84	12.005	6.43	12.932	3.661	6.695	12.364	5.625	12.636	2.784	5.814	13.66	1.954	8.675
261.98	2.553	2.888	1.652	2.055	4.277	5.689	0.796	1.413	1.729	4.035	4.954	2.876	1.413	0.472	0.911	1.933	6.111	1.994	2.945	2.097	0.875	4.478	4.831	4.286	-1.338	0.897	0.368	3.308	5.93	6.072	3.595	11.529	2.763	8.67	13.111	7.35	13.803	7.426	13.583	4.856	7.123	13.593	7.466	14.203	4.905	6.313	14.407	2.039	8.278
262.36	2.633	2.611	3.752	3.165	2.073	5.136	0.772	0.736	0.38	2.826	5.842	3.248	1.68	0.99	2.072	1.385	5.435	3.242	2.505	2.231	0.61	3.586	3.981	3.063	1.272	0.844	2.003	2.832	4.465	3.828	3.746	11.815	3.088	8.207	10.766	7.706	11.933	7.235	13.234	4.933	7.185	11.959	6.071	12.46	4.803	6.436	14.607	1.234	7.833
262.74	2.703	2.66	2.941	1.821	2.131	4.608	0.841	1.442	1.031	3.116	5.002	2.867	1.834	0.687	1.48	1.409	5.983	2.741	2.312	2.956	1.924	3.415	4.953	3.133	0.847	1.579	2.323	3.959	4.891	3.197	2.972	10.465	2.264	8.286	10.104	8.042	12.199	7.409	13.652	4.468	6.65	11.357	5.458	12.432	4.581	4.731	12.927	0.821	6.225
263.13	2.841	2.119	2.003	2.516	1.431	3.68	1.01	1.364	0.966	2.478	4.585	2.112	1.326	0.802	2.084	1.703	6.222	2.263	2.012	1.771	1.548	2.491	4.074	2.745	0.27	1.348	1.681	3.254	5.89	4.078	2.887	10.987	2.028	7.66	10.553	7.023	11.706	7.062	13.105	4.238	6.321	11.906	5.277	12.48	4.484	5.853	14.226	2.109	8.012
263.51	3.194	2.71	2.29	2.289	1.603	4.04	1.05	1.696	1.292	2.127	4.912	1.735	2.312	1.366	2.453	2.967	6.397	2.336	1.682	1.228	0.55	2.305	4.872	3.716	1.26	1.251	2.295	3.911	5.896	3.624	3.178	11.278	3.067	7.83	10.841	7.392	11.206	6.853	12.457	3.454	6.311	11.851	5.532	12.579	4	5.821	13.784	1.499	6.858
263.89	1.798	1.696	1.151	1.91	1.421	4.166	1.341	1.06	1.325	2.397	4.632	2.224	2.499	1.689	3.027	2.659	6.369	3.315	3.383	2.461	1.344	3.815	4.647	2.673	0.455	0.936	1.844	3.288	5.935	4.607	2.955	10.049	2.6	7.795	9.712	7.363	11.208	6.769	12.546	4.358	6.418	11.856	5.587	11.682	4.279	5.282	13.687	0.768	7.172
264.28	2.755	2.232	1.701	1.73	1.593	4.243	0.593	1.567	1.511	2.805	4.496	1.176	2.418	2.774	2.407	3.512	7.891	2.685	2.329	2.037	0.735	2.579	4.494	3.147	0.558	1.163	1.535	2.774	6.543	3.817	2.995	11.034	3.047	7.99	10.92	7.852	11.813	5.959	12.608	4.164	6.668	11.795	6.026	11.757	4.047	6.915	13.981	1.714	7.37
264.66	3.473	1.275	2.307	0.647	1.05	2.975	1.425	1.403	1.822	3.101	4.929	2.232	2.326	0.712	2.949	1.733	6.472	1.368	2.247	2.938	1.254	3.709	6.165	3.809	1.476	2.51	2.232	3.435	6.8	4.23	2.929	9.785	3.099	7.92	11.292	6.93	10.589	6.017	12.237	2.823	6.515	11.434	3.996	12.473	4.409	6.636	14.756	1.729	8.21
265.04	2.413	0.692	1.601	1.301	2.715	4.1	1.078	1.699	1.597	3.146	6.211	3.632	1.228	1.033	1.777	3.144	6.798	2.17	2.757	3.325	1.628	3.99	5.124	2.859	-0.404	3.364	2.806	4.606	4.658	3.561	3.74	11.385	1.357	7.869	11.456	6.263	11.479	5.61	12.545	3.378	6.725	13.089	5.793	13.129	4.77	5.865	14.819	2.115	7.951
265.43	-0.005	-0.175	-0.905	-1.101	2.735	5.941	1.862	2.307	2.599	4.246	5.597	1.004	4.386	3.55	4.823	3.879	8.387	4.679	2.563	3.049	1.464	1.827	4.309	4.005	0.468	3.012	2.054	3.687	4.813	3.296	3.99	12.852	3.187	8.679	11.16	8.716	13.051	6.775	13.249	4.416	6.923	11.898	4.713	12.261	4.812	6.861	14.809	1.657	6.742
265.81	3.118	1.736	1.757	-0.156	2.503	5.505	0.42	1.157	-0.905	1.867	5.421	2.044	1.651	0.81	2.567	2.745	6.848	4.254	1.374	2.146	1.524	1.844	4.827	3.724	-1.451	0.694	-0.818	1.587	7.52	4.24	3.673	11.586	1.54	7.749	11.028	5.93	10.535	6.418	12.047	4.256	7.55	12.413	6.816	13.838	6.306	5.305	13.126	-0.539	5.38
266.19	3.279	0.703	0.126	3.05	2.195	4.417	0.922	1.841	1.512	2.584	4.473	2.502	3.889	1.542	3.146	2.607	7.581	3.738	4.268	1.696	1.234	1.534	4.054	3.652	-0.597	2.226	2.609	4.416	5.134	3.742	3.754	12.318	4.331	7.792	12.155	5.872	10.262	5.864	11.373	3.934	8.558	15.364	7.669	15.37	6.529	6.658	13.334	1.668	7.529
266.58	3.698	3.018	3.245	1.731	2.484	3.515	1.151	1.949	1.875	3.066	3.814	3.453	3.605	2.887	3.676	3.993	9.35	5.165	2.693	1.162	0.777	2.693	5.452	3.938	0.173	0.855	2.027	2.584	4.941	7.543	3.69	10.13	1.889	8.493	11.118	7.374	10.974	7.281	13.386	4.333	7.979	12.301	6.231	12.158	6.249	6.556	15.016	3.586	8.135
266.96	0.702	1.865	1.834	1.496	1.945	3.176	-0.011	1.126	0.945	1.976	5.449	1.463	3.112	3.907	4.548	5.121	8.097	4.084	4.648	4.845	0.742	1.862	5.01	4.696	0.269	2.948	1.102	4.684	5.62	2.489	3.52	11.726	4.102	9.046	10.537	10.846	12.313	8.486	14.868	6.631	7.399	12.548	5.682	13.295	5.147	6.564	14.497	2.767	5.811
267.34	2.777	5.295	5.665	2.62	2.889	4.665	2.15	3.117	3.262	4.565	5.686	-0.134	1.563	3.37	2.911	3.698	9.464	4.71	2.914	2.357	1.87	0.648	5.206	4.659	1.526	1.81	4.028	3.417	6.61	5.955	4.194	11.268	3.909	8.49	12.022	5.475	11.065	6.119	14.332	2.671	5.599	12.49	4.764	11.92	1.99	6.249	13.598	0.443	7.203
267.72	5.982	6.478	5.232	4.634	0.543	3.698	-0.849	0.552	0.287	0.861	3.972	0.552	2.331	1.558	4.568	4.207	7.566	2.872	2.427	2.934	3.015	3.145	4.677	3.314	0.84	0.07	1.551	2.696	10.025	6.661	4.344	11.83	5.06	10.454	11.832	5.799	9.849	5.231	11.663	1.755	9.591	14.28	7.403	12.157	6.253	6.186	13.428	-1.115	6.428
268.11	3.844	4.298	1.743	2.633	2.695	3.766	0.554	2.677	2.607	3.356	6.845	2.696	1.714	1.134	1.302	2.629	4.983	1.97	3.283	1.165	1.118	2.418	6.329	3.853	0.349	-0.687	2.689	2.721	7.352	4.879	3.867	10.061	0.544	7.484	9.59	6.649	9.557	5.713	11.168	2.516	7.665	13.373	6.674	13.114	6.407	4.584	12.491	0.611	5.516
268.49	1.374	3.739	-0.213	1.868	1.309	4.852	0.952	0.698	2.465	3.942	6.638	1.767	1.515	2.444	3.869	2.232	8.37	3.168	1.915	0.897	0.099	2.653	7.429	3.78	-0.431	0.001	2.462	2.493	3.957	4.313	2.388	10.235	2.303	8.627	10.621	6.534	11.75	7.335	11.311	3.618	9.478	13.837	7.629	13.01	5.217	7.898	15.955	1.33	7.878
268.87	0.975	4.596	-1.346	0.712	1.572	3.984	2.057	2.332	2.765	3.862	5.806	2.431	0.925	0.568	3.113	4.566	8.303	4.256	2.918	3.582	1.779	2.015	7.044	3.405	0.133	1.449	0.607	1.451	7.604	5.583	1.784	10.114	0.549	6.899	9.624	9.212	11.002	7.956	12.667	3.907	5.985	10.561	5.486	13.105	3.06	8.409	17.228	3.498	10.709
269.26	2.733	3.679	1.798	2.718	3.627	5.669	1.247	0.198	0.822	2.344	2.996	1.906	3.25	1.972	4.57	4.345	7.39	3.148	3.817	3.018	1.131	3.77	4.427	3.04	1.651	3.082	3.549	4.254	3.443	4.924	2.517	11.241	2.164	7.171	11.538	6.436	12.783	6.672	12.585	4.996	6.173	12.335	3.089	11.645	3.86	5.926	13.544	0.917	6.145
269.64	3.109	2.614	3.093	2.175	3.15	3.98	1.042	-0.417	-0.379	1.102	5.999	3.377	1.077	1.098	2.895	3.029	6.35	2.632	4.604	2.752	1.546	3.163	4.753	3.38	1.348	3.563	2.9	4.186	7.562	4.72	3.646	11.738	3.469	6.962	11.8	7.935	11.331	6.728	13.287	3.796	5.649	10.848	4.818	10.806	3.753	6.282	13.974	1.763	7.616
270.02	3.286	0.093	0.813	1.475	1.706	3.499	2.247	1.938	2.48	3.951	6.114	3.428	2.332	1.587	1.526	2.285	7.194	3.039	2.573	2.352	0.25	1.921	4.96	1.686	1.045	1.749	0.953	3.718	3.712	3.459	2.973	11.184	3.3	8.261	10.473	6.584	11.44	6.55	12.107	4.053	8.06	11.667	5.081	11.331	5.587	5.463	13.742	1.605	6.69
270.4	3.083	3.327	2.551	1.746	1.359	3.481	2.451	3.498	2.448	3.883	4.965	2.08	1.042	2.548	3.465	1.725	6.923	2.516	1.072	1.35	-0.769	1.392	5.167	3.825	1.836	3.639	2.921	4.192	5.457	3.895	3.227	12.844	2.987	8.106	10.539	7.33	10.715	7.366	12.647	3.749	6.102	11.364	4.932	11.46	5.045	5.843	13.744	1.667	7.923
270.79	3.822	2.34	3.049	2.589	2.761	3.682	1.331	1.288	1.462	2.23	5.653	2.987	3.088	2.873	2.103	2.067	5.528	3.497	3.186	4.132	1.493	1.875	5.602	3.836	0.449	3.028	2.834	4.611	5.31	4.201	2.191	9.181	2.62	7.612	9.682	8.561	10.643	7.051	12.773	4.453	8.082	11.742	5.819	13.498	5.219	7.353	14.654	2.076	7.945
271.17	2.196	1.07	1.805	2.851	4.079	5.309	1.055	1.176	1.548	1.82	5.027	3.263	3.243	1.959	3.653	3.245	8.594	3.701	1.606	1.612	1.115	2.363	5.284	3.358	1.945	3.421	2.595	4.134	7.439	4.55	1.565	11.49	3.47	8.043	11.208	8.226	10.142	4.517	10.591	2.246	7.588	12.756	6.841	13.089	5.55	5.23	13.773	1.807	6.652
271.55	4.068	2.771	1.044	1.859	0.928	4.006	1.557	1.653	1.605	2.979	5.094	3.227	2.602	1.616	2.731	2.498	7.777	3.667	2.787	2.19	0.205	2.054	5.668	3.815	2.659	3.412	4.343	5.083	5.1	3.363	4.372	11.724	3.435	7.148	9.805	6.691	11.111	7.138	12.525	3.261	7.299	12.734	5.698	11.807	3.91	5.763	13.925	1.007	7.181
271.93	4.214	2.377	2.377	2.931	2.053	5.471	1.684	1.565	0.839	3.751	5.891	2.973	1.011	1.468	3.019	2.576	7.322	4.117	1.723	1.525	0.516	3.586	6.094	4.351	1.378	1.971	0.589	1.479	6.3	6.604	4.15	10.656	2.933	8.135	11.04	7.556	10.552	6.907	12.147	3.269	6.744	13.184	5.627	11.267	5.049	6.805	15.864	2.484	7.946
272.31	3.091	1.055	0.812	1.337	2.246	4.202	1.414	2.854	1.151	3.417	5.284	2.726	2.6	1.591	3.808	2.629	7.707	1.77	2.415	1.78	0.426	3.527	6.01	3.689	0.001	1.501	-0.073	2.478	5.563	4.082	3.851	11.2	4.511	8.651	11.333	5.784	9.513	5.406	10.964	2.347	6.628	11.553	5.353	11.415	4.099	7.224	15.143	1.466	7.256
272.7	4.468	3.231	2.916	2.986	1.773	4.701	2.225	2.591	2.018	3.03	5.048	1.867	1.536	3.213	3.974	2.898	6.912	4.245	1.946	2.151	0.59	1.198	6.256	5.752	1.386	2.717	2.567	2.187	7.196	5.08	2.747	8.137	3.455	7.538	9.46	7.684	10.123	5.655	11.341	2.625	4.841	10.792	3.995	9.948	4.318	5.856	14.73	1.32	6.333
273.08	4.258	1.923	1.608	1.26	3.31	6.331	0.584	0.229	1.012	2.212	5.32	2.525	1.946	1.72	4.213	3.123	7.409	4.76	1.207	1.674	0.59	1.777	3.743	3.817	-0.457	2.193	1.209	2.949	4.684	2.766	2.614	10.959	2.528	6.363	9.245	7.52	10.267	6.217	12.526	4.299	6.913	12.784	4.74	11.15	4.575	4.951	14.042	2.07	7.585
273.46	2.273	3.211	3.584	1.581	3.426	5.193	1.391	1.063	2.404	3.378	4.539	1.97	2.716	1.611	3.508	3.647	7.948	3.654	2.718	1.559	0.998	2.451	4.332	2.702	1.715	2.94	1.934	5.637	5.958	2.186	3.126	11.355	4.588	9.13	10.917	6.914	9.198	5.328	11.227	1.713	6.893	11.323	5.516	10.789	5.073	5.387	14.219	1.711	6.911
273.84	2.273	1.453	1.55	2.589	1.331	2.859	0.994	1.183	1.069	2.175	5.488	3.433	2.346	3.083	2.485	2.246	7.784	2.653	2.222	1.3	1.688	3.062	5.622	3.223	2.144	3.187	2.605	4.762	5.292	4.051	2.022	10.248	3.381	6.871	10.363	5.906	9.68	5.768	10.203	2.176	6.136	10.552	2.793	10.117	3.599	5.12	14.213	1.494	5.681
274.23	1.984	0.731	2.451	2.101	2.216	4.074	0.647	1.765	2.111	4.014	5.664	2.436	1.978	1.816	1.883	1.721	6.457	2.408	2.932	1.821	0.831	3.027	4.897	3.221	1.531	2.465	2.387	4.559	5.224	3.149	1.762	9.765	2.745	6.943	9.573	5.454	10.748	6.095	10.134	2.271	7.55	11.574	4.417	11.821	4.358	5.066	14.487	0.716	5.479
274.61	3.047	1.995	2.531	2.322	2.471	4.274	0.655	1.99	1.043	1.44	6.39	2.626	0.87	-0.278	0.782	1.469	6.112	1.453	2.661	1.594	0.929	3.275	4.053	3.113	0.18	1.01	2.639	3.875	7.304	4.469	4.022	10.961	2.835	7.845	10.459	6.627	9.594	5.717	11.122	2.856	7.075	10.971	4.804	10.263	5.717	5.016	13.298	0.234	6.374
274.99	3.296	1.831	2.181	2.073	3.288	4.23	1.798	1.624	1.809	2.861	5.439	2.709	1.74	1.264	3.694	2.95	6.235	2.9	2.75	1.546	1.371	3.014	3.458	2.289	0.595	1.453	1.559	3.493	6.077	3.833	2.559	10.221	2.738	7.146	10.001	6.598	10.713	5.548	10.786	2.866	6.42	11.445	4.33	10.635	4.58	5.912	14.267	1.483	6.049
275.37	2.628	1.306	2.166	1.486	1.706	3.306	0.891	1.626	1.071	1.906	5.834	2.727	1.966	2.142	3.088	2.162	6.382	3.095	2.954	2.671	2.029	3.687	4.784	3.45	0.278	2.232	2.959	3.672	6.89	4.763	1.816	9.756	2.02	6.043	9.455	7.055	10.091	6.26	10.489	3.192	6.615	10.894	5.309	10.091	4.357	5.909	14.293	1.236	6.364
275.75	1.955	1.324	1	1.396	1.455	4.336	1.135	1.988	2.371	3.108	5.841	3.101	0.814	1.747	2.379	1.108	5.1	1.12	3.269	3.524	2	3.93	4.516	2.384	0.044	1.555	1.678	2.727	5.86	3.474	2.663	11.479	2.255	7.445	9.529	8.222	9.707	7.231	10.588	3.756	7.266	12.239	5.097	10.87	4.837	6.539	15.112	2.111	7.541
276.14	2.163	0.669	0.807	2.17	1.69	3.756	0.316	1.219	0.9	2.213	5.597	2.363	1.753	1.556	2.791	2.612	6.5	2.534	2.927	2.453	0.756	2.463	4.125	3.522	0.921	2.57	2.693	3.34	5.408	3.215	3.083	10.166	3.135	6.939	9.296	7.134	9.534	6.089	11.585	2.85	6.812	11.841	5.356	10.555	4.247	5.252	14.448	1.839	7.065
276.52	3.146	1.68	2.016	2.325	0.986	3.792	1.581	1.494	1.867	2.657	4.654	2.186	1.806	2.362	2.468	2.693	6.794	1.389	2.822	1.8	2.088	3.033	5.11	3.446	0.88	1.469	1.059	2.488	5.371	3.107	3.176	11.19	2.663	7.833	10.69	7.355	10.321	5.195	11.747	3.807	7.175	12.597	5.26	10.269	4.442	5.071	14.298	1.641	5.762
276.9	3.998	1.488	2.209	1.349	3.102	4.336	0.905	0.816	0.958	2.3	6.099	3.087	2.532	2.866	3.718	4.075	8.244	3.506	2.019	2.692	0.868	3.594	5.387	3.041	0.247	2.106	1.576	4.343	5.68	3.98	2.991	10.432	3.731	7.801	10.564	7.035	9.52	4.909	10.85	2.41	6.387	10.704	5.01	10.548	5.031	6.837	14.504	1.634	6.712
277.28	0.592	1.404	0.535	1.768	2.804	4.931	1.108	0.942	2.156	2.919	4.951	2.49	1.869	0.411	2.022	1.759	5.961	1.096	2.48	2.621	1.461	3.63	4.535	1.944	1.027	2.066	2.509	3.465	5.611	3.315	1.275	10.375	1.808	7.717	9.669	7.61	10.371	7.838	10.925	4.19	5.872	11.811	3.576	9.232	3.479	6.208	14.334	1.904	7.199
277.66	2.854	1.803	3.342	0.937	3.955	5.078	0.153	0.075	-0.167	1.394	4.346	0.61	3.701	1.313	3.235	2.704	7.02	3.175	2.527	1.563	1.195	2.916	4.811	3.081	1.404	2.173	3.016	4.393	5.741	4.171	3.18	11.132	2.975	8.655	10.596	6.942	10.803	6.805	10.202	2.35	6.935	11.671	3.955	10.64	4.52	6.231	14.624	0.885	6.978
278.04	1.26	1.499	0.395	1.049	3.017	5.064	1.291	1.319	1.283	1.331	5.132	2.304	1.819	2.177	3.026	3.866	8.897	4.91	1.369	2.325	0.793	2.087	5.419	3.756	-0.608	1.032	0.946	3.292	6.94	2.138	2.376	11.669	2.691	7.14	10.156	8.066	9.979	6.183	11.023	3.967	7.554	12.66	5.983	11.062	6.076	6.163	14.144	1.067	7.799
278.43	2.726	1.352	1.091	2.355	2.098	4.341	1.041	0.934	1.595	2.205	5.414	1.535	2.502	2.839	3.55	3.144	8.14	3.803	2.758	2.483	1.1	2.361	6.237	4.211	-0.368	1.146	1.078	2.505	4.925	4.309	3.621	9.652	2.262	6.149	10.452	6.713	10.143	6.152	10.797	2.713	7.376	11.469	4.388	9.752	6.272	4.831	13.494	1.409	5.385
278.81	3.004	3.027	2.91	2.998	1.895	3.366	1.51	2.197	1.359	2.981	6.08	2.498	2.561	0.936	3.061	2.07	6.788	2.816	0.58	0.256	-0.099	1.779	5.638	4.529	1.396	1.136	1.728	3.408	6.098	4.891	4.258	10.588	4.875	8.383	9.602	6.182	8.952	6.18	9.715	2.407	5.606	12.223	4.264	9.992	4.709	6.545	14.036	0.055	5.947
279.19	3.528	1.169	1.725	2.032	2.15	4.32	1.356	2.471	1.174	1.968	6.336	1.882	1.449	1.407	2.723	1.621	7.103	3.133	2.49	3.711	1.398	3.384	4.425	3.886	1.654	2.151	2.766	3.282	7.888	5.908	2.645	9.336	2.887	8.048	9.898	6.441	8.914	6.183	9.871	2.538	6.844	11.492	4.389	9.982	4.858	6.177	14.365	2.358	6.442
279.57	2.992	1.252	2.312	1.706	2.484	5.628	1.472	1.792	1.131	3.522	6.128	2.332	2.905	2.394	3.15	3.246	6.165	2.983	4.679	5.248	3.123	4.993	4.816	2.671	1.382	1.419	2.237	3.006	5.566	2.973	2.829	10.786	4.009	7.152	9.312	8.375	9.256	5.569	9.191	2.217	6.944	10.98	4.932	10.4	5.058	4.912	14.34	0.349	5.884
279.95	3.545	1.518	2.104	2.553	3.15	5.38	1.947	2.333	2.414	3.55	6.658	1.773	3.069	2.832	3.935	3.584	8.791	3.766	2.266	2.651	0.492	1.963	6.704	4.523	1.386	1.377	2.368	3.686	7.072	4.273	3.938	11.103	3.283	6.815	11.388	8.198	8.043	4.632	9.595	2.686	6.335	10.445	3.117	9.77	2.862	4.954	14.522	0.603	5.847
280.33	3.31	1.449	3.261	3.51	1.552	3.523	1.541	1.621	1.031	2.9	4.767	2.622	1.703	2.038	2.992	2.917	6.548	4.291	1.934	1.356	0.749	2.029	5.666	3.38	0.587	1.684	1.242	4.099	6.584	4.464	3.223	10.237	2.565	7.135	9.795	7.656	8.575	5.562	9.553	1.938	6.284	11.011	4.413	9.674	4.021	4.777	12.998	1.696	6.007
280.71	3.474	1.947	2.075	2.839	3.233	5.748	1.053	2.427	2.016	2.092	3.981	1.573	1.857	2.349	4.144	3.266	5.903	3.4	2.685	0.999	0.068	2.542	3.861	2.692	0.527	1.774	3.184	2.445	3.942	3.118	3.023	11.527	4.476	7.259	9.872	7.793	9.336	6.241	9.711	4.642	6.745	11.998	4.957	10.778	5.026	6.208	14.36	2.088	5.593
281.1	3.062	3.473	0.778	3.109	2.72	4.061	1.342	1.606	1.918	1.905	5.242	2.244	2.379	2.756	4.343	2.825	6.973	4.046	3.445	1.952	1.591	3.693	5.372	2.525	-0.023	1.417	2.211	3.386	6.78	3.144	3.106	10.87	4.392	8.309	10.329	8.311	9.226	4.216	10.855	2.921	5.796	10.474	3.61	9.437	3.186	7.247	14.713	1.051	6.174
281.48	1.31	1.357	1.799	0.233	2.083	2.808	1.032	1.454	1.109	2.66	3.626	1.426	3.508	2.964	4.345	4.182	9.224	3.793	2.764	2.457	1.502	3.651	3.968	3.422	-0.194	1.855	2.3	3.174	5.792	4.218	1.064	10.28	1.582	6.918	8.776	5.361	8.052	3.115	9.246	2.239	7.222	12.343	5.223	10.555	4.489	6.939	14.682	2.586	9.068
281.86	1.677	2.305	1.725	0.354	1.649	4.339	0.753	1.047	2.13	1.569	5.735	3.167	3.44	2.187	2.598	2.753	6.381	3.439	2.196	0.731	0.911	2.387	5.585	4.498	2.864	2.874	2.321	4.247	4.578	3.289	1.962	10.49	2.391	7.641	10.352	6.05	9.051	3.008	9.317	2.161	6.477	11.171	4.444	10.333	3.855	5.22	13.666	0.747	6.068
282.24	3.045	1.971	2.094	1.604	3.412	5.389	1.814	1.409	1.95	2.527	5.014	2.693	1.919	3.293	3.592	3.566	6.829	5.373	2.761	4.307	1.278	4.558	4.503	2.744	-0.248	2.213	2.013	4.129	6.899	3.177	4.032	10.943	3.261	6.744	9.789	7.837	10.574	6.744	10.681	3.444	5.958	10.46	3.552	10.509	4.336	6.505	12.849	1.055	6.065
282.62	4.168	3.726	3.304	2.468	2.37	5.069	0.416	0.803	1.134	1.16	5.785	2.227	2.809	3.112	5.179	4.22	7.325	2.797	2.605	3.1	2.012	2.919	4.71	2.637	0.591	2.011	1.124	3.361	5.808	5.391	1.545	9.759	3.6	6.948	8.663	7.578	10.47	7.126	10.626	4.215	6.853	12.258	3.289	10.649	3.038	4.617	13.334	-0.655	5.106
283	2.083	1.21	2.207	1.064	1.852	3.643	0.038	0.294	-0.434	1.931	5.557	1.396	0.994	0.989	3.561	3.113	7.036	2.327	2.075	3.076	1.362	2.788	4.48	3.718	2.241	3.348	3.504	4.784	5.101	2.704	2.443	9.68	3.111	7.889	9.091	7.698	9.21	5.834	10.048	4.041	6.954	11.606	4.337	10.493	5.431	6.578	14.021	0.488	6.107
283.38	2.656	1.11	1.3	0.846	0.897	3.902	1.05	1.266	0.949	3.982	5.859	3.17	1.753	2.16	2.037	1.583	5.857	3.209	2.665	2.466	0.855	2.213	4.253	3.55	2.021	1.865	2.481	3.294	5.057	3.452	2.569	10.311	2.655	6.404	9.427	7.65	8.911	5.798	9.605	3.177	7.303	11.456	4.731	10.49	4.357	6.745	15.252	2.284	6.599
283.76	3.991	1.756	2.154	2.705	0.307	3.241	1.738	2.528	2.285	3.507	5.74	2.278	2.373	1.028	3.169	3.29	7.09	3.283	0.975	1.086	1.708	1.034	4.598	3.704	1.593	2.992	1.947	4.59	6.569	4.34	3.098	11.05	3.67	7.632	11.01	8.004	9.127	5.554	11.552	3.281	6.451	11.456	3.937	9.798	4.074	5.527	14.768	1.521	5.874
284.14	2.317	1.266	1.276	1.797	1.867	4.461	1.311	1.458	1.197	2.828	3.721	1.964	0.958	0.336	2.451	1.871	7.146	1.864	3.619	2.374	1.155	3.162	4.958	2.769	0.344	1.501	1.036	3.655	6.511	5.107	3.138	9.89	2.394	7.633	10.394	5.51	9.122	5.435	9.889	2.837	6.973	11.232	4.458	9.855	5.037	6.237	14.425	1.857	6.95
284.52	2.462	1.414	3.007	1.371	2.907	4.253	0.6	0.757	2.022	2.941	6.218	3.013	1.609	1.576	2.503	0.968	5.12	1.426	3.515	3.231	1.877	3.577	4.556	3.129	0.181	1.787	1.874	4.605	5.957	5.333	2.652	10.391	2.949	6.983	9.702	7.337	10.572	5.849	9.565	3.198	6.524	11.886	4.756	10.041	5.209	5.812	13.989	2.1	5.663
284.91	2.317	1.831	2.507	1.297	1.359	3.418	0.64	1.566	0.665	1.818	5.038	2.356	1.67	2.051	1.929	2.422	6.726	2.622	3.386	1.547	1.568	3.115	4.527	2.914	0.992	1.634	2.527	4.252	5.072	4.066	2.477	10.762	1.541	6.616	9.479	7.04	9.078	5.358	10.047	2.773	6.929	11.58	4.412	10.022	3.904	5.852	14.531	1.16	6.099
285.29	4.05	2.298	2.181	2.187	1.827	4.654	0.516	1.427	2.363	2.657	5.909	3.022	2.657	3.07	2.52	3.326	7.739	3.33	3.334	3.131	0.458	3.79	4.556	3.565	1.485	2.841	1.989	3.287	5.812	3.421	2.535	9.559	2.175	5.919	10.096	8.168	9.813	5.009	10.265	2.307	7.348	11.609	4.562	10.124	4.639	5.661	13.595	0.462	5.223
285.67	2.344	1.419	2.065	1.697	1.823	4.845	0.204	-0.214	1.107	1.797	5.241	2.685	1.728	1.143	2.996	2.583	5.935	2.943	1.057	1.361	0.013	1.294	5.113	4.169	-0.39	0.505	0.924	2.903	6.226	3.579	2.513	10.249	3.263	6.968	8.93	7.856	8.362	4.819	9.081	3.413	6.629	12.032	4.918	9.309	4.73	6.326	14.711	2.018	7.394
286.05	2.542	0.928	0.873	1.115	1.287	2.496	1.052	0.827	1.447	2.808	6.085	2.241	2.478	2.496	2.856	2.844	5.977	2.132	1.556	1.639	0.923	2.346	5.649	4.49	0.483	1.144	1.458	3.278	5.571	3.314	2.948	11.079	3.725	8.157	9.787	7.48	8.606	4.755	9.027	2.015	6.853	11.605	4.293	9.551	4.53	5.566	13.349	0.822	6.096
286.43	2.16	1.139	1.27	2.049	1.764	5.199	-0.294	2.268	1.251	2.232	6.592	2.661	2.35	2.918	3.599	2.98	7.168	3.077	1.554	2.268	0.409	2.425	4.895	3.821	1.132	1.348	2.1	2.979	7.295	5.329	3.955	9.722	3.248	7.832	10.122	7.191	8.339	5.428	9.022	2.728	6.454	11.851	3.738	10.347	3.751	5.456	14.04	0.941	6.223
286.81	2.355	1.745	1.124	1.407	3.278	4.287	0.313	1.415	1.572	2.741	5.96	2.353	1.333	1.8	3.004	2.656	5.939	2.973	2.794	2.147	0.635	3.056	4.715	3.704	-0.362	1.32	1.794	1.998	5.157	3.077	2.832	10.278	2.949	6.636	8.992	7.42	7.766	6.19	10.132	1.22	7.896	12.339	5.008	11.118	5.866	6.107	13.907	1.454	7.225
287.19	2.746	0.935	1.793	2.728	2.312	4.743	0.861	1.161	1.843	2.938	5.957	3.926	2.939	2	2.599	3.022	6.728	3.167	3.634	2.638	1.097	3.627	5.27	3.713	0.809	0.012	2.418	4.122	6.614	4.302	3.172	9.708	2.957	6.385	9.603	7.433	8.385	6.138	9.403	2.38	6.787	10.844	3.541	10.509	4.269	5.221	13.839	0.581	6.056
287.57	3.459	1.916	2.34	2.678	1.947	2.743	1.863	2.386	1.861	3.163	5.269	3.28	1.409	1.157	3.381	2.403	5.979	2.344	2.124	2.458	1.104	2.241	5.169	2.571	1.273	2.225	1.804	3.712	5.013	3.163	4.093	10.375	3.136	7.316	10.054	7.057	8.203	5.04	8.765	2.154	5.866	10.841	3.334	9.513	4.07	5.36	13.419	0.723	6.56
287.95	2.224	2.528	2.407	1.939	2.173	4.785	2.499	1.78	1.885	2.838	5.999	2.801	2.625	1.225	2.703	2.818	7.051	3.326	1.874	2.664	1.503	4.244	4.264	2.166	-0.609	0.61	0.594	2.559	6.173	4.197	3.318	9.941	3.03	8.01	9.59	7.965	8.932	5.931	9.585	2.623	6.949	11.636	4.023	10.122	4.946	5.74	14.441	0.709	6.941
288.33	3.063	1.644	2.095	1.539	1.119	3.227	1.124	1.407	1.266	2.676	3.957	1.407	2.388	1.634	2.872	3.603	6.377	2.832	1.716	1.848	1.265	1.804	4.81	2.784	0.537	1.891	2.35	4.015	5.296	4.265	2.273	9.743	2.829	6.452	9.515	7.465	8.922	6.025	10.099	2.897	6.152	11.153	3.933	10.261	4.133	5.142	14.505	0.783	5.912
288.71	2.181	1.305	1.818	1.499	1.997	4.727	1.097	1.502	1.486	3.323	6.077	3.352	2.582	1.78	2.674	3.239	7.109	3.059	2.075	2.298	1.388	2.529	3.998	2.923	-0.261	1.258	2.217	4.172	6.01	3.307	2.624	11.14	3.852	7.087	10.52	6.9	8.081	4.086	9.26	2.617	6.691	10.835	3.463	9.695	3.914	5.662	13.989	0.793	5.911
289.09	3.094	2.693	3.061	2.909	1.318	3.953	0.94	1.003	1.408	1.902	4.99	3.004	1.724	2.062	2.831	2.806	7.362	3.774	2.017	2.111	0.662	2.212	4.742	2.966	-0.013	1.167	1.848	2.854	6.711	4.203	3.241	10.873	3.443	7.03	9.608	8.354	9.517	5.078	9.941	4.165	6.305	10.746	3.472	9.687	3.692	6	14.626	1.004	6.296
289.47	2.928	1.884	1.762	2.376	2.703	3.959	0.988	1.755	1.771	2.381	5.77	2.458	1.456	2.029	2.711	2.138	6.231	2.737	3.041	2.571	2.137	2.788	3.568	2.33	0.899	0.715	1.774	2.846	6.873	5.088	3.338	10.679	3.407	7.292	9.977	7.503	8.879	5.317	10.104	3.418	6.348	11.32	3.871	10.047	4.023	5.997	14.863	1.082	6.681
289.85	3.3	1.981	2.037	2.333	1.445	3.522	1.796	1.424	1.381	2.267	5.014	2.761	1.069	1.349	2.601	2.051	6.542	1.712	2.369	2.564	1.916	3.491	4.747	2.953	1.031	2.221	2.687	4.477	6.942	4.436	3.906	11.404	3.87	7.248	10.728	7.712	8.683	4.964	10.995	3.821	6.619	11.027	3.082	9.147	4.051	5.875	15.257	1.151	6.289
290.23	2.686	2.307	1.428	2.188	1.083	3.4	1.53	0.941	1.366	2.437	5.026	1.77	1.567	0.632	2.486	2.531	6.763	1.631	2.295	1.928	1.696	2.802	4.736	3.1	0.258	1.364	2.151	3.215	5.598	2.959	3.523	10.223	3.324	7.43	9.946	7.797	8.655	4.402	8.815	2.168	7.901	11.913	3.911	10.769	4.946	6.235	15.368	1.861	6.746
290.61	1.868	1.196	1.953	1.19	2.762	4.277	2.048	2.127	1.794	2.86	5.366	2.583	3.229	2.663	3.515	3.932	7.117	2.91	2.761	3.308	2.044	3.689	3.883	2.837	0.629	1.734	1.952	3.301	6.43	3.761	3.799	10.515	3.202	8.31	9.216	7.488	8.691	4.687	9.635	2.728	6.463	10.972	3.113	9.879	4.438	6.532	15.84	2.205	7.685
290.99	2.547	1.562	2.176	0.655	2.694	5.346	1.056	1.579	1.122	3.534	5.455	2.342	2.086	-0.034	2.997	3.243	6.793	2.794	2.234	0.374	0.532	1.291	3.679	1.711	-0.482	1.136	1.75	3.332	5.21	2.909	3.468	10.712	3.837	8.283	11.75	7.473	9.404	4.948	9.842	2.133	6.374	12.097	3.358	10.715	4.242	6.318	15.16	0.522	6.737
291.37	2.743	1.014	0.989	1.062	2.661	4.35	0.559	0.992	1.031	2.366	5.73	1.366	2.395	1.193	2.535	3.105	7.547	3.398	2.65	2.486	1.202	3.977	4.212	3.262	1.113	1.381	1.466	4.036	6.723	4.875	2.966	11.432	2.651	6.972	8.67	7.363	7.679	4.647	10.532	2.958	7.139	12.183	3.7	11.464	5.228	7.012	15.058	1.68	7.723
291.75	3.597	2.529	2.546	1.994	2.177	4.523	1.84	1.546	1.959	3.117	4.847	2.48	2.432	1.4	4.245	3.241	7.219	2.811	2.422	2.832	1.763	3.426	4.735	2.993	0.904	1.826	2.511	3.298	6.171	4.055	2.529	10.784	3.89	7.911	9.784	8.106	9.148	5.067	9.977	3.588	6.853	10.915	3.182	10.413	3.32	4.984	14.273	1.658	6.318
292.13	1.105	1.126	0.91	0.626	2.569	4.911	1.719	2.07	2.034	2.204	6.19	3.031	2.02	1.757	2.451	2.313	6.994	1.728	2.047	2.554	1.917	2.715	4.318	2.874	0.656	1.632	1.837	4.012	5.8	5.015	2.972	10.461	2.428	7.238	10.641	6.385	8.464	5.218	10.863	2.631	7.117	11.091	3.953	10.299	3.573	5.651	14.022	1.172	6.239
292.51	3.215	2.389	2.021	1.823	1.455	4.064	1.115	1.454	1.806	2.36	5.221	2.235	3.188	3.037	3.42	2.99	8.464	4.02	3.684	2.774	1.787	3.61	4.467	2.552	1.861	1.92	2.913	3.371	5.768	2.808	3.24	10.078	2.726	7.587	9.517	8.184	9.074	6.022	10.338	2.996	7.131	11.681	3.49	10.619	4.069	5.918	14.987	0.866	7.092
292.89	2.252	2.656	0.928	1.863	2.742	3.822	1.5	1.602	1.832	1.863	6.041	2.747	2.141	1.993	2.43	3.596	7.923	3.303	2.441	3.577	1.658	3.06	4.557	3.308	-0.763	0.575	1.48	3.019	7.096	4.804	1.946	10.229	2.348	6.188	9.127	7.7	8.812	5.73	10.595	3.802	8.104	12.827	3.671	11.85	5.013	5.808	15.573	1.56	7.204
293.27	3.923	3.494	3.882	2.418	1.977	4.163	0.986	1.769	1.592	1.831	5.208	1.706	2.438	2.188	2.772	3.352	7.091	3.16	0.729	1.302	-0.133	2.26	5.344	3.259	0.837	1.103	1.26	2.974	7.568	5.191	4.013	10.794	3.238	7.544	9.606	7.444	9.399	5.693	11.249	2.579	7.844	12.352	3.226	11.22	4.75	6.292	15.597	1.027	6.893
293.65	2.591	1.394	2.688	0.469	1.882	4.795	0.984	1.781	1.841	2.918	5.693	3.321	2.267	1.54	1.941	3.202	7.465	3.497	2.179	1.093	0.892	1.789	5.73	2.671	1.471	2.111	2.287	3.776	5.478	3.305	3.305	10.699	3.236	7.459	10.101	7.759	8.213	5.158	10.942	2.896	7.235	12.4	3.587	11.903	4.779	5.718	16.354	0.471	6.94
294.03	2.755	2.725	2.976	2.823	1.019	4.536	0.78	1.517	1.128	2.334	5.657	1.682	2.062	2.246	2.839	3.598	7.331	2.607	1.887	1.739	-0.048	2.157	4.884	2.59	0.524	1.301	2.144	3.182	6.535	4.303	1.708	10.571	1.976	7.642	8.856	8.108	8.454	4.711	10.872	3.28	6.344	11.625	2.755	11.628	4.428	6.792	15.085	1.721	6.774
294.41	2.648	2.723	2.153	2.141	1.838	3.616	0.985	1.1	0.168	2.697	5.766	3.49	1.63	1.929	2.53	2.334	6.405	1.942	2.594	3.321	1.73	2.32	5.896	4.098	-0.21	1.443	1.755	3.305	6.033	3.961	3.631	12.433	3.163	8.162	10.154	7.463	8.335	4.943	10.802	3.777	7.162	12.427	3.581	12.009	4.06	4.861	14.955	1.554	6.695
294.79	2.664	2.7	1.409	2.613	1.486	4.453	0.633	1.254	1.006	1.813	5.962	2.256	2.491	2.543	2.6	3.645	8.035	3.071	1.554	2.275	1.133	3.813	6.079	3.713	0.265	2.459	2.235	3.546	5.888	3.18	3.15	11.575	3.67	7.915	10.58	7.428	8.086	4.169	10.954	3.21	6.25	12.458	4.367	11.762	5.157	6.209	15.072	1.164	6.492
295.17	2.238	1.611	1.748	1.079	1.687	4.904	0.665	1.194	0.327	1.937	5.57	2.84	2.194	1.983	2.293	2.462	6.109	3.144	2.46	2.207	0.496	2.203	5.156	2.955	0.961	2.795	2.806	3.881	6.015	2.786	3.358	12.11	3.266	8.301	10.931	7.318	7.538	5.059	11.021	3.371	6.428	12.512	2.523	12.477	3.883	5.413	15.55	1.584	7.486
295.55	1.697	1.949	1.493	2.705	2.658	4.72	2.182	2.545	2.132	2.985	5.816	2.172	1.772	1.301	2.626	2.273	5.786	1.909	2.565	0.816	0.758	2.127	3.431	2.441	0.428	2.071	2.438	3.092	6.639	5.086	3.434	12.05	2.68	8.913	9.962	6.547	7.88	4.589	11.964	3.082	7.053	11.399	2.833	13.174	4.438	5.165	14.684	0.634	6.663
295.93	3.744	2.94	2.329	2.542	2.626	4.257	0.925	0.728	1.178	3.195	6.11	2.812	4.11	3.495	4.563	4.323	8.929	4.73	1.118	2.144	0.061	2.588	5.346	2.881	0.556	0.853	1.726	3.871	7.091	5.11	2.606	12.16	2.949	8.816	9.66	8.305	9.345	5.255	12.281	3.876	6.987	11.724	2.416	13.583	4.292	4.912	15.3	1.43	6.952
296.31	2.258	2.269	2.136	1.317	1.051	4.903	0.369	1.047	0.875	2.365	6.801	1.572	3.169	2.763	4.395	3.676	7.811	3.825	0.555	1.613	-0.787	2.569	5.177	2.573	1.127	3.587	3.707	4.854	6.9	2.764	2.646	12.897	2.856	8.878	10.34	7.627	10.057	5.298	13.392	3.438	8.697	13.157	3.282	14.784	4.555	5.547	15.726	0.814	8.363
296.69	1.571	1.541	0.547	1.235	1.685	3.725	2.077	0.998	1.295	3.102	7.059	3.101	2.586	2.311	2.509	2.647	6.475	2.242	2.141	0.647	1.238	3.675	5.439	3.101	0.946	3.165	1.235	2.991	7.677	5.636	2.45	10.565	2.126	7.508	8.786	7.445	8.962	4.322	12.23	1.921	7.497	12.695	3.083	13.912	4.755	5.054	15.553	1.334	7.612
297.07	3.134	1.49	2.487	0.574	2.502	5.093	1.945	1.525	1.608	2.632	7.004	4.185	2.749	2.27	3.586	3.01	6.743	3.19	2.834	3.258	1.59	3.078	4.617	3.948	-0.888	0.743	0.725	2.819	6.306	3.304	2.985	12.002	3.509	8.696	10.476	7.67	9.51	5.539	13.9	3.68	6.634	12.248	3.463	13.492	3.78	7.398	16.615	2.127	8.949
297.45	1.828	2.384	0.774	0.153	2.311	3.723	0.859	1.542	1.047	2.677	5.075	1.986	3.544	3.658	3.505	3.684	8.658	3.668	2.424	3.038	1.239	2.842	4.813	3.176	1.461	1.968	2.62	4.328	6.689	4.527	3.413	12.896	4.231	9.86	10.973	7.696	9.419	5.118	13.155	4.51	7.925	13.202	3.41	14.334	4.682	5.182	15.891	1.164	7.398
297.83	2.123	2.733	2.824	1.408	2.216	4.179	1.086	1.612	2.303	4.088	5.578	2.037	2.495	2.258	2.767	3.013	6.457	3.147	3.263	2.552	1.917	2.426	4.957	3.983	1.221	2.418	2.402	4.262	5.409	3.929	4.501	12.66	3.362	9.591	9.702	7.012	8.822	4.161	12.64	2.784	7.95	13.478	3.539	14.261	5.152	6.129	16.431	1.367	8.02
298.21	2.378	2.034	1.873	1.875	1.816	4.56	1.612	1.876	2.68	3.58	6.114	2.041	2.279	2.423	2.321	3.836	6.972	3.375	3.418	3.229	1.277	2.948	5.203	3.486	0.218	0.552	1.179	3.111	5.949	3.107	4.311	13.092	3.291	10.562	11.128	8.684	8.989	4.088	12.896	3.287	7.905	13.009	2.63	13.78	4.67	5.199	16.355	0.69	8.161
298.59	0.96	1.471	1.106	0.803	2.684	4.67	1.025	1.415	2.34	1.787	4.906	1.571	1.795	3.031	2.904	3.49	8.421	4.071	1.789	1.417	0.733	2.276	5.701	4.594	1.294	2.461	3.028	3.368	7.355	4.608	3.341	12.288	2.748	8.504	9.173	7.632	10.15	5.275	14.084	2.728	6.869	12.839	2.419	13.32	4.049	5.58	15.904	1.456	7.915
298.97	2.66	2.404	1.339	1.452	1.458	3.797	1.112	1.128	0.831	1.895	4.977	2.668	2.737	3.311	3.249	3.008	6.884	3.719	2.035	2.616	-0.112	2.381	4.506	2.292	1.375	2.073	2.74	4.474	7.108	4.285	4.521	12.615	4.074	8.973	10.415	7.154	8.735	4.482	13.798	3.312	7.287	12.474	3.734	14.441	3.658	5.829	16.148	0.244	8.052
299.35	2.277	3.044	2.697	3.16	1.454	3.619	0.733	1.806	1.489	2.332	5.507	2.62	2.511	2.635	3.925	3.39	8.295	3.202	2.226	1.46	0.635	2.424	4.508	3.035	0.869	2.058	2.247	3.542	6.751	4.173	4.004	13.816	3.217	9.417	10.308	6.955	8.085	3.962	12.983	2.57	7.339	12.878	3.149	14.836	3.785	5.173	15.927	0.852	7.771
299.73	3.864	3.054	2.565	2.786	1.924	4.116	1.58	1.999	1.603	3.36	5.746	2.164	2.989	3.088	2.556	3.643	6.765	3.382	2.97	3.326	0.967	3.026	5.024	2.96	-0.008	0.853	0.853	2.829	5.736	2.925	2.993	11.881	2.526	9.329	9.723	8.311	9.876	4.724	13.288	4.137	8.063	13.1	3.642	15.076	4.559	5.286	16.548	1.234	8.41
300.1	2.798	3.317	2.526	2.668	1.733	4.752	1.372	1.669	2.025	2.619	5.898	2.532	1.637	1.545	2.176	1.897	7.018	2.483	1.7	1.603	0.553	2.51	5.037	3.682	-0.43	1.029	1.433	2.752	6.277	3.971	3.785	12.401	3.689	10.278	10.551	8.085	9.246	4.828	14.088	4.216	6.872	12.543	2.89	14.111	3.7	5.787	15.375	1.033	7.752
300.48	4.041	3.073	2.791	2.593	2.146	4.511	1.756	1.423	1.789	2.693	5.922	1.451	2.38	2.178	3.302	2.983	6.734	2.862	3.386	3.083	1.779	3.651	4.247	2.867	0.897	2.593	2.458	3.977	6.944	4.382	2.502	11.86	2.652	9.34	9.373	7.601	8.171	4.179	13.348	2.786	7.375	13.151	3.433	15.401	4.501	6.25	16.633	1.234	8.621
300.86	2.409	2.142	1.422	1.1	2.165	4.45	1.282	1.644	1.595	2.912	6.231	2.991	1.813	0.991	1.836	1.936	6.431	2.378	3.678	2.728	2.069	2.862	4.6	3.126	0.955	2.393	1.855	4.203	7.176	3.8	3.913	12.702	3.161	9.314	10.122	7.809	8.946	4.836	14.226	3.228	7.575	13.931	3.537	16.671	5.146	5.48	16.471	0.967	7.643
301.24	3.141	3.568	2.178	2.244	1.705	3.939	0.781	1.736	1.659	2.818	5.319	3.013	2.212	2.514	3.103	2.663	6.678	3.249	2.796	3.295	1.987	2.915	4.348	3.244	0.419	2.36	2.431	4.386	7.383	3.737	3.366	12.738	2.927	10.087	10.475	7.431	8.709	4.199	13.872	2.734	7.118	13.062	3.333	16.342	4.457	6.093	15.414	1.124	8.453
301.62	2.769	3.249	2.625	1.747	2.609	4.156	1.761	1.633	2.529	2.24	6.032	2.452	2.119	1.773	1.863	3.593	7.134	3.254	3.413	2.712	1.351	2.823	5.804	4.104	0.432	1.868	1.81	3.43	6.962	3.994	3.417	12.608	3.168	9.532	9.695	8.216	9.497	4.984	13.961	2.874	6.348	13.051	2.1	15.388	3.691	6.688	16.289	1.146	9.002
302	3.942	3.206	1.827	2.199	1.894	4.739	1.341	1.941	2.193	2.64	5.893	2.388	2.743	3.933	3.618	3.925	8.938	3.645	2.125	1.702	0.465	2.349	5.128	2.906	1.215	2.173	2.131	3.725	6.456	4.635	2.874	11.733	2.482	9.544	9.714	8.183	9.494	5.375	13.996	3.701	6.852	13.132	2.488	16.161	4.994	5.735	16.039	1.098	8.157
302.38	3.684	3.456	1.899	1.771	2.048	4.958	0.581	1.42	1.691	2.531	5.541	2.41	1.551	3.035	2.621	2.877	7.648	2.519	2.334	2.213	0.429	2.866	5.482	4.015	0.786	2.618	1.334	3.877	6.808	4.684	4.27	13.262	3.426	10.414	10.053	7.525	8.545	3.763	14.408	2.87	6.671	13.001	2.525	15.773	3.65	5.186	16.486	0.479	7.805
302.76	3.415	3.464	2.269	1.395	2.857	5.18	1.024	1.832	1.566	3.273	5.94	2.74	1.767	1.639	2.79	1.287	6.831	2.119	2.468	2.257	1.12	2.058	5.273	2.363	0.87	2.006	2.324	4.379	6.932	3.845	4.523	12.867	3.833	10.372	9.808	8.405	8.644	3.461	14.168	2.833	6.52	12.033	2.938	15.691	4.065	5.357	17.032	1.189	8.958
303.14	2.147	3.597	1.903	1.687	1.9	3.907	1.721	2.441	2.077	3.332	6.55	2.983	1.241	1.329	2.171	2.583	7.875	2.921	2.107	2.416	1.046	2.446	5.679	4.209	0.803	2.482	2.668	4.057	6.26	3.395	2.41	12.686	2.833	9.159	10.19	7.568	8.74	4.676	14.017	3.875	7.009	13.001	2.996	16.675	3.409	5.781	16.297	1.968	9.018
303.51	2.064	3.163	1.437	1.471	2.971	4.913	0.986	1.155	1.557	2.461	4.885	1.974	2.358	2.53	2.393	2.224	7.483	3.566	2.747	3.356	2.019	3.599	6.063	4.015	2.236	2.374	2.858	4.287	7.817	4.601	4.707	13.815	4.542	10.662	10.969	6.96	8.596	3.641	14.27	3.457	6.822	12.968	1.727	16.331	3.43	6.258	16.714	1.784	8.99
303.89	2.62	3.14	1.946	2.06	1.641	4.635	1.349	1.629	0.755	2.762	5.542	2.236	2.159	1.975	2.442	2.916	7.534	2.786	2.928	2.642	0.728	3.625	5.905	3.551	0.831	2.447	1.067	3.43	6.601	4.095	4.004	13.197	3.258	10.827	10.074	8.113	9.562	4.846	14.484	3.407	7.293	14.037	3.996	17.323	4.772	5.871	16.649	1.207	9.928
304.27	1.431	1.004	1.169	0.178	2.575	4.484	1.664	1.996	2.835	3.335	5.693	2.097	2.268	3.006	1.999	2.533	7.514	3.479	3.401	2.591	1.814	3.475	6.839	4.886	0.497	2.54	1.81	4.315	7.887	3.188	3.595	13.401	3.408	10.708	10.289	7.803	8.168	5.116	15.839	4.053	7.235	13.717	3.34	17.857	4.107	5.712	17.111	0.901	9.654
304.65	3.803	2.54	0.84	2.287	2.35	5.422	0.241	2.628	1.855	2.577	6.319	2.365	1.731	1.859	2.103	2.69	8.241	3.817	1.841	3.03	1.021	3.543	5.559	3.278	1.266	2.814	2.168	4.49	5.844	3.777	3.27	12.457	2.984	9.91	10.053	7.937	8.753	4.772	15.493	3.438	7.076	13.418	2.601	16.78	4.244	6.536	16.262	1.621	10.146
305.03	2.545	2.404	0.612	1.378	2.877	4.565	1.418	1.578	2.038	2.864	7.335	3.327	3.09	3.329	3.789	3.535	8.199	4.64	3.186	4.076	1.857	3.43	4.458	3.084	1.347	1.86	2.277	4.133	6.447	3.98	3.901	13.901	3.946	10.433	11.184	7.28	8.403	3.595	14.67	1.427	7.144	14.505	3.54	16.932	4.735	6.017	16.124	1.591	8.399
305.41	3.639	3.604	1.501	1.723	2.91	5.118	0.571	2.011	1.517	2.25	6.023	1.754	2.501	3.263	2.137	2.917	6.607	1.15	2.362	2.749	1.453	2.559	4.321	2.168	0.011	1.572	2.515	3.405	6.716	4.501	2.943	13.089	2.712	9.977	9.014	8.114	8.823	3.752	14.766	3.716	6.996	13.904	2.686	17.361	4.475	6.685	16.45	1.456	8.609
305.79	3.397	3.178	2.97	2.927	1.788	3.21	0.173	1.368	1.221	2.029	6.651	2.949	2.106	1.878	2.628	2.244	7.484	2.537	2.073	2.411	0.734	3.27	5.494	3.073	0.866	3.145	2.384	3.465	7.315	4.126	3.065	13.676	2.284	10.395	10.247	8.15	9.746	5.249	15.709	3.919	8.209	14.418	4.241	18.051	5.28	6.087	15.715	0.711	9.28
306.16	3.291	3.939	3.155	2.275	2.97	4.97	2.125	2.348	2.285	3.54	6.985	2.103	3.348	2.069	2.999	2.975	7.209	3.618	3.696	3.768	1.847	4.173	6.878	3.984	1.156	2.581	2.498	2.692	7.011	3.862	4.231	14.254	3.976	10.897	10.343	7.819	9.3	4.005	15.212	4.515	8.313	14.541	3.634	17.917	5.138	5.79	16.387	1.866	9.017
306.54	1.513	1.165	0.975	1.486	3.135	5.722	1.123	1.634	2.297	4.024	6.723	2.538	3.516	1.713	2.462	2.84	8.173	2.951	2.041	3.018	0.819	2.687	5.936	3.664	1.696	2.838	3.042	3.223	6.251	3.521	2.495	13.241	2.351	10.402	10.218	7.786	9.496	4.873	15.28	4.075	6.142	13.58	2.247	16.636	3.078	5.923	16.784	2.231	9.347
306.92	3.231	2.424	2.661	2.075	2.458	4.837	1.641	1.967	2.427	2.619	7.076	2.388	2.857	3.485	3.576	5.062	8.123	3.42	3.295	3.095	1.488	3.201	5.523	2.744	1.513	3.722	3.603	3.302	7.295	3.722	3.065	12.889	2.265	10.231	9.655	6.936	8.49	3.392	14.872	3.209	7.473	15.505	3.159	18.238	5.523	5.568	16.936	1.319	9.029
307.3	1.955	2.305	1.96	2.454	2.386	4.157	0.277	0.962	1.303	2.192	7.014	2.552	1.111	1.594	1.891	2.313	6.113	1.355	2.9	2.468	2.463	2.569	6.355	3.922	0.827	1.894	1.29	2.98	7.151	4.613	3.366	14.22	2.396	10.182	10.399	8.482	9.565	5.332	15.972	4.033	8.478	14.534	2.27	18.015	4.94	6.496	16.695	1.651	9.295
307.68	2.515	2.43	1.253	2.751	2.841	4.577	0.598	1.582	1.036	2.467	5.351	3.279	1.851	1.097	2.457	2.485	7.693	1.288	2.292	1.387	-0.124	1.952	5.485	3.348	0.257	2.491	1.622	3.967	6.971	4.526	3.732	13.371	3.048	10.587	11.365	8.751	9.482	5.315	16.842	3.79	9.523	14.817	4.302	19	6.181	5.889	16.032	0.194	8.353
308.06	1.944	4.058	1.742	0.54	0.666	3.256	0.367	2.47	1.973	1.798	7.173	2.943	1.86	3.517	2.653	3.331	8.374	2.422	2.446	3.257	1.258	2.401	6.491	3.862	1.954	4.093	3.061	5.511	6.677	3.31	3.132	13.395	2.978	10.823	10.766	8.599	9.224	5.06	15.487	3.489	7.223	13.302	3.09	18.228	4.703	6.072	16.749	1.003	9.285
308.43	2.725	2.705	2.561	1.382	2.18	4.527	0.922	1.388	1.439	1.906	6.397	2.757	2.139	2.058	2.038	1.946	7.541	2.161	3.768	3.192	1.955	2.961	5.71	3.745	1.905	3.29	2.147	4.701	5.39	2.667	3.982	14.163	3.604	11.702	11.293	8.379	8.689	3.89	16.219	3.471	7.447	14.678	2.378	17.919	3.997	6.215	15.459	2.286	10.599
308.81	2.364	4.211	2.091	2.584	3.014	5.056	1.122	1.439	1.313	2.01	7.181	3.748	3.527	2.236	2.15	3.177	7.391	4.133	2.513	2.234	1.601	2.857	6.208	3.211	1.958	4.406	3.709	5.614	7.231	5.16	3.153	14.086	2.882	10.612	11.112	7.117	8.887	4.138	15.246	4.135	6.577	13.615	3.055	16.822	3.396	5.872	16.625	1.489	9.843
309.19	4.017	2.56	3.176	2.382	4.302	6.139	0.282	1.616	0.585	2.8	7.389	3.452	2.163	2.687	3.867	3.007	8.467	3.738	3.148	2.833	1.342	3.364	5.44	2.358	0.685	3.157	2.631	4.448	6.297	3.416	2.921	14.296	3.163	9.736	9.966	8.161	8.801	4.752	16.782	4.018	7.718	13.953	2.735	18.703	4.71	5.737	17.17	1.448	9.628
309.57	3.839	2.846	2.363	2.758	2.984	6.169	1.241	2.258	1.855	2.165	4.968	2.034	1.782	2.426	3	2.371	6.674	2.641	3.352	2.68	1.948	2.823	5.742	2.471	0.389	2.508	2.929	4.008	7.496	3.93	3.369	13.896	2.615	10.158	9.802	8.647	9.01	4.011	15.119	2.496	5.758	13.387	2.303	18.051	3.643	4.765	16.867	1.889	9.713
309.95	2.975	2.424	1.436	2.863	2.533	3.985	1.015	1.498	2.171	4.006	5.446	2.495	3.156	4.138	4.614	4.21	8.234	3.193	3.828	2.934	1.951	3.46	5.103	4.353	1.123	3.098	2.57	2.619	9.367	4.508	1.97	13.087	2.109	9.625	9.447	8.265	7.975	3.824	16.047	3.336	7.231	13.64	2.556	18.575	3.408	5.016	16.091	0.546	9.198
310.32	3.58	3.313	1.771	3.297	3.518	4.338	0.46	1.16	2.506	1.666	5.397	2.435	3.687	3.476	4.081	3.345	8.844	3.329	2.84	3.328	2.451	4.428	5.533	3.798	1.125	2.887	2.077	3.07	6.602	4.032	3.447	12.729	3.684	10.343	9.727	7.988	7.949	3.307	15.759	2.598	7.864	12.847	2.593	18.814	4.335	5.215	16.367	1.115	8.469
310.7	3.451	3.452	1.958	2.843	1.802	4.607	0.253	1.095	0.62	2.005	6.582	1.61	3.047	2.942	3.466	3.275	8.467	4.362	4.155	3.175	1.353	3.525	6.032	2.934	1.843	2.669	1.455	3.764	8.259	3.222	2.67	12.372	2.333	10.706	9.938	7.915	8.641	3.091	16.009	3.896	7.176	14.694	3.142	19.689	4.057	6.101	17.366	1.912	10.632
311.08	3.126	3.55	2.244	2.723	1.993	3.886	0.969	3.188	1.726	3.897	5.245	2.87	3.444	3.692	3.928	3.568	9.619	4.043	3.389	3.067	2.124	3.585	4.847	3.297	0.571	2.608	2.593	4.35	6.943	4.249	3.272	14.711	3.324	10.553	10.862	7.767	9.412	3.789	15.266	2.824	7.963	14.053	2.868	18.003	5.282	6.016	16.16	0.718	8.609
311.46	2.543	3.918	1.847	2.37	3.155	3.762	0.944	2.292	2.251	2.816	6.54	3.081	2.122	2.965	2.542	3.26	7.512	2.299	2.352	3.864	1.036	2.92	6.581	3.55	-0.41	2.784	2.506	3.521	6.981	3.742	3.205	13.29	3.051	10.088	8.956	9.866	11.131	6.248	17.556	4.508	7.778	13.458	2.216	18.425	3.886	4.643	16.166	0.855	8.896
311.84	3.298	3.027	3.075	2.474	2.535	4.559	0.576	1.216	1.263	2.274	6.5	3.415	2.785	2.311	2.894	3.165	8.281	3.048	3.28	3.174	0.508	3.459	4.338	3.003	0.32	3.796	1.546	3.707	7.184	4.109	4.169	14.168	2.891	10.585	10.383	8.869	10.12	5.094	17.127	4.389	7.575	14.115	2.644	18.313	4.451	5.708	17.282	1.03	8.742
312.21	3.381	4.084	2.911	2.51	2.363	3.696	0.988	2.964	2.791	3.225	6.326	3.088	3.855	3.232	3.98	3.863	8.335	4.402	4.065	4.306	2.571	4.386	5.75	3.796	1.215	2.699	1.34	3.585	6.867	5.137	3.453	13.295	3.607	11.248	10.153	8.507	9.169	4.536	17.012	2.319	8.364	14.201	2.345	19.004	4.839	6.465	18.243	1.853	9.776
312.59	4.088	3.511	2.994	2.482	2.733	4.069	1.468	2.338	2.604	3.096	6.731	2.523	3.741	3.035	3.288	3.178	7.893	3.55	3.135	3.625	2.264	2.708	6.346	3.967	0.748	3.276	2.265	4.797	6.765	4.042	3.35	14.183	3.803	10.388	10.94	7.801	7.649	3.597	16.227	2.417	7.615	13.983	2.327	18.579	4.019	5.862	16.628	1.566	9.656
312.97	1.333	2.634	1.295	0.784	2.403	4.968	1.029	2.243	1.394	2.526	6.065	2.379	2.65	2.756	2.269	3.143	8.164	2.426	2.958	3.594	1.254	2.68	5.235	2.905	0.025	2.381	1.371	2.687	7.965	4.954	4.032	13.799	2.999	10.533	10.741	8.957	9.47	4.503	17.107	3.667	7.011	13.873	2.884	18.834	3.75	6.03	16.435	1.294	9.704
313.35	1.211	3.279	1.625	0.58	2.6	4.641	0.589	1.699	1.815	2.997	5.788	1.866	2.065	1.894	2.235	3.423	7.726	2.2	2.939	2.905	1.31	2.001	5.261	3.028	0.487	2.655	1.604	3.025	6.941	3.937	2.891	14.737	2.238	11.109	10.112	8.324	9.571	4.252	16.955	3.654	7.737	14.201	2.398	18.783	5.133	5.456	16.533	1.059	9.62
313.72	4.152	3.917	3.217	2.461	1.641	4.617	0.682	1.514	1.835	2.628	7.101	2.75	3.284	3.215	2.659	3.42	8.138	2.818	2.283	2.881	1.045	3.346	5.915	3.121	-0.008	2.774	2.476	3.57	7.708	4.198	4.196	14.101	3.636	11.031	10.872	8.198	9.389	3.811	16.301	3.367	7.265	13.703	2.995	18.786	4.398	5.277	16.535	0.602	9.664
314.1	3.674	2.6	1.636	1.913	1.768	4.21	0.955	1.604	2.065	2.553	6.569	3.316	3.154	3.773	3.288	3.37	9.105	3.56	3.102	2.562	0.978	3.034	6.782	3.557	1.79	3.116	1.967	4.434	7.821	4.685	3.16	14.152	2.821	11.264	10.691	8.966	10.236	4.404	17.266	3.246	6.876	13.677	2.323	18.997	4.852	5.608	16.425	1.032	9.283
314.48	2.9	2.637	2.294	1.471	3.302	4.836	1.317	1.344	1.723	2.773	6.4	2.808	2.551	2.216	3.22	2.591	7.417	2.483	2.156	3.299	0.88	2.935	5.627	3.659	0.363	2.156	1.568	2.83	7.119	4.081	2.468	12.706	2.455	10.081	10.094	8.015	8.806	4.471	16.478	2.981	7.27	13.698	2.957	18.802	4.656	5.059	15.65	1.051	8.858
314.86	3.501	3.474	2.614	2.922	2.728	5.204	0.711	1.867	1.509	1.844	6.947	2.742	2.859	3.383	3.05	3.363	8.687	2.817	2.607	2.848	0.899	2.338	5.402	3.569	0.415	2.475	2.041	3.04	7.205	4.34	4.304	14.374	4.11	11.318	11.057	7.728	8.126	4.025	16.999	2.596	7.095	14.689	2.453	19.112	4.004	6.173	16.462	1.481	10.02
315.23	3.091	3.632	2.381	2.195	2.748	5.186	1.316	2.141	2.2	3.276	5.996	2.248	2.671	2.744	2.434	2.692	8.104	2.13	2.552	2.855	1.119	3.049	5.101	2.442	0.441	3.042	1.751	4.17	6.944	4.087	4.753	14.389	3.874	11.95	10.462	8.042	8.461	3.678	16.667	3.438	6.87	13.625	1.902	18.159	3.957	6.533	17.037	1.705	9.918
315.61	3.173	3.188	1.91	1.557	2.49	5.231	0.62	1.839	1.756	2.701	5.858	2.184	2.496	2.647	2.607	2.146	8.458	2.401	3.632	2.903	2.391	2.865	5.502	3.402	0.313	2.63	1.623	2.812	7.775	3.1	3.844	14.558	2.799	10.209	10.749	8.021	8.914	4.169	16.527	2.834	7.315	14.653	2.726	19.069	5.122	5.699	16.908	1.758	9.777
315.99	2.414	3.621	1.535	2.609	2.951	5.361	1.969	2.141	2.571	3.409	6.264	1.958	1.324	2.075	1.752	2.683	8.725	2.493	2.558	2.844	1.859	2.92	5.846	2.908	0.902	3.587	2.413	3.642	8.096	3.799	4.159	14.622	4.319	11.416	11.121	8.412	9.917	5.065	17.562	4.13	7.292	13.601	2.457	18.317	4.226	6.188	17.521	1.6	9.308
316.37	3.036	4.116	1.113	2.535	2.547	4.819	0.704	2.15	1.043	1.807	6.126	2.275	2.29	3.107	2.317	2.495	7.546	3.336	3.241	3.194	2.125	2.844	5.292	4.254	0.674	2.442	1.388	3.024	7.144	4.146	4.106	14.212	3.707	10.681	10.675	8.638	10.089	4.162	18.104	4.024	6.896	14.257	1.526	19.049	4.261	6.251	17.005	0.665	10.074
316.74	3.724	2.799	2.614	3.003	2.614	4.054	0.743	1.341	1.845	2.38	6.505	3.092	1.697	2.705	2.242	2.529	6.973	2.745	3.082	2.726	1.158	2.649	6.296	4.288	1.861	3.097	2.433	4.154	6.922	4.498	3.856	13.961	4.343	11.909	11.132	8.403	8.524	3.874	17.148	4.086	5.977	13.417	1.364	18.662	4.249	6.025	17.334	1.233	10.115
317.12	2.388	2.63	1.93	1.076	2.524	3.971	2.262	2.689	2.367	2.228	6.683	2.814	2.22	1.891	2.703	2.585	7.671	3.268	2.355	2.985	0.495	1.848	6.221	3.796	1.528	3.595	1.918	4.727	5.406	2.727	4.804	13.942	3.575	12.308	11.071	6.585	7.522	2.646	16.999	3.158	7.117	14.599	2.781	20.315	4.657	6.222	16.223	0.804	10.462
317.5	3.799	4.806	2.714	1.977	2.893	4.098	0.551	1.738	1.026	1.989	5.81	2.273	2.533	2.145	1.914	1.979	6.925	2.015	2.948	3.181	0.96	2.455	6.682	3.492	0.96	3.153	1.801	3.413	7.491	2.776	3.633	14.389	2.937	10.353	11.121	8.577	9.623	4.403	17.516	3.477	8.557	14.431	2.481	19.75	4.848	4.951	15.923	0.633	9.636
317.87	2.727	3.472	1.98	3.58	3.396	5.007	1.663	1.183	1.592	2.703	6.909	3.059	2.838	3.058	3.158	3.983	8.334	2.755	3.073	3.473	0.577	2.292	5.061	3.625	0.349	2.924	2.754	3.668	7.953	2.784	3.602	15.106	3.221	10.924	10.414	8.033	8.54	4.446	17.457	3.826	7.859	14.787	1.931	19.193	4.64	5.155	16.452	1.204	9.548
318.25	3.086	2.683	2.259	1.066	2.476	4.824	1.157	2.1	1.46	3.044	6.295	1.669	3.526	3.551	3.026	4.168	9.291	3.803	1.845	3.257	0.551	3.278	5.031	2.138	0.619	3.276	2.186	3.828	7.075	3.843	2.419	13.131	1.206	10.241	9.525	8.393	9.528	2.928	17.052	3.48	8.033	14.887	2.334	19.902	4.927	5.157	15.877	0.14	8.834
318.63	2.356	3.039	0.37	2.096	2.557	4.984	1.18	1.147	1.644	2.802	6.738	2.268	3.3	4.295	2.905	3.929	8.255	3.996	3.729	3.18	1.73	3.773	6.359	3.584	0.644	2.983	2.002	3.665	6.96	3.46	4.429	14.269	3.771	12.419	11.795	7.966	8.963	3.813	17.647	3.72	7.074	12.843	1.443	19.004	4.472	4.246	16.212	-0.307	9.487
319	2.672	4.223	1.323	1.303	2.713	5.09	0.955	1.883	0.702	1.899	6.466	3.408	3.458	2.432	2.751	3.663	9.216	2.889	3.293	3.864	1.433	3.616	5.864	3.241	0.658	3.947	3	4.666	6.196	3.803	3.723	13.845	2.365	9.994	10.118	7.496	8.223	3.09	17.356	2.705	5.25	13.576	1.67	20.096	3.618	5.378	16.81	0.862	10.029
319.38	4.293	3.632	1.764	2.883	3.411	4.975	1.504	1.168	1.989	2.774	6.582	2.149	2.907	1.722	3.448	2.143	8.989	2.792	3	2.886	1.541	2.085	6.249	3.025	1.108	3.222	2.063	4.209	7.031	3.78	3.224	14.793	1.856	11.56	10.137	8.624	9.389	5.688	19.218	4.5	6.645	14.178	2.311	18.908	4.212	5.808	17.106	1.554	9.783
319.76	3.463	2.96	1.39	1.846	3.325	4.58	1.017	0.862	0.82	1.907	7.927	3.345	1.663	1.974	2.574	3.772	7.674	3.105	3.419	3.705	1.125	3.306	5.4	2.738	2.737	4.736	3.914	5.499	7.886	3.932	4.162	14.254	2.751	11.541	11.825	8.503	9.72	4.759	17.962	3.954	6.655	13.424	1.77	19.073	4.09	5.088	17.019	0.166	9.732
320.14	3.291	3.649	2.783	3.83	2.487	5.056	0.661	-0.037	1.956	2.446	7.84	3.527	4.37	3.486	2.791	4.244	9.797	4.4	2.605	3.103	0.897	3.364	6.307	3.469	0.889	2.913	2.1	3.731	8.002	4.732	3.521	13.434	2.68	10.642	9.866	7.277	8.37	4.596	18.341	3.502	6.297	13.577	2.126	19.865	3.957	5.207	17.009	1.339	9.982
320.51	2.974	4.255	2.391	2.493	3.358	4.651	0.762	1.362	1.45	2.497	7.157	2.552	2.117	3.085	2.399	4.003	9.129	2.335	2.464	4.318	1.1	3.62	6.065	3.668	1.03	3.42	1.034	3.698	8.562	5.184	2.919	14.747	2.92	10.802	11	8.984	8.379	4.092	17.822	2.982	7.584	14.66	2.517	20.772	5.454	5.776	16.08	1.055	10.257
320.89	0.505	2.198	0.458	-0.023	1.95	3.794	2.069	2.17	2.412	3.569	6.848	2.056	3.59	3.856	3.051	2.867	9.309	4.351	3.479	2.63	1.798	3.504	5.874	3.161	1.165	3.709	2.188	4.579	8.935	4.884	4.18	15.11	3.599	11.518	10.949	7.797	8.661	2.961	17.529	2.414	8.162	15.046	2.822	19.633	4.518	6.437	17.184	0.445	10.456
321.27	2.943	3.263	2.211	3.382	4.097	4.913	0.765	1.131	0.86	3.404	6.423	4.465	2.291	2.377	2.491	2.81	9.457	2.949	3.189	2.428	1.369	3.602	6.329	3.618	0.977	3.648	1.474	4.359	7.526	4.224	4.787	16.204	4.869	12.913	11.535	8.444	9.348	4.166	18.866	3.756	7.424	13.428	2.507	20.507	3.354	6.329	17.112	2.003	10.862
321.64	2.57	4.258	2.486	1.872	1.94	4.012	1.07	1.839	1.961	3.445	6.655	3.005	1.59	2.753	2.942	2.691	8.548	1.628	3.899	2.811	1.536	2.753	6.395	3.385	0.778	3.444	2.985	3.746	6.139	3.735	3.2	13.892	3.64	11.553	10.568	6.805	7.627	2.92	18.558	1.2	6.834	14.915	2.782	19.834	4.227	5.607	16.313	1.437	9.126
322.02	3.853	4.313	3.17	1.877	2.93	4.377	2.353	2.211	2.15	3.508	7.325	1.974	3.973	3.409	5.023	3.787	10.314	4.626	3.279	2.571	1.744	2.457	5.445	4.173	1.025	3.784	2.216	5.572	7.496	4.195	3.484	15.11	4.827	11.952	11.329	6.955	8.161	4.003	16.662	2.262	7.138	14.142	2.484	19.502	3.602	5.694	17.034	-0.13	9.83
322.4	2.573	3.723	1.867	1.721	2.72	4.734	-0.007	1.029	0.498	2.565	6.144	2.805	2.696	2.238	3.288	2.166	8.18	2.601	3.403	3.545	1.229	2.55	5.999	4.243	0.329	3.046	1.033	3.433	7.916	3.736	4.274	14.769	2.662	10.792	11.111	10.214	10.368	5.845	18.609	4.729	7.244	14.415	1.68	20.071	2.754	6.311	17.668	0.934	10.688
322.77	3.664	4.902	3.08	2.342	4.183	5.482	1.074	1.952	0.819	2.152	5.611	2.124	2.401	1.756	2.445	2.702	9.344	2.104	3.885	2.998	1.393	2.756	5.153	3.784	0.345	3.278	2.1	2.761	7.434	4.299	3.5	13.941	3.55	12.388	10.471	8.738	9.186	4.478	18.048	3.084	7.748	14.899	2.835	21.226	4.702	6.069	16.774	1.209	10.783
323.15	4.274	4.005	2.792	2.496	3.572	5.721	1.976	2.448	2.965	4.016	7.768	1.913	3.085	3.743	3.51	4.034	9.209	4.192	2.351	3.591	0.82	2.315	5.893	3.501	0.789	2.543	2.108	3.403	7.559	3.861	4.027	14.314	3.15	11.776	9.933	9.499	9.671	3.621	18.549	3.296	7.316	14.73	1.948	20.209	4.71	4.821	16.99	0.985	10.229
323.52	4.493	5.197	4.277	2.778	2.891	4.909	1.727	2.666	1.179	2.8	5.589	2.085	2.076	3.217	2.958	3.24	8.708	2.022	3.393	2.97	1.623	2.993	5.503	3.343	-0.514	2.409	0.848	2.895	7.35	5.196	5.184	15.72	3.823	12.313	10.998	8.925	9.479	3.668	17.999	4.257	6.918	14.306	2.118	19.207	4.373	5.332	17.372	1.86	10.239
323.9	4.013	5.264	2.301	2.935	3.214	4.922	0.32	1.041	1.025	3.388	7.525	2.795	2.542	3.033	3.192	3.886	9.157	2.267	2.218	2.68	0.414	2.726	6.223	2.577	0.906	3.306	2.107	4.247	6.615	4.54	5.141	15.881	2.885	11.216	10.477	7.222	8.091	3.749	18.295	2.725	7.331	14.895	2.679	21.922	4.799	6.206	17.569	1.521	10.336
324.28	2.568	3.232	1.645	1.901	2.619	5.082	1.438	2.179	2.162	2.741	6.5	1.315	1.631	2.878	2.235	2.346	7.939	2.159	3.019	3.088	1.156	1.854	6.15	4.708	1.566	4.249	3.046	5.549	7.392	4.235	2.605	13.707	2.199	10.916	9.604	7.218	9.422	2.754	17.702	3.42	7.147	13.055	2.032	20.553	3.955	5.84	18.186	0.822	11.113
324.65	1.991	4.517	1.396	1.786	3.449	4.797	0.754	1.263	0.935	2.186	7.115	3.76	0.99	1.807	2.929	2.353	7.684	2.39	3.267	2.871	0.488	2.185	8.001	5.193	1.502	3.507	1.287	3.828	5.389	3.094	4.066	13.891	3.351	11.012	9.253	9.157	9.868	4.17	20.012	3.658	7.218	14.508	2.001	21.005	4.516	6.463	18.308	1.867	11.076
325.03	1.901	3.477	2.232	1.758	3.456	5.5	0.316	2.27	1.336	1.757	6.788	2.049	2.464	3.056	2.69	2.498	9.261	2.926	4.994	3.248	2.212	3.661	6.445	4.909	0.253	3.608	2.035	3.339	8.596	4.4	4.177	14.153	3.293	10.791	10.022	7.57	9.131	2.974	18.274	2.91	7.303	14.672	1.999	20.837	5.609	6.046	17.452	0.96	9.692
325.41	4.224	3.92	2.98	2.768	1.949	3.938	1.163	1.698	2.233	3.237	5.922	1.305	3.626	2.313	2.9	4.56	8.878	3.27	3.316	3.354	1.269	4.041	5.002	4.239	0.767	2.363	1.412	3.672	6.213	4.232	3.714	14.88	2.952	13.055	10.909	9.464	9.515	3.338	19.421	3.512	7.882	15.543	2.171	22.248	5.682	7.121	18.293	1.558	11.441
325.78	3.258	2.517	2.488	1.849	3.827	5.328	0.327	1.573	1.606	2.163	6.703	2.744	2.915	1.885	2.589	2.368	9.16	2.215	2.303	4.482	1.131	2.845	7.381	3.65	0.534	4.242	2.655	4.961	7.611	3.265	5.039	16.694	5.253	12.658	13.228	8.603	9.435	3.277	18.246	2.972	6.697	13.353	0.233	19.309	2.88	5.246	17.273	1.107	9.8
326.16	3.966	3.364	1.544	2.287	3.081	4.111	0.216	1.581	1.41	1.336	6.27	2.399	2.695	2.707	2.163	2.409	9.201	2.272	3.897	3.77	1.88	3.546	5.774	3.976	1.547	3.34	1.205	4.735	6.49	4.344	4.002	14.808	3.851	13.191	10.159	8.303	8.603	4.053	18.58	2.794	6.264	14.53	1.836	20.516	4.361	5.847	17.585	0.992	11.098
326.53	4.615	2.44	0.84	2.64	2.759	4.3	0.178	1.091	0.821	2.367	7.802	2.568	2.979	3.426	3.386	4.053	9.144	3.816	2.993	3.154	2.422	3.653	7.401	4.237	0.773	4.281	2.041	4.447	7.281	3.827	3.8	15.227	2.798	11.646	11.04	8.876	9.71	3.327	19.042	3.066	8.024	13.943	2.401	21.31	4.346	4.873	16.337	0.853	10.246
326.91	2.952	4.197	1.524	2.046	3.982	5.037	0.406	1.135	0.979	2.337	7.017	3.508	1.864	1.744	3.192	1.921	8.945	1.955	1.61	2.189	0.017	2.63	6.353	3.202	0.663	3.224	2.29	3.14	8.543	4.43	3.774	14.969	3.817	13.052	10.755	8.987	8.084	3.583	19.049	2.187	7.161	14.316	3.16	20.341	4.598	4.891	16.621	1.102	9.907
327.29	4.942	4.766	3.759	3.28	2.903	4.177	1.574	2.144	1.546	3.109	6.612	3.28	2.829	2.652	3.335	1.879	8.959	2.893	2.74	2.896	1.347	1.873	5.667	2.576	1.854	4.778	1.864	4.935	7.126	3.658	3.474	14.837	2.266	11.246	10.58	8.489	8.776	4.27	19.255	3.07	7.62	14.222	2.36	21.137	4.61	5.31	16.587	-0.028	9.657
327.66	4.114	4.038	2.676	2.728	1.793	4.146	1.253	1.99	1.084	2.392	6.776	3.306	2.995	2.598	2.365	3.334	9.013	2.986	2.197	2.174	0.735	1.978	6.065	3.289	1.655	3.355	1.96	3.544	6.849	3.833	4.886	15.694	3.533	12.387	11.04	8.604	10.388	4.622	19.581	5.07	7.909	14.439	2.29	22.078	4.384	5.988	16.776	0.67	9.92
328.04	3.833	2.233	2.233	0.842	2.506	5.108	1.133	3.146	2.096	2.611	6.78	3.021	2.655	2.462	2.554	3.205	8.987	2.835	2.698	2.784	0.975	2.515	6.059	3.82	0.686	4.502	1.729	3.872	7.504	4.268	4.187	14.511	3.027	11.307	10.931	9.156	9.147	3.92	19.038	3.725	7.37	14.987	2.629	21.834	3.941	5.703	17.616	1.48	10.03
328.41	2.684	2.73	1.571	0.58	3.47	4.565	1.545	2.46	1.426	3.366	6.57	2.931	2.516	2.32	2.815	3.314	9.167	3.145	2.464	3.149	0.868	2.709	6.753	4.101	0.913	3.793	2.212	3.519	8.299	3.409	3.686	15.162	3.313	12.167	10.735	9.633	10.189	4.391	19.314	4.372	7.243	14.412	2.185	21.757	3.933	5.192	15.976	0.331	9.669
328.79	3.476	3.275	3.654	1.935	4.29	4.962	1.273	1.728	2.575	3.009	6.674	2.325	3.072	2.677	1.654	3.049	8.241	2.116	3.332	2.499	2.163	3.025	6.748	4.031	0.463	3.577	1.39	4.602	8.49	3.52	4.338	15.372	3.052	12.513	11.673	9.187	10.141	4.208	19.504	4.625	7.086	13.72	1.235	20.643	4.539	4.761	16.892	0.368	9.458
329.17	1.648	3.236	1.545	2.093	3.822	4.44	0.479	2.054	0.863	2.648	6.589	2.346	2.804	1.679	2.968	3.53	9.405	2.748	2.466	3.015	1.274	2.721	6.16	3.074	1.832	4.406	1.996	5.345	6.853	3.704	4.256	15.131	3.777	11.854	10.701	9.954	9.694	4.009	19.909	4.071	7.441	15.28	2.458	21.762	4.404	6.349	17.778	0.782	11.045
329.54	2.511	2.807	0.655	1.485	2.366	4.589	1.635	2.538	1.362	4.02	7.58	2.872	3.425	3.81	4.006	3.51	9.439	4.154	3.016	2.788	1.192	3.286	6.722	3.553	1.43	4.277	1.91	4.62	6.877	3.461	3.692	14.91	2.978	12.375	10.779	8.69	8.737	3.023	18.587	3.598	7.203	14.959	1.917	21.431	4.402	5.214	17.214	1.416	10.742
329.92	1.955	3.218	0.932	1.721	3.328	5.424	1.725	2.043	1.53	2.95	6.673	3.575	2.761	3.612	3.028	2.619	8.682	2.482	3.111	2.857	1.461	3.864	5.938	2.965	1.107	4.179	0.902	4.627	6.963	3.899	3.585	14.683	3.071	11.981	9.613	8.368	8.563	3.388	18.888	3.081	7.107	14.32	2.132	21.488	4.534	5.446	17.43	1.293	10.383
330.29	3.585	4.927	3.664	3.186	2.171	4.72	1.556	2.05	1.935	2.677	6.8	2.809	2.274	2.625	2.555	2.348	8.105	2.76	2.109	2.083	1.663	2.005	5.503	3.533	1.491	4.293	2.225	4.962	7.547	4.818	3.07	14.643	2.718	12.3	10.484	9.339	9.387	3.896	18.639	4.112	6.624	14.663	2.244	21.285	4.178	5.396	16.859	1.14	10.786
330.67	3.863	4.445	2.938	1.918	4.346	5.565	0.902	1.773	1.238	2.602	6.966	2.253	3.916	4.93	4.61	4.623	9.42	3.127	2.639	2.708	1.016	2.861	5.868	3.501	1.146	3.578	1.64	4.113	7.651	3.531	3.134	15.051	2.63	11.765	10.806	8.945	8.974	4.456	19.337	3.544	7.538	15.69	3.958	22.142	5.192	4.744	16.127	0.408	9.935
331.04	4.763	5.167	3.519	1.919	3.024	6.345	0.799	2.619	2.966	3.323	6.296	2.935	2.324	2.009	2.36	3.045	8.78	2.942	3.407	2.974	1.85	3.012	5.92	3.221	2.049	4.931	2.764	4.207	7.905	4.264	4.059	15.632	3.473	12.621	11.334	8.692	8.921	3.985	18.789	3.66	8.17	14.369	1.895	21.526	5.136	5.942	16.623	2.05	10.448
331.42	2.416	3.089	0.949	1.897	3.095	4.946	1.342	1.32	2.052	2.424	6.015	2.844	3.884	4.12	3.578	3.573	10.764	4.093	3.742	3.178	2.479	3.86	7.671	3.986	0.915	4.452	1.39	3.239	7.934	3.421	4.764	15.525	4.617	13.78	11.696	7.359	9.226	3.242	19.486	2.41	7.601	15.032	2.934	21.481	4.518	6.07	18.185	2.292	11.993
331.79	2.283	2.965	2.146	1.406	3.32	5.658	1.724	2.038	1.504	2.325	7.006	2.716	3.369	3.189	3.57	3.078	10.182	2.181	3.125	2.549	1.758	2.775	6.371	3.986	0.121	2.979	0.834	3.333	6.818	3.378	5.148	15.512	3.728	12.48	12.019	8.162	10.512	3.897	19.184	3.037	7.629	14.927	2.48	21.461	3.47	6.761	16.789	1.704	11.001
332.17	3.079	3.884	1.641	2.244	4.048	5.616	-0.365	2.413	1.674	2.462	6.373	2.185	1.449	2.084	2.703	2.73	9.535	2.408	2.942	3.513	0.778	2.828	6.243	3.891	0.265	3.191	2.211	3.866	7.923	3.71	3.556	15.711	3.035	12.095	11.514	8.807	9.77	4.238	19.467	3.731	7.293	14.631	2.427	21.341	3.932	4.804	18.112	2.445	10.766
332.55	2.961	3.606	1.088	1.347	2.588	4.767	0.974	2.024	0.745	2.582	7.459	3.019	2.379	3.662	2.628	2.297	9.032	2.497	3.385	3.78	2.91	2.155	6.294	3.382	2.059	4.33	2.677	5.037	7.209	4.065	4.97	16.076	4.54	13.232	12.162	9.468	9.324	4.753	20.241	3.975	7.851	15.788	2.188	22.246	4.574	5.355	16.292	1.5	10.325
332.92	2.833	4.162	1.348	1.323	2.111	4.999	0.625	1.703	1.596	2.821	6.53	2.136	2.745	3.338	2.429	3.796	8.595	2.359	3.953	3.604	2.041	3.146	5.7	4.186	0.096	1.882	0.822	3.648	7.149	4.369	3.285	15.966	3.127	12.406	11.394	8.826	8.343	3.634	19.677	3.212	8.48	14.837	2.501	22.149	5.843	6.082	17.484	1.72	12.222
333.3	3.694	3.292	2.477	2.674	3.368	5.028	1.862	2.279	1.162	2.842	6.6	3.301	2.424	1.987	2.326	2.161	9.128	3.032	4.284	4.297	2.544	3.307	6.085	3.06	0.727	3.135	2.171	3.457	7.585	3.51	3.068	16.125	3.676	12.445	10.489	10.298	10.535	4.5	21.17	3.859	6.573	15.523	3.145	22.387	4.537	5.051	16.106	0.105	10.028
333.67	3.431	4.026	1.648	1.785	2.239	4.544	-0.395	0.262	1.319	1.792	6.991	2.733	2.418	2.578	2.175	3.233	8.459	1.524	2.356	4.128	1.917	3.525	5.962	4.768	1.61	3.873	2.276	4.118	7.699	3.118	3.169	15.122	3.566	12.289	11.459	7.885	9.48	3.954	20.682	2.581	7.605	14.543	1.351	21.263	4.508	5.995	18.028	1.483	10.284
334.05	2.828	3.344	1.543	0.654	2.266	5.193	2.483	2.377	2.51	2.818	7.159	3.496	2.865	3.04	2.149	2.909	8.906	2.353	3.037	4.175	2.003	3.94	6.083	4.17	0.458	3.387	2.406	3.492	8.194	3.781	3.29	14.63	1.598	11.857	10.091	8.377	8.078	3.87	18.974	3.934	7.406	14.942	1.331	22.784	4.393	6.48	17.066	2.003	11.445
334.42	4.226	3.93	2.422	2.625	3.088	4.974	0.314	0.888	1.443	1.767	6.259	3.107	4.371	5.095	4.224	4.145	10.164	4.802	2.983	3.817	2.737	3.125	6.957	3.114	2.121	4.18	1.957	4.418	8.644	5.572	3.772	15.472	3.48	12.68	11.072	9.173	10.348	4.702	20.843	3.913	7.497	15.123	2.075	21.74	3.076	5.461	17.503	2.21	11.354
334.8	2.68	5.043	2.805	1.936	2.594	5.571	2.287	2.289	1.603	3.487	6.953	2.644	3.17	3.467	3.378	3.49	7.567	2.222	3.027	3.06	1.497	3.919	6.006	4.738	-0.082	3.129	1.526	3.226	8.012	4.752	3.48	14.87	3.012	11.19	11.48	8.173	9.645	3.316	20.446	3.79	7.395	14.941	2.449	21.509	3.061	5.808	17.555	1.678	11.029
335.17	4.639	4.715	1.349	3.107	3.876	4.47	1.522	1.796	1.393	2.85	8.615	3.903	3.052	2.421	2.666	3.013	8.652	3.808	2.44	2.928	1.045	3.55	6.595	2.619	0.706	3.443	1.367	4.059	8.148	5.17	2.709	15.413	2.417	12.475	10.3	8.151	8.297	3.417	20.139	2.069	6.723	14.73	2.27	22.203	4.471	5.448	17.14	1.171	12.388
335.55	3.432	5.26	2.382	3.595	3.658	3.927	0.514	2.101	1.849	3.014	7.584	2.971	2.953	2.429	3.388	3.696	9.486	2.668	3.708	3.805	2.451	3.435	7.889	4.124	-0.071	1.835	2.212	3.542	8.977	5.154	3.86	15.033	1.559	12.076	9.589	8.287	8.758	3.202	19.525	3.049	7.548	14.23	1.604	22.104	3.357	4.95	17.474	0.608	10.863
335.92	3.529	5.044	1.907	1.536	2.859	4.041	1.578	2.256	2.105	3.178	7.783	2.523	2.997	3.423	3.306	3.277	9.035	2.9	2.874	3.737	1.58	3.043	5.879	4.634	0.651	3.679	2.171	3.363	7.752	4.287	3.025	14.142	2.972	11.403	9.491	8.747	9.79	4.848	21.491	4.33	6.718	14.879	2.712	22.571	3.935	6.397	17.849	1.792	11.232
336.3	1.848	2.991	1.785	1.898	3.208	6.445	0.546	2.556	1.414	3.261	8.466	3.39	2.322	2.389	2.459	2.121	8.976	2.706	3.717	2.974	0.715	2.542	5.705	3.588	0.008	3.488	1.101	3.689	6.509	3.15	3.071	15.668	2.395	12.635	11.007	8.953	8.596	3.761	19.886	2.541	6.375	15.008	1.73	21.624	4.915	5.338	17.601	1.239	11.426
336.67	2.693	3.768	2.467	1.668	2.969	4.417	1.581	2.667	3.577	2.155	6.835	2.833	3.525	2.819	2.373	3.559	9.576	3.512	3.63	2.831	1.061	2.921	6.375	4.293	0.453	3.869	1.576	4.045	7.002	3.287	3.974	15.959	3.999	12.798	10.677	8.781	10.17	4.678	22.045	4.535	6.821	14.835	1.798	21.647	4.857	5.495	17.831	1.634	11.988
337.05	3.844	4.265	1.185	1.619	3.716	4.841	0.894	2.588	1.317	2.554	7.03	2.149	3.593	2.742	3.53	3.982	9.845	4.208	3.585	4.055	1.477	2.756	6.749	3.327	1.928	3.995	1.914	3.982	8.333	4.068	3.373	14.91	2.596	11.828	10.497	9.048	9.91	3.82	20.579	4.141	7.103	14.804	2.314	22.635	4.434	4.257	16.233	0.586	10.836
337.42	3.947	3.55	3.28	1.877	3.108	5.49	0.914	1.212	0.74	2.719	7.77	3.253	3.052	3.58	3.454	3.354	10.043	3.334	4.437	2.517	1.453	2.86	6.06	2.685	0.747	2.911	1.693	2.72	6.728	2.554	4.074	16.099	3.111	13.118	11.281	9.426	10.014	3.488	20.904	4.153	6.28	14.767	1.834	21.609	4.16	5.318	17.631	0.897	11.701
337.8	3.515	4.574	3.022	3.072	2.847	4.092	0.557	2.354	1.476	1.919	6.658	2.544	3.369	3.164	3.488	3.819	9.628	2.95	2.912	3.283	0.689	3.296	7.316	4.335	0.868	3.933	2.216	3.916	7.666	3.474	3.376	15.305	2.407	12.221	10.61	8.18	8.505	3.299	20.368	3.378	6.456	14.765	1.963	22.159	3.57	4.531	17.38	0.628	10.54
338.17	3.763	5.145	2.971	1.969	3.136	4.55	1.956	3.334	2.814	3.116	8.115	2.891	2.45	3.115	2.442	3.064	10.089	3.494	2.207	2.568	1.143	2.746	6.399	2.747	0.799	4.039	1.863	4.292	6.863	3.854	3.326	16.633	3.386	12.819	10.487	9.202	9.719	3.896	21.478	3.839	6.031	14.754	1.912	22.574	3.867	4.955	16.967	0.867	10.601
338.54	2.855	4.996	2.381	0.825	3.461	5.226	0.359	2.518	1.535	2.523	7.068	1.944	3.151	2.345	2.637	2.987	9.273	2.901	3.16	2.159	1.092	1.867	6.798	3.999	1.593	4.65	2.071	3.633	8.156	3.474	3.562	14.823	3.049	13.597	10.743	9.457	10.088	4.059	20.081	3.918	7.301	14.617	2.083	22.668	4.082	6.649	17.578	1.634	11.215
338.92	3.424	3.872	2.469	2.279	2.743	4.618	1.078	2.455	2.126	2.894	6.939	1.76	3.769	4.11	3.849	3.446	10.172	3.045	2.411	2.585	0.967	2.168	5.813	3.554	0.846	3.407	1.743	5.251	7.654	4.261	2.372	14.942	1.527	11.658	10.483	9.455	9.194	4.063	20.485	3.832	5.583	14.584	0.877	21.758	4.059	4.945	17.133	0.535	10.976
339.29	2.631	3.823	2.481	1.198	2.292	3.373	1.567	2.527	0.926	3.114	7.646	3.212	3.665	3.012	3.5	2.592	9.978	3.163	2.825	3.32	1.658	3.387	6.075	3.993	1.254	3.815	1.721	4.213	8.315	3.429	3.111	15.975	2.918	12.265	10.651	9.098	9.927	3.896	21.423	3.454	7.464	15.474	2.095	22.708	4.735	5.773	17.519	0.744	11.257
339.67	3.945	3.182	2.68	2.408	2.921	4.408	0.761	2.361	1.962	2.956	7.255	3.327	3.285	2.941	2.842	4.17	10.195	4.771	3.703	3.868	1.722	3.353	6.565	3.948	2.178	3.576	2.952	4.483	7.005	3.183	5.081	16.022	3.293	13.823	10.866	9.149	9.151	4.418	21.067	3.685	6.688	15.866	2.77	22.929	4.702	5.163	17.231	1.495	11.23
340.04	3.359	3.689	2.326	1.882	4.531	5.641	1.504	2.717	1.895	3.401	8.238	3.222	2.801	1.403	2.564	2.125	8.931	2.196	2.799	3.163	2.442	2.784	6.339	4.215	0.921	4.096	1.957	3.402	7.575	4.169	3.581	15.271	3.454	12.114	10.893	9.403	9.818	3.403	21.188	2.943	5.771	14.585	1.83	22.722	4.381	5.644	17.433	1.078	11.305
340.42	2.677	3.509	1.542	1.846	2.625	4.737	1.655	2.828	2.486	2.638	7.497	3.855	3.922	3.077	2.591	3.277	9.849	3.028	3.196	2.098	1.204	2.638	7.829	5.023	0.292	4.375	2.171	4.181	7.401	3.897	2.926	15.795	3.243	13.493	10.63	8.145	9.476	3.286	20.597	3.747	7.211	15.031	2.797	22.632	4.184	5.228	17.11	0.93	10.759
340.79	3.821	4.833	2.034	3.117	2.694	5.457	1.331	2.615	1.536	2.749	7.792	3.512	3.339	3.728	2.577	3.243	9.123	3.092	2.631	3.177	1.643	3.126	6.514	3.564	1.448	4.747	3.035	4.495	7.519	3.646	4.18	16.262	3.008	13.696	11.267	8.898	10.602	3.193	20.73	3.555	6.379	15.018	2.057	23.068	4.278	5.083	17.675	0.764	11.713
341.17	3.487	4.045	1.987	1.721	3.453	4.935	0.512	1.744	1.914	2.355	7.276	2.482	3.569	3.687	3.473	3.938	9.938	3.824	3.034	3.23	0.814	3.186	6.174	4.443	0.301	2.868	0.695	3.305	8.603	4.758	3.949	16.095	3.141	12.266	11.322	8.919	9.791	2.903	21.635	3.688	6.93	15.375	2.024	22.487	4.908	5.231	16.886	1.102	10.972
341.54	3.13	4.281	1.957	1.369	3.864	5.725	1.178	1.783	1.621	2.586	8.016	2.895	2.372	2.615	2.555	2.28	9.476	1.06	3.385	2.811	1.095	2.891	7.447	4.073	1.612	4.435	1.994	4.079	7.253	3.743	2.926	14.813	2.663	12.245	10.167	9.943	9.629	3.885	21.923	4.304	7.357	15.937	2.855	23.268	4.926	4.907	17.428	1.459	11.837
341.91	3.153	3.651	2.485	1.969	3.168	5.061	0.719	1.425	1.291	2.117	7.962	3.433	3.568	2.947	3.514	3.391	9.572	2.783	3.283	3.671	1.9	3.136	7.079	3.993	0.868	3.79	1.792	4.402	7.731	3.63	3.565	15.438	3.661	12.926	10.859	9.221	8.918	3.812	20.769	3.089	6.756	14.679	2.359	22.979	3.974	5.117	18.069	0.505	10.748
342.29	4.461	5.486	4.308	3.003	3.869	5.394	1.321	2.208	2.116	3.068	7.319	2.785	4.906	4.237	4.372	3.871	10.956	3.736	2.892	3.209	0.95	2.668	6.524	4.23	1.173	4.282	2.046	4.193	8.919	4.031	4.171	15.514	3.285	12.453	11	8.948	9.24	3.947	21.76	3.127	7.221	15.966	2.643	23.606	4.905	4.56	18.492	1.541	11.797
342.66	3.002	2.752	1.429	2.454	2.416	4.703	2.118	2.47	1.11	2.94	7.413	2.767	3.707	4.36	2.581	3.178	10.895	3.61	4.054	2.976	2.563	4.311	6.982	4.135	-0.259	4.113	1.572	4.19	9.856	4.906	3.978	16.75	3.584	13.259	11.213	9.5	10.3	3.824	21.891	3.837	6.933	15.365	2.233	23.516	4.95	5.726	17.885	1.308	11.21
343.04	2.487	3.546	1.89	2.448	3.411	5.444	1.828	2.558	1.907	3.02	8.221	3.049	4.129	3.852	3.111	4.506	11.976	4.729	2.733	3.897	1.842	2.326	7.578	4.775	-0.581	3.418	2.249	3.817	8.357	3.32	3.664	15.418	3.192	12.87	10.394	9.09	9.783	2.789	21.043	2.642	7.207	15.371	2.53	22.974	4.217	4.587	17.452	-0.365	10.241
343.41	3.622	4.777	2.102	2.51	2.554	4.112	0.522	1.436	0.766	1.277	6.913	2.75	3.248	2.978	3.24	3.341	10.797	3.364	4.216	3.261	1.674	3.105	6.522	2.753	1.795	4.859	3.161	4.916	8.35	4.607	4.227	16.85	3.581	13.259	11.194	9.738	10.08	2.977	22.087	3.708	7.613	14.915	2.826	23.986	5.062	6.336	17.769	1.427	12.044
343.79	4.083	4.55	2.41	2.693	3.769	5.563	1.231	2.098	1.204	2.628	7.963	3.273	3.153	3.297	2.898	3.676	10.143	3.154	3.497	2.691	1.505	2.882	6.451	3.429	-0.095	3.461	1.467	3.96	7.538	4.375	4.573	16.252	3.016	13.067	10.953	9.219	9.909	3.801	22.178	3.811	6.999	16.281	2.289	24.04	5.46	6.372	18.899	0.761	12.588
344.16	3.802	5.716	3.132	2.81	3.35	4.355	1.429	1.793	2.104	2.664	8.016	2.995	2.962	2.632	3.493	3.045	10.04	2.906	2.997	2.87	1.316	2.674	7.888	4.599	0.829	4.83	2.688	4.506	7.792	3.047	4.359	16.709	4.567	14.331	11.507	9.252	9.937	3.639	21.97	3.261	6.741	15.374	1.564	24.153	4.979	5.667	18.146	1.133	11.647
344.53	2.36	4.613	2.227	2.218	3.301	4.365	1.423	3.014	2.032	3.156	7.91	2.937	2.596	3.165	2.761	3.026	9.75	2.086	3.38	3.025	1.617	2.71	6.881	3.257	0.701	3.581	0.815	4.637	8.206	3.877	3.969	16.805	2.726	13.083	10.718	9.55	10.394	3.342	22.599	4.793	6.665	14.992	2.13	23.134	4.204	5.419	17.865	1.176	11.834
344.91	3.228	4.125	3.049	2.218	2.087	4.112	1.034	1.308	1.729	1.842	6.974	3.691	3.225	3.094	3.582	2.816	10.029	2.976	2.923	3.587	1.896	3.079	6.25	2.917	1.259	4.393	2.407	4.544	8.057	4.463	4.713	16.977	3.526	12.897	10.655	9.428	10.447	3.449	21.733	3.476	6.208	15.145	2.704	23.742	4.249	5.71	18.619	1.174	11.84
345.28	3.32	4.605	3.195	2.571	2.983	4.517	1.472	2.724	1.743	2.915	7.626	2.909	2.861	2.657	2.503	3.46	10.3	2.185	3.216	3.429	2.115	3.091	6.033	2.665	0.776	3.173	1.943	4.068	8.736	4.203	3.712	16.28	2.66	12.768	10.77	8.973	10.059	3.797	21.647	4.013	7.297	16.245	2.614	24.912	4.782	4.942	17.833	1.111	11.687
345.65	2.577	4.326	2.206	2.244	2.638	5.115	1.504	2.628	2.493	3.47	7.517	2.697	3.537	2.491	2.55	2.582	9.395	3.098	2.956	3.67	1.787	3.09	6.177	2.37	1.84	5.167	2.144	4.619	8.252	3.449	3.596	15.914	4.211	14.118	10.696	9.019	10.318	3.61	20.969	3.48	6.418	14.575	2.253	23.549	3.948	5.81	18.128	0.037	10.708
346.03	3.937	5.054	2.334	1.917	3.312	5.048	0.803	0.926	1.812	2.172	7.56	2.549	2.449	2.008	2.6	2.354	10.12	1.983	3.134	4.597	1.047	3.122	6.097	3.371	1.452	3.968	1.814	4.02	8.84	4.037	3.557	15.25	3.811	12.239	10.104	9.42	9.379	3.486	21.7	3.192	6.156	15.414	1.796	24.341	3.842	4.92	17.975	0.907	11.487
346.4	3.074	4.807	2.507	3.295	2.663	4.497	1.718	2.062	3.048	3.346	7.849	2.782	3.398	2.163	1.788	2.332	9.789	2.248	3.568	4.269	1.174	3.4	6.587	3.562	1.003	4.349	1.904	4.488	8.453	3.54	4.108	16.61	3.313	13.322	10.945	9.358	10.449	3.695	22.199	4.054	6.336	15.942	1.786	24.31	4.69	5.63	18.296	1.595	12.137
346.78	3.019	5.059	1.937	2.455	2.567	4.849	0.487	2.478	1.497	3.385	8.427	3.896	2.852	3.155	3.681	3.656	10.37	3.711	3.55	3.945	0.854	3.455	6.34	3.212	1.289	5.048	2.737	5.527	8.921	4.443	4.048	15.95	2.956	12.454	11.007	8.751	9.324	3.245	21.314	2.947	6.926	15.206	2.499	23.8	4.707	5.605	18.308	0.436	11.481
347.15	3.571	3.813	1.919	1.432	2.789	3.877	0.126	2.105	1.777	2.498	7.38	2.793	3.316	3.449	2.626	3.795	10.074	2.867	3.823	4.226	1.711	3.662	6.425	3.221	0.419	3.97	1.569	2.966	7.694	3.729	3.65	16.454	2.949	13.223	11.435	9.098	9.768	3.498	22.228	3.593	6.553	15.864	2.351	24.329	4.034	5.548	18.486	0.975	11.738
347.52	3.57	4.695	2.31	2.258	3.331	4.972	2.14	2.563	1.496	2.708	7.737	2.641	2.175	2.65	2.539	2.587	10.101	2.446	3.915	3.097	1.779	3.223	7.697	3.435	1.412	4.222	2.719	4.34	8.64	4.731	4.035	16.884	3.181	12.986	10.739	9.787	11.176	3.84	22.684	3.989	7.542	15.335	2.565	24.194	4.718	4.795	17.559	0.139	11.847
347.9	2.912	4.842	1.446	1.802	3.363	4.996	1.415	2.688	1.857	3.133	8.119	2.862	3.619	2.98	2.222	3.244	10.086	2.866	3.719	3.315	1.883	3.145	7.629	3.477	1.746	4.925	1.942	4.982	7.51	3.834	3.781	17.102	3.007	13.377	10.347	9.747	10.596	3.885	21.617	4.157	6.432	15.023	1.662	24.114	4.19	5.561	17.3	0.419	11.334
348.27	3.332	4.281	2.712	2.651	3.232	3.956	0.832	2.406	1.84	3.158	7.076	2.645	3.498	2.811	2.629	3.13	10.358	2.393	3.401	3.645	1.779	2.965	6.248	2.755	1.086	4.683	2.372	4.163	8.594	4.158	3.403	16.187	3.505	12.614	10.788	8.77	9.714	3.284	21.907	3.396	6.679	15.203	2.241	24.479	4.577	5.444	17.85	0.43	11.304
348.64	-1.526	4.004	-3.181	2.028	3.704	5.079	-2.524	-1.496	1.647	-0.621	3.689	-0.572	4.197	3.898	4.186	4.214	11.566	3.703	4.484	4.335	-1.586	4.402	6.091	3.321	-3.288	4.664	-2.842	-0.51	10.844	3.127	0.831	13.122	4.32	14.131	12.594	9.309	10.301	3.103	22.363	3.539	6.476	15.85	1.712	24.439	0.028	5.283	14.745	1.115	11.878
349.02	2.221	3.872	1.315	2.137	2.831	4.507	1.256	1.868	1.992	2.731	7.021	2.761	3.241	2.989	3.232	3.107	10.371	2.793	3.468	3.351	1.545	3.224	6.525	3.355	0.495	3.426	1.818	2.339	8.072	3.615	4.265	16.178	3.275	13.377	11.678	9.257	10.773	4.17	22.41	3.38	6.709	15.621	1.51	24.244	4.202	4.839	17.578	0.778	12.062
349.39	3.007	3.818	2.252	1.668	3.603	5.148	1.008	2.548	2.576	3.06	7.697	3.164	3.319	2.738	3.284	3.457	10.479	3.036	3.137	3.753	1.91	3.341	6.912	3.628	0.75	4.437	2.421	4.023	8.375	4.205	3.945	16.807	2.763	13.509	11.275	9.162	10.132	3.44	21.609	2.584	6.598	15.53	1.665	24.498	4.678	5.691	18.268	1.31	12.298
349.76	3.085	4.332	3.068	2.468	2.832	4.137	1.494	2.393	1.463	2.629	7.924	3.14	3.56	3.634	3.221	3.763	10.746	3.13	4.538	3.942	2.131	3.391	6.318	3.587	1.522	4.162	1.422	3.887	7.706	4.008	3.749	16.613	2.861	13.069	11.222	8.967	9.946	3.861	21.528	3.866	6.225	15.198	1.542	24.29	4.321	5.617	18.442	0.575	11.682
350.14	2.096	3.598	2.172	1.493	2.977	4.444	1.126	2.048	1.538	3.418	7.633	2.643	3.041	2.738	3.273	3.408	9.965	2.597	3.985	4.951	2.874	4.474	7.775	3.943	0.28	3.561	1.515	3.909	8.565	3.963	4.181	16.281	3.097	13.565	10.72	9.694	9.923	3.288	21.554	4.2	6.68	15.757	2.519	24.704	4.761	4.754	17.73	1.008	11.32
350.51	3.971	5.676	2.669	2.739	3.301	4.492	1.461	2.38	2.207	3.89	7.94	3.371	2.74	2.839	1.674	2.36	9.873	2.189	3.833	4.118	2.263	3.258	7.751	3.953	1.239	4.717	2.352	4.54	8.793	3.842	4.357	16.734	3.262	13.814	11.118	10.333	11.549	4.625	23.076	4.5	5.776	15.198	1.745	24.007	4.793	5.489	18.012	1.004	12.105
350.88	3.845	5.186	3.144	2.172	4.402	5.347	1.626	1.999	1.351	3.595	8.377	3.136	3.838	3.504	3.266	4.005	11.33	3.733	2.908	3.813	1.246	2.355	7.375	3.32	1.807	5.389	2.779	5.006	7.564	3.07	3.504	16.504	2.621	13.09	10.427	8.523	10.694	3.182	22.808	4.656	6.551	15.964	1.612	23.972	3.937	5.833	18.822	1.54	12.26
351.26	3.898	4.26	3.039	2.173	3.346	4.851	1.29	3.374	1.414	2.371	8.051	2.804	2.949	2.993	2.321	3.053	10.813	2.694	3.867	4.484	2.021	3.254	6.66	2.802	1.077	4.302	1.467	4.028	8.85	4.532	2.728	16.779	3.444	13.123	10.966	9.532	10.502	3.56	22.961	3.859	6.333	15.369	1.638	24.378	4.475	4.32	18.699	0.626	11.682
351.63	3.155	4.048	2.382	1.425	4.121	5.387	2.213	2.278	1.833	3.222	7.825	3.484	4.128	3.248	3.437	4.001	11.418	4.122	4.085	4.127	2.071	3.495	6.729	4.022	1.399	4.321	2.146	4.438	8.855	4.525	3.093	16.795	2.628	12.769	10.724	8.849	9.792	2.899	22.218	3.837	7.064	16.211	1.737	25.133	4.28	5.69	18.481	1.34	12.042
352	3.986	4.742	2.234	2.736	3.882	5.121	1.013	2.37	1.695	3.138	7.547	3.185	3.903	3.385	3.178	3.035	10.85	3.721	3.3	3.678	1.861	2.924	6.813	2.673	1.465	5.229	2.012	3.838	8.498	4.661	4.28	17.179	3.039	14.222	11.86	9.216	9.795	3.017	21.586	2.904	6.501	16.201	2.151	24.943	4.441	5.743	18.226	1.577	13.446
352.38	2.767	4.684	2.469	1.787	3.606	4.42	1.261	2.661	1.988	2.435	7.466	2.961	3.509	3.305	3.426	3.327	11.193	2.623	3.42	2.803	1.941	3.002	6.501	3.386	1.305	4.539	1.634	5.137	8.905	3.414	3.827	16.443	2.819	13.092	10.208	9.868	9.978	3.628	22.906	4.258	6.068	15.522	1.558	24.047	4.691	4.521	18.178	0.238	11.278
352.75	2.398	5.407	2.694	2.742	3.603	4.87	1.678	2.956	2.545	2.853	8.38	3.287	3.543	3.554	2.963	3.396	10.281	3.277	3.834	3.961	2.083	3.239	7.515	4.403	1.313	4.484	1.837	4.652	8.013	4.152	4.334	16.434	3.646	13.76	11.327	9.367	9.783	3.179	22.45	3.301	5.794	15.791	1.683	24.395	4.7	5.26	18.305	0.79	12.2
353.12	2.711	4.35	1.509	1.176	4.322	4.581	0.689	1.904	1.012	2.801	8.194	3.177	2.29	2.614	2.6	3.133	10.574	2.8	3.641	3.193	0.902	3.259	7.165	3.458	0.968	4.296	1.681	3.57	8.59	3.873	3.782	16.405	2.703	13.141	11.101	10.081	11.131	4.663	23.268	3.882	7.329	15.537	2.053	24.353	4.434	6.055	18.682	1.113	12.185
353.49	3.087	4.645	2.089	2.551	3.352	4.736	1.125	2.702	1.428	3.195	8.905	3.906	3.421	2.741	3.111	2.902	10.468	3.363	3.182	3.651	1.883	2.96	7.207	3.305	1.079	5.156	2.147	4.624	8.175	4.501	4.051	16.915	3.427	14.389	11.774	9.239	10.567	4.01	22.879	3.253	6.717	15.688	1.626	24.279	4.497	5.599	18.472	1.6	12.326
353.87	3.661	4.897	3.4	2.922	3.872	4.52	1.629	2.229	1.717	2.687	7.521	2.527	3.885	3.793	3.546	4.114	11.595	3.435	3.062	4.177	1.588	3.631	7.248	3.27	0.246	4.074	1.486	3.587	8.905	3.632	3.869	16.851	3.831	14.268	10.973	9.378	10.132	3.359	22.54	3.301	6.48	15.468	2.257	24.678	4.463	5.066	18.295	0.102	11.942
354.24	3.639	4.315	2.443	1.999	3.267	4.871	1.327	2.121	1.725	2.5	7.032	2.559	2.356	3.078	2.509	2.188	10.114	3.073	3.718	4.019	1.514	3.212	6.832	3.497	1.315	4.794	1.824	3.97	9.436	4.147	3.16	16.354	2.227	13.745	11.226	8.542	9.405	2.778	23.018	3.035	6.634	15.549	2.168	25.657	4.49	5.4	18.233	0.688	13.012
354.61	3.496	3.932	2.251	2.427	3.173	4.712	1.318	3.146	1.568	3.071	6.995	2.969	2.183	2.506	3.146	3.203	10.609	2.688	2.848	3.544	2.095	3.11	6.799	3.882	1.51	5.431	2.466	4.606	8.198	3.843	4.067	17.341	3.269	14.402	11.406	10.167	10.331	3.843	23.442	3.906	6.523	15.743	2.072	25.354	4.975	5.86	18.976	1.575	12.964
354.99	3.181	4.477	1.98	2.144	3.605	4.712	0.196	1.475	1.343	2.014	7.406	3.348	3.69	2.478	3.419	3.274	10.758	3.016	3.825	3.758	1.241	2.699	6.864	3.484	1.444	3.943	1.733	4.277	9.239	4.988	3.44	16.808	2.604	13.558	10.633	9.331	10.114	2.155	22.706	3.049	7.505	16.356	2.185	25.721	5.566	4.555	18.054	0.175	11.718
355.36	3.659	4.684	2.657	2.478	3.766	4.072	0.91	2.122	1.388	2.158	8.016	3.85	4.332	3.65	3.565	3.264	11.469	3.154	4.141	4.598	2.099	3.68	7.359	4.17	1.851	4.591	1.996	4.253	10.087	4.86	3.052	16.443	2.609	13.334	11.011	9.148	10.102	2.927	22.973	3.993	6.848	16.161	2.452	24.802	4.711	6.257	18.982	0.893	12.431
355.73	4.23	4.947	1.946	2.613	3.71	4.257	0.63	1.477	1.112	2.359	7.442	2.507	3.478	4.018	2.231	4.096	10.759	2.266	3.423	3.732	1.214	2.912	7.045	4.159	1.107	4.996	2.887	4.577	8.424	3.804	3.739	16.959	3.373	12.812	10.87	8.965	10.88	3.006	23.56	3.685	6.607	15.752	2.235	25.363	4.669	5.328	19.029	0.754	12.282
356.1	2.83	3.828	1.964	1.92	4.407	5.416	0.59	2.436	2.017	3.348	7.974	2.86	3.801	4.204	3.397	4.883	12.023	3.957	4.517	4.131	2.201	3.966	6.581	3.841	1.051	4.765	2.516	4.397	9.074	3.703	4.056	17.454	4.302	14.133	11.845	9.391	10.517	3.392	23.955	3.318	6.592	15.899	2.223	26.14	5.18	5.335	18.122	1.124	12.022
356.48	3.424	4.661	2.549	1.947	2.918	4.601	2.094	3.292	2.258	3.429	8.541	3.486	3.872	3.82	3.669	3.601	10.848	3.71	3.879	3.459	1.389	2.832	7.386	4.089	1.268	4.141	1.843	4.635	8.209	4.41	3.542	16.497	2.911	13.136	10.303	9.288	10.309	3.287	23.505	4.004	6.488	16.269	1.872	25.761	4.625	5.029	18.535	0.97	12.92
356.85	3.457	4.122	2.077	1.979	3.453	4.508	1.267	2.794	1.696	2.777	7.777	2.613	3.598	2.164	2.821	2.686	10.565	3.697	3.703	3.246	1.421	2.914	6.737	3.544	0.767	4.314	1.839	3.62	7.675	3.727	4.359	16.362	4.1	14.102	11.31	10.349	10.941	4.142	23.658	3.486	6.284	15.805	1.592	25.34	4.092	5.747	18.476	1.233	13.078
357.22	3.413	3.769	1.795	2.271	3.296	4.643	1.095	1.997	1.789	2.511	7.261	3.111	2.52	2.628	3.034	2.223	10.08	2.473	3.793	3.641	1.518	3.016	7.084	3.814	0.985	4.518	2.243	4.543	8.084	3.493	4.315	16.428	4.054	13.675	11.233	8.505	10.322	2.899	22.54	3.521	7.255	16.706	2.388	25.437	4.408	5.694	18.515	1.323	12.516
357.59	3.343	4.897	3.064	1.772	3.494	4.32	2.155	3.203	2.665	3.516	7.863	2.525	3.361	3.014	3.018	3.507	10.846	2.869	3.997	3.895	2.13	3.435	7.43	3.768	1.325	4.825	2.629	4.246	8.637	4.624	4.303	17.039	3.198	14.317	11.673	9.782	10.386	3.856	23.248	4.543	7.001	16.291	2.259	25.875	4.876	5.723	18.161	1.226	12.365
357.97	2.831	4.792	2.517	2.194	3.397	4.223	1.685	2.783	2.394	2.81	7.984	3.468	3.071	3.028	2.821	2.913	10.706	3.03	3.511	3.163	0.988	2.334	7.861	3.931	1.281	4.489	2.161	4.262	8.136	3.742	3.647	16.436	2.879	13.698	10.953	8.741	10.536	3.168	22.773	3.605	6.299	15.724	2.084	25.607	4.516	5.498	18.412	0.765	12.081
358.34	3.616	4.667	2.569	2.829	3.651	4.996	0.892	2.122	2.065	2.537	8.278	2.729	3.41	2.409	2.301	2.571	11.069	2.794	3.688	3.542	1.956	3.489	7.428	3.536	1.587	4.767	1.673	4.77	8.527	4.17	3.925	17.284	4.071	14.267	11.984	9.295	10.557	3.623	23.198	3.959	6.617	16.388	2.593	25.74	4.481	5.413	18.944	1.265	12.334
358.71	3.579	4.091	1.967	2.676	3.821	4.68	0.988	2.273	1.998	2.699	7.517	2.847	3.34	2.981	3.408	2.906	11.098	2.722	4.301	4.517	3.567	3.855	6.962	3.575	0.311	4.543	1.987	4.089	8.522	3.083	3.861	17.32	3.205	13.651	11.811	9.322	10.238	3.04	23.432	4.376	6.641	16.348	1.902	25.489	4.463	5.968	18.931	1.866	13.282
359.08	4.138	4.959	2.831	2.847	3.426	4.539	0.804	2.087	1.323	2.372	8.196	2.655	3.341	3.022	2.79	3.289	11.343	3.103	3.786	3.994	2.3	3.233	6.641	2.699	1.329	5.25	2.569	4.511	8.58	4.828	3.751	17.037	3.184	14.149	11.19	9.022	10.31	2.988	22.913	3.9	6.297	16.399	1.885	25.602	4.84	5.361	18.905	0.741	12.582
359.45	3.716	4.413	2.015	2.384	3.607	4.391	1.524	2.813	1.925	3.029	8.221	3.188	3.57	3.27	2.956	3.79	10.994	3.242	3.284	3.775	1.438	2.764	6.993	3.391	1.908	4.567	2.72	4.519	8.339	3.627	3.532	17.041	3.007	13.534	11.056	9.579	11.063	3.498	23.529	4.415	6.796	16.542	2.103	25.883	4.968	5.945	19.02	0.659	12.531
359.83	3.754	3.752	1.99	1.905	3.567	4.948	1.391	2.231	1.564	3.114	7.302	2.864	3.47	3.007	2.983	3.671	11.999	3.11	3.369	3.932	1.784	3.397	6.865	3.657	1.214	5.438	2.394	5.024	8.864	4.326	3.457	17.184	2.68	13.648	10.815	9.516	9.98	3.062	23.049	4.051	6.165	15.798	2.401	25.956	5.087	5.572	19.027	1.033	12.573
360.2	2.951	4.304	2.379	2.144	3.04	4.559	1.345	2.121	2.29	3.047	7.331	2.616	3.462	3.245	2.47	3.296	11.33	2.942	3.298	3.634	1.91	3.271	7.259	3.889	1.592	4.548	2.872	4.569	9.224	4.491	4.09	16.596	3.558	14.17	11.315	9.21	10.627	3.388	23.413	3.386	6.415	16.48	1.967	25.838	4.859	5.883	18.932	1.157	12.05
360.57	3.694	4.732	2.107	2.143	3.493	4.387	1.137	2.234	1.669	2.697	8.134	2.895	2.667	3.423	2.876	3.026	10.761	2.728	3.354	3.802	1.305	3.318	7.31	3.245	1.013	4.481	1.969	4.028	8.711	4.216	4.311	16.619	3.026	14.009	11.249	9.287	10.469	2.999	23.154	4.074	6.02	15.851	1.004	25.495	4.017	5.874	18.712	1.191	12.946
360.94	3.524	4.507	2.776	2.148	3.726	4.507	0.875	1.412	1.399	2.29	8.157	3.449	3.392	3.737	3.52	3.939	11.291	3.385	3.656	3.332	1.143	2.577	7.419	3.752	1.24	4.594	2.059	4.202	8.483	3.983	3.346	16.436	3.069	13.973	10.875	8.933	10.464	3.614	22.708	3.421	6.528	16.088	2.432	26.513	4.561	5.365	19.39	0.984	12.712
361.31	3.561	4.246	2.878	2.256	3.73	4.759	1.707	2.955	2.352	3.557	7.943	2.542	3.54	2.963	2.605	3.006	11.144	2.71	3.552	3.213	1.02	3.134	7.277	3.646	1.088	4.426	2.221	3.842	8.62	3.887	4.007	17.481	3.735	14.176	11.241	9.395	10.59	2.839	22.839	3.87	6.743	16.665	1.884	26.157	4.604	5.486	19.232	1.235	12.701
361.69	3.94	5.044	3.216	2.633	3.249	4.222	1.449	2.251	1.858	3.084	8.545	3.341	3.434	3.085	2.837	3.301	11.326	2.9	3.544	3.494	2.087	3.078	7.509	3.934	0.782	4.308	1.733	3.918	9.305	4.058	4.025	17.146	3.644	14.567	11.137	9.801	10.849	3.769	23.173	3.48	6.031	16.639	1.937	25.654	4.166	5.505	18.908	0.589	12.728
362.06	3.006	4.461	2.997	1.473	3.869	4.811	1.17	2.391	1.904	2.912	8.257	2.955	3.715	3.608	2.689	3.824	11.313	3.324	3.633	3.7	1.836	3.21	7.06	3.913	0.421	4.238	1.325	3.69	8.758	4.138	4.013	17.157	2.944	13.751	10.874	10.117	11.353	4.661	23.554	4.788	5.97	15.986	1.71	25.875	4.164	4.984	19.249	0.548	12.015
362.43	2.736	4.361	2.471	1.877	3.547	4.165	0.955	2.036	1.703	2.652	7.758	3.049	3.7	3.611	2.461	4.043	11.386	3.08	3.587	3.814	1.961	3.731	7.652	3.432	0.744	4.404	2.014	3.977	9.547	4.49	3.66	17.291	3.973	14.375	11.061	9.625	10.451	3.361	23.757	3.695	6.32	16.91	2.173	26.187	4.586	5.595	18.927	1.023	13.001
362.8	3.24	4.435	2.134	1.994	3.512	4.572	1.023	2.676	2.148	2.756	8.707	2.955	3.715	3.144	2.913	3.407	11.693	3.535	4.221	4.336	1.809	4.122	7.32	3.588	1.305	4.699	1.952	4.558	9.106	4.771	3.861	16.944	3.801	14.207	11.893	9.571	10.924	4.027	23.594	4.082	6.513	16.7	2.162	26.304	4.422	5.452	18.439	0.822	12.645
363.17	2.673	4.258	1.774	1.372	3.493	4.608	1.049	2.216	1.89	2.621	8.14	2.915	3.661	3.71	3.436	3.317	11.72	3.459	3.176	3.39	1.426	2.797	7.171	3.469	1.237	4.836	2.157	4.499	8.912	4.177	4.102	16.534	3.077	12.977	10.672	9.449	11.007	3.781	23.562	3.85	6.235	16.468	2.047	26.331	4.571	4.781	19.395	0.499	12.932
363.55	2.946	4.622	2.18	1.908	3.807	4.284	1.87	2.487	1.861	3.065	8.135	2.894	4.005	4.674	3.797	3.654	12.157	4.144	3.877	3.886	2.186	3.259	7.211	3.751	1.298	5.037	2.1	4.832	9.286	4.092	3.929	16.747	3.188	14.405	11.33	9.61	11.043	3.945	23.86	4.035	6.562	16.448	2.48	26.613	4.747	5.384	19.161	1.258	12.586
363.92	3.409	4.896	2.269	2.075	3.228	4.304	1.302	2.551	2.189	3.145	7.911	2.772	2.99	2.461	2.666	3.255	11.036	3.224	3.603	3.509	1.339	2.898	7.94	3.898	1.2	5.042	2.106	4.131	9.539	4.109	4.25	16.996	3.676	14.437	11.29	9.65	10.815	3.89	23.184	3.803	6.134	16.546	2.221	25.871	4.7	5.617	19.084	0.934	12.951
364.29	3.436	4.078	2.162	2.038	3.406	4.378	1.345	2.529	2.192	3.097	7.908	2.77	3.775	3.584	2.917	3.336	11.586	3.361	3.779	3.936	1.67	3.045	7.449	3.316	1.011	4.493	1.556	4.077	9.009	3.491	3.65	17.052	3.211	14.367	11.284	9.561	10.906	3.568	23.117	3.992	6.247	16.22	1.892	26.402	4.345	5.344	18.939	0.847	12.639
364.66	3.188	5.028	1.777	1.853	3.604	4.558	1.09	2.034	1.706	2.598	7.759	2.89	3.344	3.464	2.914	3.226	11.438	3.198	3.781	3.848	1.571	3.173	7.312	3.407	1.437	5.044	2.183	4.281	9.37	4.115	4.15	16.943	3.432	14.271	11.512	9.183	10.51	3.13	23.376	3.635	5.994	16.11	1.663	25.821	4.222	5.379	18.708	0.804	12.72
365.03	3.119	4.413	1.979	2.118	3.509	4.163	1.064	2.105	1.729	3.241	7.998	3.008	3.383	3.503	2.787	3.471	11.095	3.109	3.499	3.815	1.55	3.097	7.05	3.089	1.023	4.822	1.739	4.217	9.321	4.172	3.604	16.979	3.289	14.371	11.143	9.433	10.654	3.562	23.105	3.75	6.005	16.381	1.823	26.114	4.137	5.286	19.101	0.734	12.854
365.4	3.53	4.536	2.386	1.784	3.703	4.332	1.196	2.397	1.755	2.898	8.059	3.029	3.425	3.752	2.686	3.492	11.552	2.61	3.825	3.902	1.745	3.507	7.231	3.204	0.86	4.627	2.049	4.34	8.884	3.994	3.557	17.108	2.762	14.396	11.527	9.259	10.457	3.358	22.655	3.646	6.344	16.548	1.733	26.651	4.679	5.05	19.2	0.712	12.75
365.77	3.362	4.671	2.744	2.508	3.864	4.388	0.904	2.214	1.47	2.587	7.874	2.786	3.244	3.112	2.544	2.902	11.615	2.435	3.609	3.766	1.853	3.393	7.729	3.717	0.912	5.053	1.699	4.373	8.639	3.992	3.455	17.21	3.323	14.495	11.432	9.747	11.133	3.589	23.385	4.219	6.059	16.236	1.958	26.32	4.558	5.055	19.333	0.845	12.784
366.15	3.407	4.913	1.846	1.855	3.132	4.463	1.175	2.04	1.798	2.887	7.861	2.745	2.78	3.061	2.607	3.262	11.158	2.153	3.606	3.842	1.897	3.397	7.693	3.772	0.586	4.578	1.54	4.16	9.64	4.48	3.793	17.526	3.48	14.549	11.118	9.555	10.801	3.935	23.246	4.128	6.284	16.513	1.627	26.548	4.58	4.957	19.335	0.707	12.391
366.52	3.502	4.77	2.845	2.619	3.192	4.54	1.226	2.3	1.907	2.656	8.081	3.045	3.225	3.22	2.716	2.934	11.745	2.888	3.85	3.895	1.448	2.997	7.968	3.996	0.803	4.818	1.807	4.398	9.561	4.114	4.225	17.157	3.329	15.118	12.018	9.795	11.54	3.858	23.625	4.236	6.14	16.758	2.071	26.646	4.34	5.405	19.151	0.673	12.994
366.89	2.94	4.984	2.198	1.859	4.001	4.37	1.512	2.631	2.065	3.38	8.273	3.335	4.124	3.754	3.785	3.746	12.225	3.049	4.136	4.133	1.97	3.433	7.723	3.71	0.55	5.124	1.911	4.268	9.449	3.84	4.253	17.61	3.092	14.952	11.637	9.636	10.957	3.54	23.771	4.27	6.003	17.229	1.969	27.094	4.337	5.472	19.388	1.063	13.069
367.26	4.105	4.924	2.596	2.386	3.846	4.437	0.883	2.746	1.644	2.782	7.808	2.675	3.622	3.147	2.578	3.073	11.742	2.822	4.078	4.052	1.965	3.241	7.729	3.825	1.41	5.397	2.418	4.748	9.249	3.635	3.917	17.525	3.067	14.279	11.19	9.629	11.416	3.263	23.982	3.85	5.579	16.427	1.702	26.463	4.354	4.955	19.266	0.666	13.238
367.63	3.864	5.329	2.306	2.393	4.017	4.735	1.397	2.153	1.86	2.499	8.188	2.861	4.316	3.524	3.36	3.604	12.243	3.373	3.656	3.917	1.948	3.204	7.732	4.005	1.062	4.887	2.006	4.37	8.58	4.031	4.342	17.562	3.624	15.062	11.363	9.741	11.432	4.039	24.025	4.424	6.035	16.43	1.972	26.695	4.669	4.645	18.998	0.799	13.139
368	4.11	5.374	2.335	2.376	3.809	4.708	1.514	2.242	2.128	2.871	8.016	2.888	4.09	3.96	3.473	3.801	12.666	4.033	3.517	3.489	1.132	2.58	8.366	3.733	0.853	5.04	1.693	4.371	9.798	4.517	3.565	17.159	3.234	14.452	11.016	9.27	10.687	3.985	24.612	4.29	6.613	17.086	2.229	27.169	4.876	5.543	19.721	0.691	13.426
368.37	2.96	4.921	1.784	2.203	3.841	4.809	1.095	2.25	1.756	2.987	8.76	3.269	4.296	3.763	3.193	3.437	12.533	3.494	3.282	3.441	1.202	3.066	7.372	3.564	0.914	5.562	2.264	4.462	9.905	4.453	4.055	17.82	3.355	14.649	11.083	9.596	10.748	3.765	24.447	4.018	6.326	16.563	1.975	27.049	4.676	5.495	19.409	1.371	12.963
368.74	3.708	5.061	2.293	2.174	3.837	4.328	1.062	2.103	1.843	2.808	8.442	3.138	3.698	3.245	2.878	3.419	12.065	3.169	3.657	4.304	1.57	3.024	7.979	3.864	1.203	4.975	1.676	4.382	9.516	4.299	4.367	17.579	3.603	14.81	11.294	9.68	11.402	3.447	25.026	4.014	5.516	16.128	1.388	26.619	3.841	5.401	19.703	0.957	13.224
369.11	2.455	3.886	1.808	1.449	3.855	3.964	0.892	2.349	1.651	2.709	8.152	2.917	3.931	3.467	3.056	4.006	12.245	3.317	3.923	4.175	2.098	3.193	8.392	4.18	1.318	5.802	2.707	4.739	10.132	4.52	3.876	17.33	2.891	14.836	11.658	9.102	10.902	3.174	24.762	3.875	6.174	16.624	1.838	27.04	4.256	5.505	19.407	0.578	12.969
369.49	2.782	4.444	1.711	1.656	4.296	5.045	1.216	1.966	2.16	2.611	8.573	3.041	3.463	3.197	3.156	3.815	12.075	3.309	4.084	4.433	1.68	3.781	8.327	3.962	0.734	5.228	2.235	4.369	9.776	4.312	4.506	17.658	4.186	15.452	11.655	9.114	11.585	3.33	24.611	4.462	6.029	16.529	1.682	26.645	4.683	5.153	19.616	0.971	13.596
369.86	3.191	5.392	1.932	1.861	3.929	4.519	1.594	2.49	1.972	3.074	8.594	2.622	3.457	3.342	2.827	2.798	12.514	3.009	3.248	3.096	1.511	2.623	8.077	4.047	1.207	5.541	2.41	4.394	9.078	3.944	3.882	17.964	3.227	14.866	11.12	8.905	10.334	2.98	24.185	3.808	6.566	16.956	1.947	27.317	5.068	5.572	19.811	0.937	13.42
370.23	3.686	4.782	2.291	2.245	3.37	4.625	0.686	2.106	1.786	2.9	8.33	2.6	3.841	3.968	3.117	3.831	12.616	3.551	3.31	3.954	1.831	3.587	7.662	3.282	0.807	5.79	1.754	4.524	9.652	4.322	4.345	17.658	3.607	15.15	11.777	9.264	11.076	3.139	24.417	4.012	6.358	17.075	1.694	27.481	4.875	5.134	19.742	1.256	13.399
370.6	3.423	5.139	2.626	2.022	3.43	4.579	1.523	2.737	2.297	3.032	8.416	3.467	3.406	3.94	3.548	4.237	12.062	3.35	3.463	3.715	1.183	2.834	8.346	3.758	0.786	4.746	1.393	4.238	9.574	4.014	4.518	17.494	3.392	15.011	11.43	9.508	11.743	3.477	24.596	3.998	6.049	16.954	1.831	27.073	4.682	5.273	19.511	0.924	13.242
370.97	3.763	5.22	2.534	1.852	4.028	4.713	1.322	2.8	1.843	3.111	8.477	3.092	3.264	3.423	2.849	2.889	11.972	2.852	3.87	4.05	1.904	3.102	8.044	3.86	1.759	5.3	2.633	4.602	9.705	4.308	4.743	18.322	3.241	15.088	11.756	9.302	11.106	3.243	24.406	4.028	6.676	17.271	1.554	27.126	4.412	5.165	20.289	0.635	13.479
371.34	3.64	5.257	2.79	2.531	4.06	4.284	1.256	2.294	1.625	2.964	8.454	3.126	3.59	3.203	2.899	3.122	11.908	2.89	4.322	4.098	1.646	3.079	8.31	4.113	0.99	5.593	1.88	4.497	9.93	4.56	4.557	18.135	3.353	15.469	11.944	9.326	10.973	3.262	24.374	3.782	6.376	16.958	2.238	27.719	5.07	5.767	20.409	1.142	13.84
371.71	3.765	5.319	2.269	2.266	3.375	3.99	1.046	2.345	1.901	2.824	8.452	2.964	2.783	3.082	2.396	3.722	12.239	2.992	3.722	4.163	1.677	3.283	8.762	4.203	0.497	5.419	1.457	4.264	10.159	4.484	4.292	18.223	3.61	15.373	11.559	9.437	10.963	3.787	24.753	4.213	5.858	17.458	2.028	27.952	4.68	5.172	20.232	1.418	13.925
372.08	3.916	4.98	2.878	2.53	4.328	4.451	1.256	2.292	1.893	2.561	8.464	3.307	3.562	3.689	3.25	3.911	13.237	3.546	3.676	4.144	2.235	3.215	8.292	3.85	0.928	5.585	2.155	4.278	9.615	4.207	3.836	17.569	3.401	14.715	11.513	9.529	11.288	3.846	24.949	4.109	6.203	16.817	1.558	27.413	4.526	5.673	20.52	1.573	13.709
372.45	3.395	4.849	2.488	1.799	3.753	4.478	1.614	2.538	1.628	2.92	8.707	3.097	3.956	3.434	2.684	3.624	13.152	3.867	3.807	4.435	1.61	3.364	7.849	3.972	0.902	5.445	1.946	4.67	9.94	4.698	3.587	17.722	2.997	14.889	11.072	9.455	11.306	3.004	24.822	4.411	6.209	17.089	1.341	27.572	4.581	6.077	19.707	0.901	13.409
372.82	2.822	4.288	1.759	1.718	4.199	4.688	1.376	2.814	2.093	3.104	8.987	3.143	3.784	3.406	2.495	3.49	12.483	3.526	4.213	4.474	1.561	3.207	7.848	3.805	0.924	5.581	2.253	4.012	10.025	3.916	4.533	18.576	3.521	15.797	11.721	9.569	10.845	3.12	24.962	4.565	6.3	17.268	1.857	27.271	4.75	5.177	19.978	1.175	13.827
373.19	3.319	4.666	1.043	1.9	4.365	4.392	1.389	2.883	2.182	2.851	8.619	3.426	3.281	2.987	2.155	3.203	11.967	2.22	3.766	4.251	1.568	3.394	8.237	3.73	0.796	5.205	2.091	4.258	10.341	4.741	3.811	18.418	3.045	15.118	11.577	9.526	11.093	3.709	24.746	4.107	6.84	17.129	1.709	27.689	4.765	5.061	19.776	0.928	13.262
373.56	2.99	5.173	2.172	2.246	4.664	4.239	1.126	2.433	1.671	3.024	8.527	2.946	4.037	3.589	3.286	3.704	12.719	4.194	3.873	4.568	1.881	3.611	8.1	3.657	1.724	6.506	2.821	5.177	10.039	4.163	4.037	18.033	2.878	15.34	11.363	9.78	12.165	3.69	25.218	4.567	6.222	17.153	2.048	27.889	4.436	5.492	19.617	0.771	13.557
373.93	3.366	5.368	2.485	2.575	4.292	4.68	1.47	2.412	1.946	2.754	8.447	2.729	3.988	3.705	3.244	3.73	12.658	3.153	3.604	4.024	1.422	2.843	8.575	3.589	1.501	5.779	2.21	4.871	10.414	4.257	3.946	17.971	2.954	15.27	11.265	9.213	11.207	3.516	25.04	4.659	6.737	17.333	2.339	27.965	4.595	5.591	19.921	1.225	13.913
374.3	3.722	5.645	2.929	2.4	4.15	4.664	1.224	2.481	1.878	3.029	8.783	2.473	4.372	4.049	3.53	4.006	13.132	3.475	4.035	4.312	1.982	3.258	8.125	3.949	1.088	5.742	1.984	4.256	10.264	4.4	3.971	18.152	3.074	15.488	11.735	8.821	11.208	3.804	24.963	4.316	6.277	17.218	1.648	27.897	4.562	5.119	20.211	0.628	13.934
374.67	3.945	5.88	2.694	2.249	4.398	4.786	1.369	2.465	1.794	2.927	8.936	3.453	3.882	3.348	3.343	3.628	12.915	3.505	3.927	3.972	2.01	3.205	8.241	3.845	1.322	5.658	2.135	4.321	9.5	3.829	3.796	18.011	3.135	15.104	11.054	9.349	10.741	3.256	24.708	3.759	6.242	17.08	2.207	27.819	5	5.566	19.775	1.034	13.755
375.04	3.135	5.325	2.095	2.146	4.095	4.604	1.224	2.854	2.305	3.124	8.74	3.059	3.3	3.75	3.08	3.293	12.534	3.277	3.783	4.087	1.571	3	8.188	3.328	0.871	5.611	1.866	4.49	9.904	4.399	4.321	18.208	3.562	15.7	11.532	9.377	11.517	3.225	24.942	4.411	6.001	17.185	1.961	28.025	4.536	5.434	20.267	1.115	14.358
375.41	3.297	5.302	2.005	2.353	4.562	4.174	1.157	2.311	2.09	2.898	8.327	3.088	3.483	4.126	3.15	3.663	13.2	3.258	3.874	3.795	1.805	3.351	8.205	3.625	0.472	5.162	0.892	3.875	9.366	4.048	4.308	18.217	3.341	15.842	11.717	9.013	10.818	3.178	24.665	3.547	6.217	17.028	1.75	28.333	4.887	5.318	20.211	0.719	13.75
375.78	3.092	5.19	2.709	2.096	4.072	4.442	1.737	2.696	1.708	3.404	8.576	3.109	3.567	4.029	2.864	3.839	13.039	3.552	3.739	4.305	2.033	3.362	8.345	3.694	1.091	5.804	2.176	4.328	10.113	3.869	3.77	18.207	3.186	15.471	11.012	9.304	11.074	3.436	24.873	3.846	6.721	17.268	2.146	28.694	4.545	5.768	20.713	1.323	14.064
376.15	3.56	5.335	2.675	2.48	3.7	4.551	1.358	2.592	1.935	3.105	8.315	3.08	3.829	3.631	2.498	3.811	13.045	3.284	3.664	4.246	1.627	3.332	8.217	3.491	1.064	6.069	2.202	4.601	10.302	4.458	4.429	18.856	3.17	15.86	11.269	9.507	11.584	3.939	25.393	4.303	6.664	18.054	2.192	28.486	5.081	5.385	20.364	0.948	13.934
376.53	2.865	5.272	2.355	1.566	4.32	4.348	1.69	2.42	2.035	3.163	8.942	3.046	3.575	3.614	2.543	3.454	13.042	3.36	3.482	4.589	1.981	2.763	8.887	3.862	1.292	6.344	2.427	4.304	9.342	3.528	4.527	18.531	3.153	15.753	11.631	9.798	12.185	3.889	25.626	4.646	6.428	17.951	1.968	28.366	4.437	5.139	20.277	1.074	13.855
376.9	3.34	5.713	2.545	2.205	4.043	4.545	1.475	2.677	1.711	2.672	9.628	3.074	3.863	4.092	2.907	3.943	13.208	3.867	3.582	4.015	1.796	2.74	8.759	3.502	0.871	5.562	1.91	4.366	10.065	4.523	4.404	18.771	3.486	15.613	11.854	9.697	11.869	4.253	25.64	4.486	6.324	17.296	1.321	28.493	4.735	5.545	20.185	0.925	14.265
377.27	3.479	5.333	2.119	1.844	3.993	4.706	1.197	2.5	1.596	2.79	8.654	2.911	3.809	3.865	2.843	3.734	13.463	3.954	3.876	4.461	1.934	3.13	8.48	3.837	1.23	5.595	2.125	4.521	9.9	4.402	4.389	18.459	3.68	15.794	11.455	9.505	11.583	3.804	25.549	4.27	6.013	17.368	1.975	28.455	4.289	5.415	20.315	0.817	13.943
377.64	3.389	5.396	2.28	2.17	4.273	4.719	1.3	2.788	1.409	2.641	9.14	3.157	3.403	3.737	3.204	3.68	13.216	3.069	3.978	4.321	1.764	3.421	8.926	3.817	1.312	6.163	2.081	4.689	10.385	4.023	3.776	18.182	3.242	15.954	11.547	9.639	11.505	3.856	25.656	4.135	6.194	17.363	1.862	28.307	4.497	5.614	20.526	1.202	14.133
378	3.532	5.937	2.38	2.12	4.754	4.66	1.545	3.277	2.573	3.463	9.351	3.223	3.782	4.139	2.948	3.464	13.323	3.225	3.812	4.523	1.54	3.273	8.68	3.916	1.388	5.702	2.123	4.94	10.697	4.524	4.657	18.369	3.456	15.672	11.53	8.823	11.437	3.576	25.39	4.229	6.384	17.617	2.052	28.747	5.101	5.371	20.199	0.975	14.417
378.37	3.331	5.147	2.331	2.26	4.036	4.328	1.453	2.627	2.227	3.394	9.103	3.247	3.773	4.036	3.226	3.494	13.742	3.454	4.185	4.605	1.469	3.587	8.962	4.013	1.442	6.082	2.188	4.489	10.314	4.135	4.43	18.375	3.712	16.221	11.544	9.433	11.757	3.481	25.345	4.579	5.594	17.017	1.46	28.049	3.841	5.561	20.384	0.736	14.076
378.74	4.203	5.937	2.697	2.918	3.896	4.261	1.652	2.666	2.225	3.012	9.164	3.136	3.767	4.345	3.249	3.776	13.227	3.812	3.069	4.527	1.712	3.094	8.745	3.827	1.347	6.21	1.889	4.939	10.584	4.532	4.515	18.688	3.812	15.769	11.945	9.109	11.411	3.515	24.967	3.728	6.196	17.645	1.837	28.764	4.482	5.525	20.441	1.319	14.101
379.11	3.235	6.041	2.594	2.118	4.89	4.573	0.92	2.562	2.017	3.235	9.162	3.556	3.565	3.803	2.941	3.209	13.712	3.606	3.902	4.529	2.43	2.975	8.863	3.795	1.395	6.408	2.451	5.204	10.581	4.128	4.183	18.587	3.166	16.197	11.85	9.104	11.634	3.335	25.344	4.268	6.413	17.406	1.694	28.373	4.472	5.277	20.114	0.539	13.782
379.48	3.51	5.82	2.395	2.38	4.06	4.549	1.387	2.724	1.834	2.65	9.123	3.225	3.901	3.585	2.879	3.882	13.093	3.353	3.828	4.748	1.605	2.853	8.634	3.702	1.121	6.286	1.769	4.549	10.275	4.336	3.991	18.621	3.292	15.823	11.723	9.473	11.139	3.554	25.074	4.41	6.254	17.756	1.841	28.573	4.495	5.298	20.196	0.897	13.941
379.85	3.685	5.853	2.458	2.664	4.698	4.748	1.506	2.772	1.966	2.903	9.079	2.777	3.762	4.211	3.208	4.117	13.48	3.678	3.467	4.428	1.532	2.955	8.53	3.933	1.086	6.103	1.893	4.645	10.494	4.522	4.228	18.535	3.825	16.153	11.618	9.421	11.88	3.352	25.467	4.783	6.167	17.665	1.987	28.692	4.838	5.375	20.528	0.949	14.068
380.22	3.172	5.563	2.452	2.257	4.298	4.563	1.33	2.492	1.86	2.808	9.07	3.311	4.073	3.8	3.219	3.85	13.661	3.483	3.588	4.32	1.516	2.9	8.856	3.838	0.995	6.038	1.958	4.712	10.835	4.582	4.491	18.766	3.651	16.007	11.93	9.18	11.687	3.565	25.037	4.021	6.258	17.297	1.838	28.624	4.409	5.48	20.565	0.829	14.136
380.59	3.496	5.391	2.518	2.095	3.998	4.259	1.038	2.761	1.944	3.298	9.066	2.915	3.507	3.61	2.943	3.379	13.431	2.732	3.851	4.45	1.722	3.247	8.408	3.799	1.508	6.09	2.144	4.308	10.657	4.417	4.058	18.415	3.309	15.788	11.634	8.86	11.483	3.642	24.991	4.239	5.967	16.97	1.659	28.598	4.397	5.378	20.497	0.868	13.99
380.96	3.261	5.541	1.942	2.104	4.625	4.679	1.464	2.684	1.862	2.981	9.064	2.896	3.524	3.516	2.638	3.321	12.997	2.809	4.052	4.506	1.517	3.165	8.465	3.724	1.115	6.453	2.176	4.401	10.797	4.442	4.001	18.657	3.144	16.074	11.562	9.063	11.451	3.511	25.3	4.269	6.22	17.574	1.89	28.176	4.711	5.426	20.617	0.893	14.273
381.33	3.431	5.725	2.507	2.005	4.488	4.765	1.217	2.468	1.759	2.661	9.401	3.042	4.031	3.826	3.007	3.665	13.773	3.336	3.94	4.927	1.952	2.943	8.662	3.562	1.12	6.636	2.423	4.786	10.615	4.074	4.261	18.38	2.952	16.168	11.748	9.15	11.668	3.859	25.254	4.408	6.21	17.737	1.779	29.031	4.697	5.091	20.482	0.788	14.31
381.7	3.381	5.938	2.502	2.293	4.625	4.622	0.986	2.781	1.851	2.917	9.444	3.17	4.319	4.295	2.949	3.78	13.925	3.512	3.937	4.843	1.639	3.411	8.666	3.684	1.413	6.359	1.949	4.436	10.731	4.101	4.168	18.499	3.248	16.192	11.687	8.965	11.365	3.516	25.274	4.38	6.284	17.7	1.847	28.575	4.695	4.96	20.506	0.618	13.982
382.07	3.277	5.597	2.445	2.041	4.58	4.667	1.18	2.83	1.941	2.762	9.533	3.245	3.672	3.987	3.17	3.92	14.274	3.47	3.909	4.43	1.633	3.399	9.395	4.354	0.993	6.391	2.088	4.472	10.445	4.039	4.181	19.034	3.626	16.161	11.538	9.469	11.272	3.304	25.282	4.308	6.162	17.989	2.054	29.025	5.109	5.376	20.211	0.615	14.054
382.44	3.484	6.144	2.768	2.221	4.626	4.774	1.031	2.647	1.893	2.743	9.589	3.249	4.115	4.315	3.449	3.739	14.305	3.234	4.137	4.499	1.802	3.283	8.683	3.687	1.058	6.402	2.061	4.135	11.076	4.545	4.099	18.613	3.432	16.059	11.271	9.236	11.828	3.993	26.114	4.32	6.235	17.533	1.897	29.264	4.722	5.308	20.851	1.02	14.1
382.81	2.952	5.767	2.103	1.92	4.51	4.707	1.028	2.447	1.717	2.595	9.607	3.349	3.557	3.967	2.909	3.813	14.266	3.024	4.005	4.647	2.034	3.563	8.997	3.645	0.977	5.861	2.236	4.661	10.663	4.267	4.042	19.153	3.057	16.184	11.676	8.944	11.641	3.305	25.843	4.269	6.264	17.885	1.722	28.907	4.534	5.282	20.665	0.949	14.339
383.18	3.47	6.394	2.688	1.833	4.541	4.543	1.31	2.89	1.88	2.714	9.259	3.227	3.834	4.611	3.432	3.922	14.123	3.344	3.882	4.496	1.434	3.028	8.855	3.722	1.383	6.235	1.825	4.255	10.924	4.453	4.298	18.752	3.572	16.403	11.777	9.292	11.551	3.398	25.784	4.325	6.355	18.151	1.728	28.852	4.525	5.253	20.544	0.66	14.18
383.55	4.103	6.588	3.281	2.152	4.201	4.503	1.365	2.749	2.219	3.103	9.428	3.281	3.652	3.752	2.761	3.104	13.487	3.012	3.765	4.119	1.311	2.933	9.06	3.917	1.023	6.615	1.894	4.782	10.991	4.524	4.109	18.687	3.422	16.606	11.637	8.849	11.589	3.305	25.41	4.252	6.277	17.799	2.082	29.264	4.748	5.538	21.001	0.786	14.487
383.92	3.037	5.838	1.942	1.874	4.696	4.727	1.071	2.765	1.875	2.863	9.09	3.377	4.001	4.534	3.049	3.865	14.139	3.104	4.383	5.22	1.74	3.603	9.123	3.727	0.999	6.349	1.831	4.333	11.38	4.639	4.254	18.666	3.122	16.526	11.851	9.102	11.239	3.104	25.71	4.261	6.292	18.122	1.925	29.447	5.018	5.361	20.661	1.103	14.353
384.29	3.709	6.467	2.515	2.485	4.76	4.761	1.28	2.818	2.24	2.969	9.219	3.052	4.236	4.557	3.271	4.095	14.629	3.191	4.045	5.043	1.722	3.259	9.052	3.823	1.555	6.636	2.311	4.673	10.907	4.708	4.409	18.639	3.399	16.187	11.794	9.185	11.373	3.627	25.551	4.405	6.143	18.159	2.043	29.31	4.732	5.051	20.76	0.809	14.224
384.66	3.355	6.227	2.184	1.827	4.91	4.895	1.512	2.774	1.881	2.864	9.481	3.071	3.776	3.805	2.887	3.586	14.238	2.932	4.49	4.966	1.943	3.424	9.093	3.701	1.529	6.875	2.558	4.844	10.347	3.57	4.5	18.717	3.332	16.766	11.621	9.275	11.479	3.537	25.65	4.335	6.435	18.347	1.599	29.168	4.799	5.105	20.626	0.735	14.218
385.02	3.53	5.969	2.33	2.183	4.934	4.579	1.456	3.162	2.056	2.969	9.507	3.441	3.754	4.021	3.011	3.857	14.481	2.995	3.567	4.809	1.434	3.271	9.159	3.699	1.553	7.05	2.547	4.634	10.987	4.662	4.679	18.942	3.793	16.734	11.872	9.069	11.403	2.953	25.393	3.795	6.14	17.935	1.477	29.321	4.665	5.316	20.683	0.891	14.703
385.39	3.331	6.593	2.299	2.041	4.913	4.707	1.498	3.237	2.174	3.252	9.483	3.016	3.793	4.183	2.867	4.155	14.572	3.202	4.233	4.751	1.464	3.677	8.945	3.774	1.284	6.493	1.869	4.385	11.041	4.689	4.7	19.259	3.748	16.756	12.09	9.142	11.721	3.382	25.597	4.124	6.531	18.205	2.089	29.31	4.921	5.359	20.92	0.973	14.611
385.76	3.381	6.574	2.236	1.971	4.886	4.783	1.273	2.689	1.73	3.019	9.783	3.348	3.802	3.827	3.16	3.86	14.303	2.981	3.878	4.966	1.75	3.549	9.459	4.163	1.334	6.768	1.925	4.499	11.046	4.611	4.378	18.831	3.422	16.477	11.879	9.071	11.852	3.769	25.856	4.123	6.048	18.145	1.877	29.802	4.807	5.22	20.779	0.792	14.289
386.13	3.719	6.741	2.75	2.615	4.802	4.911	1.288	2.76	1.989	2.866	9.384	3.143	4.155	4.371	2.977	4.051	14.575	3.484	4.105	5.029	2.126	3.392	9.209	3.765	1.309	7.07	2.202	4.794	11.586	4.675	4.382	18.92	3.226	16.532	11.467	9.148	11.82	3.484	26.019	4.672	6.239	17.788	1.812	29.584	4.756	5.117	20.477	0.629	14.413
386.5	2.956	5.929	2.402	1.811	4.796	4.783	1.411	2.927	1.88	3.099	9.251	3.047	4.253	4.468	3.112	4.122	14.891	4.061	3.946	4.884	1.734	3.269	9.235	3.708	1.253	6.803	2.118	4.225	11.319	4.437	3.997	18.918	3.228	16.391	11.7	9.08	11.592	3.584	25.62	4.432	5.942	17.961	1.601	29.764	4.527	5.205	20.953	0.923	14.922
386.87	3.233	6.813	2.631	2.381	4.825	4.802	1.601	2.966	2.032	3.308	9.658	3.247	4.268	4.561	3.356	4.187	14.534	3.751	3.636	4.952	1.787	3.02	9.508	4.005	1.156	6.955	1.762	4.203	11.095	4.428	4.513	19.218	3.343	16.433	11.633	9.411	11.552	3.597	25.76	4.681	6.159	17.915	1.665	29.511	4.491	5.347	20.828	0.71	14.419
387.24	3.817	6.837	2.428	2.101	4.569	4.564	1.151	2.851	1.967	2.751	9.613	3.356	3.969	4.454	3.037	4.216	14.755	3.491	3.555	4.827	1.46	3.047	9.031	3.813	1.448	7.015	2.351	4.648	11.638	4.549	4.263	18.905	3.185	16.479	11.845	8.867	11.686	3.285	25.831	4.399	6.447	18.385	2.019	29.867	4.802	5.155	20.876	0.889	14.453
387.61	3.808	6.849	2.692	2.597	4.67	4.906	1.376	2.846	2.062	2.957	9.423	3.06	3.964	4.429	2.939	3.669	14.45	3.389	3.762	4.926	1.642	3.197	9.286	3.997	1.379	7.199	2.082	4.345	11.436	4.459	4.74	19.312	3.472	16.719	12.143	9	12.096	3.663	25.743	4.877	6.203	17.902	1.813	29.729	4.69	5.416	21.008	1.027	14.306
387.98	3.595	6.522	2.633	1.898	4.928	4.504	0.957	2.733	1.843	2.773	9.689	3.124	4.428	4.565	3.287	3.879	14.774	3.661	4.503	5.105	1.947	3.509	9.6	3.788	1.203	6.812	2.342	4.658	11.694	4.751	4.712	18.997	3.59	17.071	11.799	8.984	11.841	3.488	25.644	4.407	6.199	18.11	1.856	29.755	4.899	5.152	21.09	0.982	14.875
388.34	3.288	6.732	2.4	1.978	4.772	4.248	1.237	2.538	1.707	2.871	9.494	3.217	3.967	4.492	3.023	4.294	14.808	3.754	4.157	5.355	1.799	3.62	9.429	4.088	1.087	6.997	1.907	4.265	11.555	4.45	4.404	18.96	3.339	16.753	11.643	9.095	11.834	3.406	25.684	4.478	6.44	18.259	1.714	29.662	4.609	5.417	21.115	1.024	14.898
388.71	3.238	6.949	2.46	2.108	4.423	4.639	1.392	3.123	2.401	3.141	9.763	3.628	4.111	4.578	3.087	3.918	14.842	3.326	4.087	5.442	1.899	3.781	9.338	3.662	1.026	6.813	1.993	4.403	11.28	4.309	4.194	18.956	3.116	16.711	11.415	8.995	12.049	3.402	25.895	4.625	6.402	18.357	1.993	29.822	4.845	5.375	21.093	0.632	14.706
389.08	3.483	7.025	2.314	2.223	4.858	4.616	1.38	3.055	2.235	3.036	9.819	3.493	4.259	4.571	3.059	3.838	14.826	3.366	3.879	4.945	1.486	2.936	9.465	3.995	1.407	7.104	2.301	4.932	11.64	4.833	4.529	19.437	3.42	16.837	12.105	9.164	11.817	3.63	25.832	4.463	6.206	18.211	1.859	30.2	4.657	5.206	21.178	0.54	14.69
389.45	3.457	7.246	2.764	2.318	4.895	4.383	1.197	2.716	2.055	2.812	9.976	3.405	3.987	4.715	2.953	4.004	15.079	3.381	3.958	5.192	2.132	3.196	9.542	4.013	1.088	7.015	2.182	4.604	11.588	4.433	4.489	19.697	3.748	17.082	12.071	9.274	12.042	3.791	25.865	4.626	6.346	18.584	1.895	29.954	5.002	5.449	21.259	0.861	15.07
389.82	3.62	6.91	2.235	2.111	4.81	4.782	1.711	2.763	2.255	3.026	9.863	3.29	4.199	4.819	3.08	4.095	14.936	3.651	4.055	5.036	1.773	3.435	9.799	3.934	1.007	7.21	2.147	4.599	11.789	4.689	4.565	19.312	3.244	17.3	11.967	9.087	12.122	3.668	26.098	4.403	6.288	18.622	1.841	30.272	4.749	5.165	20.85	0.768	14.626
390.19	3.287	6.977	2.492	2.3	4.958	4.425	1.382	2.882	2.169	3.093	9.849	3.154	3.941	4.68	3.199	4.099	15.21	3.731	4.217	5.384	1.98	3.633	9.661	3.99	1.24	7.388	2.301	4.781	11.554	4.792	4.506	19.267	3.149	17.023	11.849	8.937	11.909	3.485	25.948	4.656	6.144	18.417	1.783	30.236	4.734	5.218	21.059	0.773	14.862
390.56	3.464	6.956	2.631	2.382	4.907	4.707	1.164	2.909	1.968	3.106	9.728	3.384	3.943	4.435	3.195	4.054	15.069	3.272	4.263	5.28	1.77	3.587	9.782	3.901	1.334	7.638	2.179	4.892	11.443	4.523	4.596	19.391	3.475	17.314	11.973	9.049	11.839	3.711	25.782	4.387	6.235	18.198	1.827	29.783	4.543	5.12	21.179	0.711	14.919
390.92	3.619	7.055	2.611	2.375	4.512	4.344	1.304	2.838	1.991	2.88	10.003	3.26	4.05	4.78	3.208	4.118	15.21	3.512	4.215	4.94	1.716	3.173	9.367	3.771	1.438	7.402	1.893	4.724	11.704	4.504	4.386	19.438	3.321	17.071	11.927	9.211	12.02	3.515	26.028	4.4	6.109	18.11	1.679	29.933	4.527	5.122	21.135	0.803	14.728
391.29	3.506	7.259	2.199	1.705	4.807	4.597	1.236	2.95	1.721	3.057	9.916	3.117	3.87	4.411	3.069	3.97	15.414	3.499	4.044	5.083	1.951	3.374	9.664	4.091	1.208	7.195	1.825	4.569	12.098	4.663	4.717	19.573	3.31	17.351	11.671	8.981	12.236	3.824	26.089	4.667	6.166	18.719	1.8	30.46	5.014	5.536	21.517	0.928	14.851
391.66	3.278	6.988	2.405	2.199	4.979	4.799	1.37	3.023	1.952	3.237	9.69	3.416	3.96	4.641	3.105	3.922	15.091	3.103	4.244	5.519	1.868	3.37	9.758	3.959	1.374	7.475	2.248	4.419	12.038	4.508	4.62	19.917	3.582	17.502	11.863	8.696	11.818	3.531	26.288	4.388	6.612	18.667	1.953	30.819	5.185	5.396	21.133	1.223	14.952
392.03	3.316	7.098	2.685	2.329	5.025	4.639	1.322	2.862	2.177	3.032	10.194	3.225	4.413	4.913	3.346	4.105	15.391	3.498	4.514	5.409	1.975	3.461	9.579	3.931	1.428	7.501	2.16	4.413	12.197	4.783	4.621	19.565	3.519	17.432	12.051	8.856	11.82	3.527	26.267	4.259	6.318	18.552	1.982	30.42	4.839	5.126	21.423	0.764	14.781
392.4	3.442	7.334	2.538	2.154	5.107	4.608	1.442	2.951	2.211	3.104	10.207	3.246	4.323	4.614	3.1	4.123	15.326	3.407	4.073	5.515	1.706	3.413	9.921	4.05	1.234	7.652	2.059	4.684	12.05	4.735	4.615	19.584	3.844	17.458	11.989	8.95	12.058	3.566	26.36	4.599	6.202	18.673	1.593	30.481	4.695	5.133	21.388	0.721	14.847
392.76	3.644	7.41	2.551	2.035	4.981	4.622	1.289	2.825	1.841	2.79	10.193	3.062	4.169	4.727	3.118	3.934	15.588	3.13	3.769	5.108	1.717	3.144	9.612	3.875	1.287	7.5	2.274	4.824	12.032	4.769	4.555	19.816	3.382	17.715	11.787	9.063	12.048	3.341	26.433	4.643	6.252	18.681	1.917	30.371	4.731	5.165	21.349	0.854	14.895
393.13	3.616	7.271	2.891	2.434	4.957	4.443	1.107	3.1	1.933	3.116	9.991	3.246	3.952	4.76	3.074	3.915	15.733	3.384	3.962	5.351	2.001	3.166	9.924	3.91	0.941	7.907	2.215	4.795	12.381	4.55	4.8	19.679	3.629	17.583	11.855	8.891	12.089	3.699	26.345	4.546	6.147	18.515	1.609	30.413	4.511	4.976	21.579	0.776	15.036
393.5	3.239	7.511	2.476	2.328	5.205	4.797	1.388	2.788	1.732	2.935	9.83	3.22	4.35	5.109	3.18	3.696	15.453	3.449	4.147	5.291	1.765	3.149	9.754	3.764	1.357	8.041	2.232	4.811	12.133	4.42	4.589	19.779	3.501	17.644	11.661	8.972	12.449	3.761	26.336	4.828	6.306	18.463	2.018	30.537	4.858	5.474	21.879	1.273	15.532
393.87	3.634	7.665	2.687	2.318	5.002	4.624	1.551	2.964	1.938	3.011	9.924	3.219	4.249	4.96	3.116	4.227	15.387	3.494	4.322	5.601	2.1	3.583	9.934	3.559	1.45	7.689	2.058	4.591	12.154	4.677	4.79	19.803	3.519	17.525	11.712	8.886	12.069	3.417	26.127	4.46	6.183	18.797	1.765	30.768	5.052	5.176	21.725	0.826	14.874
394.24	3.456	7.575	2.526	2.178	5.088	4.564	1.083	2.755	1.724	2.605	10.162	3.335	4.358	4.903	3.071	3.988	15.835	3.421	4.026	5.356	1.767	3.202	10.098	4.209	1.19	7.438	1.918	4.399	12.333	4.85	4.464	20.034	3.647	17.758	12.105	9.001	12.385	3.813	26.375	4.734	6.353	18.733	1.988	30.735	4.882	5.151	21.392	0.86	15.231
394.6	3.597	7.634	2.236	2.163	5.16	4.506	1.263	3.3	2.086	2.947	10.094	3.17	4.244	4.994	3.238	4.106	15.49	3.391	3.93	5.341	1.707	3.314	9.938	3.782	1.513	7.505	2.186	4.843	12.42	4.78	4.558	19.977	3.663	17.693	11.975	8.708	11.8	3.663	26.156	4.778	6.156	19.001	2.043	30.93	4.848	5.006	21.686	0.72	15.187
394.97	3.482	7.588	2.53	2.167	4.935	4.47	1.247	3.197	2.009	2.835	10.112	3.257	4.068	4.716	3.033	3.828	15.286	3.421	4.146	5.809	1.981	3.347	9.872	3.941	1.317	8.165	2.242	4.788	12.183	4.687	4.647	19.564	3.269	17.622	11.752	8.993	12.254	3.582	26.051	4.711	6.439	18.668	1.88	30.518	4.856	5.122	21.243	0.875	15.056
395.34	3.566	7.875	2.529	2.099	4.825	4.547	1.314	3.109	2.058	2.911	9.968	3.391	4.19	4.783	2.958	3.975	15.784	3.324	4.207	5.273	1.888	3.271	9.811	3.649	1.458	8.214	2.444	4.829	12.191	4.395	4.598	19.607	3.465	17.888	11.956	8.885	12.253	3.285	25.753	4.465	6.065	18.445	1.795	30.99	4.73	5.197	21.421	0.992	15.129
395.71	3.376	7.642	2.431	2.106	5.123	4.653	1.318	3.035	1.864	2.86	10.397	3.284	4.309	5.172	3.064	4.147	15.985	3.69	4.212	5.603	2.045	3.644	9.975	3.759	1.231	7.957	2.341	4.793	12.19	4.566	4.413	19.816	3.251	17.698	11.835	8.593	12.085	3.588	25.964	4.39	6.287	18.823	1.954	30.869	4.812	5.207	21.533	0.772	15.15
396.08	3.248	7.753	2.265	2.072	4.791	4.574	1.183	2.982	1.902	2.801	10.08	3.116	4.212	4.994	3.376	4.127	15.882	3.388	4.345	5.664	1.917	3.441	9.875	3.898	1.17	7.678	2.083	4.654	12.414	4.571	4.692	20.164	3.384	17.799	11.94	8.801	12.008	3.666	26.079	4.373	6.341	18.904	2.106	31.084	4.858	5.393	21.526	1.025	15.269
396.44	3.49	8.006	2.62	2.428	5.025	4.577	1.191	2.977	2.008	3.032	10.175	3.391	4.076	4.926	3.16	4.067	16.011	3.588	4.317	5.858	1.785	3.519	9.808	3.768	1.385	7.938	2.145	4.804	12.553	4.966	4.698	19.674	3.318	17.623	11.781	8.945	12.132	3.573	26.332	4.56	6.117	18.953	1.834	30.823	4.897	5.129	21.591	0.843	15.057
396.81	3.57	7.921	2.65	2.294	5.195	4.323	1.292	2.973	1.813	2.869	10.226	3.269	4.289	5.359	3.179	4.118	15.867	3.286	4.271	5.968	2.031	3.646	10.073	3.791	1.39	8.03	2.108	4.662	12.329	4.602	4.876	19.858	3.531	17.882	12.12	8.702	12.266	3.606	26.297	4.752	6.273	18.828	1.926	31.008	4.697	5.046	21.661	0.696	15.434
397.18	3.307	8.066	2.467	1.873	5.163	4.77	1.26	3.007	2.075	3.044	10.296	3.335	4.173	5.149	3.055	4.007	15.937	3.546	4.26	5.958	2.099	3.37	10.095	3.658	1.305	7.751	2.083	4.868	12.275	4.404	4.478	19.902	3.444	17.816	11.905	8.95	12.289	3.645	26.245	4.552	6.314	18.889	1.955	30.968	4.853	5.127	21.765	0.997	15.398
397.55	3.462	8.132	2.496	2.108	5.104	4.519	1.219	3.208	2.105	2.785	10.064	3.245	4.132	5.067	3.164	4.048	15.802	3.518	4.347	5.843	2.166	3.509	10.196	3.83	1.454	8.041	2.184	4.98	12.485	4.617	4.753	19.747	3.377	17.742	11.982	8.763	12.227	3.611	26.037	4.739	6.168	18.888	1.958	31.266	4.837	5.201	21.568	0.643	15.124
397.91	3.405	8.037	2.483	2.213	5.029	4.615	1.402	3.184	1.957	3.013	10.265	3.315	4.057	5.167	3.162	4.115	15.935	3.607	4.476	5.994	1.997	3.68	10.128	3.865	1.502	8.379	2.243	4.822	12.598	4.859	4.618	19.826	3.291	17.745	12.014	8.518	12.251	3.538	26.107	4.765	6.311	18.873	1.932	31.366	4.857	5.357	21.868	0.859	15.306
398.28	3.45	8.415	2.712	2.432	4.929	4.411	1.335	3.255	2.212	3.135	10.164	3.457	3.853	4.977	3.022	4.163	15.748	3.465	4.171	5.763	2.116	3.499	10.092	3.931	1.275	8.05	2.234	4.637	12.693	4.743	4.657	19.991	3.384	17.723	11.698	8.469	12.06	3.563	26.029	4.447	6.278	19.119	1.954	31.239	4.838	5.203	21.679	0.882	15.289
398.65	3.52	8.317	2.62	2.366	4.956	4.311	1.318	3.217	2.017	3.093	10.328	3.397	4.212	4.958	2.988	3.865	15.856	3.529	4.088	5.762	1.746	3.266	10.057	3.938	1.164	8.134	1.954	4.669	12.472	4.654	4.524	20.303	3.329	17.943	11.832	8.691	12.353	3.842	26.244	4.924	6.215	19.03	1.876	31.531	4.757	5.304	21.826	0.995	15.451
399.02	3.488	8.127	2.572	2.049	5.075	4.316	1.336	3.208	2.071	3.132	10.293	3.143	4.165	5.264	3.134	4.09	16.237	3.393	4.076	5.89	1.651	3.502	10.027	3.875	1.327	8.395	2.336	4.818	12.454	4.834	4.574	20.064	3.365	18.065	12.01	8.528	12.231	3.539	26.572	4.679	6.138	18.94	1.815	31.459	4.867	5.281	21.849	0.891	15.298
399.38	3.252	8.174	2.237	2.188	5.23	4.728	1.271	3.24	2.053	2.908	10.232	3.287	4.327	5.556	3.585	4.168	16.594	3.826	4.341	6.029	1.859	3.62	10.333	4.152	1.201	8.448	2.164	4.594	12.692	4.542	4.533	20.191	3.285	18.157	11.893	8.805	12.47	3.594	26.566	4.757	6.111	18.827	1.785	31.633	4.828	5.331	22.154	1.085	15.54
399.75	3.621	8.56	2.506	2.375	4.89	4.502	1.313	3.074	1.888	2.901	10.671	3.391	4.278	5.247	2.998	4.169	16.604	3.649	4.531	6.064	2.227	3.607	10.193	3.872	1.343	8.559	2.303	4.764	12.648	4.423	4.519	20.247	3.42	18.234	11.857	8.816	12.28	3.646	26.759	4.872	6.478	19.159	1.755	31.489	4.854	5.236	21.824	0.925	15.445
400.12	3.736	8.792	2.443	2.471	5.075	4.49	1.382	3.38	2.047	3.017	10.671	3.43	4.335	5.368	3.203	4.427	16.599	3.609	4.595	6.244	2.138	3.583	10.079	3.678	1.058	8.264	2.018	4.604	12.627	4.675	4.481	20.126	3.098	18.207	11.878	8.647	12.537	3.476	26.89	4.711	6.319	19.008	1.953	31.518	5.035	5.088	21.631	0.814	15.563
400.48	3.408	8.782	2.5	2.094	5.348	4.552	1.355	3.576	2.385	3.338	10.762	3.468	4.216	5.447	3.296	4.209	16.358	3.539	4.467	6.054	1.744	3.53	10.516	4.047	1.271	8.646	1.949	4.834	12.563	4.788	4.776	20.356	3.32	18.436	11.838	8.661	12.516	3.734	27.047	4.807	6.214	19.006	1.943	31.559	4.953	5.132	21.731	0.885	15.403
400.85	3.478	8.494	2.308	1.938	5.066	4.66	1.327	3.145	2.068	2.905	10.487	3.245	4.103	5.025	3.044	3.999	16.372	3.342	4.257	6.21	1.846	3.67	10.511	4.036	1.24	8.335	2.201	4.599	13.102	4.918	4.651	20.338	3.232	18.363	11.665	8.985	12.866	3.82	26.677	4.897	6.305	19.229	1.853	31.401	4.767	5.16	22.058	0.685	15.579
401.22	3.367	8.354	2.736	2.149	5.238	4.68	1.26	3.108	1.734	2.866	10.595	3.274	4.31	5.375	3.006	4.289	16.405	3.373	4.33	5.964	1.927	3.604	10.369	3.952	1.179	8.458	2.31	4.581	12.711	4.724	4.773	20.464	3.502	18.321	12.046	8.658	12.554	3.767	27.001	4.659	6.019	19.202	1.675	31.652	4.92	5.033	21.995	0.554	15.319
401.59	3.696	8.827	2.612	2.119	5.429	4.819	1.405	3.42	2.134	3.134	10.359	3.04	4.522	5.489	3.155	4.438	16.649	3.724	4.559	6.177	1.851	3.374	10.493	3.949	1.356	8.689	2.218	4.699	12.883	4.768	4.512	20.474	3.216	18.259	11.922	8.819	12.92	3.513	26.812	4.758	6.36	19.173	2.082	32.087	4.838	4.988	22.064	0.896	15.695
401.95	3.624	9.097	2.481	2.235	5.536	4.555	1.439	3.266	2.256	2.987	10.561	3.524	4.322	5.515	3.154	4.351	16.52	3.578	4.388	6.281	1.911	3.448	10.522	3.985	1.466	8.692	2.497	4.588	13.36	4.808	4.878	20.456	3.545	18.442	12.214	8.824	12.576	3.624	26.792	4.675	6.411	19.434	2.006	32.029	4.841	5.143	22.258	1.099	15.875
402.32	3.171	8.476	2.26	1.884	5.33	4.541	1.476	3.378	2.165	3.189	10.689	3.384	4.181	5.256	3.021	4.031	16.66	3.551	4.559	6.387	2.098	3.491	10.673	4.12	1.603	8.788	2.161	4.732	12.91	4.656	4.779	20.529	3.559	18.596	12.059	8.674	12.603	3.885	27.008	4.971	6.428	19.142	1.889	31.986	4.909	5.426	22.059	0.8	15.604
402.69	3.482	8.788	2.461	1.997	5.444	4.84	1.613	3.485	2.228	3.285	10.803	3.566	4.627	5.536	3.344	4.608	16.713	3.803	4.486	6.234	2.033	3.413	10.414	4.036	1.352	8.908	1.967	4.645	13.051	4.663	4.657	20.517	3.348	18.382	11.964	8.637	12.476	3.627	26.752	4.721	6.404	19.268	1.797	32.116	5.017	5.313	22.318	1.062	15.714
403.05	3.446	9.126	2.716	2.146	5.133	4.656	1.212	3.051	1.936	3.003	10.433	3.184	4.432	5.458	3.107	4.182	16.524	3.352	4.471	6.335	2.152	3.443	10.494	4.084	1.377	9.029	2.089	4.791	12.781	4.806	4.864	20.578	3.495	18.668	12.097	8.741	12.429	3.576	26.92	4.69	6.051	19.284	1.781	32.017	4.801	5.211	22.382	0.863	15.775
403.42	3.266	8.889	2.213	2.07	5.221	4.629	1.526	3.299	2.127	3.286	10.658	3.414	4.182	5.581	3.144	3.905	16.437	3.682	4.275	6.194	1.858	3.523	10.509	3.965	1.256	8.603	1.898	4.504	13.039	4.83	4.924	20.665	3.427	18.671	12.013	8.998	12.743	3.723	27.35	5.018	6.185	19.657	1.723	32.124	5.017	5.13	22.442	0.862	15.848
403.79	3.257	9.052	2.359	2.06	5.322	4.607	1.399	3.474	2.114	2.912	10.573	3.42	4.622	5.753	3.345	4.311	17.139	3.878	4.584	6.504	2.142	3.655	10.584	4.039	1.428	8.916	2.336	4.878	13.353	5.055	5.076	20.765	3.512	18.78	12.213	8.842	12.698	3.545	27.062	4.899	6.438	19.59	1.979	32.309	5.121	5.458	22.416	0.99	16.135
404.15	3.324	9.145	2.229	2.154	5.568	4.714	1.706	3.575	2.424	3.327	10.736	3.3	4.495	5.781	3.35	4.312	17.05	3.618	4.471	6.532	2.107	3.579	10.893	3.943	1.592	9.038	2.161	4.949	13.254	4.986	4.854	20.782	3.583	18.635	12.031	8.588	12.752	3.614	26.829	4.941	6.323	19.362	1.93	32.125	4.844	5.601	22.563	1.103	16.121
404.52	3.454	8.886	2.459	2.112	5.296	4.418	1.537	3.349	2.112	3.129	10.509	3.565	4.427	5.768	3.506	4.164	16.911	3.819	4.514	6.592	2.312	3.896	10.497	3.756	1.473	8.911	2.452	4.763	13.338	4.904	4.835	20.725	3.483	18.896	12.036	8.489	12.585	3.537	27.311	4.905	6.342	19.506	1.856	32.301	5.123	5.259	22.444	0.873	15.841
404.89	3.465	8.937	2.396	2.043	5.413	4.402	1.293	3.174	1.835	2.985	10.65	3.486	4.285	5.572	3.409	4.302	17.009	3.695	4.541	6.4	2.041	3.458	10.8	3.979	1.161	8.907	2.064	4.754	12.806	4.724	4.72	20.78	3.425	18.865	12.039	8.286	12.734	3.504	27.042	4.696	6.296	19.591	2.035	32.314	5.132	5.244	22.446	0.938	15.852
405.25	3.406	9.042	2.429	2.407	5.715	4.736	1.418	3.332	2.21	3.149	10.985	3.528	4.339	5.575	3.208	4.322	17.036	3.592	4.445	6.544	2.013	3.556	10.917	4.172	1.27	8.932	2.286	4.758	13.126	4.724	4.764	20.636	3.602	18.825	12.115	8.643	12.632	3.815	27.168	5.21	6.367	19.77	1.904	32.364	5.181	5.275	22.219	1.023	15.979
405.62	3.273	9.144	2.395	2.233	5.513	4.719	1.259	3.315	1.877	3.058	10.746	3.484	4.379	5.647	3.144	4.312	17.052	3.247	4.671	6.617	2.125	3.626	10.902	4.037	1.282	9.07	2.096	4.818	13.244	4.625	4.926	20.859	3.557	18.915	12.081	8.842	12.848	3.648	27.25	4.904	6.234	19.543	1.842	32.503	5.082	5.23	22.464	0.959	16.12
405.99	3.606	9.178	2.565	2.276	5.615	4.638	1.223	3.196	1.93	2.674	10.667	3.533	4.443	5.622	3.256	4.295	17.345	3.664	4.575	6.606	2.074	3.591	10.711	4.101	1.587	9.234	2.233	4.804	13.544	5.042	4.992	20.91	3.599	18.831	12.318	8.617	12.742	3.543	26.948	4.924	6.375	19.884	1.883	32.629	5.153	5.093	22.444	0.859	16.21
406.35	3.759	9.53	2.634	2.47	5.45	4.783	1.331	3.42	2.027	3.003	10.683	3.349	4.651	5.898	3.369	4.369	17.443	3.882	4.46	6.341	1.975	3.499	10.645	3.944	1.447	9.232	2.599	4.902	13.355	5.028	4.911	20.762	3.615	18.989	12.327	8.778	13.024	3.591	27.307	5.196	6.435	19.903	1.759	32.451	5.29	5.253	22.689	1.108	16.153
406.72	3.244	9.216	2.264	1.956	5.595	4.818	1.473	3.474	2.072	3.194	10.701	3.39	4.377	5.924	3.221	4.305	17.358	3.644	4.584	6.632	2.007	3.688	11.092	4.23	1.14	9.321	2.279	4.795	13.285	4.789	4.681	20.736	3.348	18.745	12.127	8.509	12.765	3.586	27.149	4.892	6.441	20.068	2.059	32.58	5.117	5.248	22.763	0.906	16.076
407.09	3.533	9.505	2.397	2.272	5.378	4.591	1.41	3.418	2.057	3.098	10.868	3.416	4.472	5.949	3.416	4.379	17.289	3.747	4.459	6.753	1.91	3.643	10.951	3.939	1.383	9.244	2.339	4.817	13.063	4.81	5.168	20.829	3.568	19.201	12.231	8.439	12.622	3.539	26.989	4.825	6.307	19.8	2.052	32.754	5.153	5.151	22.479	0.849	16.07
407.45	3.72	9.47	2.501	2.311	5.424	4.544	1.377	3.444	2.151	3.108	10.684	3.146	4.569	5.869	3.209	4.42	17.542	3.608	4.364	6.479	2.012	3.692	10.933	3.969	1.479	9.477	2.273	5.009	13.547	5.072	5.012	20.9	3.531	19.166	12.343	8.623	12.861	3.622	27.028	5.053	6.224	19.724	1.955	32.677	5.102	5.209	22.677	0.936	16.193
407.82	3.428	9.688	2.459	2.324	5.482	4.418	1.284	3.445	1.975	3.071	10.679	3.3	4.345	5.934	3.046	4.269	17.496	3.632	4.37	6.674	1.83	3.452	10.886	4.1	1.539	9.564	2.433	4.872	13.311	4.905	4.871	20.7	3.523	18.902	12.154	8.35	12.646	3.561	27.028	4.777	6.247	19.587	1.686	32.787	5.038	5.311	22.595	0.879	16.283
408.18	3.28	9.701	2.339	2.273	5.616	4.724	1.46	3.56	2.276	3.187	10.62	3.242	4.324	5.888	2.981	4.097	17.449	3.694	4.477	6.778	1.881	3.535	10.862	4.065	1.497	9.39	2.464	4.814	13.619	4.958	4.811	20.7	3.222	19.015	11.957	8.444	12.71	3.52	27.043	4.942	6.393	19.627	2.021	32.645	5.176	5.122	22.678	0.924	16.115
408.55	3.39	9.734	2.504	2.216	5.626	4.68	1.36	3.487	2.115	2.988	10.743	3.391	4.545	5.844	3.131	4.514	17.558	3.684	4.362	6.608	1.871	3.496	10.92	3.98	1.482	9.663	2.434	4.811	13.503	4.93	4.748	20.822	3.183	19.004	12.043	8.433	12.696	3.686	27.241	4.783	6.35	19.743	1.987	32.761	5.162	5.186	22.58	0.801	16.324
408.92	3.331	9.953	2.622	2.156	5.641	4.511	1.234	3.553	1.979	3.083	10.893	3.572	4.521	6.002	3.132	4.435	17.499	3.771	4.489	6.732	1.901	3.604	11.049	4.178	1.6	9.556	2.441	4.926	13.485	4.766	4.986	21.015	3.475	19.216	12.363	8.691	12.993	3.671	27.143	5.018	6.229	19.592	1.818	32.794	5.116	5.084	22.714	1.035	16.347
409.28	3.528	9.806	2.488	2.296	5.464	4.697	1.384	3.547	2.1	3.103	10.953	3.463	4.422	5.959	3.093	4.366	17.847	3.751	4.392	6.694	1.928	3.68	11.044	4.01	1.355	9.568	2.28	4.703	13.529	4.874	5.026	20.982	3.624	19.022	12.207	8.523	12.799	3.528	27.093	4.953	6.32	19.788	2.078	32.784	5.163	5.191	22.706	0.777	16.18
409.65	3.369	9.855	2.44	2.323	5.751	4.703	1.402	3.424	2.05	2.968	10.921	3.333	4.196	5.745	3.014	3.964	17.469	3.508	4.49	6.7	1.918	3.591	11.101	3.923	1.543	9.59	2.45	4.858	13.399	4.725	4.935	20.962	3.402	19.188	12.215	8.633	12.775	3.649	27.118	4.962	6.199	19.924	1.862	33.103	5.101	5.019	22.734	0.796	16.343
410.01	3.355	9.869	2.348	2.201	5.798	4.84	1.469	3.687	2.231	3.337	10.91	3.555	4.46	6.186	3.382	4.516	17.629	3.587	4.444	6.786	1.85	3.537	11.099	4.148	1.547	9.661	2.372	4.837	13.485	4.801	5.104	20.991	3.492	19.152	12.238	8.819	13.122	3.749	27.621	5.161	6.263	19.941	1.95	33.043	5.015	5.345	23.012	0.873	16.43
410.38	3.645	10.061	2.617	2.226	5.72	4.602	1.351	3.428	2.215	3.156	10.987	3.626	4.4	5.835	3.048	4.28	17.61	3.541	4.437	6.898	1.983	3.737	11.218	3.984	1.494	9.581	2.269	5.032	13.485	4.755	5.084	21.314	3.691	19.311	12.284	8.427	12.713	3.677	27.424	5.045	6.158	19.832	1.75	33.196	4.937	5.121	22.84	0.907	16.507
410.75	3.591	10.073	2.626	2.374	5.449	4.569	1.196	3.484	2.014	2.818	11.044	3.291	4.502	6.159	3.374	4.33	17.631	3.805	4.514	6.971	2.123	3.78	11.158	4.032	1.34	9.735	2.399	4.834	13.968	5.086	4.868	21.165	3.539	19.396	12.119	8.371	12.894	3.528	27.639	4.97	6.115	19.986	1.721	33.169	5.049	5.23	22.932	0.83	16.443
411.11	3.572	10.022	2.692	2.315	5.706	4.605	1.337	3.519	1.965	3.104	10.832	3.448	4.453	6.259	3.292	4.453	17.937	3.864	4.61	6.723	1.922	3.49	10.987	4.123	1.667	9.89	2.483	4.978	13.834	5.025	5.184	21.248	3.43	19.372	12.12	8.463	12.725	3.587	27.616	4.936	6.465	20.104	1.962	33.333	5.025	5.031	22.76	0.848	16.261
411.48	3.653	10.038	2.656	2.196	5.904	4.669	1.36	3.602	2.131	2.993	11.03	3.379	4.351	5.867	3.071	4.331	17.683	3.725	4.652	7.031	2.159	3.676	11.253	4.062	1.434	9.694	2.302	4.834	14.045	5.309	5.192	21.413	3.707	19.678	12.47	8.426	12.979	3.561	27.662	4.851	6.296	19.974	1.854	33.24	5.005	5.145	23.101	0.918	16.587
411.84	3.49	9.984	2.563	2.224	5.923	4.72	1.323	3.513	2.087	3.176	11.256	3.59	4.502	6.174	3.339	4.543	18.042	3.562	4.616	7.084	2.049	3.771	11.255	4.094	1.365	9.757	2.366	4.978	14.095	4.944	5.268	21.463	3.478	19.732	12.363	8.694	12.973	3.917	27.799	5.396	6.469	19.908	1.906	33.147	5.419	5.296	23.005	0.754	16.553
412.21	3.706	10.414	2.679	2.515	5.914	4.606	1.51	3.635	2.168	3.184	10.902	3.482	4.471	6.148	3.431	4.554	17.865	3.89	4.534	6.985	1.94	3.614	11.344	4.239	1.533	9.954	2.284	4.934	13.891	4.921	5.129	21.402	3.462	19.598	12.477	8.398	13.132	3.672	27.947	5.087	6.297	20.043	1.975	33.359	5.243	5.422	23.015	0.972	16.759
412.57	3.519	10.349	2.681	2.36	5.871	4.893	1.637	3.878	2.247	3.213	11.07	3.594	4.491	6.126	3.306	4.346	18.104	3.715	4.441	7.141	2.123	3.704	11.36	4.1	1.542	9.88	2.176	4.645	14.305	5.314	4.851	21.218	3.383	19.437	12.168	8.547	13.076	3.736	27.891	5.267	6.274	20.319	1.924	33.406	5.26	5.052	22.811	0.87	16.715
412.94	3.548	10.349	2.829	2.273	5.955	4.873	1.315	3.727	2.172	3.09	11.141	3.499	4.488	6.155	3.381	4.476	18.154	3.947	4.69	7.065	2.213	3.812	11.425	4.306	1.549	10.025	2.276	4.902	14.113	4.87	5.102	21.391	3.474	19.627	12.256	8.561	13.166	3.678	27.721	5.113	6.306	20.097	1.898	33.479	5.112	5.226	23.216	0.881	16.777
413.31	3.434	10.166	2.402	2.314	5.832	4.82	1.264	3.499	1.897	2.908	11.159	3.569	4.54	6.046	3.208	4.538	18.155	3.699	4.569	7.274	2.147	3.817	11.255	4.138	1.627	10.064	2.293	4.896	13.947	4.733	5.141	21.425	3.593	19.486	12.188	8.491	12.734	3.39	27.697	5.177	6.18	19.981	1.683	33.694	5.035	5.2	23.142	0.881	16.578
413.67	3.68	10.433	2.665	2.304	5.733	4.598	1.443	3.683	2.116	2.972	11	3.477	4.68	6.367	3.501	4.566	18.118	3.886	4.397	7.066	2.035	3.623	11.343	4.143	1.584	9.992	2.408	4.963	14.182	5.283	5.09	21.54	3.597	19.577	12.372	8.419	13.055	3.62	27.689	5.075	6.206	20.263	1.887	33.576	5.109	5.353	23.063	1.091	16.729
414.04	3.626	10.574	2.56	2.248	5.69	4.723	1.416	3.859	2.229	3.151	10.979	3.376	4.567	6.383	3.259	4.418	18.236	3.648	4.572	7.241	2.018	3.613	11.367	4.1	1.398	9.949	2.398	4.636	14.076	4.805	4.967	21.334	3.448	19.386	12.415	8.42	12.972	3.636	27.569	5.191	6.487	20.297	1.983	33.91	5.319	5.209	23.17	1.034	16.91
414.4	3.494	10.516	2.497	2.332	5.812	4.671	1.483	3.746	2.118	2.915	11.23	3.452	4.634	6.678	3.528	4.653	18.511	3.897	4.571	7.121	1.805	3.695	11.385	4.209	1.474	10.029	2.3	4.899	14.134	4.87	5.133	21.559	3.455	19.762	12.466	8.402	13.156	3.676	27.758	5.219	6.413	20.241	2.059	33.86	5.153	5.236	23.119	0.969	16.753
414.77	3.449	10.475	2.645	2.21	5.893	4.711	1.35	3.544	2.074	3.088	11.301	3.617	4.518	6.107	3.12	4.382	18.323	3.636	4.527	7.146	1.945	3.651	11.313	4.06	1.362	10.125	2.396	4.791	14.294	4.956	5.096	21.467	3.417	19.74	12.272	8.313	13.195	3.599	27.768	5.152	6.211	20.265	1.922	33.754	5.031	5.365	23.367	0.949	16.891
415.13	3.485	10.601	2.669	2.421	5.907	4.702	1.49	3.645	2.171	3.152	11.241	3.317	4.414	6.323	3.274	4.454	18.454	3.65	4.612	7.158	2.045	3.876	11.721	4.284	1.518	10.234	2.51	5.014	14.21	4.854	5.43	21.757	3.473	19.797	12.512	8.585	13.337	3.822	28.113	5.338	6.333	20.483	1.955	34.104	5.191	5.296	23.414	1.099	16.839
415.5	3.639	10.739	2.751	2.401	6.006	4.711	1.433	3.55	2.089	3.048	11.202	3.399	4.425	6.353	3.2	4.568	18.451	3.555	4.79	7.503	2.228	4.05	11.763	4.275	1.488	10.239	2.551	4.911	14.259	4.923	5.117	21.765	3.596	19.932	12.529	8.449	13.132	3.508	27.788	5.227	6.365	20.501	1.993	34.131	5.308	5.256	23.523	0.972	16.996
415.86	3.516	10.897	2.704	2.349	5.902	4.642	1.196	3.746	2.119	2.918	11.156	3.524	4.606	6.212	3.206	4.337	18.542	3.783	4.696	7.433	2.197	3.777	11.5	4.276	1.681	10.154	2.304	4.948	14.349	4.853	5.128	21.601	3.532	20	12.376	8.263	13.378	3.679	27.871	5.17	6.224	20.211	1.909	34.22	5.227	5.178	23.318	1.049	16.858
416.23	3.489	11.017	2.794	2.357	5.904	4.675	1.588	3.837	2.188	3.241	11.193	3.418	4.64	6.571	3.409	4.468	18.531	3.849	4.816	7.497	2.219	3.884	11.687	4.324	1.452	10.312	2.278	4.904	14.227	5.128	5.183	21.719	3.71	19.921	12.48	8.338	13.244	3.75	27.979	5.181	6.347	20.582	1.909	34.067	5.369	4.908	23.167	0.752	16.779
416.59	3.498	10.716	2.422	2.386	5.996	4.729	1.574	3.766	2.198	3.101	11.222	3.491	4.348	6.329	3.013	4.38	18.541	3.586	4.796	7.462	2.021	3.693	11.784	4.233	1.414	10.506	2.496	5.033	14.672	5.243	5.133	21.798	3.699	20.055	12.566	8.392	13.387	3.545	27.71	5.154	6.399	20.153	1.706	33.934	5.077	5.273	23.391	0.945	16.765
416.96	3.649	11.275	2.84	2.444	6.14	4.692	1.474	3.853	2.176	3.225	11.196	3.308	4.571	6.406	3.405	4.73	18.686	3.889	4.754	7.409	2.108	3.749	11.822	4.226	1.634	10.548	2.588	5.086	14.595	5.184	5.106	21.688	3.368	20.009	12.475	8.375	13.4	3.706	28.32	5.342	6.209	20.524	1.8	34.109	5.132	5.352	23.523	0.925	17.022
417.32	3.828	11.17	2.777	2.625	6.039	4.736	1.34	3.787	2.139	2.999	11.276	3.514	4.606	6.515	3.53	4.668	18.738	3.848	4.705	7.62	2.153	3.633	11.792	4.079	1.44	10.371	2.514	4.893	14.618	5.273	5.098	21.608	3.479	19.982	12.379	8.337	13.333	3.671	28.114	5.29	6.368	20.418	1.812	34.26	5.219	5.28	23.418	0.939	17.078
417.69	3.533	10.97	2.729	2.507	6.062	4.942	1.203	3.519	2.04	2.986	11.526	3.574	4.672	6.544	3.262	4.564	18.789	3.718	4.828	7.572	2.25	3.762	11.625	4.09	1.363	10.475	2.297	4.859	14.626	5.164	5.141	21.721	3.547	19.915	12.388	8.459	13.26	3.889	27.878	5.306	6.146	20.405	1.81	34.335	4.967	5.319	23.188	0.969	17.094
418.05	3.556	11.118	2.583	2.393	6.252	4.841	1.228	3.536	2.148	2.852	11.433	3.521	4.346	6.467	3.172	4.513	18.758	3.663	4.637	7.507	2.11	3.696	11.759	4.172	1.628	10.722	2.362	5.108	14.747	5.244	5.252	21.716	3.503	20.12	12.384	8.531	13.444	3.88	28.142	5.45	6.333	20.296	1.908	34.211	5.198	5.091	23.334	0.739	16.808
418.42	3.612	10.867	2.508	2.47	5.931	4.774	1.393	3.681	2.125	3.079	11.354	3.616	4.463	6.427	3.293	4.463	18.695	3.864	4.687	7.597	2.126	3.803	11.803	4.124	1.522	10.502	2.371	4.971	14.439	4.805	5.271	22	3.808	20.288	12.608	8.255	13.339	3.762	28.224	5.235	6.159	20.364	1.785	34.268	5.1	5.259	23.306	0.931	16.918
418.78	3.334	11.11	2.656	2.254	6.129	4.765	1.44	3.678	2.125	3.1	11.28	3.54	4.571	6.636	3.334	4.719	18.926	3.795	4.633	7.689	2.079	3.725	11.838	4.249	1.39	10.713	2.26	4.991	14.66	5.146	5.354	21.999	3.655	20.24	12.595	8.457	13.401	3.609	28.091	5.175	6.433	20.597	1.989	34.278	5.255	5.248	23.559	0.896	16.955
419.15	3.512	11.11	2.579	2.317	6.034	4.556	1.526	3.87	2.154	3.061	11.41	3.57	4.694	6.73	3.357	4.602	18.902	3.834	4.701	7.597	2.11	3.776	11.846	4.21	1.75	11.011	2.547	4.943	14.426	5.112	5.19	21.703	3.603	20.11	12.558	8.158	13.152	3.542	27.858	5.112	6.46	20.428	1.94	34.342	5.287	5.194	23.441	0.826	17.021
419.51	3.655	11.18	2.798	2.489	5.968	4.639	1.499	3.699	2.119	3.199	11.281	3.593	4.393	6.657	3.269	4.514	18.919	3.758	4.773	7.668	2.228	3.746	11.78	4.038	1.62	10.62	2.403	4.813	14.773	5.144	5.232	22.13	3.604	20.253	12.692	8.298	13.55	3.646	28.023	5.269	6.301	20.768	1.942	34.522	5.232	5.213	23.403	0.887	17.236
419.88	3.545	11.126	2.759	2.366	6.069	4.632	1.465	3.804	2.109	3.092	11.299	3.545	4.5	6.606	3.24	4.539	19.122	3.838	4.555	7.524	1.948	3.622	11.738	4.069	1.564	10.644	2.465	5.01	14.835	5.164	5.227	21.869	3.596	20.174	12.466	8.333	13.463	3.626	27.773	5.282	6.198	20.36	1.807	34.456	5.187	5.175	23.315	0.891	17.051
420.24	3.589	11.14	2.54	2.336	6.132	4.649	1.333	3.786	2.138	3.02	11.348	3.563	4.645	6.614	3.166	4.569	19.132	3.709	4.639	7.635	1.917	3.785	11.713	4.069	1.645	10.82	2.394	4.971	14.631	4.983	5.056	21.618	3.443	20.05	12.353	8.21	13.651	3.672	27.912	5.341	6.153	20.385	1.877	34.078	5.251	5.116	23.473	0.869	16.978
420.61	3.377	11.191	2.597	2.298	6.046	4.64	1.412	3.951	2.111	3.116	11.209	3.505	4.51	6.655	3.222	4.58	19.024	3.873	4.721	7.653	2.136	3.79	12.028	4.164	1.567	10.708	2.41	4.924	14.755	5.046	5.179	21.847	3.56	20.326	12.612	8.237	13.676	3.656	28.074	5.254	6.282	20.632	1.97	34.713	5.383	5.256	23.531	0.977	17.113
420.97	3.499	11.213	2.69	2.329	6.029	4.552	1.326	3.863	2.13	2.945	11.458	3.467	4.512	6.685	3.192	4.575	18.995	3.805	4.686	7.677	2.097	3.765	11.776	4.182	1.528	10.81	2.382	4.95	14.753	5.117	5.16	21.976	3.536	20.26	12.593	8.195	13.442	3.638	27.748	5.247	6.219	20.526	1.845	34.566	5.244	5.168	23.493	0.906	17.041
421.34	3.523	11.391	2.617	2.289	6.013	4.592	1.386	3.75	2.112	3.04	11.274	3.48	4.434	6.557	3.033	4.44	19.118	3.761	4.488	7.622	2.016	3.7	11.812	4.125	1.498	10.864	2.321	4.838	14.902	5.07	5.097	21.77	3.462	20.041	12.405	8.186	13.507	3.62	27.642	5.332	6.205	20.561	1.951	34.615	5.164	5.252	23.446	0.908	17.013
421.7	3.486	11.359	2.734	2.451	5.99	4.562	1.447	3.813	2.07	3.004	11.25	3.52	4.417	6.724	3.181	4.456	19.002	3.801	4.484	7.471	1.979	3.684	11.765	4.131	1.55	10.921	2.346	4.943	15.027	5.114	5.134	21.85	3.576	20.256	12.486	8.108	13.379	3.534	27.413	5.218	6.16	20.452	1.939	34.601	5.267	5.154	23.459	0.948	17.044
422.07	3.518	11.478	2.66	2.283	6.142	4.734	1.412	3.836	2.14	3.117	11.37	3.486	4.545	6.749	3.347	4.553	19.214	3.891	4.63	7.714	2.158	3.781	11.814	4.096	1.577	11.044	2.456	4.978	14.871	5.126	5.206	21.838	3.575	20.294	12.435	8.059	13.468	3.604	27.541	5.255	6.216	20.439	1.866	34.481	5.223	5.125	23.27	0.928	17.043
422.43	3.427	11.293	2.491	2.228	6.094	4.599	1.384	3.811	2.12	3.01	11.374	3.456	4.468	6.675	3.139	4.451	19.13	3.724	4.508	7.684	2.058	3.657	11.917	4.132	1.612	10.939	2.514	4.957	14.859	5.165	5.12	21.782	3.53	20.38	12.412	8.076	13.557	3.696	27.521	5.255	6.104	20.508	1.799	34.518	5.224	5.18	23.338	0.908	17.124
422.79	3.467	11.55	2.576	2.212	6.105	4.647	1.432	3.873	2.161	3.054	11.363	3.45	4.376	6.676	3.169	4.4	19.035	3.684	4.711	7.823	2.052	3.809	11.889	4.019	1.531	11.078	2.46	5.007	15.032	5.047	5.177	21.718	3.528	20.41	12.502	8.173	13.547	3.69	27.5	5.393	6.123	20.472	1.812	34.549	5.129	5.186	23.471	0.91	17.143
423.16	3.435	11.709	2.677	2.402	5.992	4.605	1.43	3.752	2.131	2.965	11.421	3.585	4.52	6.79	3.116	4.489	19.323	3.766	4.571	7.78	2.055	3.68	11.982	4.105	1.6	10.973	2.432	4.957	15.07	5.108	5.149	21.844	3.581	20.26	12.625	8.055	13.5	3.617	27.5	5.355	6.184	20.614	1.905	34.653	5.305	5.306	23.429	0.986	17.099
423.52	3.507	11.606	2.607	2.256	6.111	4.694	1.449	3.925	2.219	3.011	11.563	3.551	4.452	6.755	3.148	4.544	19.34	3.73	4.693	7.865	2.055	3.861	11.996	4.13	1.497	11.033	2.481	4.897	14.943	5.006	5.135	21.894	3.553	20.364	12.611	8.109	13.569	3.702	27.689	5.353	6.139	20.695	1.825	34.62	5.273	5.169	23.372	0.937	17.295
423.89	3.539	11.693	2.679	2.35	6.126	4.588	1.39	4.01	2.21	3.083	11.495	3.468	4.455	6.766	3.182	4.591	19.385	3.788	4.682	7.811	2.079	3.738	11.945	4.076	1.552	10.96	2.401	4.924	15.056	5.047	5.203	21.922	3.466	20.328	12.428	8.075	13.485	3.593	27.53	5.33	6.191	20.643	1.808	34.695	5.204	5.132	23.389	0.896	17.073
424.25	3.519	11.71	2.651	2.387	6.017	4.571	1.335	3.845	2.134	2.986	11.407	3.502	4.424	6.74	3.211	4.547	19.338	3.821	4.652	7.847	2.06	3.761	11.956	4.037	1.505	11.004	2.396	4.922	14.895	5.053	5.128	21.957	3.445	20.308	12.46	8.018	13.473	3.545	27.451	5.335	6.071	20.51	1.846	34.681	5.194	5.17	23.464	0.921	17.125
424.62	3.491	11.745	2.701	2.32	5.998	4.592	1.413	3.885	2.169	3.037	11.407	3.501	4.451	6.829	3.178	4.503	19.332	3.71	4.583	7.831	1.996	3.733	11.856	4.065	1.431	10.957	2.26	4.852	15.029	5.072	5.183	21.809	3.49	20.224	12.458	7.962	13.472	3.57	27.222	5.302	6.054	20.434	1.898	34.795	5.2	5.093	23.361	0.894	17.028
424.98	3.457	11.854	2.705	2.354	6.132	4.589	1.422	3.907	2.188	3.015	11.616	3.454	4.574	6.903	3.118	4.558	19.414	3.897	4.584	7.959	2.091	3.815	11.984	3.964	1.534	11.149	2.403	4.881	15.136	5.112	5.167	21.825	3.538	20.43	12.413	8.003	13.548	3.623	27.262	5.408	6.05	20.518	1.843	34.926	5.197	5.186	23.512	0.896	17.115
425.34	3.52	11.488	2.288	2.349	5.687	4.121	1.406	4.26	2.554	3.081	11.609	3.546	5.007	7.476	3.708	4.596	19.607	4.408	5.2	8.477	2.104	3.778	12.451	4.447	1.529	11.184	2.482	4.945	15.795	5.456	5.81	22.605	4.091	21.123	12.669	8.553	13.779	3.584	27.508	5.909	6.254	20.472	1.462	35.315	4.885	5.292	23.511	1.005	17.66
425.71	3.352	11.697	2.585	2.255	5.944	4.514	1.394	3.939	2.301	3.012	11.488	3.542	4.575	6.913	3.194	4.492	19.677	3.831	4.72	7.959	2.096	3.797	12.191	4.132	1.528	11.22	2.414	4.922	15.152	5.072	5.292	21.935	3.601	20.527	12.453	7.959	13.621	3.581	27.513	5.333	6.005	20.512	1.77	34.925	5.126	5.211	23.397	0.916	17.125
426.07	3.591	12.049	2.665	2.395	6.179	4.675	1.481	3.981	2.237	3.115	11.651	3.511	4.585	6.957	3.291	4.589	19.839	3.966	4.704	8.115	2.118	3.918	12.236	4.107	1.508	11.262	2.429	4.933	15.411	5.092	5.306	22.186	3.564	20.662	12.685	8.114	13.694	3.683	27.653	5.472	6.072	20.788	1.853	34.993	5.275	5.215	23.639	1.014	17.37
426.44	3.483	11.898	2.66	2.328	6.282	4.607	1.499	3.936	2.166	3.021	11.645	3.46	4.607	6.966	3.277	4.647	19.807	3.965	4.7	8.11	2.16	3.892	12.238	4.169	1.568	11.349	2.41	4.91	15.351	5.104	5.272	22.216	3.634	20.713	12.676	7.993	13.725	3.653	27.825	5.289	6.144	20.902	1.879	35.21	5.366	5.103	23.612	0.996	17.304
426.8	3.545	11.985	2.733	2.41	6.327	4.616	1.441	3.848	2.153	3.027	11.755	3.6	4.465	6.913	3.258	4.569	19.737	3.894	4.638	8.067	2.156	3.81	12.342	4.077	1.591	11.455	2.405	5.007	15.526	5.21	5.402	22.237	3.602	20.736	12.584	8.062	13.759	3.645	27.862	5.58	6.104	20.866	1.887	35.192	5.301	5.19	23.694	0.944	17.401
427.16	3.421	11.915	2.577	2.316	6.321	4.65	1.446	3.961	2.209	3.063	11.77	3.589	4.59	6.897	3.224	4.685	19.901	3.918	4.638	8.057	2.081	3.809	12.354	4.12	1.539	11.293	2.396	4.907	15.427	5.168	5.281	22.191	3.508	20.643	12.683	7.937	13.736	3.547	27.672	5.373	6.146	20.793	1.892	35.163	5.259	5.161	23.6	0.999	17.405
427.53	3.412	11.99	2.579	2.193	6.333	4.496	1.469	4.067	2.162	3.1	11.689	3.589	4.495	7.004	3.194	4.593	20.019	3.854	4.63	8.102	2.111	3.817	12.315	4.146	1.628	11.536	2.479	4.877	15.541	5.159	5.261	22.322	3.57	20.726	12.734	8.004	13.704	3.585	27.7	5.422	6.093	20.728	1.84	35.179	5.265	5.266	23.652	0.965	17.341
427.89	3.441	12.128	2.677	2.352	6.181	4.638	1.381	3.949	2.134	3.091	11.695	3.521	4.464	6.988	3.118	4.593	19.968	3.782	4.706	8.203	2.122	3.883	12.286	4.198	1.564	11.445	2.364	4.969	15.616	5.117	5.326	22.112	3.538	20.775	12.547	8.023	13.885	3.581	27.666	5.469	6.093	20.766	1.874	35.259	5.214	5.205	23.46	0.883	17.326
428.25	3.409	12.183	2.53	2.311	6.301	4.601	1.369	3.985	2.114	3.037	11.802	3.502	4.595	6.984	3.248	4.611	20.04	3.811	4.742	8.166	2.129	3.89	12.327	4.173	1.593	11.545	2.38	4.959	15.746	5.252	5.382	22.263	3.623	20.916	12.653	7.914	13.9	3.706	27.685	5.455	6.225	20.888	1.991	35.417	5.364	5.254	23.613	0.917	17.407
428.62	3.552	12.39	2.763	2.393	6.245	4.594	1.36	4.013	2.196	3.101	11.981	3.605	4.507	7.15	3.183	4.662	20.129	3.765	4.771	8.264	2.192	3.886	12.441	4.039	1.583	11.655	2.471	5.02	15.799	5.216	5.287	22.242	3.59	20.826	12.71	8.021	13.863	3.619	27.777	5.485	6.26	21.053	1.956	35.466	5.419	5.223	23.737	0.938	17.544
428.98	3.549	12.414	2.786	2.375	6.408	4.592	1.471	4.028	2.248	3.038	11.998	3.485	4.548	7.152	3.223	4.688	20.308	3.973	4.7	8.245	2.083	3.772	12.525	4.181	1.514	11.638	2.436	5.042	15.747	5.096	5.303	22.275	3.588	20.884	12.81	8.055	13.866	3.762	27.953	5.528	6.201	20.882	1.819	35.461	5.371	5.238	23.749	0.871	17.494
429.34	3.46	12.489	2.673	2.334	6.425	4.676	1.481	4.068	2.196	3.107	12.038	3.628	4.652	7.248	3.25	4.807	20.452	4.016	4.757	8.421	2.177	3.928	12.774	4.321	1.494	11.768	2.36	5.021	15.979	5.345	5.423	22.508	3.596	21.002	12.933	8.105	14.08	3.762	28.101	5.73	6.249	20.929	1.868	35.67	5.389	5.235	23.918	0.906	17.599
429.71	3.574	12.418	2.598	2.286	6.516	4.772	1.486	4.021	2.281	3.195	12.042	3.559	4.746	7.26	3.323	4.824	20.468	4.063	4.788	8.44	2.174	3.972	12.664	4.142	1.586	11.777	2.473	5.063	16.027	5.294	5.365	22.524	3.67	21.174	12.907	8.122	14.089	3.814	28.157	5.683	6.169	21.036	1.971	35.767	5.368	5.295	24.056	0.903	17.721
430.07	3.506	12.582	2.753	2.447	6.467	4.647	1.52	4.198	2.313	3.19	12.216	3.512	4.632	7.291	3.307	4.783	20.643	4.036	4.886	8.499	2.238	3.983	12.783	4.284	1.675	11.943	2.556	5.141	16.222	5.324	5.448	22.749	3.632	21.308	12.925	7.988	14.022	3.684	28.2	5.531	6.189	21.081	1.907	36.089	5.42	5.261	24.049	0.862	17.801
430.43	3.574	12.741	2.834	2.408	6.457	4.655	1.471	4.234	2.304	3.173	12.109	3.683	4.736	7.234	3.285	4.774	20.827	3.971	4.918	8.485	2.208	3.932	13.01	4.37	1.579	11.86	2.525	5.103	16.146	5.295	5.555	22.879	3.703	21.319	12.962	8.082	14.092	3.787	28.506	5.683	6.354	21.264	1.967	36.131	5.563	5.396	24.031	0.986	17.948
430.8	3.643	12.692	2.717	2.4	6.711	4.773	1.486	4.179	2.257	3.251	12.329	3.681	4.71	7.429	3.387	4.734	20.906	3.923	4.931	8.58	2.271	4.015	13.136	4.336	1.543	11.874	2.443	5.109	16.364	5.388	5.417	22.831	3.621	21.301	12.977	7.999	14.031	3.732	28.545	5.531	6.364	21.298	2.003	36.261	5.506	5.273	24.036	0.936	17.801
431.16	3.69	12.95	2.813	2.568	6.849	4.863	1.403	4.177	2.168	3.184	12.418	3.684	4.806	7.435	3.349	4.78	21.068	4.068	4.953	8.659	2.225	4.116	13.238	4.4	1.661	12.143	2.452	5.079	16.455	5.353	5.578	22.92	3.711	21.323	12.91	8.154	14.269	3.664	28.706	5.665	6.465	21.481	2.017	36.32	5.682	5.323	24.256	1.018	17.892
431.52	3.632	12.881	2.772	2.458	6.846	4.956	1.469	4.22	2.36	3.272	12.474	3.919	4.829	7.427	3.366	4.899	21.067	4.061	4.839	8.535	2.169	3.982	13.197	4.313	1.616	12.104	2.522	5.078	16.499	5.376	5.539	22.978	3.688	21.491	13.113	8.172	14.435	3.737	28.873	5.765	6.338	21.398	1.827	36.181	5.585	5.453	24.372	0.976	18.078
431.89	3.614	12.954	2.886	2.479	6.765	4.863	1.491	4.112	2.176	3.068	12.395	3.636	4.791	7.427	3.461	4.923	21.285	4.171	5.001	8.773	2.288	4.097	13.211	4.283	1.662	11.963	2.484	5.015	16.424	5.463	5.647	23.187	3.782	21.79	13.286	8.171	14.306	3.795	29	5.709	6.359	21.42	1.87	36.225	5.586	5.261	24.413	0.934	17.964
432.25	3.602	13.027	2.733	2.486	6.989	4.939	1.503	4.123	2.381	3.202	12.573	3.785	4.732	7.392	3.337	4.815	21.047	4.113	4.976	8.769	2.334	3.881	13.298	4.512	1.587	12.185	2.382	5.019	16.649	5.34	5.523	22.931	3.63	21.774	13.2	8.04	14.284	3.681	28.989	5.755	6.369	21.574	1.981	36.433	5.587	5.328	24.358	1.015	18.221
432.61	3.536	12.858	2.671	2.285	6.934	4.834	1.585	4.363	2.183	3.204	12.528	3.628	4.845	7.365	3.275	4.808	21.367	4.022	4.982	8.808	2.264	4.105	13.521	4.46	1.662	12.197	2.533	5.089	16.7	5.485	5.661	22.959	3.645	21.654	13.114	8.042	14.237	3.668	28.962	5.789	6.38	21.539	1.935	36.484	5.598	5.461	24.403	1.031	18.073
432.98	3.545	12.743	2.71	2.462	7.052	4.83	1.573	4.326	2.338	3.172	12.665	3.688	4.95	7.475	3.297	4.79	21.4	4.014	4.882	8.774	2.223	4.014	13.394	4.468	1.602	12.16	2.438	5.195	16.68	5.377	5.574	23.062	3.583	21.542	13.118	8.105	14.17	3.766	29.178	5.774	6.266	21.485	1.88	36.441	5.518	5.303	24.381	0.988	18.078
433.34	3.617	13.046	2.777	2.478	6.938	4.815	1.46	4.296	2.32	3.229	12.444	3.662	4.79	7.41	3.249	4.797	21.431	4.086	5.009	8.843	2.18	4.001	13.532	4.306	1.627	12.372	2.505	5.112	16.822	5.435	5.646	22.959	3.701	21.661	13.106	8.227	14.409	3.865	29.094	5.847	6.413	21.65	1.923	36.532	5.604	5.338	24.473	0.959	18.064
433.7	3.655	13.053	2.852	2.571	6.962	4.774	1.502	4.269	2.223	3.206	12.63	3.748	4.775	7.494	3.278	4.809	21.493	4.093	5.023	8.838	2.16	4.113	13.429	4.419	1.62	12.33	2.557	5.257	16.801	5.417	5.704	23.022	3.618	21.617	13.25	8.189	14.494	3.867	29.176	5.829	6.358	21.563	2.091	36.606	5.695	5.425	24.52	1.035	18.147
434.07	3.531	13.129	2.826	2.375	7.109	5.015	1.542	4.311	2.229	3.209	12.743	3.771	4.847	7.64	3.337	4.914	21.681	4.081	5.013	8.998	2.246	4.104	13.621	4.499	1.803	12.433	2.562	5.22	16.941	5.426	5.626	23.156	3.663	21.785	13.265	8.134	14.526	3.832	29.129	5.818	6.299	21.668	1.861	36.53	5.575	5.468	24.544	0.992	18.32
434.43	3.788	13.328	2.984	2.53	7.198	4.957	1.625	4.369	2.377	3.286	12.649	3.784	4.805	7.509	3.399	4.845	21.734	4.032	5.097	8.998	2.301	4.154	13.689	4.444	1.761	12.441	2.547	5.204	16.818	5.492	5.651	23.434	3.8	21.842	13.364	8.187	14.422	3.81	29.287	5.961	6.383	21.738	1.988	36.779	5.743	5.428	24.552	0.965	18.254
434.79	3.716	13.291	2.869	2.485	7.054	4.805	1.604	4.423	2.363	3.306	12.746	3.83	4.77	7.531	3.338	4.745	21.781	4.074	5.085	8.981	2.218	4.117	13.689	4.373	1.668	12.459	2.534	5.132	17.045	5.502	5.74	23.188	3.642	21.799	13.211	8.199	14.491	3.73	29.406	5.838	6.438	21.721	1.98	36.586	5.736	5.56	24.476	0.988	18.366
435.15	3.688	13.288	2.787	2.535	7.168	4.755	1.583	4.321	2.341	3.26	12.774	3.783	4.861	7.664	3.405	4.993	21.953	4.122	4.949	8.939	2.16	4.064	13.77	4.477	1.765	12.598	2.58	5.303	16.994	5.482	5.722	23.19	3.656	21.82	13.275	8.103	14.342	3.769	29.275	5.865	6.547	21.72	1.998	36.849	5.688	5.413	24.633	1.1	18.246
435.52	3.512	13.184	2.727	2.458	7.145	4.811	1.547	4.331	2.372	3.338	12.822	3.836	4.828	7.604	3.472	4.934	22.054	4.143	5.006	8.978	2.235	4.003	13.842	4.396	1.671	12.545	2.539	5.174	17.149	5.461	5.713	23.177	3.672	21.834	13.204	8.226	14.219	3.773	29.222	5.837	6.484	21.735	1.987	36.838	5.659	5.393	24.36	0.975	18.157
435.88	3.582	13.295	2.77	2.555	7.244	4.762	1.443	4.241	2.338	3.2	12.793	3.663	4.672	7.55	3.299	4.847	21.83	4.016	4.919	8.92	2.171	4.04	13.941	4.313	1.629	12.553	2.665	5.19	17.115	5.405	5.675	23.339	3.751	21.844	13.359	8.112	14.481	3.772	29.473	5.98	6.415	21.628	1.982	36.724	5.671	5.313	24.568	0.877	18.455
436.24	3.589	13.31	2.813	2.452	7.365	4.866	1.514	4.326	2.343	3.189	12.839	3.642	4.741	7.776	3.39	5.032	22.212	4.11	4.949	9.101	2.368	4.024	13.936	4.385	1.679	12.529	2.512	5.249	17.256	5.569	5.579	23.263	3.655	21.891	13.324	8.095	14.47	3.873	29.414	5.964	6.27	21.639	1.887	36.969	5.639	5.264	24.48	0.938	18.262
436.61	3.576	13.458	2.827	2.44	7.263	4.772	1.487	4.315	2.316	3.193	12.965	3.694	4.755	7.705	3.355	4.879	22.252	4.129	4.976	9.08	2.277	4.086	13.902	4.45	1.669	12.581	2.557	5.197	17.314	5.378	5.61	23.164	3.573	21.899	13.322	8.052	14.316	3.793	29.248	5.941	6.245	21.583	1.926	36.873	5.615	5.306	24.55	1.008	18.283
436.97	3.638	13.452	2.898	2.521	7.239	4.747	1.512	4.387	2.314	3.214	12.861	3.691	4.865	7.786	3.318	4.966	22.169	4.13	5.006	9.061	2.24	4.112	13.902	4.369	1.713	12.762	2.519	5.236	17.403	5.469	5.644	23.218	3.727	21.888	13.338	8.144	14.501	3.834	29.075	6.007	6.226	21.548	1.941	36.894	5.663	5.382	24.531	0.986	18.285
437.33	3.559	13.495	2.807	2.487	7.237	4.729	1.542	4.346	2.223	3.185	12.902	3.704	4.73	7.718	3.278	4.917	22.137	3.985	4.93	9.084	2.221	4.02	14.022	4.409	1.698	12.681	2.53	5.119	17.433	5.421	5.63	23.317	3.68	21.883	13.348	7.978	14.405	3.771	28.902	5.851	6.29	21.606	1.937	37.038	5.596	5.308	24.575	0.993	18.454
437.69	3.762	13.706	3.123	2.639	7.215	4.715	1.523	4.449	2.287	3.238	13.074	3.727	4.874	7.789	3.361	4.914	22.328	4.17	5.003	9.236	2.317	4.224	14.081	4.424	1.678	12.749	2.52	5.185	17.475	5.566	5.725	23.329	3.72	21.987	13.385	8.088	14.477	3.859	29	5.88	6.311	21.733	1.959	37.081	5.757	5.329	24.569	0.975	18.359
438.06	3.588	13.54	2.967	2.508	7.273	4.893	1.535	4.43	2.338	3.225	13.082	3.681	4.89	7.786	3.363	4.988	22.511	4.073	4.899	9.177	2.212	4.086	14.184	4.396	1.729	12.929	2.629	5.216	17.691	5.482	5.573	23.292	3.655	22.077	13.284	7.927	14.597	3.836	29.055	5.951	6.386	21.688	1.914	37.054	5.718	5.361	24.664	1.063	18.557
438.42	3.476	13.599	2.745	2.44	7.365	4.918	1.587	4.479	2.301	3.258	13.081	3.633	4.868	7.864	3.349	4.869	22.48	4.102	5.004	9.144	2.156	3.986	14.192	4.457	1.702	12.926	2.555	5.252	17.83	5.503	5.8	23.483	3.688	22.196	13.432	7.99	14.669	3.903	29.139	6.011	6.34	21.921	2.018	37.168	5.776	5.402	24.793	1.097	18.673
438.78	3.592	13.654	2.762	2.457	7.452	4.796	1.555	4.401	2.36	3.134	13.144	3.882	4.753	7.831	3.447	4.983	22.643	4.18	4.979	9.212	2.259	4.125	14.22	4.531	1.746	12.827	2.612	5.328	17.651	5.452	5.771	23.496	3.787	22.243	13.277	8.072	14.649	3.899	29.165	6.037	6.353	21.939	2.074	37.219	5.772	5.308	24.661	0.947	18.642
439.14	3.55	13.58	2.801	2.327	7.443	4.825	1.645	4.517	2.296	3.184	13.176	3.77	4.874	7.942	3.357	4.971	22.584	4.146	5.027	9.269	2.35	4.204	14.304	4.446	1.674	12.872	2.504	5.139	17.768	5.514	5.685	23.485	3.662	22.271	13.391	8.018	14.708	3.909	29.26	6.016	6.303	21.776	1.849	37.09	5.672	5.317	24.703	1.005	18.586
439.5	3.647	13.778	2.844	2.537	7.584	4.857	1.585	4.401	2.284	3.25	13.342	3.769	4.924	7.94	3.519	5.065	22.813	4.272	5.045	9.524	2.372	4.249	14.522	4.505	1.715	12.856	2.542	5.157	17.883	5.589	5.66	23.471	3.628	22.355	13.27	8.044	14.666	3.917	29.409	5.995	6.417	21.984	2.059	37.275	5.768	5.421	24.795	1.076	18.711
439.87	3.71	13.921	2.945	2.705	7.721	4.925	1.521	4.473	2.297	3.226	13.446	3.825	4.791	7.943	3.394	5.003	22.97	4	5.032	9.422	2.351	4.176	14.582	4.506	1.692	13.063	2.544	5.299	18.188	5.656	5.694	23.667	3.708	22.257	13.438	7.97	14.729	3.807	29.519	6.095	6.309	21.934	1.957	37.447	5.783	5.376	24.834	1.077	18.811
440.23	3.716	14.053	2.95	2.628	7.727	4.898	1.495	4.465	2.345	3.279	13.539	3.858	4.884	7.958	3.386	5.018	23.252	4.05	5.151	9.519	2.343	4.3	14.639	4.528	1.722	13.099	2.629	5.249	18.071	5.631	5.775	23.648	3.773	22.472	13.505	8.172	14.779	3.822	29.52	6.089	6.477	22	2.018	37.563	5.79	5.391	24.79	0.99	18.639
440.59	3.583	13.974	3.031	2.571	7.796	4.968	1.53	4.488	2.403	3.286	13.489	3.796	4.855	7.935	3.366	5.134	23.3	4.289	5.119	9.504	2.332	4.242	14.803	4.683	1.794	13.142	2.596	5.263	18.16	5.601	5.889	23.749	3.826	22.403	13.654	8.148	14.872	3.946	29.749	6.204	6.386	22.09	2.032	37.712	5.873	5.516	25.081	1.098	18.979
440.95	3.579	13.986	2.849	2.573	7.931	5.017	1.618	4.608	2.404	3.302	13.625	3.875	4.986	8.012	3.475	5.145	23.277	4.183	5.168	9.596	2.416	4.254	14.862	4.632	1.847	13.266	2.626	5.276	18.364	5.695	5.812	23.712	3.772	22.427	13.631	8.172	14.776	4.044	29.685	6.126	6.321	22.137	1.959	37.621	5.927	5.379	24.913	1.083	18.823
441.32	3.683	14.176	2.968	2.536	7.888	4.932	1.616	4.431	2.288	3.204	13.619	3.731	4.966	7.928	3.388	5.121	23.563	4.347	4.944	9.692	2.245	4.254	14.932	4.582	1.822	13.378	2.662	5.304	18.567	5.647	5.913	23.755	3.739	22.521	13.764	8.273	15.042	4.018	29.873	6.183	6.341	22.158	1.971	37.471	5.789	5.456	25.093	1.103	18.988
441.68	3.77	14.037	2.915	2.582	7.834	4.895	1.505	4.534	2.361	3.146	13.597	3.793	4.906	8.058	3.345	5.026	23.555	4.289	5.049	9.543	2.412	4.249	14.951	4.493	1.652	13.249	2.67	5.213	18.545	5.694	5.868	23.913	3.727	22.591	13.79	8.078	14.96	3.89	29.75	6.184	6.403	22.119	2.053	37.721	5.802	5.369	24.913	1	18.715
442.04	3.641	14.159	2.991	2.629	7.811	4.898	1.52	4.522	2.35	3.318	13.665	3.77	4.859	7.954	3.357	5.092	23.488	4.195	5.121	9.704	2.356	4.314	14.958	4.496	1.766	13.466	2.696	5.373	18.511	5.712	5.759	23.962	3.825	22.579	13.719	8.246	14.939	3.965	29.945	6.272	6.355	22.037	1.959	37.687	5.935	5.402	24.992	1.021	18.871
442.4	3.703	14.246	2.981	2.626	7.888	4.848	1.54	4.619	2.395	3.318	13.779	3.857	4.91	7.963	3.386	5.134	23.771	4.247	4.988	9.649	2.305	4.279	15.049	4.573	1.774	13.377	2.586	5.357	18.662	5.709	5.768	23.745	3.7	22.44	13.793	8.117	14.95	3.994	29.773	6.204	6.384	22.036	1.964	37.72	5.845	5.348	24.961	1.02	18.918
442.76	3.706	14.297	2.951	2.69	7.89	4.827	1.486	4.495	2.331	3.208	13.821	3.897	4.951	7.969	3.472	5.128	23.774	4.256	5.12	9.648	2.343	4.314	15.127	4.53	1.777	13.242	2.573	5.32	18.608	5.81	5.869	23.801	3.782	22.539	13.826	8.136	14.9	3.888	29.792	6.353	6.274	22.035	1.935	37.727	5.792	5.378	25.103	0.929	18.864
443.12	3.622	14.269	2.906	2.519	7.975	4.886	1.494	4.485	2.287	3.153	13.992	3.902	4.838	8.113	3.357	5.147	23.906	4.285	5.12	9.768	2.372	4.339	15.205	4.643	1.722	13.231	2.589	5.197	18.695	5.776	5.814	23.804	3.754	22.668	13.689	8.159	14.957	3.958	29.737	6.22	6.413	22.049	1.949	37.685	5.836	5.42	25.029	1.088	18.987
443.49	3.524	14.188	2.847	2.52	7.944	4.832	1.502	4.561	2.34	3.242	13.991	3.831	4.887	8.013	3.392	5.144	24.096	4.188	5.13	9.747	2.507	4.408	15.093	4.477	1.754	13.426	2.674	5.395	18.829	5.694	5.817	23.79	3.713	22.535	13.674	8.07	15.078	3.918	29.637	6.191	6.49	22.128	1.96	37.844	5.861	5.429	25.085	1.112	18.954
443.85	3.631	14.272	2.967	2.593	7.946	4.794	1.584	4.625	2.395	3.238	13.889	3.896	4.825	8.069	3.353	5.049	24.075	4.23	5.018	9.767	2.31	4.282	15.24	4.504	1.804	13.502	2.708	5.431	18.778	5.644	5.788	23.713	3.75	22.551	13.764	8.118	14.989	3.909	29.683	6.297	6.389	22.015	1.98	37.804	5.849	5.418	25.142	1.062	18.902
444.21	3.609	14.217	2.915	2.485	7.876	4.86	1.59	4.626	2.394	3.287	13.984	3.871	4.945	8.204	3.445	5.217	24.17	4.299	5.03	9.817	2.368	4.351	15.283	4.472	1.783	13.506	2.581	5.341	19.002	5.729	5.832	23.801	3.669	22.535	13.794	8.13	14.891	3.85	29.269	6.16	6.31	22.094	1.932	37.927	5.843	5.39	24.991	1.075	18.89
444.57	3.679	14.353	3.029	2.633	7.818	4.881	1.551	4.615	2.405	3.258	14.014	3.821	4.835	8.172	3.374	5.137	24.094	4.202	5.135	9.859	2.449	4.395	15.449	4.554	1.807	13.572	2.724	5.34	18.938	5.651	5.875	23.934	3.841	22.66	14.009	8.076	14.961	3.914	29.361	6.216	6.313	22.138	2	38.028	5.968	5.377	25.088	1.119	18.957
444.93	3.702	14.539	2.973	2.598	8.055	4.904	1.541	4.642	2.451	3.339	14.091	3.874	4.918	8.168	3.501	5.269	24.313	4.263	5.205	9.991	2.366	4.441	15.45	4.449	1.762	13.622	2.605	5.31	19.131	5.75	5.864	23.898	3.794	22.661	13.934	8.072	15.22	3.894	29.575	6.216	6.399	22.113	2.048	38.231	5.924	5.433	24.947	1.043	19.063
445.29	3.612	14.591	3.033	2.522	8.138	4.887	1.567	4.692	2.411	3.332	14.226	3.957	5.001	8.316	3.466	5.277	24.592	4.378	5.177	10.027	2.391	4.395	15.529	4.514	1.852	13.772	2.748	5.364	19.331	5.838	5.949	24.124	3.848	22.884	14.044	8.184	15.143	3.981	29.554	6.307	6.495	22.312	1.992	38.238	6.025	5.357	25.312	1.131	19.075
445.66	3.642	14.796	3.072	2.746	8.322	4.938	1.609	4.763	2.469	3.31	14.412	3.938	4.96	8.309	3.444	5.273	24.674	4.407	5.148	10.003	2.33	4.349	15.837	4.564	1.819	13.8	2.63	5.401	19.387	5.805	5.999	24.125	3.761	23.011	14.155	8.167	15.218	3.908	29.994	6.35	6.554	22.276	2.126	38.383	6.002	5.496	25.249	1.11	19.069
446.02	3.73	14.787	3.041	2.763	8.41	5.036	1.587	4.722	2.299	3.286	14.262	3.979	5.089	8.336	3.439	5.299	24.816	4.441	5.126	9.964	2.423	4.356	15.917	4.561	1.76	13.723	2.69	5.457	19.568	5.692	5.981	24.163	3.904	23.053	14.118	8.259	15.339	4.004	29.986	6.501	6.532	22.429	2.148	38.335	6.131	5.544	25.325	1.16	19.289
446.38	3.685	14.723	2.912	2.627	8.493	4.933	1.584	4.655	2.312	3.317	14.673	3.999	4.887	8.261	3.453	5.248	24.84	4.326	5.177	10.258	2.425	4.515	16.076	4.652	1.741	13.87	2.666	5.359	19.647	5.911	6.027	24.201	3.941	23.051	14.016	8.28	15.368	4.118	30.263	6.457	6.519	22.617	2.129	38.373	6.068	5.408	25.287	1.044	19.308
446.74	3.673	14.936	3.01	2.686	8.454	4.987	1.569	4.756	2.483	3.23	14.66	4.003	4.954	8.343	3.483	5.35	25.095	4.341	5.252	10.225	2.462	4.568	16.151	4.672	1.785	13.992	2.682	5.446	19.733	5.786	5.996	24.173	3.765	23.167	14.141	8.268	15.368	4.01	30.392	6.374	6.497	22.653	2.16	38.494	6.018	5.482	25.331	1.129	19.527
447.1	3.691	14.819	3.022	2.669	8.633	5.073	1.499	4.741	2.374	3.282	14.804	3.951	5.066	8.439	3.577	5.442	25.218	4.524	5.207	10.054	2.357	4.452	16.231	4.705	1.849	13.91	2.781	5.518	19.75	5.859	5.979	24.324	3.789	23.153	14.104	8.186	15.468	4.056	30.481	6.543	6.526	22.552	2.112	38.518	6.094	5.422	25.564	1.047	19.522
447.46	3.606	14.817	3.013	2.612	8.682	5.029	1.522	4.688	2.317	3.235	14.658	3.951	5	8.422	3.522	5.296	25.13	4.391	5.16	10.186	2.373	4.439	16.393	4.763	1.832	14.087	2.654	5.405	19.861	5.88	5.961	24.401	3.795	23.249	14.144	8.196	15.432	3.97	30.428	6.489	6.483	22.542	2.04	38.391	5.99	5.48	25.508	1.109	19.376
447.82	3.754	14.981	3.043	2.672	8.759	5.006	1.568	4.72	2.322	3.321	14.789	3.945	4.921	8.404	3.55	5.41	25.358	4.472	5.257	10.349	2.47	4.425	16.367	4.693	1.813	14.08	2.719	5.466	20.058	5.872	6.05	24.356	3.84	23.161	14.186	8.227	15.34	4.134	30.502	6.451	6.478	22.553	2.111	38.438	6.088	5.465	25.489	1.183	19.409
448.18	3.696	14.872	3.052	2.61	8.751	4.946	1.582	4.739	2.435	3.278	14.785	3.924	4.957	8.418	3.458	5.398	25.42	4.591	5.106	10.251	2.355	4.426	16.383	4.715	1.875	14.005	2.692	5.527	20.057	5.949	5.98	24.396	3.765	23.036	14.147	8.205	15.479	3.956	30.5	6.454	6.463	22.634	2.029	38.591	6.087	5.427	25.408	1.136	19.447
448.55	3.7	14.873	3.024	2.617	8.744	4.886	1.565	4.662	2.372	3.268	14.756	3.959	4.844	8.345	3.531	5.324	25.467	4.416	5.103	10.251	2.402	4.45	16.443	4.623	1.872	14.093	2.785	5.437	20.107	5.866	6.028	24.283	3.782	23.062	14.146	8.179	15.375	3.875	30.343	6.492	6.359	22.561	1.992	38.487	6.022	5.388	25.365	1.11	19.359
448.91	3.638	14.947	3.014	2.588	8.823	4.982	1.559	4.722	2.427	3.244	14.953	3.996	4.879	8.365	3.434	5.265	25.384	4.39	5.165	10.219	2.447	4.531	16.495	4.65	1.806	13.984	2.641	5.356	20.101	5.924	5.999	24.415	3.717	23.151	14.127	8.233	15.401	4.041	30.373	6.545	6.43	22.475	2.052	38.552	6.099	5.434	25.308	1.066	19.333
449.27	3.742	15.05	3.031	2.79	8.728	4.858	1.537	4.74	2.432	3.276	14.935	3.992	4.941	8.358	3.445	5.368	25.5	4.486	5.249	10.256	2.397	4.495	16.576	4.739	1.85	14.106	2.745	5.49	20.202	5.752	6.006	24.384	3.739	23.076	14.053	8.264	15.545	3.993	30.324	6.512	6.467	22.554	2.042	38.725	6.064	5.424	25.369	1.087	19.417
449.63	3.691	15.014	3	2.624	8.723	4.931	1.521	4.755	2.385	3.285	14.835	3.891	4.965	8.427	3.5	5.41	25.662	4.463	5.194	10.372	2.547	4.53	16.663	4.661	1.827	14.116	2.74	5.482	20.306	5.946	6.045	24.515	3.822	23.104	14.174	8.097	15.465	3.9	30.097	6.483	6.388	22.459	2.092	38.553	6.037	5.422	25.343	1.093	19.387
449.99	3.737	15.085	3.149	2.717	8.867	4.9	1.498	4.713	2.324	3.224	14.892	3.902	4.949	8.42	3.493	5.349	25.619	4.464	5.137	10.331	2.371	4.478	16.69	4.582	1.849	14.178	2.744	5.487	20.516	5.92	6.002	24.514	3.789	23.152	14.164	8.235	15.432	3.99	30.07	6.458	6.383	22.468	2.039	38.61	6.035	5.369	25.239	1.09	19.344
450.35	3.612	15.201	3.141	2.64	8.839	4.93	1.565	4.771	2.418	3.279	14.873	3.866	4.978	8.579	3.509	5.394	25.809	4.429	5.22	10.453	2.403	4.556	16.694	4.623	1.847	14.129	2.721	5.465	20.532	5.952	6.01	24.432	3.727	23.139	14.185	8.183	15.503	4.079	30.212	6.601	6.309	22.515	2.05	38.641	6.048	5.412	25.371	1.084	19.411
450.71	3.616	15.168	2.997	2.672	8.916	4.966	1.579	4.775	2.4	3.241	15.175	3.976	4.968	8.48	3.439	5.439	25.871	4.335	5.227	10.451	2.434	4.552	16.801	4.634	1.823	14.245	2.712	5.459	20.687	6.001	6.078	24.539	3.787	23.341	14.187	8.215	15.545	3.907	30.13	6.476	6.381	22.446	2.041	38.782	6.036	5.457	25.479	1.131	19.471
451.07	3.642	15.3	3.109	2.685	9.009	5.019	1.63	4.885	2.503	3.344	15.22	4.041	4.992	8.572	3.436	5.402	26.052	4.502	5.26	10.513	2.51	4.662	17.008	4.773	1.803	14.341	2.714	5.484	20.918	5.969	6.037	24.569	3.735	23.388	14.263	8.218	15.616	3.945	30.186	6.528	6.523	22.698	2.089	38.83	6.141	5.452	25.524	1.092	19.54
451.43	3.776	15.441	3.187	2.812	8.962	5.015	1.587	4.84	2.429	3.359	15.321	3.971	4.992	8.613	3.428	5.409	26.099	4.463	5.279	10.64	2.491	4.646	17.071	4.659	1.93	14.449	2.774	5.629	20.93	5.998	6.115	24.614	3.814	23.378	14.245	8.186	15.59	4.049	30.267	6.512	6.478	22.687	2.045	38.919	6.221	5.496	25.425	1.1	19.629
451.79	3.784	15.348	3.102	2.718	9.179	5.028	1.591	4.813	2.434	3.388	15.368	4.037	4.924	8.566	3.501	5.522	26.571	4.605	5.314	10.729	2.517	4.688	17.269	4.759	1.861	14.518	2.727	5.547	21.033	6.116	6.161	24.768	3.85	23.551	14.393	8.304	15.679	4.076	30.462	6.628	6.564	22.822	2.101	39.045	6.137	5.433	25.591	1.106	19.746
452.15	3.664	15.476	3.083	2.734	9.145	4.968	1.59	4.867	2.41	3.352	15.596	4.128	4.998	8.579	3.459	5.521	26.408	4.49	5.297	10.756	2.501	4.629	17.345	4.802	1.911	14.522	2.642	5.532	21.263	6.098	6.18	25.013	3.888	23.638	14.543	8.258	15.708	3.996	30.615	6.643	6.534	23.005	2.189	39.316	6.219	5.387	25.702	1.112	19.786
452.51	3.76	15.508	3.187	2.73	9.392	5.112	1.649	4.918	2.568	3.357	15.626	4.035	5.115	8.793	3.643	5.608	26.641	4.574	5.235	10.765	2.512	4.695	17.554	4.795	1.824	14.507	2.655	5.597	21.191	6.049	6.227	25.033	3.865	23.754	14.462	8.347	15.696	4.099	30.756	6.758	6.466	22.871	2.151	39.089	6.19	5.435	25.844	1.117	19.944
452.87	3.736	15.437	3.158	2.654	9.478	5.115	1.553	4.91	2.393	3.293	15.654	3.989	5.012	8.748	3.566	5.588	26.708	4.55	5.353	10.799	2.509	4.854	17.588	4.898	1.934	14.622	2.79	5.603	21.415	6.067	6.168	25.027	3.96	23.797	14.505	8.229	15.812	3.988	30.925	6.745	6.563	23.006	2.153	39.381	6.273	5.526	25.886	1.124	19.956
453.24	3.804	15.671	3.304	2.836	9.526	4.904	1.659	4.938	2.496	3.443	15.798	4.108	5.044	8.738	3.521	5.571	26.933	4.52	5.357	10.863	2.519	4.828	17.951	4.966	1.982	14.682	2.796	5.636	21.345	6.176	6.185	25.189	3.897	23.865	14.636	8.464	15.969	4.12	30.99	6.778	6.577	23.022	2.122	39.46	6.277	5.493	25.961	1.121	19.974
453.6	3.791	15.793	3.18	2.834	9.419	5.2	1.577	5.089	2.472	3.409	15.992	4.081	5.156	8.87	3.668	5.679	27.151	4.557	5.191	10.815	2.451	4.743	17.996	4.908	1.962	14.824	2.823	5.728	21.491	6.108	6.185	25.132	3.884	23.677	14.522	8.305	15.867	4.054	31.16	6.677	6.63	23.078	2.105	39.577	6.36	5.475	25.954	1.059	20.04
453.96	3.814	15.833	3.206	2.805	9.585	5.041	1.676	5.018	2.6	3.441	16.099	4.125	5.039	8.771	3.499	5.515	27.171	4.486	5.364	10.885	2.584	4.889	18.197	4.986	1.843	14.663	2.754	5.57	21.815	6.166	6.173	25.357	3.789	23.725	14.508	8.292	16.02	4.125	31.365	6.749	6.669	23.29	2.191	39.53	6.327	5.486	26.134	1.182	20.038
454.32	3.872	15.93	3.233	2.813	9.712	5.238	1.72	4.997	2.619	3.396	16.05	4.189	5.166	8.805	3.673	5.597	27.467	4.652	5.263	10.824	2.405	4.706	18.132	4.947	1.872	14.852	2.776	5.626	21.961	6.171	6.341	25.408	4.006	24.052	14.615	8.437	16.167	4.131	31.481	6.93	6.756	23.202	2.154	39.567	6.429	5.51	26.226	1.117	20.173
454.68	3.747	15.799	3.165	2.86	9.896	5.147	1.643	5.029	2.522	3.458	16.26	4.182	5.103	8.721	3.534	5.58	27.439	4.66	5.402	11.024	2.605	4.848	18.494	5.018	1.886	14.906	2.849	5.725	21.973	6.186	6.303	25.467	3.875	24.002	14.488	8.421	16.051	4.113	31.554	6.958	6.687	23.3	2.1	39.629	6.35	5.532	25.991	1.152	20.167
455.04	3.847	15.719	3.134	2.88	9.987	5.046	1.601	5.025	2.514	3.426	16.209	4.144	5	8.757	3.624	5.639	27.638	4.694	5.254	10.923	2.535	4.783	18.345	4.983	1.941	14.854	2.892	5.639	22.06	6.347	6.344	25.425	3.861	24.009	14.692	8.381	16.008	4.062	31.507	6.889	6.703	23.201	2.141	39.573	6.331	5.53	26.18	1.156	20.177
455.4	3.822	15.786	3.125	2.891	9.916	5.126	1.577	5.033	2.552	3.373	16.273	4.101	5.136	8.865	3.636	5.634	27.525	4.667	5.287	11.14	2.612	4.889	18.455	4.984	1.941	14.863	2.82	5.65	22.248	6.297	6.353	25.358	3.892	23.923	14.527	8.475	16.118	4.238	31.596	6.968	6.676	23.17	2.184	39.639	6.358	5.47	26.181	1.054	20.195
455.76	3.821	15.917	3.143	2.826	9.921	5.06	1.537	5.056	2.515	3.348	16.266	4.182	5.156	8.897	3.657	5.701	27.684	4.682	5.495	11.111	2.611	4.81	18.57	5.069	1.934	14.927	2.689	5.615	22.201	6.18	6.307	25.257	3.817	24.039	14.607	8.467	16.092	4.057	31.313	6.92	6.628	23.092	2.085	39.561	6.328	5.553	26.135	1.138	20.235
456.12	3.689	15.829	3.157	2.818	9.907	5.051	1.615	4.996	2.542	3.425	16.429	4.163	5.28	9.051	3.619	5.895	27.844	4.723	5.442	11.155	2.597	4.932	18.521	4.938	1.942	14.898	2.772	5.673	22.346	6.138	6.277	25.425	3.906	24.089	14.598	8.355	16.062	4.124	31.355	6.869	6.62	23.166	2.107	39.764	6.449	5.547	26.073	1.241	20.211
456.48	3.815	16.07	3.224	2.98	10.015	5.08	1.656	5.008	2.504	3.342	16.471	4.175	5.067	8.921	3.537	5.728	28.012	4.7	5.392	11.103	2.556	4.93	18.555	4.845	1.884	14.971	2.77	5.651	22.576	6.153	6.348	25.501	3.889	24.089	14.652	8.432	16.195	4.121	31.433	6.982	6.689	23.191	2.201	39.759	6.473	5.518	26.203	1.151	20.194
456.84	3.912	16.121	3.204	2.98	10.062	5.082	1.67	5.096	2.508	3.474	16.602	4.275	5.272	9.113	3.655	5.867	28.082	4.718	5.415	11.312	2.589	4.855	18.715	5.035	1.945	15.047	2.878	5.582	22.544	6.13	6.359	25.481	3.937	24.195	14.766	8.471	16.281	4.144	31.549	6.999	6.694	23.336	2.198	39.874	6.606	5.474	26.311	1.114	20.177
457.2	3.785	16.276	3.174	2.825	10.3	5.133	1.619	5.084	2.473	3.358	16.766	4.305	5.152	9.087	3.642	5.759	28.195	4.665	5.447	11.315	2.623	4.864	19.068	5.081	1.895	15.11	2.805	5.735	22.661	6.278	6.481	25.744	4.099	24.291	14.821	8.586	16.353	4.208	31.732	7.033	6.782	23.463	2.175	40.06	6.545	5.526	26.263	1.128	20.279
457.56	3.761	16.151	3.143	2.803	10.157	5.071	1.637	5.135	2.559	3.444	16.626	4.242	5.28	9.069	3.698	5.775	28.342	4.688	5.404	11.437	2.629	5.023	19.05	5.178	2.027	15.205	2.924	5.816	22.875	6.181	6.472	25.549	4.092	24.122	14.88	8.36	16.24	4.083	31.632	7.02	6.744	23.352	2.216	39.886	6.558	5.513	26.376	1.224	20.385
457.92	3.735	16.153	3.158	2.709	10.498	5.194	1.634	5.049	2.551	3.369	16.721	4.267	5.281	9.087	3.708	5.9	28.663	4.913	5.492	11.333	2.648	4.98	19.106	5.103	1.865	15.269	2.79	5.743	22.856	6.277	6.452	25.73	4.014	24.221	14.778	8.492	16.294	4.189	31.741	7.091	6.73	23.47	2.248	39.933	6.629	5.637	26.339	1.272	20.503
458.28	3.754	16.287	3.278	2.878	10.506	5.268	1.616	5.139	2.437	3.354	16.822	4.338	5.214	8.972	3.673	5.671	28.579	4.744	5.385	11.46	2.66	5.008	19.033	5.153	2.021	15.233	2.898	5.733	22.966	6.311	6.439	25.571	4.014	24.291	14.746	8.495	16.287	4.186	31.565	7.11	6.781	23.417	2.189	40.205	6.543	5.611	26.462	1.2	20.523
458.64	3.897	16.282	3.331	2.88	10.349	5.097	1.728	5.113	2.576	3.473	16.797	4.146	5.286	9.05	3.673	5.807	28.489	4.823	5.539	11.417	2.63	4.929	19.287	5.081	1.984	15.307	2.869	5.637	23.138	6.285	6.44	25.734	3.868	24.113	14.651	8.467	16.471	4.248	31.846	6.964	6.678	23.402	2.173	40.041	6.543	5.6	26.393	1.227	20.547
459	3.759	16.249	3.256	2.941	10.517	5.352	1.757	5.156	2.542	3.396	16.826	4.307	5.254	9.25	3.611	5.88	28.8	4.783	5.453	11.43	2.675	4.984	19.489	5.156	2.004	15.327	2.899	5.807	23.199	6.375	6.485	25.792	3.894	24.512	14.706	8.474	16.249	4.153	31.815	6.918	6.647	23.332	2.222	40.032	6.544	5.55	26.481	1.154	20.53
459.36	3.799	16.398	3.231	2.996	10.645	5.228	1.65	5.196	2.487	3.406	17.043	4.23	5.181	9.069	3.645	5.856	28.866	4.772	5.454	11.418	2.645	4.9	19.505	5.175	1.987	15.331	2.83	5.793	23.113	6.284	6.445	25.76	3.978	24.363	14.598	8.617	16.462	4.294	31.781	7.209	6.824	23.534	2.248	40.198	6.66	5.582	26.491	1.155	20.63
459.72	3.59	16.371	3.093	2.767	10.628	5.161	1.697	5.217	2.536	3.626	17.069	4.32	5.272	9.36	3.682	5.976	29.192	4.834	5.506	11.514	2.619	5.048	19.642	5.185	2.02	15.384	2.897	5.734	23.386	6.358	6.534	25.841	3.985	24.537	14.809	8.634	16.339	4.265	31.996	7.18	6.677	23.528	2.063	40.267	6.573	5.585	26.708	1.25	20.505
460.08	3.795	16.482	3.177	2.894	10.78	5.351	1.766	5.215	2.598	3.555	17.181	4.302	5.184	9.22	3.691	5.917	29.063	4.869	5.55	11.649	2.729	5.064	19.748	5.164	2.038	15.42	2.875	5.733	23.461	6.277	6.532	26.128	3.977	24.575	14.763	8.586	16.485	4.324	32.209	7.264	6.819	23.568	2.207	40.456	6.612	5.6	26.628	1.201	20.714
460.43	3.808	16.455	3.284	2.924	10.886	5.367	1.658	5.224	2.588	3.492	17.194	4.22	5.283	9.312	3.675	6.034	29.431	4.843	5.481	11.64	2.644	4.979	19.936	5.13	1.924	15.462	2.896	5.781	23.463	6.352	6.47	26.022	3.932	24.465	14.73	8.499	16.412	4.256	32.168	7.196	6.811	23.722	2.207	40.413	6.601	5.579	26.6	1.221	20.721
460.79	3.872	16.534	3.404	3.012	10.819	5.257	1.629	5.139	2.549	3.433	17.286	4.297	5.194	9.264	3.779	5.862	29.338	4.787	5.596	11.671	2.607	4.992	19.859	5.055	2.042	15.521	2.856	5.842	23.726	6.413	6.614	26.116	4.122	24.56	14.901	8.564	16.525	4.216	32.186	7.142	6.763	23.511	2.28	40.267	6.607	5.571	26.588	1.236	20.762
461.15	3.785	16.656	3.291	2.94	10.876	5.245	1.729	5.297	2.679	3.46	17.28	4.296	5.242	9.211	3.746	5.918	29.486	4.875	5.419	11.642	2.643	5.011	20.134	5.162	2.012	15.625	2.921	5.954	23.806	6.386	6.653	25.978	3.991	24.791	14.926	8.58	16.352	4.211	32.026	7.3	6.791	23.694	2.2	40.478	6.637	5.505	26.752	1.257	20.84
461.51	3.782	16.533	3.26	2.936	10.918	5.232	1.75	5.318	2.597	3.455	17.338	4.321	5.209	9.361	3.705	5.877	29.635	4.955	5.535	11.763	2.705	4.991	20.037	5.2	2.064	15.567	2.934	5.875	23.877	6.462	6.597	25.888	3.971	24.608	14.812	8.504	16.529	4.243	32.249	7.125	6.783	23.664	2.216	40.275	6.677	5.47	26.511	1.2	20.624
461.87	3.704	16.565	3.29	2.907	10.896	5.122	1.636	5.258	2.574	3.402	17.346	4.343	5.124	9.223	3.74	5.914	29.535	4.851	5.424	11.77	2.699	5.052	20.177	5.166	1.939	15.457	2.882	5.793	23.832	6.339	6.581	25.951	4.059	24.545	14.886	8.555	16.461	4.26	32.178	7.139	6.761	23.607	2.248	40.292	6.637	5.412	26.591	1.174	20.679
462.23	3.893	16.506	3.348	2.954	10.871	5.177	1.688	5.168	2.601	3.5	17.243	4.224	5.078	9.045	3.544	5.774	29.596	4.789	5.427	11.734	2.668	4.968	20.126	5.023	2.066	15.607	2.958	5.808	23.921	6.369	6.502	25.959	3.954	24.567	14.851	8.619	16.433	4.205	31.99	7.2	6.677	23.465	2.183	40.227	6.594	5.536	26.488	1.153	20.636
462.59	3.84	16.62	3.308	2.912	10.912	5.123	1.694	5.144	2.562	3.39	17.387	4.265	5.104	9.193	3.624	5.84	29.788	4.838	5.425	11.745	2.616	5.099	20.169	5.07	2.005	15.431	2.911	5.749	23.946	6.296	6.404	25.759	3.883	24.527	14.73	8.418	16.405	4.183	31.873	7.18	6.636	23.607	2.172	40.381	6.604	5.509	26.555	1.134	20.515
462.95	3.654	16.506	3.261	2.932	10.782	5.035	1.606	5.131	2.535	3.37	17.364	4.209	5.129	9.201	3.642	5.904	29.708	4.81	5.379	11.692	2.605	4.961	20.04	5.012	2.021	15.556	2.915	5.787	24.018	6.353	6.488	25.781	3.966	24.367	14.754	8.319	16.386	4.088	31.495	7.109	6.634	23.414	2.162	40.161	6.559	5.397	26.343	1.078	20.503
463.31	3.746	16.521	3.286	2.88	10.608	5.038	1.623	5.157	2.522	3.355	17.261	4.173	5.136	9.308	3.582	5.864	29.683	4.705	5.393	11.686	2.625	5.065	20.07	4.98	1.989	15.477	2.856	5.8	24.039	6.265	6.518	25.592	3.996	24.356	14.693	8.27	16.326	4.092	31.147	7.107	6.619	23.14	2.138	40.32	6.557	5.467	26.258	1.167	20.385
463.67	3.781	16.656	3.295	2.866	10.771	5.153	1.681	5.231	2.609	3.427	17.452	4.223	5.112	9.364	3.633	5.936	29.959	4.847	5.532	11.829	2.628	5.067	20.17	5.051	1.949	15.626	2.797	5.837	24.269	6.357	6.558	25.787	3.98	24.456	14.797	8.335	16.481	4.128	31.283	7.15	6.661	23.378	2.247	40.447	6.68	5.534	26.438	1.228	20.546
464.03	3.761	16.834	3.341	2.94	10.832	5.173	1.674	5.242	2.585	3.42	17.653	4.224	5.236	9.473	3.702	5.97	30.064	4.783	5.537	11.886	2.694	5.141	20.399	5.13	2.057	15.742	2.896	5.866	24.328	6.44	6.611	25.794	4.081	24.596	14.875	8.514	16.516	4.147	31.441	7.21	6.628	23.469	2.178	40.534	6.673	5.548	26.518	1.193	20.577
464.39	3.804	16.858	3.353	2.965	10.967	5.099	1.662	5.29	2.564	3.444	17.724	4.3	5.164	9.459	3.599	5.972	30.27	4.907	5.581	11.928	2.64	5.085	20.534	5.141	2.08	15.856	2.897	5.904	24.528	6.381	6.583	26.049	4.071	24.593	14.766	8.455	16.542	4.173	31.717	7.222	6.636	23.606	2.227	40.671	6.712	5.587	26.69	1.217	20.772
464.75	3.938	17.033	3.508	3.126	11.233	5.148	1.704	5.299	2.649	3.419	17.782	4.379	5.301	9.495	3.63	6.095	30.542	4.936	5.635	12.167	2.779	5.17	20.903	5.202	2.046	15.912	2.977	5.906	24.797	6.492	6.576	26.05	3.99	24.798	14.843	8.621	16.801	4.261	32.168	7.385	6.826	23.763	2.262	40.94	6.773	5.678	26.971	1.235	20.91
465.1	3.927	17.164	3.46	3.06	11.431	5.264	1.73	5.327	2.622	3.398	17.984	4.384	5.224	9.518	3.767	6.098	30.669	4.856	5.512	12.103	2.68	5.187	20.871	5.201	2.046	15.986	2.911	5.904	24.814	6.533	6.786	26.345	4.063	25.038	15.012	8.567	16.817	4.265	32.2	7.372	6.835	23.864	2.31	40.883	6.767	5.562	26.868	1.241	21.024
465.46	3.866	16.927	3.276	2.926	11.602	5.27	1.759	5.486	2.649	3.556	18.25	4.418	5.243	9.449	3.825	6.094	30.891	4.971	5.572	12.234	2.744	5.266	21.326	5.431	2.127	16.09	3.067	6.044	24.95	6.495	6.711	26.481	4.02	25.003	14.885	8.721	16.955	4.264	32.74	7.384	6.915	23.897	2.396	40.944	6.926	5.726	27.098	1.377	21.155
465.82	3.799	16.986	3.346	3.061	11.538	5.299	1.744	5.46	2.666	3.511	18.177	4.366	5.234	9.648	3.698	6.105	30.961	4.926	5.645	12.336	2.798	5.279	21.461	5.381	2.054	16.195	2.895	5.931	25.098	6.519	6.659	26.387	4.197	24.974	14.895	8.73	16.95	4.329	33.04	7.522	6.731	23.925	2.206	41.013	6.784	5.595	27.07	1.183	21.102
466.18	3.844	17.1	3.416	3.022	11.715	5.353	1.767	5.488	2.688	3.573	18.237	4.465	5.392	9.705	3.772	6.277	31.124	5.135	5.631	12.285	2.822	5.212	21.504	5.425	1.937	16.109	2.804	5.862	25.2	6.56	6.748	26.486	4.072	25.104	15.053	8.811	16.928	4.388	33.142	7.589	6.96	24.079	2.327	41.185	6.977	5.617	27.038	1.252	21.223
466.54	4.006	17.263	3.432	3.183	11.944	5.388	1.722	5.504	2.734	3.551	18.404	4.371	5.306	9.535	3.747	6.153	31.071	5.001	5.483	12.219	2.614	5.154	21.687	5.347	2.17	16.156	3.043	5.872	25.24	6.667	6.876	26.778	4.087	25.238	15.199	8.715	17.064	4.381	32.934	7.575	6.811	23.966	2.302	41.13	6.881	5.67	27.225	1.326	21.371
466.9	3.902	17.337	3.468	3.17	12.007	5.356	1.755	5.441	2.601	3.591	18.454	4.47	5.398	9.592	3.848	6.163	31.379	5.033	5.623	12.272	2.738	5.2	21.742	5.444	2.128	16.19	2.993	6.029	25.33	6.633	6.789	26.691	4.087	25.11	14.987	8.783	16.886	4.396	33.088	7.603	6.982	24.008	2.291	41.092	7.02	5.649	27.213	1.276	21.353
467.26	3.815	17.351	3.345	3.044	12.059	5.299	1.81	5.531	2.585	3.544	18.599	4.563	5.485	9.684	3.855	6.253	31.57	5.087	5.711	12.429	2.74	5.423	21.94	5.474	2.097	16.352	3.009	6.012	25.414	6.523	6.837	26.585	4.084	25.255	15.059	8.93	17.058	4.428	33.223	7.524	6.941	24.101	2.323	41.226	7.073	5.617	27.183	1.205	21.254
467.62	3.935	17.19	3.473	3.124	12.092	5.285	1.756	5.474	2.587	3.504	18.364	4.413	5.341	9.66	3.824	6.302	31.403	5.053	5.663	12.355	2.673	5.244	21.85	5.395	2.183	16.404	3.15	6.078	25.656	6.646	6.808	26.594	4.127	25.323	15.12	8.707	17.064	4.339	33.002	7.431	6.88	24.091	2.325	41.247	7	5.544	27.152	1.192	21.261
467.97	3.89	17.354	3.471	3.176	12.065	5.358	1.726	5.567	2.785	3.584	18.528	4.437	5.315	9.681	3.845	6.335	31.62	5.18	5.796	12.496	2.745	5.332	21.988	5.307	2.063	16.393	3.011	6.022	25.79	6.581	6.958	26.534	4.201	25.443	15.108	8.831	17.051	4.339	32.907	7.658	6.926	24.18	2.366	41.363	7.005	5.606	27.191	1.214	21.247
468.33	3.916	17.432	3.472	3.067	11.998	5.257	1.735	5.538	2.664	3.6	18.801	4.405	5.372	9.739	3.843	6.199	31.924	5.127	5.686	12.448	2.799	5.422	22.027	5.5	2.234	16.425	3.126	6.121	25.868	6.747	6.87	26.724	4.163	25.557	15.198	8.792	17.326	4.381	32.952	7.636	6.89	24.118	2.338	41.429	7.025	5.681	27.34	1.317	21.492
468.69	3.976	17.378	3.546	3.069	12.293	5.354	1.818	5.484	2.61	3.627	18.656	4.487	5.422	9.927	3.859	6.401	31.932	5.157	5.718	12.568	2.761	5.426	22.238	5.427	2.113	16.525	3.006	6.011	25.988	6.703	6.864	26.769	4.202	25.341	15.24	8.824	17.152	4.425	33.05	7.609	6.822	24.104	2.245	41.548	6.92	5.668	27.303	1.237	21.502
469.05	3.867	17.493	3.491	2.987	12.41	5.399	1.674	5.557	2.73	3.557	19.01	4.583	5.395	9.768	3.886	6.32	32.213	5.147	5.706	12.652	2.829	5.466	22.417	5.466	2.2	16.584	3.113	6.151	26.195	6.722	6.954	26.798	4.227	25.414	15.254	8.901	17.305	4.458	33.401	7.608	6.944	24.326	2.292	41.588	7.046	5.702	27.496	1.271	21.499
469.41	3.905	17.392	3.439	3.135	12.442	5.472	1.726	5.554	2.689	3.563	19.011	4.517	5.351	9.819	3.835	6.357	32.161	5.137	5.768	12.68	2.873	5.388	22.538	5.54	2.155	16.442	3.07	6.108	26.316	6.813	6.994	26.962	4.216	25.528	15.212	8.884	17.332	4.429	33.409	7.664	7.004	24.47	2.466	41.715	7.123	5.737	27.528	1.292	21.589
469.77	3.94	17.685	3.516	3.021	12.496	5.371	1.738	5.534	2.735	3.504	19.083	4.562	5.288	9.702	3.881	6.327	32.303	5.072	5.847	12.806	2.942	5.484	22.579	5.512	2.158	16.517	3.092	6.117	26.354	6.672	6.928	26.835	4.138	25.477	15.296	9.046	17.347	4.459	33.901	7.858	6.943	24.386	2.373	41.693	7.068	5.645	27.463	1.191	21.63
470.12	3.881	17.536	3.561	3.057	12.685	5.436	1.731	5.494	2.65	3.602	19.148	4.473	5.303	9.699	3.83	6.35	32.387	5.118	5.794	12.834	2.92	5.469	22.93	5.561	2.178	16.687	3.129	6.122	26.504	6.766	6.843	26.921	4.026	25.427	15.155	8.891	17.286	4.406	33.911	7.782	7.008	24.249	2.381	41.689	7.067	5.544	27.362	1.178	21.58
470.48	3.818	17.648	3.597	3.039	12.74	5.444	1.785	5.589	2.765	3.628	19.223	4.524	5.429	9.816	3.863	6.427	32.694	5.247	5.728	12.688	2.821	5.48	22.872	5.549	2.117	16.635	3.08	6.119	26.688	6.92	7.044	27.075	4.233	25.563	15.256	9.063	17.324	4.457	34.286	7.773	7.054	24.312	2.345	41.823	7.171	5.676	27.529	1.36	21.692
470.84	3.82	17.654	3.431	3.135	12.708	5.461	1.774	5.625	2.741	3.641	19.154	4.552	5.533	9.811	3.969	6.359	32.67	5.216	5.731	12.871	2.838	5.376	22.999	5.594	2.116	16.755	3.069	6.169	26.617	6.742	7.05	27.016	4.222	25.674	15.318	8.838	17.29	4.371	33.919	7.745	7.072	24.277	2.289	41.937	7.174	5.645	27.489	1.298	21.611
471.2	4.012	17.86	3.554	3.253	12.972	5.422	1.684	5.528	2.589	3.483	19.379	4.495	5.452	9.8	3.995	6.437	32.941	5.241	5.703	12.827	2.889	5.473	23.073	5.561	2.136	16.683	3.089	6.168	26.901	6.914	7.166	27.148	4.132	25.633	15.344	8.973	17.289	4.533	33.939	7.871	7.057	24.487	2.266	41.848	7.244	5.643	27.602	1.183	21.674
471.56	3.966	17.849	3.597	3.197	12.989	5.477	1.786	5.574	2.736	3.594	19.433	4.531	5.499	9.935	3.913	6.441	33.167	5.286	5.91	12.878	2.954	5.617	23.377	5.774	2.214	16.9	3.156	6.21	26.97	6.825	7.172	27.29	4.343	25.879	15.488	8.957	17.514	4.541	34.22	7.814	6.988	24.398	2.261	41.953	7.139	5.768	27.712	1.313	21.857
471.92	3.994	18.027	3.664	3.373	13.114	5.525	1.676	5.627	2.706	3.491	19.628	4.65	5.425	9.98	3.984	6.629	33.334	5.296	5.868	13.033	2.937	5.63	23.377	5.575	2.189	16.809	3.238	6.226	26.894	6.744	7.014	27.299	4.214	25.887	15.478	9.073	17.55	4.533	34.136	7.929	7.14	24.545	2.493	42.123	7.234	5.591	27.657	1.226	21.782
472.27	3.814	17.72	3.544	3.254	13.165	5.476	1.663	5.727	2.695	3.578	19.594	4.586	5.516	9.918	3.801	6.436	33.438	5.234	5.914	13.01	2.964	5.66	23.482	5.69	2.215	16.889	3.149	6.155	27.098	6.863	7.017	27.214	4.182	25.85	15.414	9.044	17.463	4.466	34.055	7.83	7.122	24.585	2.382	41.981	7.285	5.666	27.767	1.27	21.8
472.63	3.837	18.009	3.608	3.221	13.194	5.526	1.704	5.72	2.782	3.673	19.845	4.635	5.512	9.937	3.733	6.522	33.486	5.294	5.694	13.132	2.899	5.592	23.726	5.626	2.179	16.936	3.171	6.292	27.401	6.973	7.173	27.499	4.356	26.099	15.525	9.006	17.64	4.584	34.56	8.015	7.05	24.635	2.3	42.116	7.247	5.648	27.696	1.336	21.927
472.99	3.881	18.034	3.611	3.221	13.133	5.504	1.789	5.687	2.739	3.542	19.903	4.539	5.498	10.149	3.899	6.513	33.58	5.201	5.767	13.256	2.938	5.52	23.764	5.654	2.346	16.867	3.217	6.306	27.452	6.943	7.16	27.286	4.291	26.076	15.575	9.233	17.73	4.626	34.319	8.076	7.194	24.715	2.401	42.197	7.427	5.667	27.801	1.302	21.999
473.35	3.982	18.035	3.625	3.298	13.34	5.599	1.816	5.828	2.813	3.684	19.92	4.616	5.542	10.027	3.87	6.613	33.777	5.354	5.745	12.975	2.861	5.615	23.953	5.701	2.17	16.97	3.046	6.214	27.427	6.848	7.196	27.319	4.25	26.007	15.551	9.132	17.793	4.446	34.244	7.952	7.12	24.638	2.476	42.022	7.407	5.752	27.94	1.358	21.993
473.7	4.043	18.186	3.671	3.393	13.416	5.625	1.72	5.686	2.627	3.568	20.01	4.706	5.58	10.074	3.899	6.695	33.71	5.279	5.722	13.087	2.806	5.579	23.983	5.694	2.213	16.971	3.051	6.045	27.419	6.983	7.269	27.504	4.237	26.152	15.601	8.996	17.546	4.483	34.234	8.009	7.127	24.8	2.358	42.127	7.344	5.722	27.889	1.413	22.053
474.06	3.947	18.092	3.651	3.287	13.356	5.524	1.778	5.69	2.692	3.653	20.287	4.635	5.505	10.083	3.963	6.63	34.078	5.385	5.914	13.382	2.947	5.734	24.022	5.618	2.245	17.132	3.098	6.304	27.721	7.026	7.123	27.455	4.268	26.175	15.541	9.303	17.848	4.635	34.281	8.181	7.2	24.784	2.517	42.333	7.352	5.755	27.922	1.344	22.123
474.42	3.913	18.093	3.519	3.263	13.74	5.548	1.786	5.693	2.702	3.616	20.188	4.733	5.452	9.976	3.912	6.572	34.131	5.365	5.84	13.257	2.983	5.621	24.216	5.806	2.395	17.207	3.339	6.449	27.68	6.952	7.216	27.417	4.235	26.148	15.561	9.236	17.677	4.49	34.356	7.97	7.186	24.939	2.409	42.3	7.476	5.814	28.059	1.467	22.112
474.78	4.055	18.252	3.785	3.336	13.564	5.602	1.91	5.767	2.815	3.603	20.31	4.746	5.463	10.131	3.904	6.648	34.276	5.462	5.948	13.374	2.934	5.644	24.202	5.661	2.476	17.271	3.27	6.289	28.006	6.97	7.097	27.296	4.096	26.112	15.644	9.346	17.887	4.644	34.431	8.088	7.113	24.743	2.321	42.356	7.271	5.865	28.044	1.416	22.305
475.14	3.989	18.264	3.683	3.425	13.586	5.53	1.881	5.855	2.781	3.665	20.399	4.772	5.568	10.248	4.104	6.801	34.269	5.414	5.799	13.447	2.936	5.725	24.448	5.774	2.215	17.055	3.072	6.323	28.226	6.96	7.21	27.533	4.296	26.272	15.729	9.169	17.835	4.602	34.202	8.068	7.14	24.838	2.471	42.374	7.371	5.758	28.02	1.393	22.119
475.49	3.935	18.192	3.622	3.235	13.852	5.546	1.942	5.902	2.761	3.782	20.221	4.59	5.393	9.977	3.949	6.54	34.373	5.324	5.943	13.423	2.981	5.681	24.655	5.712	2.266	17.209	3.203	6.357	28.187	7.039	7.259	27.563	4.308	26.332	15.697	9.319	17.838	4.596	34.577	8.25	7.19	24.954	2.419	42.304	7.385	5.802	28.007	1.444	22.107
475.85	4.053	18.213	3.657	3.362	13.923	5.51	1.862	5.877	2.807	3.725	20.462	4.652	5.492	10.166	3.96	6.724	34.428	5.461	5.793	13.339	2.868	5.701	24.682	5.616	2.23	17.203	3.269	6.355	28.361	7.126	7.271	27.554	4.335	26.295	15.684	9.23	17.786	4.381	34.582	8.124	7.172	24.927	2.531	42.254	7.481	5.787	28.248	1.337	22.307
476.21	4.086	18.285	3.687	3.411	13.907	5.537	1.758	5.764	2.665	3.533	20.561	4.739	5.477	10.126	3.9	6.743	34.47	5.409	5.778	13.427	2.913	5.662	24.8	5.755	2.268	17.293	3.196	6.279	28.46	7.056	7.301	27.779	4.325	26.348	15.756	9.292	17.963	4.635	34.969	8.249	7.266	24.977	2.511	42.494	7.369	5.796	28.245	1.381	22.286
476.57	4.069	18.438	3.824	3.483	14.262	5.667	1.859	5.859	2.874	3.761	20.659	4.79	5.511	10.151	3.975	6.758	34.96	5.379	5.898	13.564	3.017	5.781	25.066	5.913	2.332	17.299	3.269	6.241	28.485	6.984	7.191	27.724	4.337	26.498	15.73	9.331	17.937	4.619	34.746	8.186	7.27	24.81	2.49	42.534	7.541	5.692	28.183	1.297	22.327
476.92	3.972	18.449	3.661	3.356	14.216	5.636	1.857	5.918	2.837	3.745	20.761	4.721	5.582	10.189	3.993	6.821	34.804	5.401	5.75	13.404	3.007	5.791	25.073	5.813	2.273	17.418	3.275	6.279	28.781	7.098	7.348	27.728	4.234	26.301	15.905	9.143	18.027	4.646	34.827	8.131	7.277	24.834	2.519	42.512	7.55	5.754	28.068	1.338	22.284
477.28	3.888	18.328	3.684	3.215	14.343	5.68	1.895	6.084	2.936	3.795	20.647	4.712	5.545	10.245	3.914	6.73	35.152	5.448	5.926	13.559	2.927	5.718	25.256	5.735	2.17	17.561	3.257	6.323	28.557	7.001	7.276	27.684	4.3	26.341	15.79	9.246	17.94	4.619	34.899	8.225	7.332	25.037	2.584	42.652	7.508	5.755	28.13	1.297	22.415
477.64	4.067	18.579	3.743	3.395	14.455	5.603	1.841	5.933	2.845	3.669	20.989	4.744	5.556	10.234	4.04	6.73	35.386	5.494	5.95	13.701	3.094	5.908	25.291	5.873	2.413	17.631	3.31	6.483	28.805	7.065	7.373	27.998	4.319	26.685	15.924	9.422	18.177	4.749	34.938	8.446	7.226	25.117	2.499	42.623	7.606	5.817	28.312	1.41	22.662
477.99	4.037	18.708	3.861	3.518	14.526	5.703	1.872	5.995	2.803	3.732	21.03	4.844	5.69	10.294	4.184	6.804	35.719	5.587	5.963	13.728	3.058	5.822	25.596	5.918	2.255	17.674	3.266	6.398	29.027	7.109	7.416	27.967	4.36	26.588	15.98	9.41	18.18	4.664	35.019	8.349	7.32	25.137	2.565	42.83	7.632	5.758	28.231	1.371	22.482
478.35	3.897	18.564	3.678	3.463	14.584	5.64	1.747	5.861	2.781	3.684	21.204	4.868	5.649	10.393	4.111	6.936	35.701	5.785	5.796	13.802	2.995	5.874	25.697	5.971	2.387	17.724	3.381	6.521	29.247	7.181	7.37	27.987	4.305	26.691	15.982	9.288	17.985	4.485	34.98	8.181	7.094	25.079	2.38	42.874	7.512	5.784	28.358	1.396	22.548
478.71	3.918	18.667	3.764	3.319	14.7	5.65	1.965	6.055	2.93	3.835	21.208	4.818	5.401	10.159	4.111	6.772	35.897	5.572	5.884	13.925	3.006	5.995	25.926	5.959	2.372	17.533	3.264	6.497	29.138	7.113	7.409	27.942	4.377	26.671	15.964	9.343	17.969	4.484	34.928	8.201	7.254	25.224	2.439	42.821	7.61	5.84	28.42	1.42	22.55
479.07	3.989	18.473	3.783	3.363	14.772	5.582	1.903	5.873	2.767	3.763	21.336	4.965	5.57	10.325	4.154	6.806	35.739	5.524	5.894	13.833	3.117	5.897	25.729	5.851	2.439	17.731	3.32	6.551	29.392	7.267	7.324	28.091	4.328	26.693	15.899	9.43	18.138	4.674	35.16	8.382	7.193	25.185	2.423	42.86	7.559	5.836	28.365	1.398	22.61
479.42	3.926	18.672	3.593	3.312	14.771	5.783	1.696	5.697	2.748	3.468	21.424	4.792	5.517	10.334	4.082	6.807	36.019	5.566	5.936	13.879	2.992	5.826	26.043	5.954	2.382	17.716	3.311	6.541	29.427	7.085	7.39	28.117	4.274	26.7	16.017	9.528	18.382	4.63	34.962	8.418	7.152	25.079	2.339	42.692	7.5	5.773	28.453	1.342	22.513
479.78	3.997	18.639	3.623	3.438	14.668	5.639	1.846	5.925	2.857	3.67	21.265	4.78	5.363	10.263	4.019	6.837	36.087	5.474	5.924	13.942	3.128	5.99	26.022	5.878	2.302	17.627	3.279	6.427	29.582	7.062	7.206	27.899	4.255	26.73	15.908	9.402	18.257	4.719	34.793	8.313	7.161	25.246	2.369	42.891	7.548	5.772	28.354	1.403	22.495
480.14	4.034	18.825	3.85	3.447	14.728	5.596	1.913	6.023	2.857	3.725	21.348	4.696	5.553	10.358	4.007	6.897	36.065	5.583	5.847	14.015	2.996	5.896	26.037	5.908	2.365	17.565	3.191	6.448	29.713	7.134	7.317	28.088	4.364	26.707	16.136	9.438	18.264	4.641	34.826	8.405	7.223	25.061	2.415	42.746	7.571	5.876	28.439	1.387	22.466
480.49	3.993	18.626	3.721	3.319	14.824	5.651	1.9	6.019	2.865	3.767	21.473	4.832	5.396	10.364	3.976	6.808	36.302	5.46	5.883	13.914	3.111	5.855	26.29	6.023	2.4	17.823	3.35	6.431	29.775	7.053	7.494	28.092	4.303	26.684	16.157	9.407	18.348	4.721	34.878	8.456	7.349	25.296	2.562	42.793	7.627	5.872	28.415	1.406	22.733
480.85	3.952	18.753	3.749	3.379	15.018	5.613	1.837	5.973	2.86	3.706	21.692	4.816	5.559	10.415	3.942	6.953	36.508	5.526	5.808	13.951	3.021	5.929	26.343	5.939	2.332	17.729	3.307	6.436	29.812	7.123	7.346	28.045	4.274	26.707	15.993	9.496	18.229	4.627	34.867	8.43	7.159	25.141	2.499	42.893	7.751	5.781	28.372	1.38	22.562
481.21	4.002	18.817	3.686	3.43	14.983	5.603	1.894	6.012	2.84	3.671	21.704	4.869	5.526	10.491	3.982	6.834	36.443	5.666	5.786	14.017	2.983	5.939	26.346	5.935	2.283	17.711	3.188	6.433	29.937	7.22	7.446	28.217	4.509	26.819	16.04	9.289	18.369	4.723	34.808	8.379	7.266	25.298	2.531	42.853	7.709	5.775	28.505	1.417	22.644
481.56	3.813	18.909	3.792	3.337	15.051	5.685	1.916	6.069	2.929	3.834	21.712	4.734	5.477	10.426	3.943	6.895	36.557	5.429	5.887	14.136	3.071	5.932	26.58	5.94	2.348	17.913	3.378	6.473	30.115	7.371	7.488	28.109	4.347	26.865	16.108	9.36	18.278	4.593	34.846	8.483	7.29	25.237	2.573	43.126	7.803	5.889	28.538	1.427	22.725
481.92	4.021	18.925	3.762	3.416	14.995	5.688	1.927	6.064	2.806	3.731	21.834	4.854	5.65	10.543	4.006	7.013	36.592	5.662	5.885	14.083	3.122	5.931	26.749	5.953	2.385	17.909	3.216	6.47	30.305	7.215	7.382	28.177	4.369	26.751	16.033	9.539	18.309	4.706	34.893	8.43	7.334	25.307	2.507	43.074	7.745	5.812	28.527	1.403	22.591
482.28	4.029	19.124	3.797	3.392	15.193	5.746	1.737	6.002	2.859	3.631	21.933	4.81	5.711	10.703	4.084	7.083	36.993	5.603	6.071	14.115	3.178	5.99	26.801	6.033	2.401	17.891	3.343	6.534	30.368	7.125	7.403	28.19	4.368	26.833	16.155	9.516	18.258	4.723	34.991	8.521	7.206	25.196	2.554	42.966	7.703	5.909	28.499	1.416	22.907
482.63	4.119	19.034	3.793	3.432	15.295	5.615	1.853	6.015	2.835	3.729	22.087	4.891	5.541	10.508	4.05	7.033	36.98	5.588	6.028	14.36	3.142	6.162	27.148	6.184	2.488	18.072	3.47	6.636	30.532	7.319	7.573	28.464	4.434	26.975	16.27	9.573	18.392	4.691	35.073	8.595	7.329	25.431	2.523	43.357	7.807	5.819	28.636	1.397	22.812
482.99	4.16	19.136	3.859	3.553	15.478	5.762	1.938	6.015	2.851	3.745	22.121	4.898	5.555	10.468	4.035	6.956	37.209	5.638	5.93	14.316	3.148	6.069	27.187	6.06	2.406	18.185	3.39	6.588	30.828	7.354	7.455	28.259	4.4	26.855	16.281	9.626	18.629	4.798	35.403	8.609	7.336	25.42	2.499	43.21	7.846	5.955	28.637	1.495	22.885
483.35	4.057	19.139	3.925	3.583	15.581	5.704	1.952	6.124	2.891	3.768	22.263	4.909	5.577	10.559	4.1	7.09	37.359	5.627	6.013	14.346	3.177	6.126	27.334	6.153	2.377	18.012	3.347	6.592	30.72	7.295	7.559	28.431	4.43	26.989	16.316	9.584	18.656	4.728	35.524	8.57	7.46	25.529	2.619	43.494	7.997	5.931	28.752	1.453	22.758
483.7	4.031	19.081	3.852	3.427	15.745	5.782	1.971	6.09	2.952	3.777	22.371	4.805	5.544	10.539	4.038	6.972	37.375	5.598	6.003	14.327	3.224	6.043	27.42	6.033	2.362	18.033	3.358	6.597	30.815	7.374	7.533	28.534	4.412	26.986	16.363	9.556	18.44	4.652	35.601	8.61	7.337	25.467	2.436	43.417	7.805	5.877	28.646	1.46	22.808
484.06	4.045	19.225	3.877	3.531	15.75	5.786	1.806	6.141	2.877	3.689	22.376	4.906	5.556	10.505	4.011	7.006	37.568	5.594	5.938	14.313	3.147	6.103	27.526	6.134	2.389	18.072	3.335	6.47	31.086	7.436	7.426	28.424	4.382	26.957	16.306	9.739	18.629	4.751	35.541	8.754	7.393	25.561	2.59	43.191	7.969	5.981	28.689	1.507	22.805
484.42	4.061	19.195	3.855	3.467	15.713	5.797	1.901	6.071	2.836	3.688	22.334	4.931	5.587	10.611	4.141	7.189	37.766	5.619	5.92	14.305	3.124	6.05	27.473	6.021	2.341	18.058	3.245	6.586	31.103	7.308	7.546	28.467	4.486	26.977	16.403	9.578	18.654	4.781	35.469	8.703	7.355	25.408	2.604	43.252	7.891	5.854	28.629	1.506	22.931
484.77	4.029	19.133	3.838	3.455	15.735	5.739	1.9	6.095	2.828	3.71	22.385	4.882	5.649	10.64	4.125	7.064	37.818	5.676	6.016	14.475	3.078	6.129	27.41	6.059	2.432	18.204	3.289	6.487	31.124	7.283	7.466	28.466	4.393	27.059	16.31	9.519	18.59	4.662	35.103	8.702	7.364	25.501	2.502	43.448	7.793	5.833	28.358	1.438	22.732
485.13	3.986	19.14	3.871	3.474	15.776	5.722	1.974	6.077	2.898	3.715	22.499	4.903	5.435	10.522	4.079	7.091	37.663	5.562	5.975	14.422	3.221	6.121	27.587	6.04	2.317	17.986	3.288	6.438	31.175	7.28	7.546	28.389	4.353	26.972	16.454	9.626	18.64	4.694	35.039	8.648	7.365	25.485	2.543	43.384	7.839	5.807	28.517	1.37	22.848
485.49	4.019	19.209	3.818	3.477	15.702	5.62	1.822	6.054	2.839	3.625	22.449	4.883	5.359	10.375	3.945	7.079	37.85	5.593	5.903	14.327	3.129	6.108	27.673	6	2.435	18.024	3.395	6.57	31.353	7.365	7.509	28.351	4.425	26.88	16.312	9.65	18.663	4.716	35.028	8.67	7.317	25.361	2.531	43.117	7.819	5.698	28.579	1.379	22.683
485.84	3.963	19.023	3.804	3.391	15.864	5.644	1.894	6.072	2.843	3.716	22.43	4.84	5.302	10.328	3.968	6.957	37.836	5.693	5.768	14.282	3.058	6.086	27.788	5.988	2.386	18.053	3.359	6.465	31.195	7.348	7.52	28.363	4.4	26.872	16.367	9.675	18.613	4.708	35.03	8.693	7.244	25.365	2.546	43.042	7.766	5.772	28.499	1.424	22.69
486.2	4.037	19.147	3.833	3.483	15.876	5.66	1.849	5.985	2.82	3.587	22.401	4.858	5.193	10.225	3.93	7.006	37.97	5.653	5.71	14.253	3.065	6.024	27.721	5.896	2.403	17.902	3.395	6.488	31.29	7.307	7.405	28.284	4.414	26.813	16.312	9.549	18.454	4.625	34.984	8.621	7.233	25.407	2.533	42.864	7.777	5.696	28.365	1.472	22.673
486.55	3.922	18.819	3.724	3.361	15.701	5.516	1.817	5.898	2.758	3.57	22.353	4.776	5.176	10.115	3.89	6.923	37.781	5.538	5.62	14.155	3.039	5.906	27.618	5.832	2.356	17.659	3.324	6.381	30.978	7.163	7.265	27.984	4.273	26.56	16.096	9.493	18.344	4.588	34.674	8.551	7.118	25.248	2.488	42.796	7.647	5.624	28.165	1.414	22.324
486.91	3.86	18.783	3.679	3.303	15.239	5.42	1.776	5.843	2.735	3.529	22.155	4.686	5.079	10.098	3.818	6.826	37.664	5.452	5.563	13.972	2.951	5.87	27.325	5.697	2.31	17.614	3.22	6.341	31.103	7.037	7.212	27.738	4.228	26.252	15.969	9.287	18.105	4.512	34.063	8.436	6.902	24.888	2.404	42.574	7.506	5.553	27.972	1.364	22.112
487.27	3.767	18.748	3.661	3.29	14.798	5.36	1.734	5.78	2.711	3.533	22.086	4.579	5.177	10.292	3.772	6.839	37.605	5.36	5.611	13.982	2.954	5.925	27.136	5.582	2.25	17.642	3.155	6.346	31.333	7.022	7.214	27.621	4.203	26.247	15.911	9.193	18.032	4.47	33.568	8.36	6.859	24.633	2.393	42.748	7.461	5.616	27.958	1.351	22.03
487.62	3.808	18.868	3.722	3.312	14.818	5.407	1.73	5.84	2.723	3.571	22.256	4.594	5.185	10.442	3.709	6.818	37.852	5.351	5.649	14.056	2.978	5.977	27.178	5.623	2.276	17.76	3.121	6.383	31.576	7.106	7.246	27.668	4.268	26.345	15.974	9.162	18.095	4.501	33.376	8.376	6.911	24.632	2.397	42.956	7.498	5.71	28.018	1.382	22.185
487.98	3.851	19.096	3.736	3.365	15.034	5.491	1.744	5.944	2.792	3.604	22.518	4.714	5.299	10.564	3.848	6.973	38.117	5.47	5.789	14.232	3.018	6.125	27.441	5.696	2.329	18.001	3.183	6.484	31.684	7.224	7.362	27.952	4.334	26.575	16.117	9.279	18.274	4.552	33.622	8.447	6.984	24.846	2.49	43.178	7.67	5.819	28.216	1.421	22.335
488.33	3.908	19.305	3.802	3.434	15.433	5.554	1.836	6.042	2.815	3.677	22.722	4.772	5.396	10.706	3.941	7.087	38.384	5.553	5.864	14.452	3.086	6.183	27.764	5.816	2.372	18.202	3.296	6.55	31.988	7.258	7.489	28.173	4.394	26.801	16.34	9.491	18.543	4.648	33.998	8.628	7.111	25.168	2.513	43.255	7.741	5.841	28.413	1.436	22.551
488.69	3.991	19.541	3.897	3.556	15.8	5.704	1.89	6.148	2.871	3.704	22.99	4.883	5.365	10.743	3.984	7.16	38.664	5.67	5.93	14.635	3.134	6.225	28.171	5.969	2.446	18.312	3.343	6.689	32.298	7.358	7.477	28.412	4.45	27.024	16.481	9.567	18.679	4.729	34.409	8.678	7.208	25.501	2.615	43.34	7.842	5.831	28.64	1.491	22.745
489.05	4.024	19.599	3.896	3.581	16.146	5.752	1.841	6.167	2.873	3.717	23.209	4.968	5.397	10.813	4.007	7.273	38.841	5.731	5.96	14.759	3.145	6.28	28.5	6.041	2.435	18.425	3.428	6.691	32.447	7.454	7.543	28.583	4.515	27.173	16.571	9.665	18.828	4.746	34.702	8.767	7.277	25.595	2.552	43.482	7.979	5.88	28.7	1.5	22.883
489.4	4.037	19.598	3.89	3.507	16.393	5.746	1.89	6.223	2.907	3.722	23.31	4.977	5.477	10.825	4.002	7.217	39.176	5.787	5.918	14.778	3.166	6.3	28.761	6.14	2.42	18.472	3.391	6.623	32.609	7.487	7.615	28.665	4.494	27.282	16.69	9.765	18.888	4.818	34.827	8.896	7.332	25.783	2.62	43.533	7.995	5.852	28.764	1.472	22.953
489.76	3.941	19.475	3.863	3.468	16.394	5.694	1.906	6.139	2.905	3.717	23.302	4.957	5.332	10.706	4.012	7.277	39.243	5.812	5.863	14.677	3.136	6.203	28.889	6.137	2.373	18.264	3.346	6.578	32.606	7.415	7.565	28.714	4.438	27.17	16.58	9.725	18.888	4.763	34.891	8.872	7.321	25.692	2.644	43.411	7.956	5.805	28.736	1.483	22.956
490.11	3.974	19.449	3.854	3.473	16.246	5.599	1.882	6.096	2.834	3.672	23.229	4.931	5.327	10.593	3.943	7.209	39.182	5.689	5.817	14.715	3.139	6.196	28.706	5.987	2.401	18.278	3.351	6.548	32.73	7.389	7.535	28.511	4.427	27.066	16.573	9.738	18.738	4.68	34.609	8.829	7.206	25.553	2.515	43.372	7.86	5.772	28.531	1.463	22.748
490.47	3.912	19.506	3.826	3.447	16.081	5.591	1.888	6.099	2.83	3.69	23.213	4.854	5.269	10.645	3.92	7.196	39.06	5.604	5.785	14.616	3.114	6.196	28.593	5.915	2.38	18.231	3.32	6.623	32.664	7.265	7.509	28.464	4.445	26.979	16.464	9.587	18.673	4.636	34.315	8.754	7.137	25.417	2.582	43.445	7.786	5.743	28.425	1.481	22.621
490.82	3.905	19.398	3.767	3.506	15.889	5.532	1.838	6.082	2.857	3.673	23.263	4.803	5.297	10.735	3.877	7.158	39.162	5.63	5.79	14.595	3.093	6.185	28.556	5.855	2.374	18.223	3.318	6.573	32.776	7.316	7.443	28.304	4.383	26.9	16.454	9.551	18.67	4.657	34.135	8.725	7.034	25.31	2.518	43.326	7.759	5.737	28.421	1.458	22.627
491.18	3.89	19.527	3.819	3.477	15.934	5.559	1.849	6.075	2.83	3.662	23.305	4.835	5.354	10.808	3.938	7.2	39.239	5.642	5.789	14.594	3.115	6.213	28.63	5.879	2.361	18.293	3.277	6.601	32.874	7.3	7.476	28.32	4.452	26.93	16.452	9.523	18.709	4.634	33.952	8.724	7.077	25.291	2.578	43.442	7.808	5.752	28.368	1.45	22.5
491.53	3.944	19.542	3.845	3.508	15.985	5.625	1.837	6.131	2.838	3.678	23.409	4.845	5.367	10.844	3.955	7.227	39.367	5.621	5.822	14.695	3.14	6.26	28.683	5.853	2.354	18.38	3.307	6.601	32.952	7.381	7.473	28.379	4.421	27.062	16.483	9.515	18.741	4.647	33.935	8.731	7.147	25.357	2.566	43.528	7.818	5.795	28.549	1.444	22.652
491.89	3.919	19.664	3.86	3.531	16.142	5.652	1.873	6.2	2.899	3.712	23.641	4.946	5.377	10.974	3.933	7.258	39.673	5.668	5.912	14.846	3.194	6.396	28.958	5.976	2.38	18.557	3.348	6.671	33.32	7.435	7.618	28.534	4.525	27.197	16.579	9.605	18.869	4.714	34.022	8.828	7.237	25.437	2.564	43.781	7.895	5.776	28.478	1.459	22.776
492.25	3.989	19.878	3.928	3.599	16.464	5.734	1.876	6.224	2.926	3.748	23.831	4.947	5.435	11.049	3.979	7.284	39.826	5.697	6.008	14.984	3.199	6.389	29.253	6.05	2.462	18.7	3.367	6.698	33.526	7.555	7.6	28.726	4.494	27.404	16.692	9.645	19.036	4.704	34.324	8.872	7.283	25.59	2.624	43.746	7.979	5.86	28.832	1.484	22.99
492.6	4.038	19.953	3.987	3.601	16.712	5.767	1.864	6.334	2.896	3.745	24.015	5.07	5.533	11.105	4.024	7.408	40.017	5.783	6.049	15.063	3.19	6.415	29.636	6.197	2.521	18.786	3.442	6.792	33.662	7.488	7.708	28.799	4.547	27.548	16.796	9.894	19.124	4.78	34.785	8.983	7.345	25.962	2.694	44.003	8.102	5.918	29.104	1.544	23.227
492.96	4.068	20.056	3.929	3.668	17.041	5.836	1.974	6.342	2.961	3.821	24.263	5.066	5.57	11.177	4.085	7.473	40.279	5.915	6.006	15.146	3.259	6.479	29.816	6.231	2.445	18.881	3.464	6.793	33.888	7.667	7.747	29.108	4.575	27.74	16.862	9.913	19.204	4.894	35.081	9.075	7.428	25.917	2.694	44.06	8.105	5.902	29.047	1.529	23.259
493.31	4.031	20.093	3.958	3.708	17.296	5.852	1.996	6.347	2.973	3.867	24.418	5.092	5.479	11.149	4.028	7.471	40.368	5.855	6.035	15.219	3.291	6.555	30.099	6.294	2.564	18.974	3.496	6.828	33.915	7.652	7.813	29.156	4.638	27.751	16.972	9.957	19.286	4.886	35.304	9.14	7.384	26.144	2.67	43.962	8.155	5.964	29.137	1.564	23.411
493.67	4.129	20.18	3.964	3.713	17.534	5.949	1.989	6.378	3.024	3.79	24.569	5.112	5.497	11.169	4.093	7.535	40.604	5.899	6.002	15.359	3.281	6.495	30.404	6.319	2.495	18.97	3.444	6.768	34.096	7.608	7.783	29.231	4.57	27.811	16.937	10.023	19.257	4.989	35.668	9.26	7.538	26.188	2.727	44.083	8.231	5.943	29.177	1.562	23.455
494.02	4.063	20.184	4.006	3.746	17.708	5.805	1.952	6.364	2.959	3.733	24.62	5.178	5.384	11.041	3.996	7.426	40.834	5.862	5.93	15.25	3.242	6.416	30.588	6.336	2.542	18.917	3.515	6.828	34.028	7.704	7.74	29.184	4.576	27.775	16.926	10.013	19.306	4.868	35.708	9.193	7.525	26.188	2.763	43.977	8.27	5.884	29.2	1.593	23.359
494.38	4.058	20.048	3.89	3.681	17.622	5.785	1.953	6.328	3.003	3.727	24.61	5.108	5.383	10.988	4.097	7.43	40.975	5.888	5.905	15.308	3.237	6.486	30.505	6.239	2.481	18.842	3.473	6.729	34.202	7.626	7.741	29.176	4.53	27.678	16.926	10.003	19.272	4.831	35.583	9.19	7.491	26.167	2.699	44.03	8.164	5.726	29.11	1.528	23.28
494.73	3.968	19.999	3.877	3.607	17.258	5.745	1.886	6.256	2.959	3.694	24.42	4.989	5.383	10.982	3.987	7.421	40.801	5.849	5.879	15.175	3.179	6.414	30.289	6.091	2.47	18.697	3.426	6.72	34.349	7.542	7.636	28.894	4.477	27.387	16.802	9.863	19.206	4.792	35.027	9.037	7.311	25.786	2.591	43.723	8.016	5.718	28.82	1.485	23.089
495.09	3.901	19.985	3.892	3.622	16.88	5.684	1.821	6.229	2.855	3.695	24.454	4.95	5.384	11.046	3.991	7.425	40.923	5.781	5.861	15.182	3.172	6.449	30.02	6.008	2.436	18.808	3.359	6.737	34.354	7.505	7.679	28.726	4.475	27.478	16.757	9.796	19.096	4.792	34.661	8.989	7.22	25.616	2.595	43.986	7.983	5.814	28.79	1.498	22.966
495.44	3.935	20.124	3.905	3.624	16.984	5.704	1.855	6.286	2.891	3.707	24.671	4.988	5.449	11.254	3.942	7.454	41.093	5.749	5.95	15.21	3.198	6.507	30.241	6.081	2.463	18.99	3.365	6.829	34.686	7.588	7.688	28.88	4.536	27.589	16.893	9.769	19.254	4.758	34.617	9.025	7.265	25.647	2.658	44.066	8.066	5.895	28.91	1.5	23.117
495.8	4.084	20.378	4.026	3.667	17.276	5.832	1.929	6.409	2.97	3.796	24.988	5.097	5.552	11.373	4.039	7.555	41.425	5.889	6.033	15.421	3.267	6.679	30.676	6.168	2.494	19.186	3.431	6.848	35.006	7.711	7.847	29.209	4.652	27.748	17.138	9.967	19.452	4.893	35.192	9.22	7.369	25.863	2.72	44.306	8.217	5.987	29.149	1.574	23.327
496.15	4.004	20.536	4.03	3.78	17.739	5.89	1.976	6.559	3.027	3.859	25.209	5.158	5.578	11.452	4.161	7.712	41.616	6.025	6.078	15.629	3.306	6.657	31.068	6.272	2.568	19.244	3.515	6.989	35.118	7.802	7.945	29.388	4.592	27.845	17.223	10.087	19.538	4.97	35.447	9.3	7.538	26.16	2.683	44.615	8.307	6.005	29.466	1.545	23.574
496.51	4.123	20.692	4.142	3.824	18.083	5.99	2	6.586	3.048	3.861	25.569	5.247	5.657	11.389	4.2	7.766	42.003	6.117	6.192	15.7	3.349	6.747	31.484	6.412	2.564	19.458	3.562	7.12	35.38	7.902	8.069	29.602	4.707	28.061	17.328	10.221	19.601	5.024	35.964	9.444	7.635	26.437	2.798	44.691	8.374	6.074	29.571	1.593	23.707
496.86	4.105	20.693	4.147	3.815	18.414	6.022	2.017	6.6	3.077	3.974	25.781	5.246	5.664	11.517	4.222	7.798	42.329	6.032	6.19	15.886	3.442	6.767	31.705	6.571	2.575	19.499	3.517	7.104	35.649	7.973	8.047	29.806	4.731	28.254	17.425	10.395	19.854	5.035	36.49	9.512	7.733	26.558	2.841	44.875	8.468	6.075	29.702	1.603	23.858
497.22	4.122	20.72	4.163	3.761	18.662	6.06	2.022	6.64	3.095	3.931	25.965	5.422	5.683	11.566	4.253	7.801	42.421	6.109	6.217	15.9	3.355	6.781	32.048	6.664	2.613	19.61	3.564	7.1	35.862	8.048	8.1	29.923	4.713	28.394	17.418	10.41	19.913	5.057	36.721	9.577	7.815	26.497	2.88	44.957	8.469	6.053	29.812	1.577	24.068
497.57	4.066	20.945	4.201	3.99	18.854	6.13	2.139	6.734	3.151	4.004	26.109	5.374	5.741	11.642	4.286	7.927	42.675	6.208	6.191	15.986	3.384	6.935	32.128	6.554	2.521	19.561	3.602	7.036	35.98	7.928	8.162	30.056	4.751	28.501	17.491	10.423	19.855	5.061	36.862	9.686	7.689	26.659	2.806	44.934	8.473	6.069	29.864	1.554	24.048
497.92	4.146	21.046	4.158	3.939	18.993	6.092	2.05	6.702	3.124	3.956	26.242	5.464	5.695	11.598	4.179	7.743	42.823	6.113	6.178	16.007	3.384	6.869	32.329	6.652	2.596	19.734	3.559	6.971	36.15	8.089	8.063	29.783	4.834	28.366	17.276	10.435	19.943	5.125	36.963	9.699	7.824	26.625	2.858	44.746	8.634	5.969	29.762	1.609	24.042
498.28	4.09	20.697	4.024	3.918	19.194	6.197	2.137	6.672	3.119	4.004	26.155	5.395	5.733	11.608	4.282	7.902	42.852	6.246	6.188	16.038	3.451	6.918	32.662	6.752	2.677	19.695	3.686	7.014	36.174	8.073	8.098	29.986	4.742	28.561	17.525	10.479	19.96	5.081	37.088	9.712	7.666	26.679	2.771	44.904	8.45	6.086	29.892	1.595	24.181
498.63	4.122	21.009	4.121	3.886	19.28	6.12	2.044	6.666	3.073	3.934	26.433	5.353	5.813	11.639	4.254	7.992	42.99	6.214	6.192	16.206	3.441	6.89	32.553	6.696	2.638	19.745	3.607	7.045	36.412	8.122	8.2	30.109	4.78	28.695	17.555	10.46	19.953	4.9	37.098	9.668	7.77	26.717	2.86	45	8.618	6.122	30.054	1.691	24.197
498.99	4.223	20.985	4.174	3.936	19.51	6.109	2.039	6.65	3.017	3.929	26.563	5.494	5.779	11.62	4.18	7.938	43.282	6.183	6.199	16.149	3.376	6.895	32.872	6.648	2.59	19.805	3.662	7.088	36.413	8.04	8.187	30.034	4.762	28.448	17.486	10.398	20.222	5.057	37.166	9.725	7.778	26.857	2.862	45.064	8.679	6.06	30.051	1.716	24.147
499.34	4.19	21.065	4.196	3.914	19.345	6.13	2.07	6.737	3.175	3.983	26.502	5.437	5.731	11.519	4.23	7.926	43.325	6.196	6.264	16.091	3.494	6.967	32.985	6.701	2.697	19.855	3.691	7.152	36.557	8.052	8.158	30.043	4.765	28.498	17.573	10.495	20.132	5.115	37.003	9.631	7.76	26.731	2.822	44.888	8.641	6.036	29.98	1.654	24.161
499.7	4.157	21.113	4.138	3.94	19.456	6.117	2.056	6.693	3.087	3.996	26.637	5.346	5.726	11.576	4.244	8.031	43.485	6.145	6.236	16.192	3.437	6.924	32.961	6.689	2.672	19.732	3.702	7.053	36.808	7.96	8.087	29.945	4.725	28.515	17.641	10.46	20.152	5.195	36.852	9.764	7.82	26.652	2.775	45.004	8.631	6.06	30.153	1.664	24.238
500.05	4.151	21.211	4.113	3.948	19.151	6.068	2.021	6.736	3.084	3.9	26.694	5.42	5.718	11.679	4.228	7.996	43.646	6.243	6.239	16.228	3.428	6.995	32.919	6.615	2.691	19.868	3.703	7.144	36.779	8.038	8.115	30.096	4.816	28.508	17.56	10.486	20.109	5.149	36.639	9.639	7.767	26.608	2.847	45.129	8.62	6.039	30.008	1.638	24.191
500.41	4.209	21.253	4.153	3.889	19.205	6.039	1.998	6.728	3.098	3.998	26.815	5.485	5.719	11.763	4.208	7.983	43.715	6.206	6.235	16.278	3.412	6.964	33.123	6.646	2.622	19.841	3.576	7.084	36.981	7.946	8.189	30.132	4.78	28.559	17.721	10.516	20.161	5.106	36.612	9.743	7.691	26.68	2.898	45.171	8.581	6.152	30.134	1.63	24.117
500.76	4.114	21.231	4.148	3.912	19.389	6.126	2.014	6.761	3.137	3.95	27.028	5.396	5.746	11.719	4.164	7.999	43.823	6.186	6.167	16.342	3.398	7.005	33.194	6.671	2.663	19.89	3.667	7.259	37.189	8.135	8.203	30.084	4.753	28.527	17.64	10.622	20.274	5.143	36.784	9.744	7.777	26.643	2.876	45.051	8.574	6.047	30.043	1.66	24.245
501.11	4.11	21.257	4.189	4.029	19.613	6.153	2.096	6.802	3.09	3.956	27.237	5.459	5.648	11.816	4.216	8.038	44.015	6.261	6.283	16.44	3.5	7.093	33.549	6.766	2.669	19.988	3.649	7.185	37.351	8.095	8.18	30.19	4.777	28.603	17.729	10.685	20.275	5.154	36.87	9.83	7.837	26.937	2.911	45.393	8.702	6.126	30.161	1.672	24.26
501.47	4.144	21.372	4.211	3.93	19.816	6.218	2.085	6.753	3.14	4.037	27.277	5.398	5.657	11.724	4.259	8.098	44.385	6.228	6.199	16.471	3.512	7.032	33.595	6.787	2.719	20.122	3.69	7.222	37.337	7.987	8.311	30.216	4.866	28.751	17.844	10.597	20.226	5.206	36.92	9.872	7.886	26.812	2.871	45.264	8.731	6.08	30.272	1.623	24.304
501.82	4.15	21.396	4.197	3.919	19.781	6.213	2.126	6.839	3.18	3.907	27.318	5.459	5.806	11.813	4.272	8.22	44.552	6.273	6.248	16.504	3.417	7.036	33.978	6.841	2.735	20.14	3.729	7.355	37.552	8.197	8.344	30.427	4.845	28.894	17.783	10.63	20.344	5.207	37.175	9.87	7.839	26.908	2.919	45.445	8.762	6.16	30.312	1.673	24.409
502.18	4.294	21.569	4.357	4.073	19.987	6.323	2.108	6.91	3.168	4.065	27.487	5.49	5.784	11.85	4.273	8.198	44.729	6.346	6.287	16.582	3.519	7.12	34.08	6.908	2.612	20.197	3.678	7.206	37.942	8.296	8.302	30.52	4.834	28.947	17.854	10.61	20.436	5.196	37.286	9.978	7.875	26.879	2.836	45.565	8.709	6.159	30.417	1.684	24.348
502.53	4.125	21.539	4.257	4.047	20.173	6.251	2.072	6.833	3.089	3.968	27.8	5.495	5.807	11.962	4.286	8.192	44.877	6.359	6.352	16.734	3.583	7.232	34.307	6.951	2.713	20.401	3.743	7.285	38.073	8.141	8.384	30.488	4.857	28.953	17.943	10.689	20.503	5.205	37.528	9.959	8.001	27.104	2.899	45.709	8.7	6.232	30.461	1.696	24.593
502.88	4.298	21.652	4.369	4.12	20.358	6.31	2.255	6.864	3.231	4.097	27.884	5.552	5.9	12.026	4.364	8.274	45.269	6.419	6.347	16.788	3.582	7.272	34.431	6.899	2.873	20.288	3.841	7.436	38.322	8.228	8.332	30.633	4.893	29.022	17.979	10.872	20.623	5.279	37.706	10.042	8.061	27.188	2.938	45.544	8.845	6.213	30.353	1.73	24.455
503.24	4.395	21.672	4.391	4.165	20.517	6.243	2.127	7.048	3.189	4.103	28.104	5.468	6.011	12.066	4.494	8.422	45.25	6.548	6.334	16.738	3.639	7.303	34.628	7.017	2.751	20.462	3.754	7.337	38.483	8.261	8.379	30.586	4.941	29.032	17.969	10.888	20.62	5.283	37.663	10.142	8.079	27.149	3.02	45.53	8.843	6.209	30.607	1.76	24.542
503.59	4.261	21.796	4.237	4.092	20.749	6.278	2.076	6.931	3.217	4.058	28.302	5.714	5.934	11.996	4.34	8.491	45.511	6.398	6.348	16.918	3.638	7.324	34.878	6.956	2.916	20.537	3.964	7.431	38.676	8.434	8.484	30.668	4.93	29.185	18.074	10.929	20.672	5.193	37.895	10.081	8.093	27.232	2.985	45.691	8.895	6.108	30.564	1.607	24.543
503.95	4.315	21.811	4.41	4.181	20.957	6.4	2.193	6.967	3.206	4.116	28.403	5.575	5.911	12.089	4.405	8.343	45.685	6.455	6.333	16.918	3.59	7.336	35.26	7.093	2.844	20.496	3.726	7.405	38.647	8.43	8.375	30.775	4.814	29.202	18.081	10.883	20.624	5.279	37.945	10.137	8.043	27.317	2.926	45.97	8.999	6.28	30.576	1.796	24.722
504.3	4.344	21.969	4.459	4.2	21.118	6.288	2.107	7.035	3.205	4.029	28.512	5.658	5.912	12.151	4.42	8.451	45.873	6.572	6.344	16.931	3.589	7.303	35.375	7.104	2.752	20.469	3.791	7.393	38.932	8.333	8.398	30.785	4.952	29.258	18.098	10.974	20.838	5.362	38.228	10.307	8.143	27.397	3.064	46.08	9.001	6.236	30.746	1.745	24.841
504.65	4.336	22.015	4.356	4.266	21.108	6.438	2.122	7.041	3.217	4.007	28.638	5.686	5.858	12.028	4.367	8.411	45.883	6.456	6.412	16.91	3.657	7.392	35.551	7.209	2.702	20.618	3.688	7.43	39.334	8.448	8.577	30.908	4.891	29.358	18.165	10.997	20.76	5.243	38.212	10.284	8.054	27.414	2.996	46.013	8.973	6.189	30.81	1.63	24.922
505.01	4.215	22.019	4.408	4.198	21.196	6.319	2.083	7.02	3.228	3.935	28.835	5.682	5.968	12.226	4.479	8.493	46.249	6.496	6.317	16.957	3.627	7.404	35.56	7.091	2.86	20.6	3.808	7.563	39.18	8.302	8.445	31.056	4.848	29.243	18.196	10.909	20.827	5.31	38.156	10.196	8.24	27.39	3.001	45.846	8.969	6.282	30.792	1.822	24.782
505.36	4.196	21.81	4.332	4.067	21.44	6.27	2.255	6.996	3.194	4.166	29.017	5.657	5.937	12.124	4.43	8.392	46.342	6.606	6.346	17.031	3.7	7.466	35.883	7.131	2.889	20.669	3.805	7.451	39.262	8.409	8.585	31.055	5.005	29.497	18.257	10.993	20.776	5.304	38.239	10.157	8.12	27.444	2.964	45.913	8.957	6.226	31.032	1.645	24.94
505.71	4.228	22.081	4.374	4.173	21.579	6.353	2.142	7.082	3.224	3.94	28.994	5.656	5.989	12.048	4.413	8.493	46.286	6.499	6.342	17.047	3.628	7.406	35.99	7.25	2.789	20.755	3.772	7.481	39.372	8.461	8.57	31.115	4.951	29.336	18.245	10.973	20.81	5.239	38.255	10.206	8.231	27.521	3.027	45.908	9.091	6.201	30.969	1.723	24.995
506.07	4.142	22.005	4.283	4.172	21.698	6.321	2.271	7.085	3.272	4.136	29.282	5.79	5.936	12.084	4.517	8.541	46.626	6.566	6.411	17.17	3.695	7.395	36.11	7.22	2.799	20.675	3.747	7.401	39.523	8.513	8.608	31.043	5.038	29.196	18.308	11.031	20.875	5.309	38.365	10.272	8.249	27.411	3.035	45.987	9.158	6.336	30.99	1.769	25.051
506.42	4.17	22.082	4.27	4.112	21.9	6.453	2.201	7.155	3.273	4.053	29.426	5.66	5.985	12.23	4.489	8.757	46.815	6.585	6.406	17.115	3.716	7.426	36.219	7.204	2.742	20.793	3.813	7.556	39.807	8.535	8.525	31.06	4.932	29.441	18.461	11.151	20.983	5.407	38.497	10.367	8.227	27.422	3.048	46.112	9.145	6.369	31.061	1.797	25.074
506.77	4.193	22.062	4.3	4.172	21.859	6.445	2.158	7.04	3.178	3.949	29.398	5.728	5.944	12.244	4.47	8.622	46.777	6.678	6.399	17.297	3.734	7.421	36.442	7.143	2.823	20.589	3.821	7.398	39.793	8.563	8.595	31.211	4.971	29.559	18.355	11.152	21.029	5.416	38.497	10.394	8.171	27.553	3.042	46.005	9.001	6.239	31.093	1.844	25.031
507.13	4.278	22.094	4.283	4.256	21.87	6.353	2.157	7.145	3.321	4.11	29.542	5.692	5.95	12.254	4.453	8.634	47.078	6.653	6.466	17.339	3.672	7.533	36.407	7.287	2.79	20.815	3.798	7.51	39.979	8.496	8.621	31.031	4.991	29.55	18.424	11.133	21.059	5.315	38.354	10.419	8.2	27.588	3.006	46.042	9.117	6.167	30.784	1.765	25.037
507.48	4.381	22.032	4.251	4.176	21.814	6.296	2.219	7.124	3.293	4.141	29.576	5.822	5.955	12.313	4.459	8.674	47.088	6.621	6.446	17.289	3.718	7.523	36.672	7.332	2.858	20.748	3.882	7.548	40.187	8.621	8.652	31.171	5.012	29.53	18.456	10.967	20.826	5.299	38.246	10.306	8.133	27.38	2.987	46.063	9.113	6.328	31.041	1.783	25.123
507.83	4.135	22.246	4.385	4.214	22.109	6.45	2.155	7.18	3.331	4.17	29.746	5.686	5.857	12.236	4.417	8.612	47.166	6.638	6.345	17.315	3.649	7.544	36.726	7.285	2.946	20.991	3.955	7.632	40.366	8.565	8.513	31.062	4.91	29.478	18.362	11.103	21.007	5.409	38.157	10.452	8.213	27.503	3.134	46.271	9.142	6.337	31.187	1.777	25.137
508.19	4.23	22.267	4.322	4.271	22.154	6.355	2.18	7.166	3.181	4.139	29.988	5.775	5.961	12.374	4.525	8.738	47.562	6.678	6.357	17.445	3.694	7.573	36.741	7.215	2.967	20.982	3.979	7.666	40.585	8.542	8.645	31.26	4.995	29.464	18.42	11.207	21.183	5.395	38.418	10.455	8.323	27.652	3.067	46.431	9.2	6.307	31.081	1.703	25.253
508.54	4.19	22.312	4.374	4.304	22.271	6.324	2.162	7.189	3.181	4.075	30.181	5.798	5.866	12.297	4.434	8.641	47.616	6.628	6.43	17.369	3.655	7.493	37.083	7.329	2.814	21.018	3.795	7.611	40.834	8.622	8.676	31.34	4.933	29.546	18.375	11.275	21.179	5.439	38.432	10.539	8.282	27.682	3.05	46.393	9.198	6.212	31.067	1.712	25.147
508.89	4.19	22.426	4.497	4.291	22.509	6.503	2.244	7.262	3.272	4.073	30.217	5.753	6.074	12.504	4.619	8.837	47.921	6.817	6.51	17.493	3.783	7.68	37.324	7.554	2.855	21.044	3.879	7.656	40.919	8.687	8.719	31.323	5.062	29.619	18.507	11.32	21.268	5.38	38.672	10.575	8.236	27.714	3.068	46.404	9.151	6.33	31.315	1.797	25.253
509.25	4.296	22.667	4.45	4.274	22.771	6.525	2.193	7.215	3.28	4.232	30.275	5.72	6.028	12.452	4.441	8.843	48.023	6.663	6.452	17.585	3.683	7.604	37.661	7.386	2.868	20.919	3.878	7.651	41.081	8.597	8.706	31.424	5.052	29.802	18.589	11.324	21.231	5.31	38.738	10.669	8.393	27.733	3.098	46.449	9.308	6.34	31.326	1.798	25.293
509.6	4.352	22.602	4.491	4.436	22.821	6.421	2.22	7.237	3.341	4.19	30.598	5.846	5.827	12.332	4.428	8.804	48.227	6.619	6.381	17.634	3.731	7.635	37.864	7.403	2.969	20.958	3.85	7.746	41.092	8.64	8.745	31.688	5.082	29.877	18.692	11.397	21.369	5.45	38.878	10.749	8.353	27.856	3.114	46.657	9.264	6.238	31.389	1.784	25.574
509.95	4.292	22.529	4.457	4.281	22.903	6.49	2.151	7.231	3.294	4.139	30.803	5.88	5.893	12.475	4.54	8.842	48.386	6.653	6.482	17.696	3.802	7.634	37.899	7.376	2.812	21.072	3.853	7.689	41.632	8.776	8.622	31.599	5.007	29.724	18.616	11.329	21.325	5.315	38.813	10.578	8.44	27.879	3.189	46.627	9.362	6.426	31.366	1.867	25.476
510.31	4.41	22.486	4.401	4.402	23.15	6.49	2.27	7.269	3.319	4.181	30.931	5.826	5.95	12.474	4.565	8.89	48.497	6.65	6.36	17.676	3.736	7.657	37.972	7.325	2.834	21.161	3.841	7.724	41.543	8.65	8.747	31.526	5.082	29.819	18.695	11.393	21.318	5.343	38.914	10.499	8.449	27.929	3.124	46.694	9.359	6.307	31.45	1.822	25.415
510.66	4.289	22.83	4.411	4.524	22.996	6.571	2.125	7.327	3.254	4.223	30.946	5.781	6.009	12.327	4.435	8.886	48.761	6.755	6.476	17.827	3.719	7.805	38.317	7.54	2.901	21.1	3.986	7.727	41.906	8.739	8.86	31.733	5.121	29.953	18.667	11.47	21.485	5.434	39.051	10.841	8.555	27.939	3.2	46.637	9.42	6.284	31.333	1.7	25.478
511.01	4.285	22.485	4.477	4.342	23.218	6.459	2.111	7.202	3.187	4.029	31.176	5.903	5.911	12.332	4.365	8.928	48.733	6.609	6.374	17.698	3.767	7.677	38.31	7.413	2.829	21.026	3.88	7.719	41.939	8.803	8.737	31.628	5.1	29.86	18.711	11.484	21.526	5.592	38.877	10.82	8.399	27.921	3.09	46.598	9.311	6.341	31.402	1.819	25.397
511.36	4.17	22.625	4.483	4.3	23.347	6.539	2.177	7.218	3.318	4.159	31.252	5.959	6.061	12.523	4.555	8.976	49.069	6.818	6.448	17.816	3.734	7.74	38.545	7.363	2.783	21.176	3.908	7.738	42.276	8.75	8.82	31.539	4.996	29.919	18.805	11.393	21.462	5.387	38.896	10.655	8.452	28.117	3.234	46.855	9.416	6.317	31.378	1.786	25.484
511.72	4.173	22.6	4.338	4.297	23.205	6.517	2.287	7.326	3.307	4.275	31.235	5.878	6.003	12.509	4.503	8.971	49.12	6.713	6.455	17.75	3.781	7.721	38.4	7.405	2.954	21.244	3.988	7.794	42.469	8.768	8.758	31.664	5.105	29.793	18.813	11.535	21.605	5.603	38.812	10.75	8.379	27.971	3.062	46.88	9.355	6.471	31.352	1.859	25.49
512.07	4.313	22.821	4.501	4.38	23.47	6.53	2.161	7.323	3.203	4.098	31.466	5.831	5.895	12.5	4.494	9.001	49.563	6.732	6.523	17.8	3.758	7.784	38.608	7.347	2.946	21.252	3.994	7.862	42.583	8.873	8.8	31.674	5.017	29.714	18.844	11.556	21.605	5.524	38.714	10.796	8.44	28.011	3.181	46.785	9.377	6.352	31.402	1.898	25.542
512.42	4.376	22.863	4.526	4.435	23.366	6.508	2.17	7.356	3.311	4.195	31.546	5.874	5.94	12.558	4.542	8.979	49.461	6.77	6.456	18.001	3.819	7.865	38.651	7.381	2.886	21.344	3.885	7.79	42.608	8.807	8.808	31.675	5.06	29.786	18.805	11.533	21.592	5.569	38.681	10.83	8.361	27.881	3.117	46.791	9.466	6.429	31.372	1.831	25.431
512.77	4.407	22.962	4.633	4.513	23.527	6.577	2.25	7.427	3.355	4.158	31.741	5.89	5.987	12.626	4.597	9.013	49.714	6.827	6.527	18.05	3.755	7.834	38.724	7.35	2.994	21.451	3.916	7.864	42.853	8.898	8.93	31.724	5.139	29.895	18.999	11.589	21.657	5.573	38.819	10.838	8.366	27.922	3.137	46.732	9.397	6.452	31.524	1.946	25.679
513.13	4.244	22.959	4.563	4.392	23.454	6.555	2.223	7.448	3.396	4.169	31.957	6.031	5.904	12.628	4.509	9.032	49.844	6.756	6.572	17.987	3.725	7.878	39.118	7.346	2.909	21.451	4.006	7.901	42.922	8.686	8.871	31.82	5.204	30.003	18.946	11.6	21.556	5.57	38.7	10.949	8.484	28.016	3.2	46.856	9.447	6.475	31.583	1.908	25.695
513.48	4.261	22.962	4.506	4.473	23.705	6.599	2.267	7.302	3.37	4.197	32.025	5.913	6.016	12.606	4.528	9.193	49.978	6.856	6.544	18.123	3.83	7.919	39.097	7.475	2.879	21.447	3.943	7.918	43.032	8.829	8.921	31.826	5.166	30.084	19.083	11.615	21.631	5.564	38.991	10.902	8.458	28.043	3.23	46.777	9.497	6.412	31.648	1.903	25.639
513.83	4.377	23.248	4.655	4.498	23.883	6.616	2.221	7.424	3.406	4.222	32.243	5.938	6.004	12.864	4.61	9.218	50.276	6.918	6.549	18.015	3.85	7.958	39.353	7.43	2.923	21.434	3.929	7.828	43.234	8.908	8.871	31.841	5.146	29.915	19.054	11.596	21.761	5.6	38.943	10.922	8.403	28.049	3.167	46.916	9.372	6.486	31.689	1.913	25.725
514.18	4.292	23.085	4.497	4.4	24.051	6.613	2.168	7.424	3.366	4.246	32.423	5.999	6.003	12.734	4.55	9.136	50.284	6.787	6.568	18.224	3.879	8.038	39.678	7.559	2.903	21.511	3.913	7.892	43.243	8.983	8.829	31.724	5.151	29.996	18.987	11.67	21.872	5.572	39.093	11.108	8.484	28.109	3.193	46.965	9.479	6.527	31.755	1.821	25.802
514.54	4.302	23.259	4.642	4.471	24.056	6.561	2.193	7.418	3.331	4.211	32.612	6.046	5.867	12.679	4.527	9.163	50.471	6.863	6.534	18.261	3.843	7.973	39.95	7.598	3.041	21.508	4.008	7.879	43.561	8.97	8.834	31.872	5.176	30.104	19.118	11.719	21.842	5.561	39.14	10.996	8.6	28.33	3.24	47.257	9.559	6.524	31.682	1.869	25.807
514.89	4.35	23.233	4.594	4.546	24.107	6.614	2.196	7.444	3.345	4.181	32.772	5.898	6.02	12.832	4.553	9.266	50.548	6.932	6.496	18.235	3.733	7.939	39.834	7.521	2.977	21.648	4.11	8.068	43.623	8.95	8.937	31.847	5.144	30.085	19.136	11.777	21.953	5.61	39.072	11.004	8.571	28.134	3.247	47.143	9.467	6.467	31.879	1.97	25.904
515.24	4.374	23.233	4.672	4.534	24.426	6.609	2.247	7.496	3.383	4.229	32.685	6.017	6.044	12.843	4.722	9.322	50.918	6.922	6.561	18.298	3.785	8.057	39.972	7.529	2.962	21.702	3.98	7.975	43.82	8.922	8.929	32.076	5.183	30.152	19.342	11.723	21.859	5.638	39.246	11.075	8.534	28.247	3.118	46.998	9.6	6.472	31.814	1.889	25.884
515.59	4.28	23.361	4.623	4.589	24.47	6.638	2.27	7.446	3.428	4.213	32.785	5.955	5.989	12.883	4.575	9.309	50.983	6.946	6.549	18.437	3.847	8.017	40.023	7.495	2.988	21.74	4.033	8.049	44.149	8.938	8.983	31.907	5.219	30.183	19.224	11.717	21.805	5.551	39.149	11.039	8.571	28.314	3.157	47.288	9.576	6.429	31.641	1.958	25.786
515.95	4.301	23.404	4.674	4.561	24.519	6.545	2.194	7.523	3.324	4.193	33.073	6.031	6.004	12.87	4.63	9.393	51.277	6.981	6.579	18.405	3.956	8.161	40.293	7.504	3.015	21.634	3.961	8.031	44.592	9.1	9.028	32.054	5.216	30.236	19.232	11.872	22.111	5.701	39.226	11.241	8.623	28.363	3.282	47.329	9.532	6.491	31.716	1.896	25.765
516.3	4.36	23.496	4.696	4.598	24.704	6.69	2.31	7.527	3.424	4.306	33.449	5.984	6.006	13.016	4.635	9.4	51.544	6.849	6.536	18.31	3.855	8.08	40.479	7.512	2.986	21.828	4.082	8.152	44.52	9.039	9.017	32.093	5.161	30.192	19.273	11.86	22.063	5.643	39.34	11.196	8.656	28.339	3.32	47.405	9.628	6.5	31.763	1.879	25.946
516.65	4.25	23.372	4.592	4.511	24.945	6.725	2.228	7.551	3.366	4.258	33.63	6.123	5.967	12.869	4.583	9.36	51.767	6.933	6.48	18.512	3.802	8.091	40.902	7.725	3.03	21.98	4.167	8.145	44.712	9.126	8.984	32.22	5.285	30.455	19.391	11.924	22.231	5.723	39.362	11.275	8.623	28.49	3.292	47.357	9.67	6.574	31.982	1.906	26.088
517	4.46	23.529	4.652	4.697	25.186	6.61	2.34	7.619	3.396	4.272	33.952	6.094	6.014	13.025	4.65	9.492	51.89	7.062	6.661	18.587	4.018	8.197	41.078	7.704	3.142	22.011	4.145	8.114	44.844	9.03	9.117	32.35	5.259	30.443	19.294	12.068	22.271	5.8	39.561	11.398	8.711	28.414	3.269	47.385	9.625	6.524	32.156	1.963	26.203
517.35	4.445	23.712	4.723	4.676	25.329	6.786	2.294	7.612	3.407	4.27	33.922	6.142	6.062	13.018	4.653	9.532	52.031	7.123	6.671	18.698	3.946	8.309	41.27	7.751	3.103	21.967	4.17	8.259	44.962	9.078	9.071	32.403	5.322	30.506	19.442	11.965	22.373	5.77	39.811	11.268	8.765	28.636	3.33	47.532	9.728	6.519	32.149	1.908	26.169
517.71	4.386	23.765	4.509	4.626	25.547	6.748	2.45	7.68	3.496	4.308	34.137	6.118	6.124	13.077	4.655	9.568	52.189	7.119	6.51	18.722	4.024	8.273	41.584	7.768	3.03	22.047	4.138	8.171	45.382	9.144	9.118	32.546	5.251	30.536	19.385	12.074	22.384	5.795	39.929	11.317	8.712	28.59	3.283	47.604	9.727	6.518	32.131	2.013	26.221
518.06	4.408	23.767	4.719	4.665	25.806	6.965	2.404	7.723	3.583	4.395	34.28	6.249	6.023	13.057	4.686	9.569	52.407	7.186	6.737	18.838	4.109	8.314	41.68	7.775	3.096	22.169	4.171	8.159	45.363	9.243	9.204	32.526	5.221	30.517	19.452	12.138	22.418	5.834	39.788	11.466	8.859	28.613	3.401	47.667	9.905	6.568	32.226	1.982	26.191
518.41	4.276	23.769	4.633	4.672	25.71	6.686	2.327	7.629	3.454	4.299	34.528	6.19	5.992	13.039	4.651	9.561	52.506	7.072	6.631	18.83	3.876	8.232	41.915	7.774	3.129	22.156	4.232	8.205	45.802	9.186	9.087	32.591	5.281	30.424	19.473	12.121	22.356	5.844	40.071	11.491	8.875	28.928	3.479	47.842	9.901	6.52	32.351	1.944	26.363
518.76	4.422	23.848	4.738	4.778	25.909	6.744	2.338	7.678	3.323	4.233	34.654	6.175	6.089	13.139	4.687	9.687	52.426	7.038	6.664	18.888	3.947	8.316	41.975	7.893	3.122	22.242	4.171	8.18	45.88	9.242	9.291	32.523	5.332	30.668	19.59	12.2	22.385	5.828	40.096	11.381	8.794	28.768	3.389	47.69	9.906	6.635	32.287	2.013	26.4
519.11	4.341	23.699	4.583	4.743	26.124	6.825	2.306	7.676	3.429	4.294	34.785	6.215	6.075	13.08	4.664	9.627	52.763	7.048	6.7	19.022	4.005	8.324	42.202	7.831	3.105	22.329	4.206	8.199	46.004	9.146	9.196	32.573	5.333	30.607	19.579	12.147	22.462	5.772	40.26	11.599	8.829	28.786	3.364	47.699	9.825	6.482	32.372	1.977	26.389
519.46	4.413	23.932	4.731	4.894	26.255	6.829	2.435	7.741	3.512	4.425	34.888	6.228	6.103	13.213	4.655	9.805	53.43	7.304	6.635	19.026	4.018	8.293	42.565	7.855	3.03	22.072	4.121	8.151	46.279	9.285	9.227	32.694	5.272	30.736	19.641	12.21	22.622	5.844	40.225	11.531	8.906	28.765	3.474	47.757	9.916	6.506	32.552	2.059	26.479
519.82	4.425	23.976	4.814	4.73	26.469	6.779	2.365	7.714	3.499	4.346	35.287	6.293	6.045	13.105	4.694	9.69	53.19	7.124	6.62	18.993	4.099	8.476	42.588	7.902	3.007	22.309	4.191	8.238	46.136	9.311	9.309	32.777	5.428	30.846	19.774	12.24	22.566	5.787	40.414	11.627	8.943	28.796	3.402	47.871	9.91	6.464	32.434	1.929	26.299
520.17	4.413	24.063	4.702	4.675	26.502	6.787	2.362	7.809	3.518	4.408	35.346	6.265	6.019	13.086	4.748	9.81	53.614	7.098	6.64	18.981	4.008	8.431	42.831	7.82	3.042	22.173	4.117	8.23	46.835	9.303	9.225	32.779	5.327	30.639	19.769	12.232	22.611	5.84	40.271	11.568	8.907	28.833	3.34	47.873	9.906	6.58	32.499	2.022	26.449
520.52	4.348	24.035	4.628	4.68	26.44	6.849	2.336	7.774	3.489	4.307	35.393	6.192	6.052	13.124	4.765	9.789	53.588	7.139	6.603	19.131	4.012	8.49	42.779	7.855	3.166	22.322	4.254	8.313	46.634	9.133	9.199	32.544	5.227	30.591	19.717	12.143	22.725	5.859	39.982	11.613	8.811	28.798	3.416	47.861	9.91	6.559	32.339	2.012	26.357
520.87	4.545	24.142	4.823	4.805	26.336	6.733	2.364	7.698	3.439	4.298	35.413	6.164	5.99	13.22	4.594	9.657	53.855	7.063	6.523	19.018	3.891	8.481	42.893	7.737	3.154	22.285	4.257	8.343	46.971	9.28	9.208	32.586	5.279	30.496	19.65	12.191	22.63	5.831	39.986	11.619	8.821	28.826	3.324	47.792	9.823	6.499	32.197	1.955	26.309
521.22	4.405	24.05	4.752	4.713	26.362	6.664	2.29	7.656	3.327	4.297	35.452	6.139	6.038	13.201	4.716	9.785	53.848	7.253	6.622	19.034	4.071	8.422	42.964	7.863	3.092	22.209	4.101	8.26	46.999	9.111	9.267	32.669	5.379	30.627	19.863	12.115	22.641	5.826	39.753	11.552	8.882	28.706	3.407	47.815	9.783	6.562	32.315	2.018	26.211
521.57	4.377	24.082	4.745	4.69	26.325	6.663	2.288	7.674	3.427	4.233	35.559	6.223	6.025	13.173	4.777	9.835	54.12	7.206	6.632	19.062	3.983	8.44	43.098	7.745	3.096	22.24	4.256	8.245	47.114	9.192	9.17	32.547	5.272	30.431	19.704	12.114	22.675	5.817	39.628	11.563	8.91	28.738	3.435	48.141	9.901	6.516	32.152	1.939	26.214
521.92	4.35	23.991	4.727	4.708	26.122	6.656	2.241	7.623	3.433	4.309	35.709	6.069	5.938	13.124	4.568	9.704	54.178	7.151	6.596	18.983	3.956	8.421	42.995	7.73	3.105	22.262	4.166	8.28	47.347	9.267	9.235	32.494	5.326	30.455	19.747	12.116	22.647	5.797	39.282	11.5	8.779	28.713	3.365	47.947	9.828	6.522	32.279	1.991	26.286
522.28	4.45	24.171	4.759	4.786	26.249	6.741	2.281	7.729	3.342	4.323	35.846	6.09	5.973	13.277	4.651	9.827	54.286	7.19	6.662	19.141	3.975	8.498	43.036	7.693	3.121	22.24	4.154	8.277	47.523	9.245	9.098	32.476	5.275	30.507	19.682	12.057	22.672	5.811	39.243	11.519	8.846	28.748	3.382	48.058	9.878	6.5	32.245	2.014	26.161
522.63	4.397	24.313	4.81	4.722	26.505	6.73	2.215	7.745	3.451	4.24	36.02	6.134	6.011	13.376	4.69	9.85	54.476	7.242	6.66	19.267	4.046	8.57	43.261	7.701	3.057	22.397	4.123	8.329	47.776	9.362	9.183	32.69	5.395	30.556	19.87	12.074	22.786	5.821	39.334	11.524	8.838	28.809	3.427	48.133	9.903	6.513	32.369	2.004	26.302
522.98	4.371	24.231	4.804	4.744	26.766	6.818	2.312	7.776	3.467	4.325	36.179	6.197	6.101	13.5	4.766	9.983	54.618	7.27	6.64	19.19	4.021	8.553	43.649	7.906	3.221	22.482	4.186	8.471	48.019	9.328	9.378	32.698	5.45	30.796	19.953	12.292	22.885	5.918	39.568	11.658	8.806	28.873	3.412	48.083	9.946	6.669	32.479	2.095	26.33
523.33	4.471	24.375	4.815	4.857	27.106	6.826	2.342	7.766	3.409	4.365	36.567	6.302	6.111	13.454	4.722	10.072	54.934	7.301	6.685	19.468	4.08	8.556	43.951	7.932	3.145	22.512	4.244	8.444	48.289	9.377	9.347	32.948	5.438	30.882	20.078	12.325	22.96	5.882	40.077	11.782	8.943	28.997	3.514	48.156	10.009	6.586	32.706	2.038	26.51
523.68	4.352	24.453	4.822	4.81	27.36	6.884	2.404	7.889	3.505	4.373	36.805	6.296	6.123	13.427	4.743	10.062	55.084	7.328	6.683	19.5	4.092	8.62	44.219	8.012	3.189	22.762	4.277	8.466	48.592	9.438	9.368	32.953	5.416	30.845	20.07	12.389	23.007	5.956	40.201	11.819	9.023	29.081	3.499	48.26	10.057	6.621	32.634	2.051	26.609
524.03	4.482	24.574	4.967	4.953	27.559	6.958	2.381	7.842	3.498	4.421	37.096	6.342	6.165	13.551	4.915	10.221	55.496	7.419	6.836	19.585	4.095	8.686	44.58	7.977	3.249	22.684	4.358	8.581	48.671	9.335	9.416	33.113	5.42	31.028	20.259	12.392	23.035	6.004	40.376	11.927	9.025	29.05	3.517	48.39	10.126	6.627	32.822	2	26.685
524.38	4.497	24.662	4.851	4.924	27.789	6.902	2.359	7.864	3.513	4.387	37.181	6.383	6.258	13.65	4.891	10.269	55.582	7.433	6.811	19.572	4.139	8.775	44.577	8.097	3.291	22.974	4.335	8.569	49.013	9.504	9.431	33.123	5.496	31.08	20.207	12.535	23.164	5.975	40.56	11.966	9.162	29.235	3.516	48.526	10.155	6.631	32.873	2.038	26.629
524.73	4.558	24.709	4.923	4.998	27.974	6.929	2.352	8.011	3.592	4.316	37.653	6.349	6.166	13.475	4.741	10.24	55.887	7.416	6.801	19.722	4.163	8.781	44.762	8.023	3.33	23.033	4.342	8.659	49.197	9.553	9.508	33.319	5.544	31.214	20.352	12.605	23.101	6.04	40.802	12.102	9.162	29.341	3.592	48.536	10.201	6.639	32.871	2.091	26.741
525.08	4.523	24.788	4.934	5.052	28.115	6.926	2.384	7.989	3.496	4.434	37.805	6.365	6.129	13.643	4.846	10.277	56.145	7.516	6.844	19.71	4.128	8.791	45.257	8.24	3.228	22.876	4.373	8.589	49.058	9.49	9.526	33.302	5.489	31.214	20.349	12.567	23.153	6.216	40.899	12.175	9.101	29.261	3.623	48.524	10.279	6.748	32.969	2.094	26.863
525.44	4.582	24.908	5.02	4.928	28.434	7.012	2.422	7.955	3.462	4.423	37.882	6.47	6.189	13.658	4.804	10.356	56.148	7.441	6.915	19.663	4.133	8.801	45.376	8.164	3.285	23.01	4.362	8.691	49.395	9.607	9.476	33.299	5.414	31.105	20.335	12.718	23.299	6.085	40.907	12.104	9.261	29.362	3.675	48.697	10.191	6.652	32.939	2.04	26.962
525.79	4.665	24.884	5.012	4.941	28.469	7.054	2.447	8.012	3.626	4.572	38.063	6.382	6.118	13.536	4.819	10.22	56.48	7.535	6.824	19.865	4.219	8.816	45.339	8.148	3.419	23.16	4.435	8.689	49.873	9.737	9.476	33.378	5.568	31.171	20.499	12.681	23.163	6.111	40.795	12.199	9.191	29.33	3.597	48.457	10.26	6.683	33.026	2.143	26.811
526.14	4.582	24.931	5.043	5.109	28.641	6.989	2.449	8.1	3.545	4.344	38.262	6.415	6.152	13.627	4.922	10.389	56.887	7.424	6.769	19.88	4.12	8.944	45.76	8.242	3.239	22.993	4.315	8.647	49.87	9.601	9.596	33.387	5.617	31.27	20.52	12.74	23.394	6.196	40.923	12.171	9.157	29.384	3.587	48.828	10.291	6.731	33.21	2.139	27.047
526.49	4.569	25.035	5.037	5.036	28.659	6.991	2.419	7.985	3.543	4.58	38.449	6.51	6.196	13.727	4.903	10.487	56.809	7.511	6.83	19.941	4.208	8.941	46.063	8.225	3.23	23.112	4.305	8.716	50.107	9.55	9.59	33.511	5.555	31.293	20.618	12.774	23.541	6.123	41.015	12.174	9.248	29.543	3.601	48.58	10.31	6.694	32.968	2.087	26.909
526.84	4.585	25.083	5.075	5.112	28.871	7.097	2.448	7.978	3.57	4.428	38.801	6.508	6.154	13.617	4.863	10.394	56.92	7.561	6.888	20.035	4.234	8.952	46.266	8.29	3.218	23.043	4.306	8.561	50.284	9.718	9.659	33.367	5.509	31.25	20.472	12.695	23.519	6.09	41.163	12.242	9.308	29.468	3.619	48.768	10.251	6.742	33.079	2.207	27.026
527.19	4.629	25.114	5.038	5.173	29.092	7.086	2.452	8.097	3.555	4.534	38.635	6.431	6.273	13.687	4.853	10.392	57.176	7.601	6.889	20.001	4.228	8.984	46.292	8.328	3.314	23.015	4.313	8.65	50.473	9.598	9.588	33.668	5.595	31.473	20.69	12.788	23.836	6.168	41.148	12.333	9.229	29.503	3.65	48.896	10.393	6.814	33.229	2.141	27.116
527.54	4.499	25.004	4.964	5.096	29.091	7.007	2.462	7.988	3.578	4.533	39.009	6.411	6.114	13.706	4.807	10.52	57.194	7.602	6.772	19.96	4.145	9.005	46.341	8.258	3.354	23.09	4.415	8.75	50.557	9.633	9.632	33.575	5.569	31.325	20.69	12.74	23.634	6.112	41.04	12.256	9.387	29.572	3.653	48.832	10.342	6.632	33.108	2.175	27.033
527.89	4.568	25.061	4.984	5.069	29.242	7.03	2.455	8.014	3.573	4.503	39.051	6.405	6.107	13.629	4.849	10.472	57.479	7.545	6.624	20.005	4.099	8.91	46.521	8.287	3.346	23.047	4.316	8.653	50.759	9.73	9.683	33.565	5.662	31.507	20.748	12.688	23.567	6.146	40.787	12.259	9.27	29.513	3.6	48.769	10.311	6.75	33.249	2.139	27.066
528.24	4.435	25	4.984	5.018	29.238	6.959	2.391	8.011	3.535	4.405	39.082	6.472	6.086	13.606	4.834	10.485	57.79	7.647	6.784	19.984	4.263	8.968	46.581	8.258	3.295	23.158	4.349	8.723	50.804	9.664	9.576	33.493	5.606	31.249	20.718	12.799	23.563	6.002	40.812	12.267	9.199	29.416	3.555	48.757	10.32	6.693	33.127	2.041	26.938
528.59	4.449	25.104	4.947	5.144	29.021	6.928	2.348	7.934	3.562	4.435	39.355	6.523	6.074	13.657	4.886	10.484	57.686	7.58	6.778	19.986	4.206	8.978	46.496	8.153	3.316	23.06	4.329	8.705	50.906	9.619	9.609	33.495	5.601	31.301	20.705	12.651	23.594	6.092	40.561	12.198	9.16	29.439	3.616	48.779	10.194	6.586	33.125	2.107	26.87
528.94	4.418	25.009	5	5.061	28.664	6.847	2.461	7.935	3.57	4.447	39.41	6.346	6.094	13.711	4.839	10.523	57.866	7.507	6.704	20.04	4.173	8.949	46.426	8.07	3.247	22.888	4.284	8.745	51.218	9.614	9.588	33.437	5.62	31.204	20.686	12.572	23.51	6.022	40.226	12.174	9.099	29.258	3.586	48.626	10.127	6.726	33.112	2.184	26.79
529.29	4.459	25.047	4.959	5.026	28.591	6.868	2.45	7.979	3.558	4.477	39.546	6.337	6.056	13.861	4.77	10.54	57.886	7.487	6.715	20.027	4.105	8.975	46.377	8.059	3.263	22.957	4.306	8.741	51.191	9.537	9.606	33.35	5.621	31.205	20.642	12.548	23.442	6.031	39.992	12.198	9.118	29.367	3.633	48.858	10.217	6.732	33.134	2.144	26.861
529.64	4.407	25.005	4.974	5.104	28.866	6.944	2.409	8.039	3.591	4.387	39.624	6.426	6.035	13.812	4.792	10.605	58.062	7.512	6.732	20.132	4.163	8.966	46.748	8.15	3.186	23.069	4.248	8.767	51.522	9.61	9.602	33.403	5.631	31.32	20.728	12.539	23.624	6.132	39.902	12.232	9.125	29.378	3.611	48.886	10.213	6.729	33.119	2.133	26.785
529.99	4.481	25.17	5.017	5.078	29.083	6.935	2.434	8.165	3.643	4.539	39.882	6.461	6.065	13.938	4.833	10.631	58.252	7.564	6.723	20.13	4.174	9.101	47.038	8.161	3.22	23.134	4.333	8.825	51.815	9.756	9.587	33.515	5.621	31.509	20.816	12.668	23.657	6.131	40.268	12.351	9.191	29.494	3.612	49.04	10.349	6.706	33.135	2.142	27.016
530.34	4.531	25.249	4.965	5.04	29.315	6.987	2.458	8.131	3.584	4.507	40.16	6.481	6.087	13.773	4.845	10.653	58.357	7.626	6.747	20.256	4.195	9.144	47.199	8.238	3.293	23.235	4.395	8.874	51.832	9.73	9.632	33.623	5.613	31.379	20.732	12.663	23.69	6.182	40.47	12.424	9.227	29.623	3.614	49.111	10.375	6.708	33.253	2.197	27.008
530.69	4.585	25.295	5.078	5.134	29.689	6.963	2.496	7.993	3.571	4.483	40.366	6.482	6.074	13.813	4.865	10.748	58.584	7.703	6.723	20.128	4.205	9.05	47.421	8.25	3.337	23.125	4.404	8.853	51.772	9.74	9.551	33.587	5.531	31.424	20.826	12.782	23.886	6.109	40.586	12.401	9.288	29.67	3.681	48.993	10.342	6.691	33.273	2.112	27.072
531.04	4.485	25.135	4.963	5.071	29.816	6.878	2.396	7.979	3.59	4.431	40.287	6.414	6.002	13.74	4.879	10.732	58.823	7.709	6.624	20.153	4.176	9.043	47.603	8.215	3.336	23.075	4.393	8.896	52.139	9.69	9.493	33.455	5.555	31.336	20.881	12.794	23.696	6.109	40.606	12.367	9.224	29.543	3.681	48.807	10.301	6.635	33.164	2.141	26.923
531.39	4.453	24.924	4.9	5.026	29.689	6.852	2.432	7.943	3.539	4.377	40.302	6.36	5.806	13.556	4.726	10.565	59.077	7.565	6.573	19.947	4.088	8.829	47.496	8.072	3.271	22.842	4.408	8.762	52.039	9.613	9.476	33.319	5.583	31.027	20.726	12.691	23.613	6.002	40.485	12.343	9.1	29.372	3.59	48.526	10.217	6.561	32.955	2.092	26.685
531.74	4.324	24.845	4.827	4.946	29.189	6.705	2.333	7.846	3.454	4.316	40.286	6.239	5.835	13.502	4.674	10.499	58.91	7.407	6.472	19.871	4.075	8.871	47.332	7.88	3.171	22.764	4.246	8.661	52.224	9.466	9.343	33.134	5.496	30.873	20.545	12.502	23.467	5.978	39.834	12.164	8.954	29.165	3.539	48.609	10.051	6.538	32.865	2.068	26.492
532.09	4.276	24.879	4.842	4.905	28.622	6.663	2.279	7.82	3.456	4.302	40.399	6.151	5.803	13.651	4.629	10.485	58.775	7.324	6.521	19.867	4.044	8.899	47.092	7.817	3.153	22.886	4.177	8.675	52.62	9.425	9.37	33.109	5.494	30.984	20.635	12.395	23.353	5.953	39.414	12.174	8.884	29.031	3.51	48.637	10.007	6.515	33.011	2.07	26.473
532.44	4.339	25.087	4.874	4.941	28.696	6.748	2.321	7.898	3.487	4.377	40.639	6.208	5.922	13.805	4.638	10.593	59.076	7.375	6.599	20.053	4.118	9.064	47.3	7.875	3.179	22.988	4.208	8.831	52.745	9.499	9.465	33.196	5.571	31.119	20.683	12.388	23.486	5.973	39.374	12.144	8.943	29.012	3.568	48.859	10.075	6.629	33.087	2.093	26.659
532.79	4.41	25.305	4.996	5.091	29.067	6.849	2.342	7.996	3.562	4.428	40.919	6.308	5.961	13.94	4.717	10.721	59.414	7.476	6.702	20.292	4.204	9.183	47.577	7.985	3.223	23.226	4.251	8.887	53.117	9.634	9.579	33.434	5.652	31.293	20.853	12.637	23.643	6.129	39.675	12.348	9.061	29.233	3.632	48.998	10.19	6.695	33.249	2.157	26.875
533.14	4.517	25.539	5.1	5.215	29.581	6.978	2.384	8.116	3.585	4.488	41.239	6.444	6.031	14.069	4.809	10.823	59.715	7.606	6.767	20.395	4.227	9.235	47.938	8.14	3.33	23.424	4.346	9.015	53.41	9.752	9.685	33.691	5.683	31.543	21.02	12.795	23.892	6.184	40.055	12.454	9.247	29.537	3.716	49.14	10.33	6.749	33.453	2.17	27.026
533.49	4.557	25.768	5.105	5.283	30.141	6.995	2.414	8.151	3.655	4.518	41.552	6.556	6.087	14.106	4.907	10.962	60.048	7.696	6.813	20.584	4.266	9.349	48.394	8.253	3.332	23.505	4.409	9.049	53.745	9.784	9.761	33.789	5.744	31.662	21.192	12.832	24.042	6.208	40.522	12.596	9.357	29.754	3.762	49.278	10.439	6.814	33.571	2.214	27.185
533.84	4.546	25.774	5.131	5.23	30.5	7.101	2.442	8.175	3.635	4.526	41.878	6.562	6.079	14.133	4.885	11.013	60.119	7.699	6.844	20.687	4.291	9.403	48.866	8.398	3.405	23.567	4.467	9.125	53.839	9.935	9.833	34.012	5.767	31.822	21.174	13.067	24.183	6.303	40.85	12.727	9.384	29.933	3.781	49.364	10.523	6.826	33.677	2.226	27.303
534.19	4.597	25.829	5.162	5.295	30.811	7.162	2.516	8.282	3.697	4.563	42.093	6.627	6.23	14.237	4.992	11.169	60.283	7.84	6.922	20.773	4.379	9.535	49.175	8.458	3.419	23.778	4.496	9.179	54.088	9.883	9.937	34.109	5.869	31.851	21.346	13.174	24.298	6.313	40.885	12.842	9.448	29.942	3.739	49.439	10.543	6.87	33.765	2.23	27.386
534.54	4.547	25.88	5.152	5.348	31.025	7.148	2.502	8.324	3.675	4.622	42.41	6.651	6.151	14.314	5.002	11.19	60.418	7.836	6.943	20.931	4.359	9.519	49.328	8.492	3.47	23.879	4.563	9.234	54.281	10.028	10.006	34.222	5.9	32.048	21.505	13.111	24.385	6.318	41.138	12.824	9.492	30.166	3.815	49.535	10.682	6.931	33.86	2.28	27.591
534.89	4.537	25.934	5.134	5.352	31.283	7.19	2.559	8.428	3.766	4.699	42.472	6.702	6.155	14.329	5.034	11.256	60.948	7.882	6.931	20.841	4.346	9.429	49.687	8.583	3.366	23.807	4.508	9.19	54.352	9.926	9.996	34.221	5.789	32.015	21.4	13.192	24.399	6.331	41.164	12.948	9.497	29.879	3.804	49.502	10.641	6.93	33.953	2.225	27.644
535.24	4.528	25.981	5.268	5.359	31.429	7.217	2.511	8.34	3.71	4.579	42.758	6.721	6.186	14.236	5.015	11.325	61.157	7.947	6.949	20.909	4.342	9.534	49.7	8.557	3.521	23.839	4.545	9.257	54.647	9.932	9.948	34.11	5.84	31.901	21.388	13.197	24.445	6.356	41.343	12.997	9.516	30.072	3.829	49.498	10.615	6.944	34.02	2.252	27.628
535.59	4.569	25.921	5.195	5.386	31.616	7.156	2.497	8.393	3.725	4.64	42.868	6.684	6.11	14.215	5.006	11.32	61.153	7.862	6.853	20.93	4.366	9.542	49.943	8.492	3.505	23.844	4.568	9.357	54.756	10.003	9.933	34.26	5.816	31.952	21.48	13.19	24.473	6.393	41.374	12.977	9.563	30.131	3.836	49.587	10.752	6.871	33.909	2.238	27.622
535.94	4.584	25.915	5.159	5.345	31.792	7.103	2.483	8.265	3.706	4.588	42.962	6.725	6.207	14.164	5.023	11.365	61.448	7.915	6.833	20.939	4.352	9.544	50.138	8.495	3.475	23.827	4.625	9.33	54.926	10.029	9.896	34.202	5.794	31.878	21.399	13.292	24.559	6.409	41.441	13.046	9.564	30.02	3.825	49.555	10.716	6.803	33.896	2.219	27.574
536.29	4.505	25.764	5.158	5.293	31.437	7.04	2.512	8.267	3.669	4.602	42.977	6.658	6.044	14.092	4.901	11.194	61.547	7.903	6.801	20.857	4.361	9.48	50.25	8.45	3.4	23.758	4.515	9.247	55.068	9.916	9.919	34.14	5.856	31.868	21.463	13.082	24.373	6.293	40.971	12.88	9.468	29.97	3.855	49.349	10.64	6.798	33.796	2.232	27.378
536.64	4.452	25.723	5.111	5.267	31.002	7.022	2.467	8.263	3.648	4.579	43.024	6.552	6.11	14.251	4.93	11.261	61.46	7.766	6.839	20.865	4.305	9.484	49.718	8.288	3.396	23.649	4.429	9.213	55.319	9.85	9.864	33.93	5.807	31.801	21.413	12.955	24.26	6.295	40.548	12.818	9.388	29.809	3.797	49.459	10.513	6.795	33.692	2.215	27.319
536.99	4.478	25.85	5.204	5.306	30.786	7.023	2.442	8.3	3.664	4.584	43.076	6.542	6.12	14.419	4.86	11.323	61.751	7.767	6.799	20.896	4.338	9.563	49.746	8.307	3.335	23.859	4.398	9.241	55.504	9.981	9.896	34.007	5.814	31.857	21.437	12.955	24.362	6.32	40.266	12.785	9.405	29.71	3.793	49.705	10.596	6.852	33.83	2.214	27.344
537.34	4.523	26.062	5.194	5.433	31.114	7.054	2.502	8.392	3.716	4.641	43.337	6.618	6.237	14.59	4.981	11.395	61.71	7.856	6.855	21.045	4.357	9.705	50.148	8.347	3.417	24	4.522	9.438	55.913	10.01	9.955	34.161	5.879	32.014	21.529	13.096	24.552	6.382	40.631	12.982	9.442	29.885	3.876	49.813	10.669	6.92	34.012	2.257	27.487
537.69	4.608	26.232	5.251	5.431	31.523	7.255	2.585	8.488	3.788	4.729	43.65	6.74	6.22	14.584	5.027	11.566	62.131	7.985	6.958	21.254	4.432	9.761	50.665	8.549	3.474	24.148	4.598	9.452	56.03	10.161	10.121	34.524	5.987	32.292	21.764	13.265	24.73	6.498	41.201	13.174	9.652	30.266	3.949	49.978	10.831	7.017	34.217	2.279	27.848
538.03	4.642	26.523	5.414	5.601	32.112	7.355	2.611	8.549	3.835	4.747	43.913	6.893	6.181	14.562	5.007	11.546	62.349	7.988	7.006	21.267	4.469	9.821	51.047	8.683	3.529	24.152	4.604	9.532	56.08	10.181	10.18	34.624	6.003	32.371	21.826	13.332	24.802	6.518	41.557	13.211	9.751	30.437	4.003	50.01	10.987	7.039	34.419	2.293	27.979
538.38	4.738	26.594	5.473	5.617	32.536	7.257	2.616	8.584	3.8	4.758	44.23	6.785	6.323	14.622	5.096	11.656	62.482	8.129	7.04	21.524	4.548	9.85	51.358	8.816	3.552	24.285	4.662	9.609	56.28	10.313	10.217	34.756	6.02	32.455	21.932	13.532	24.94	6.608	41.831	13.402	9.818	30.43	3.971	49.903	10.888	7.086	34.456	2.345	28.082
538.73	4.655	26.521	5.303	5.639	32.885	7.407	2.615	8.52	3.849	4.753	44.574	6.924	6.359	14.665	5.109	11.785	62.992	8.209	7.132	21.467	4.521	9.962	51.622	8.742	3.586	24.354	4.71	9.623	56.43	10.33	10.3	34.856	6.119	32.561	21.905	13.558	25.066	6.595	42.042	13.427	9.919	30.673	3.973	50.182	11.037	7.056	34.57	2.34	28.11
539.08	4.628	26.6	5.377	5.64	33.103	7.416	2.519	8.524	3.775	4.775	44.684	6.905	6.245	14.542	5.191	11.829	63.041	8.188	7.054	21.609	4.502	9.877	51.886	8.935	3.485	24.386	4.736	9.602	56.672	10.42	10.266	35.045	6.008	32.515	22.014	13.607	25.151	6.64	42.261	13.473	9.95	30.667	4.065	50.226	11.074	7.041	34.653	2.296	28.178
539.43	4.654	26.519	5.36	5.57	33.211	7.327	2.594	8.585	3.828	4.784	44.805	6.921	6.265	14.5	5.116	11.788	63.434	8.217	7.049	21.535	4.524	9.886	52.049	8.906	3.561	24.246	4.703	9.672	56.73	10.294	10.27	34.924	5.993	32.357	22.051	13.575	25.048	6.672	42.082	13.489	9.857	30.589	3.939	50.085	11.002	7.042	34.669	2.381	28.146
539.78	4.592	26.503	5.243	5.616	32.864	7.315	2.528	8.622	3.811	4.753	44.865	6.772	6.206	14.559	5.065	11.72	63.246	8.06	7.052	21.542	4.486	9.919	52.158	8.732	3.539	24.226	4.615	9.677	56.988	10.27	10.171	34.877	6.05	32.421	21.976	13.405	25.048	6.636	41.915	13.529	9.793	30.545	3.911	49.998	10.933	6.957	34.487	2.332	28.08
540.13	4.621	26.586	5.367	5.626	32.618	7.296	2.524	8.467	3.747	4.657	45.076	6.876	6.305	14.692	5.043	11.735	63.431	8.024	7.101	21.546	4.474	9.944	51.989	8.682	3.492	24.379	4.657	9.662	57.405	10.261	10.258	34.882	6.024	32.476	21.996	13.374	25.033	6.571	41.44	13.453	9.727	30.42	4.031	50.271	10.92	7.041	34.511	2.368	27.884
540.48	4.639	26.66	5.357	5.571	32.683	7.293	2.594	8.644	3.832	4.813	45.127	6.77	6.272	14.815	5.048	11.841	63.439	8.019	7.081	21.639	4.513	10.06	52.142	8.839	3.53	24.468	4.632	9.751	57.356	10.314	10.227	34.937	6.111	32.485	22.133	13.463	25.093	6.566	41.583	13.458	9.801	30.506	4.02	50.43	11.032	7.105	34.671	2.413	28.134
540.83	4.777	26.904	5.45	5.771	33.062	7.426	2.635	8.623	3.881	4.782	45.437	6.903	6.363	14.89	5.196	11.987	63.643	8.176	7.145	21.828	4.593	10.131	52.333	8.841	3.646	24.682	4.739	9.834	57.653	10.445	10.324	34.881	6.054	32.581	22.127	13.527	25.295	6.645	41.817	13.565	9.938	30.634	4.02	50.433	11.106	7.149	34.805	2.398	28.253
541.17	4.769	27	5.53	5.831	33.584	7.462	2.654	8.793	3.903	4.882	45.722	6.992	6.401	14.919	5.184	12.072	64.012	8.212	7.169	21.906	4.654	10.154	52.962	8.963	3.601	24.765	4.77	9.919	57.923	10.58	10.244	35.153	6.068	32.652	22.198	13.711	25.28	6.721	42.124	13.626	10.037	30.791	4.105	50.531	11.14	7.199	34.896	2.396	28.374
541.52	4.686	26.966	5.452	5.826	34.074	7.548	2.596	8.772	3.935	4.84	45.858	7.093	6.378	14.902	5.2	12.096	64.245	8.274	7.165	21.994	4.59	10.152	53.11	9.072	3.593	24.855	4.711	9.845	58.081	10.6	10.504	35.371	6.247	32.929	22.364	13.693	25.385	6.698	42.678	13.777	10.014	30.99	4.14	50.529	11.242	7.134	34.953	2.414	28.601
541.87	4.712	27.061	5.519	5.72	34.244	7.595	2.707	8.806	3.945	4.897	46.159	7.124	6.499	15.016	5.303	12.245	64.575	8.395	7.221	22.033	4.706	10.324	53.407	9.169	3.684	24.876	4.785	9.914	58.384	10.759	10.575	35.593	6.217	32.88	22.547	13.79	25.525	6.707	42.913	13.817	10.112	31.109	4.131	50.557	11.377	7.13	35.066	2.447	28.596
542.22	4.749	26.969	5.422	5.797	34.572	7.629	2.673	8.796	3.961	4.942	46.373	7.139	6.379	15.08	5.266	12.26	64.825	8.43	7.239	22.204	4.726	10.233	53.574	9.069	3.685	24.801	4.884	9.891	58.35	10.558	10.632	35.744	6.265	32.971	22.353	13.829	25.547	6.805	43.159	13.915	10.117	31.055	4.105	50.602	11.393	7.235	35.194	2.442	28.767
542.57	4.838	27.259	5.619	5.919	34.912	7.587	2.746	8.815	3.89	4.848	46.688	7.149	6.484	15.012	5.243	12.329	64.712	8.322	7.134	22.186	4.684	10.343	53.814	9.267	3.728	24.91	4.805	9.953	58.544	10.59	10.531	35.598	6.148	33.096	22.39	13.912	25.713	6.779	43.065	14.009	10.049	31.09	4.018	50.711	11.317	7.117	35.227	2.452	28.673
542.92	4.878	27.191	5.55	5.985	34.889	7.549	2.69	8.846	3.912	4.874	46.709	7.135	6.461	15.186	5.313	12.392	64.807	8.39	7.132	22.256	4.681	10.348	53.868	9.265	3.64	24.898	4.826	10.029	58.714	10.579	10.543	35.596	6.331	33.126	22.395	13.863	25.663	6.847	42.988	13.904	10.159	31.211	4.165	50.814	11.472	7.159	35.157	2.409	28.713
543.27	4.716	27.2	5.485	5.825	34.929	7.62	2.764	8.809	3.963	4.919	46.822	7.162	6.518	14.919	5.266	12.358	65.014	8.437	7.179	22.105	4.696	10.369	54.082	9.163	3.683	24.855	4.837	9.927	58.919	10.675	10.491	35.766	6.199	33.087	22.385	13.834	25.525	6.787	42.918	13.951	10.086	31.092	4.139	50.72	11.354	7.13	35.055	2.478	28.619
543.61	4.797	26.973	5.46	5.867	34.835	7.475	2.71	8.745	3.875	4.864	47.016	7.084	6.369	14.909	5.187	12.382	65.012	8.401	7.072	22.159	4.648	10.259	54.181	9.127	3.673	24.786	4.75	9.945	58.857	10.615	10.451	35.571	6.178	32.915	22.473	13.841	25.654	6.745	42.899	13.962	10.154	31.016	4.081	50.492	11.292	7	34.983	2.44	28.47
543.96	4.607	26.828	5.392	5.718	34.89	7.356	2.684	8.686	3.877	4.826	46.893	7.057	6.236	14.717	5.116	12.242	64.82	8.328	7.075	22.111	4.697	10.211	54.281	9.038	3.616	24.703	4.824	9.871	58.935	10.636	10.394	35.454	6.097	32.866	22.322	13.768	25.49	6.712	42.697	13.912	10.072	30.984	4.15	50.407	11.206	7.09	34.859	2.458	28.499
544.31	4.588	26.72	5.348	5.652	34.423	7.366	2.598	8.616	3.817	4.823	46.917	7.005	6.241	14.765	5.127	12.245	65.115	8.287	6.969	21.948	4.569	10.174	54.063	8.926	3.606	24.563	4.805	9.844	59.109	10.456	10.29	35.182	6.117	32.546	22.244	13.626	25.432	6.601	42.184	13.716	9.975	30.763	4.105	50.249	11.17	6.97	34.71	2.401	28.218
544.66	4.576	26.846	5.361	5.629	33.727	7.303	2.542	8.557	3.79	4.74	46.779	6.856	6.181	14.755	5.103	12.153	65.067	8.153	7.012	21.906	4.564	10.198	53.77	8.812	3.586	24.527	4.667	9.902	59.342	10.418	10.26	35.228	6.102	32.539	22.236	13.529	25.294	6.663	41.636	13.699	9.831	30.599	4.057	50.389	11.131	7.026	34.701	2.353	28.047
545.01	4.531	26.831	5.374	5.671	33.588	7.325	2.567	8.625	3.792	4.827	46.717	6.843	6.269	14.947	5.067	12.312	65.122	8.195	7.025	22.068	4.563	10.293	53.639	8.782	3.582	24.558	4.682	9.933	59.546	10.49	10.28	35.011	6.155	32.65	22.244	13.443	25.422	6.636	41.356	13.725	9.797	30.539	4.059	50.487	11.082	7.061	34.723	2.432	28.095
545.35	4.621	27.019	5.416	5.778	33.929	7.385	2.63	8.793	3.873	4.869	47.249	6.965	6.339	15.101	5.143	12.37	65.416	8.274	7.132	22.147	4.566	10.284	54.187	8.937	3.648	24.831	4.689	10.024	59.699	10.519	10.381	35.215	6.204	32.798	22.321	13.548	25.591	6.743	41.544	13.825	9.902	30.712	4.098	50.626	11.202	7.082	34.846	2.426	28.332
545.7	4.625	27.308	5.504	5.818	34.472	7.475	2.615	8.78	3.895	4.883	47.487	7.078	6.348	15.162	5.152	12.374	65.683	8.277	7.247	22.324	4.696	10.44	54.355	9.042	3.636	24.902	4.838	10.161	59.956	10.622	10.474	35.546	6.256	33.057	22.65	13.814	25.686	6.795	42.08	13.978	10.04	30.99	4.21	50.823	11.341	7.2	35.212	2.466	28.575
546.05	4.716	27.251	5.562	5.816	34.974	7.58	2.668	8.849	3.966	4.915	47.758	7.097	6.434	15.191	5.282	12.593	65.779	8.434	7.279	22.369	4.702	10.638	54.826	9.129	3.67	25.016	4.863	10.178	60.132	10.713	10.534	35.638	6.256	33.09	22.734	13.802	25.712	6.8	42.374	14.013	10.167	31.243	4.225	50.906	11.41	7.202	35.249	2.451	28.673
546.4	4.689	27.451	5.577	5.876	35.222	7.615	2.682	8.813	3.946	4.989	47.871	7.19	6.408	15.171	5.276	12.662	66.059	8.45	7.229	22.463	4.748	10.535	55	9.193	3.709	25.1	4.895	10.231	60.007	10.69	10.613	35.685	6.329	33.119	22.691	13.934	25.877	6.882	42.626	14.104	10.195	31.221	4.206	50.788	11.514	7.23	35.289	2.467	28.679
546.75	4.707	27.487	5.514	5.915	35.25	7.586	2.812	8.921	3.996	5.017	48.21	7.192	6.448	15.318	5.291	12.749	66.044	8.445	7.248	22.645	4.653	10.622	55.135	9.203	3.703	25.17	4.927	10.298	60.334	10.773	10.654	35.762	6.313	33.138	22.812	13.913	25.994	6.935	42.491	14.141	10.196	31.125	4.253	50.979	11.489	7.277	35.442	2.496	28.797
547.09	4.726	27.664	5.621	5.975	35.279	7.574	2.773	9.002	3.989	5.039	48.349	7.291	6.42	15.303	5.265	12.741	66.089	8.478	7.333	22.709	4.787	10.782	55.287	9.303	3.793	25.198	4.93	10.219	60.741	10.874	10.603	35.851	6.294	33.268	22.73	14.009	26.126	6.977	42.608	14.263	10.3	31.295	4.299	51.02	11.562	7.278	35.475	2.558	28.793
547.44	4.786	27.755	5.56	6.051	35.787	7.751	2.796	9.006	3.978	5.067	48.481	7.198	6.503	15.45	5.336	12.856	66.406	8.561	7.321	22.921	4.833	10.73	55.606	9.387	3.712	25.406	4.842	10.242	60.794	10.897	10.751	36.095	6.469	33.376	22.939	13.957	26.098	7.024	42.884	14.335	10.349	31.348	4.286	51.153	11.692	7.309	35.613	2.615	28.985
547.79	4.717	27.721	5.608	6.051	36.162	7.657	2.797	9.023	3.991	5.017	48.64	7.37	6.521	15.498	5.377	12.867	66.658	8.599	7.357	22.897	4.781	10.842	55.912	9.483	3.759	25.434	4.952	10.294	60.926	10.937	10.721	36.161	6.27	33.435	22.975	14.049	26.297	6.931	43.31	14.471	10.457	31.429	4.298	51.185	11.713	7.241	35.744	2.485	29.068
548.14	4.85	27.675	5.685	6.106	36.518	7.779	2.764	9.029	4.047	4.985	48.79	7.325	6.589	15.479	5.451	12.926	66.919	8.769	7.376	22.961	4.846	10.757	56.021	9.452	3.752	25.41	4.941	10.242	60.96	10.981	10.704	36.206	6.392	33.602	22.889	14.182	26.297	7.035	43.361	14.54	10.629	31.687	4.394	51.249	11.807	7.33	35.666	2.612	29.208
548.49	4.769	27.634	5.58	6.056	36.502	7.767	2.824	8.982	3.975	4.922	48.707	7.373	6.46	15.435	5.372	12.86	66.789	8.626	7.394	23.018	4.873	10.8	56.116	9.587	3.795	25.356	4.91	10.255	61.03	10.939	10.782	36.229	6.425	33.675	22.85	14.077	26.31	7.018	43.339	14.512	10.451	31.515	4.338	50.962	11.721	7.198	35.683	2.516	29.153
548.83	4.614	27.416	5.482	5.939	36.332	7.767	2.803	8.96	3.995	4.981	48.465	7.325	6.493	15.467	5.355	12.838	66.378	8.497	7.226	22.798	4.782	10.6	56.144	9.59	3.717	25.215	4.905	10.175	60.754	10.888	10.687	36.084	6.385	33.86	22.691	13.888	26.059	6.991	42.953	14.309	10.369	31.347	4.332	50.803	11.709	7.121	35.412	2.496	29.106
549.18	4.627	27.509	5.409	5.998	36.334	7.672	2.816	8.926	3.935	4.949	48.725	7.384	6.532	15.479	5.353	12.87	66.089	8.505	7.366	22.914	4.867	10.644	55.998	9.521	3.85	25.274	4.9	10.159	60.804	10.729	10.566	35.974	6.298	33.621	22.455	13.894	26.172	7.044	42.995	14.39	10.395	31.418	4.427	50.906	11.751	7.129	35.442	2.483	29.092
549.53	4.645	27.616	5.483	5.969	36.556	7.693	2.775	9.039	3.939	4.963	49.039	7.463	6.513	15.464	5.388	12.915	66.426	8.54	7.428	22.985	4.824	10.694	56.601	9.612	3.806	25.336	4.894	10.314	61.335	10.918	10.711	36.167	6.356	33.811	22.755	13.918	26.256	6.95	43.26	14.447	10.299	31.442	4.248	50.89	11.693	7.149	35.499	2.522	29.02
549.88	4.867	27.793	5.623	6.156	36.79	7.736	2.829	9.083	4	5.063	49.394	7.352	6.51	15.571	5.401	13.023	67.008	8.634	7.4	23.048	4.908	10.817	56.842	9.709	3.844	25.447	4.972	10.352	61.537	10.942	10.817	36.376	6.471	33.783	22.996	14.067	26.227	7.112	43.337	14.621	10.378	31.556	4.322	51.161	11.849	7.236	35.673	2.52	29.197
550.22	4.808	27.828	5.663	6.09	36.7	7.742	2.843	9.098	4.024	5.059	49.661	7.413	6.585	15.589	5.352	13.146	67.29	8.608	7.432	23.175	4.973	10.982	56.75	9.591	3.863	25.622	4.999	10.513	61.982	11.005	10.852	36.39	6.447	33.668	23.186	14.161	26.528	7.21	43.418	14.689	10.435	31.856	4.398	51.403	11.84	7.348	35.787	2.6	29.33
550.57	4.778	28.019	5.697	6.146	36.722	7.816	2.862	9.2	4.014	5.132	49.721	7.382	6.61	15.757	5.439	13.255	67.596	8.724	7.45	23.358	4.979	11.085	56.926	9.615	3.792	25.721	4.996	10.544	62.166	11.122	10.838	36.478	6.476	33.723	23.236	14.22	26.564	7.134	43.32	14.658	10.472	31.621	4.442	51.441	11.864	7.405	35.996	2.686	29.339
550.92	4.711	28.208	5.672	6.186	37.141	7.862	2.791	9.146	4.125	5.183	50.042	7.459	6.662	15.804	5.479	13.386	67.951	8.841	7.467	23.406	4.937	11.15	57.317	9.69	3.971	25.895	5.058	10.73	62.622	11.234	11.029	36.621	6.618	33.926	23.468	14.408	26.853	7.235	43.626	14.845	10.545	31.765	4.431	51.833	11.996	7.425	36.122	2.56	29.366
551.27	5.015	28.493	5.834	6.409	37.648	7.921	2.904	9.318	4.123	5.127	50.253	7.468	6.75	15.815	5.517	13.469	68.23	8.855	7.529	23.342	5.025	11.207	57.664	9.83	3.864	25.891	5.15	10.634	62.823	11.222	10.998	36.845	6.614	33.966	23.598	14.522	26.817	7.354	43.94	14.872	10.718	31.959	4.509	51.867	12.056	7.445	36.329	2.702	29.564
551.61	4.862	28.315	5.824	6.354	37.873	7.843	2.795	9.325	4.121	5.157	50.463	7.56	6.72	15.928	5.577	13.627	68.604	8.963	7.614	23.65	5.024	11.284	58.127	9.991	3.903	26.02	5.22	10.887	62.837	11.384	11.109	36.928	6.622	34.009	23.655	14.545	26.955	7.307	44.394	15.087	10.831	32.03	4.608	52.055	12.167	7.417	36.259	2.637	29.71
551.96	4.938	28.441	5.829	6.365	38.493	8.044	2.874	9.324	4.125	5.272	51.063	7.675	6.781	15.94	5.557	13.661	69.043	9.118	7.673	23.9	5.185	11.365	58.296	10.076	4.013	26.011	5.132	10.744	62.967	11.438	11.084	37.136	6.647	34.229	23.556	14.56	27.052	7.397	44.675	15.097	10.956	32.207	4.556	52.076	12.314	7.587	36.496	2.724	29.92
552.31	5.077	28.557	5.979	6.509	38.79	7.978	2.91	9.355	4.074	5.253	51.093	7.72	6.826	15.923	5.586	13.661	69.028	9.099	7.62	23.782	5.174	11.382	58.796	10.107	4.086	26.285	5.237	10.973	63.16	11.34	11.228	37.338	6.694	34.244	23.677	14.795	27.251	7.561	45.215	15.412	11.082	32.388	4.658	52.207	12.386	7.485	36.718	2.679	29.91
552.65	4.877	28.834	5.814	6.503	39.133	8.239	2.874	9.461	4.184	5.29	51.381	7.806	6.903	16.067	5.664	13.819	68.991	9.077	7.648	23.814	5.112	11.297	58.858	10.216	3.956	26.2	5.228	10.826	63.566	11.519	11.103	37.338	6.74	34.362	23.891	14.717	27.236	7.438	45.258	15.32	11.151	32.538	4.634	52.337	12.434	7.61	36.722	2.85	30.043
553	5.005	28.734	5.959	6.594	39.376	8.09	3.1	9.507	4.19	5.281	51.322	7.728	6.896	15.934	5.608	13.931	68.921	9.011	7.638	23.943	4.967	11.432	59.213	10.29	4.027	26.332	5.289	11.045	63.75	11.301	11.23	37.413	6.711	34.339	23.762	14.814	27.204	7.467	45.412	15.349	11.176	32.571	4.759	52.105	12.526	7.514	36.899	2.697	30.101
553.35	5.034	28.773	5.952	6.597	39.452	8.178	2.988	9.446	4.201	5.3	51.38	7.647	6.841	15.977	5.675	13.871	69.556	8.983	7.617	23.963	5.121	11.447	59.479	10.255	4.198	26.305	5.333	11.06	63.924	11.59	11.243	37.443	6.694	34.405	23.926	14.721	27.422	7.402	45.329	15.263	10.994	32.621	4.664	52.56	12.431	7.55	36.74	2.713	30.179
553.69	5.094	28.97	5.899	6.588	39.743	8.206	2.972	9.588	4.269	5.335	51.861	7.876	6.881	16.072	5.675	13.913	69.659	9.088	7.744	24.041	5.154	11.475	59.528	10.32	3.956	26.355	5.161	10.953	64.254	11.672	11.395	37.661	6.824	34.548	24.035	14.668	27.223	7.479	45.657	15.394	11.181	32.894	4.765	52.403	12.492	7.584	36.903	2.721	30.251
554.04	5.021	29.154	6.013	6.667	39.938	8.305	3.045	9.524	4.324	5.357	51.949	7.925	6.803	16.136	5.781	13.979	69.763	9.264	7.854	24.064	5.214	11.592	59.901	10.335	4.044	26.353	5.259	10.917	64.259	11.512	11.376	37.853	6.782	34.532	23.952	14.922	27.432	7.604	45.729	15.572	11.213	32.662	4.584	52.388	12.364	7.639	37.106	2.817	30.301
554.39	5.043	29.148	5.989	6.739	40.194	8.265	3.082	9.554	4.377	5.406	52.158	7.844	6.888	16.068	5.654	13.889	70.029	9.231	7.835	24.274	5.344	11.689	60.077	10.361	4.055	26.603	5.225	11.081	64.144	11.588	11.426	37.68	6.749	34.497	24.131	14.936	27.625	7.69	45.986	15.621	11.118	32.664	4.601	52.427	12.59	7.577	37.065	2.777	30.165
554.74	5.16	29.063	6.01	6.686	40.153	8.336	3.172	9.49	4.331	5.394	52.183	7.811	6.891	15.993	5.685	13.963	69.908	9.163	7.811	24.236	5.257	11.738	60.105	10.316	4.093	26.568	5.372	11.284	64.239	11.691	11.438	37.834	6.937	34.717	24.374	14.777	27.447	7.458	45.943	15.518	11.252	32.824	4.803	52.548	12.54	7.598	36.896	2.827	30.054
555.08	4.996	28.989	5.877	6.622	40.179	8.188	2.94	9.513	4.272	5.377	52.314	7.931	6.985	16.157	5.861	14.153	70.175	9.346	7.789	24.322	5.346	11.701	60.369	10.476	4.083	26.485	5.275	11.298	64.575	11.68	11.402	37.994	6.761	34.654	24.212	15.087	27.606	7.691	46.084	15.706	11.206	32.786	4.713	52.302	12.701	7.639	37.1	2.829	30.34
555.43	5.099	29.144	6.051	6.621	40.352	8.249	3.037	9.424	4.232	5.365	52.435	7.733	6.892	15.999	5.691	14.139	70.125	9.11	7.66	24.108	5.185	11.594	60.474	10.399	4.191	26.657	5.319	11.167	64.544	11.707	11.434	37.723	6.789	34.668	24.21	15.047	27.69	7.598	45.995	15.828	11.169	32.826	4.671	52.578	12.622	7.696	37.151	2.794	30.31
555.78	5.109	29.146	5.935	6.634	40.192	8.248	2.982	9.477	4.219	5.278	52.521	7.73	6.876	16.075	5.769	14.179	70.378	9.254	7.665	24.179	5.148	11.812	60.38	10.421	4.043	26.474	5.305	11.26	64.992	11.702	11.414	37.976	6.891	34.59	24.29	14.938	27.421	7.606	45.647	15.676	11.302	32.777	4.808	52.607	12.745	7.646	37.102	2.81	30.358
556.12	4.953	29.103	5.976	6.686	39.98	8.235	3.003	9.587	4.201	5.308	52.539	7.799	6.703	16.079	5.74	14.196	70.582	9.204	7.678	24.305	5.331	11.81	60.12	10.257	4.102	26.548	5.28	11.22	65.083	11.836	11.375	37.731	6.816	34.411	24.41	14.947	27.864	7.681	45.636	15.746	11.191	32.761	4.687	52.557	12.635	7.627	37.072	2.786	30.147
556.47	5.145	29.386	6.234	6.689	40.036	8.199	2.932	9.499	4.186	5.332	52.475	7.703	6.928	16.232	5.832	14.386	70.739	9.253	7.745	24.401	5.255	11.743	60.264	10.307	4.145	26.653	5.471	11.361	65.156	11.857	11.454	38.078	6.914	34.683	24.492	14.836	27.891	7.642	45.537	15.671	11.214	32.643	4.697	52.754	12.754	7.675	37.181	2.796	30.292
556.81	4.998	29.402	6.099	6.693	40.362	8.344	3.04	9.547	4.271	5.444	52.887	7.859	6.844	16.387	5.718	14.268	70.641	9.338	7.724	24.465	5.244	11.758	60.431	10.323	4.158	26.726	5.386	11.282	65.378	11.942	11.481	37.991	6.847	34.828	24.392	14.875	27.828	7.594	45.706	15.734	11.356	33.004	4.823	52.862	12.743	7.661	37.2	2.82	30.387
557.16	5.06	29.106	6.078	6.793	40.42	8.256	2.962	9.549	4.226	5.39	52.965	7.898	6.945	16.281	5.876	14.19	70.747	9.238	7.612	24.33	5.263	11.811	60.802	10.402	4.015	26.712	5.29	11.473	65.527	11.789	11.454	38.069	6.899	34.76	24.525	15.043	27.958	7.781	45.904	16.039	11.36	32.948	4.889	52.811	12.871	7.747	37.195	2.857	30.473
557.51	5.031	29.352	6.031	6.762	40.936	8.39	3.07	9.67	4.336	5.41	53.266	7.918	7.097	16.498	5.873	14.487	70.622	9.506	7.8	24.552	5.415	12.05	60.972	10.478	4.107	26.762	5.419	11.495	65.573	11.875	11.494	38.106	6.903	34.856	24.643	15.025	28.068	7.73	46.063	15.916	11.445	33.116	4.898	52.851	12.869	7.651	37.301	2.884	30.476
557.85	4.991	29.559	6.093	6.89	40.847	8.284	3.037	9.666	4.303	5.408	53.405	8.042	6.811	16.437	5.872	14.434	71.152	9.333	7.82	24.625	5.344	11.9	61.134	10.575	4.279	26.815	5.538	11.532	65.709	11.828	11.634	38.106	6.934	34.909	24.508	15.057	27.85	7.692	46.15	15.903	11.546	33.06	4.975	52.874	12.945	7.748	37.655	2.867	30.694
558.2	5.075	29.763	5.996	6.856	41.356	8.495	3.039	9.673	4.313	5.471	53.59	7.932	6.988	16.474	5.939	14.625	71.34	9.456	7.92	24.653	5.424	11.98	61.765	10.729	4.244	27.102	5.412	11.498	66.086	11.888	11.748	38.259	7.027	35.065	24.762	14.899	27.823	7.655	46.415	16.147	11.606	33.318	4.962	53.008	12.99	7.649	37.639	2.812	30.665
558.55	5.151	29.703	6.083	7.069	41.466	8.435	3.1	9.849	4.398	5.564	53.838	8.207	7.117	16.576	5.987	14.666	71.415	9.627	7.768	24.88	5.407	12.103	61.87	10.708	4.298	27.172	5.596	11.613	66.444	12.091	11.621	38.416	7.115	34.956	24.833	15.228	28.007	7.934	46.666	16.131	11.567	33.119	4.964	53.196	12.957	7.867	37.656	2.933	30.734
558.89	5.181	29.553	6.175	6.996	41.773	8.518	2.941	9.574	4.265	5.278	54.105	8.043	7.06	16.423	6.019	14.756	71.833	9.519	7.909	24.911	5.504	12.107	61.806	10.776	4.165	26.99	5.468	11.681	66.126	12.018	11.788	38.289	7.181	35.111	24.855	15.31	28.308	7.871	46.821	16.452	11.603	33.311	4.932	53.214	13.007	7.815	37.439	2.823	30.668
559.24	5.255	29.707	6.105	7.03	41.82	8.545	2.976	9.772	4.367	5.561	54.181	8.082	7.083	16.517	5.832	14.757	71.403	9.512	8.011	25.14	5.442	12.269	61.889	10.843	4.365	27.193	5.575	11.557	66.417	12.016	11.778	38.497	7.026	34.911	24.764	15.083	28.439	7.81	47.041	16.332	11.618	33.181	4.92	53.369	13.1	7.754	37.68	2.942	30.962
559.59	5.227	29.833	6.133	7.03	41.968	8.524	3.181	9.845	4.42	5.609	54.192	8.176	6.943	16.557	5.92	14.764	71.889	9.428	7.896	25.241	5.612	12.368	62.357	10.826	4.278	27.132	5.558	11.622	66.279	12.013	11.932	38.684	7.222	35.151	24.983	15.28	28.353	7.976	46.967	16.307	11.473	33.396	4.973	53.117	13.12	8.001	37.926	2.954	30.994
559.93	5.098	30.013	6.221	7.031	41.917	8.404	3.153	9.753	4.415	5.54	54.685	8.072	7.127	16.469	6.09	14.858	71.983	9.538	7.746	24.992	5.418	12.155	62.152	10.756	4.266	27.28	5.598	11.776	66.941	12.177	11.76	38.578	7.105	35.078	24.923	15.37	28.424	8.026	47.045	16.347	11.491	33.372	4.956	53.413	13.002	7.696	37.849	2.892	30.872
560.28	5.228	29.911	6.213	7.053	42.321	8.49	3.037	9.81	4.356	5.485	54.452	8.133	6.984	16.653	6.092	14.895	72.318	9.638	7.883	25.107	5.442	12.29	62.696	10.821	4.248	27.145	5.534	11.779	67.074	12.154	11.789	38.606	7.075	35.251	24.954	15.474	28.614	8.068	47.028	16.478	11.642	33.459	5.079	53.525	13.307	7.901	37.975	3.024	31.023
560.62	5.062	29.829	6.268	7.122	42.419	8.415	3.158	9.823	4.346	5.586	54.594	8.118	6.997	16.517	6.02	14.987	72.491	9.683	7.874	25.198	5.478	12.212	62.704	10.882	4.275	27.387	5.698	11.71	66.943	12.01	11.982	38.547	7.199	35.324	25.217	15.462	28.548	7.939	46.927	16.359	11.835	33.4	4.9	53.406	13.25	7.847	38.03	2.926	31.027
560.97	5.295	30.008	6.52	7.132	42.591	8.671	3.187	9.911	4.516	5.672	54.542	8.124	6.984	16.747	6.024	14.933	72.704	9.737	8.028	25.36	5.512	12.415	62.938	11.051	4.351	27.472	5.685	11.845	67.288	12.154	11.961	38.72	7.327	35.192	25.072	15.289	28.596	8.097	47.317	16.454	11.75	33.603	4.996	53.671	13.289	7.903	38.193	3.054	31.049
561.31	5.251	30.094	6.285	7.24	42.448	8.668	3.202	9.936	4.427	5.674	54.709	8.215	7.195	16.815	6.073	15.242	72.525	9.737	7.927	25.232	5.647	12.349	62.969	10.988	4.412	27.453	5.695	11.865	67.367	12.481	12.039	38.748	7.31	35.241	25.238	15.387	28.435	8.01	47.157	16.492	11.698	33.516	5.083	53.52	13.185	7.819	37.964	2.993	31.107
561.66	5.213	30.242	6.255	7.146	42.876	8.566	3.096	10.086	4.407	5.674	54.977	8.339	7.021	16.624	6.058	15.176	72.949	9.81	7.937	25.402	5.567	12.552	63.218	10.946	4.306	27.358	5.6	11.797	67.717	12.409	11.84	38.972	7.334	35.421	25.175	15.38	28.787	7.942	47.142	16.579	11.86	33.655	5.073	53.747	13.414	8.012	38.313	2.905	31.093
562.01	5.243	30.3	6.56	7.183	42.946	8.505	3.107	9.94	4.51	5.616	55.1	8.195	7.036	16.653	5.997	15.162	72.813	9.735	7.928	25.611	5.657	12.625	63.484	11.023	4.285	27.483	5.67	11.993	67.575	12.343	12.141	39.003	7.291	35.176	25.213	15.377	28.831	8.05	47.629	16.85	11.769	33.515	5.155	53.591	13.414	7.843	38.187	2.872	31.29
562.35	5.147	30.213	6.282	6.999	43.113	8.635	3.256	9.906	4.495	5.732	55.456	8.102	7.128	16.707	6.024	15.165	73.117	9.613	8.029	25.63	5.642	12.596	63.696	10.99	4.298	27.57	5.567	11.73	67.65	12.457	12.091	39.189	7.288	35.447	25.36	15.541	28.693	7.993	47.687	16.628	11.954	33.729	5.194	53.966	13.562	7.895	38.139	3.134	31.267
562.7	5.125	30.201	6.307	7.214	43.413	8.699	3.39	10.047	4.568	5.642	55.534	8.318	7.082	16.698	6.169	15.282	73.165	9.714	7.944	25.538	5.64	12.575	63.451	11.018	4.33	27.586	5.676	12.028	67.888	12.31	12.073	39.02	7.191	35.417	25.408	15.524	28.601	7.903	47.585	16.771	11.854	33.646	5.147	53.606	13.413	7.965	38.217	3.133	31.387
563.04	5.011	30.261	6.252	7.222	43.514	8.645	3.285	9.977	4.549	5.678	55.725	8.16	6.986	16.707	6.04	15.346	73.308	9.797	7.844	25.518	5.547	12.472	63.647	11.074	4.429	27.781	5.663	11.948	68.145	12.455	12.065	39.159	7.345	35.54	25.538	15.61	29.038	8.072	47.654	16.882	11.911	33.862	5.123	53.863	13.557	7.922	38.542	3.005	31.435
563.39	5.261	30.332	6.227	7.253	43.402	8.603	3.318	10.037	4.394	5.645	55.596	8.32	7.263	16.775	6.232	15.403	73.245	9.83	7.895	25.707	5.629	12.613	63.837	11.217	4.329	27.729	5.658	11.994	68.305	12.521	11.924	39.253	7.202	35.609	25.548	15.721	29.082	8.18	48.041	17.075	11.935	33.723	5.224	53.922	13.487	7.959	38.351	2.926	31.116
563.73	5.301	30.615	6.426	7.333	43.573	8.694	3.218	9.843	4.364	5.564	55.717	8.311	7.056	16.784	6.043	15.334	73.086	9.672	8.122	25.625	5.586	12.677	64.094	11.169	4.394	27.826	5.767	12.214	68.442	12.471	12.017	39.088	7.285	35.573	25.549	15.732	29.099	8.143	47.875	16.936	11.884	33.806	5.181	53.877	13.613	7.961	38.574	3.034	31.459
564.08	5.156	30.673	6.454	7.389	43.702	8.788	3.184	9.929	4.479	5.741	55.902	8.376	7.118	16.951	6.051	15.421	73.569	9.861	8.035	25.695	5.687	12.799	63.919	11.113	4.457	27.66	5.767	12.082	68.504	12.478	12.085	39.166	7.227	35.5	25.554	15.516	29.091	8.168	47.906	16.981	11.938	34.031	5.172	53.974	13.551	8.029	38.433	3.145	31.278
564.43	5.331	30.722	6.413	7.546	43.463	8.723	3.087	9.879	4.392	5.643	55.78	8.319	6.88	16.676	6.055	15.385	73.385	9.89	8.034	25.664	5.68	12.719	63.934	11.211	4.392	27.571	5.744	12.115	68.806	12.47	12.014	39.021	7.34	35.62	25.445	15.425	29.016	8.182	47.593	16.865	12.016	33.873	5.297	53.967	13.688	7.955	38.395	3.025	31.361
564.77	5.28	30.353	6.327	7.261	43.377	8.87	3.231	9.93	4.418	5.588	55.924	8.203	7.105	16.928	6.105	15.517	73.141	9.665	8.096	25.805	5.653	12.879	64.041	11.097	4.409	27.671	5.724	12.171	68.699	12.401	12.185	39.279	7.438	35.772	25.653	15.553	29.028	8.141	47.473	17.054	11.97	33.761	5.135	53.917	13.393	7.983	38.354	2.982	31.225
565.12	5.29	30.496	6.426	7.374	43.7	8.688	3.327	10.31	4.563	5.821	55.975	8.291	7.117	17.034	6.157	15.571	73.575	9.957	8.069	25.86	5.747	12.898	64.282	11.146	4.243	27.807	5.616	12.184	68.771	12.485	12.064	39.17	7.238	35.67	25.662	15.404	29.076	8.261	47.575	17.042	12.142	33.904	5.423	54.087	13.633	8.105	38.607	2.99	31.547
565.46	5.5	30.673	6.385	7.481	43.897	8.828	3.19	10.219	4.579	5.716	56.125	8.351	7.038	16.885	5.993	15.644	73.773	10.013	8.112	26.058	5.789	12.977	64.325	11.22	4.459	27.884	5.632	12.223	68.885	12.614	12.104	39.444	7.342	35.723	25.683	15.58	29.266	8.25	47.569	17.03	11.944	33.822	5.18	54.144	13.665	7.988	38.497	3.164	31.6
565.81	5.319	30.718	6.371	7.398	43.997	8.8	3.349	10.186	4.548	5.713	56.277	8.399	6.973	17.11	6.14	15.563	74.018	9.836	8.079	26.005	5.654	12.967	64.78	11.254	4.524	27.773	5.766	12.165	69.253	12.676	12.23	39.444	7.381	35.879	25.929	15.652	29.407	8.223	47.704	17.056	11.976	34.013	5.23	54.137	13.729	8.127	38.467	3.112	31.504
566.15	5.391	30.873	6.484	7.394	44.008	8.797	3.216	10.118	4.53	5.77	56.6	8.523	7.226	16.995	6.193	15.779	73.813	10.024	8.132	26.076	5.813	12.872	64.707	11.242	4.534	28.026	5.856	12.235	69.085	12.698	12.341	39.497	7.586	35.956	25.88	15.81	29.265	8.379	48.016	17.192	11.986	34.062	5.254	54.379	13.728	7.93	38.558	3.051	31.434
566.5	5.292	30.946	6.546	7.38	44.236	8.875	3.309	10.31	4.589	5.808	56.643	8.428	7.186	17.066	6.088	15.772	73.977	10.012	8.036	26.116	5.672	12.966	65.001	11.366	4.562	27.919	5.826	12.308	69.18	12.393	12.131	39.362	7.425	35.896	25.794	15.613	29.323	8.36	47.82	17.335	12.002	34.102	5.169	54.136	13.634	8.141	38.776	3.017	31.781
566.84	5.341	30.926	6.6	7.451	44.385	8.824	3.329	10.209	4.547	5.725	56.236	8.367	7.126	17.157	6.116	15.809	74.001	10.042	8.057	26.137	5.725	12.963	65.024	11.327	4.475	27.954	5.711	12.211	69.291	12.562	12.21	39.557	7.334	35.942	25.78	15.588	29.388	8.273	47.739	17.139	12.138	34.058	5.356	54.198	13.836	7.951	38.657	3.096	31.52
567.19	5.132	30.631	6.221	7.346	44.304	8.828	3.209	10.106	4.549	5.651	56.817	8.587	7.175	17.104	6.121	15.908	73.908	10.03	8.259	26.125	5.763	12.96	65.206	11.401	4.601	28.061	5.874	12.441	69.507	12.649	12.454	39.64	7.551	36.135	25.91	15.625	29.486	8.352	47.937	17.248	12.223	34.179	5.32	54.14	13.996	8.046	38.757	3.12	31.699
567.53	5.406	30.93	6.465	7.554	44.323	8.886	3.346	10.143	4.47	5.664	56.884	8.315	7.243	17.268	6.293	16.107	74.232	10.009	8.176	26.19	5.849	13.087	65.404	11.306	4.641	28.147	5.88	12.506	69.958	12.64	12.317	39.535	7.463	36.111	25.879	15.683	29.643	8.262	47.913	17.25	12.023	34.166	5.224	54.116	13.764	8.025	38.812	3.08	31.659
567.88	5.284	30.791	6.401	7.319	44.254	8.765	3.254	10.077	4.527	5.641	56.813	8.479	7.079	17.11	6.218	15.974	74.479	9.918	8.126	26.051	5.707	13.021	65.191	11.472	4.537	28.36	5.818	12.349	69.798	12.697	12.486	39.786	7.662	35.981	25.948	15.648	29.495	8.348	47.961	17.333	12.122	34.089	5.35	54.342	13.774	8.126	38.776	3.21	31.825
568.22	5.347	30.971	6.387	7.522	44.647	8.78	3.296	10.181	4.678	5.828	57.097	8.291	7.124	17.224	6.119	16.049	74.458	10.071	8.083	26.237	5.774	13.131	65.375	11.438	4.42	28.049	5.899	12.478	69.927	12.802	12.389	39.563	7.595	36.158	26.191	15.678	29.523	8.487	48.107	17.466	12.108	34.227	5.336	54.564	13.9	8.03	38.737	3.134	31.755
568.57	5.226	31.05	6.585	7.57	44.391	8.805	3.212	10.028	4.41	5.654	57.01	8.426	7.152	17.209	6.222	15.996	74.857	10.248	8.121	26.142	5.791	13.156	65.619	11.427	4.525	28.186	5.931	12.497	69.888	12.712	12.326	39.413	7.415	35.842	26.09	15.826	29.703	8.515	48.073	17.601	12.124	34.284	5.417	54.615	13.994	8.122	38.841	3.121	31.66
568.91	5.272	31.13	6.479	7.45	44.338	8.751	3.255	10.204	4.627	5.839	57.29	8.444	7.028	17.141	6.165	16.038	74.564	10.148	8.265	26.211	5.798	13.226	65.418	11.284	4.611	28.097	5.901	12.545	69.925	12.682	12.391	39.658	7.549	35.924	26.184	15.698	29.582	8.448	47.964	17.437	12.156	34.298	5.422	54.572	13.933	8.042	38.949	3.127	31.82
569.26	5.397	31.254	6.597	7.714	44.401	8.861	3.177	10.125	4.569	5.77	57.228	8.468	7.068	17.231	6.345	16.253	75.081	10.318	8.185	26.286	5.732	13.27	65.507	11.223	4.411	28.154	5.785	12.433	70.146	12.632	12.36	39.724	7.487	35.845	26.144	15.713	29.699	8.346	47.812	17.406	12.302	34.247	5.459	54.661	14.041	7.961	38.908	3.087	31.698
569.6	5.296	31.187	6.456	7.643	44.161	8.856	3.207	10.241	4.479	5.712	57.292	8.326	7.122	17.299	6.296	16.194	74.871	10.163	8.092	26.278	5.751	13.134	65.676	11.333	4.638	28.176	5.931	12.712	70.393	12.668	12.379	39.63	7.668	35.857	26.25	15.664	29.845	8.362	47.474	17.428	12.166	34.401	5.393	54.581	13.93	8.101	38.991	3.119	31.791
569.95	5.313	31.293	6.625	7.656	43.951	8.813	3.268	10.208	4.565	5.738	57.408	8.355	7.165	17.412	6.276	16.33	75.102	10.235	8.098	26.252	5.777	13.303	65.179	11.205	4.509	28.366	5.809	12.629	70.696	12.751	12.401	39.598	7.626	35.938	26.125	15.781	29.847	8.337	47.352	17.596	12.212	34.377	5.456	54.68	14.045	8.117	38.857	3.223	31.753
570.29	5.344	31.304	6.496	7.577	44.134	8.887	3.306	10.332	4.591	5.808	57.432	8.453	7.144	17.438	6.16	16.197	74.861	10.184	8.19	26.574	5.879	13.353	65.855	11.474	4.518	28.345	5.821	12.751	70.342	12.708	12.431	39.785	7.716	36.287	26.312	15.853	30.02	8.445	47.513	17.609	12.166	34.182	5.467	54.654	14.053	8.186	39.071	3.212	31.791
570.63	5.462	31.361	6.661	7.733	44.427	8.937	3.395	10.296	4.582	5.812	57.697	8.588	7.117	17.479	6.175	16.458	75.047	10.037	8.16	26.481	5.863	13.377	65.861	11.376	4.613	28.312	5.985	12.756	70.713	12.848	12.395	39.769	7.526	36.213	26.332	15.903	29.97	8.562	47.828	17.749	12.332	34.393	5.483	54.709	14.073	8.159	38.976	3.169	31.895
570.98	5.273	31.342	6.536	7.643	44.95	8.962	3.243	10.264	4.629	5.796	57.839	8.594	7.202	17.472	6.325	16.479	75.053	10.214	8.261	26.697	5.998	13.444	66.279	11.514	4.517	28.607	5.852	12.754	70.467	12.798	12.463	39.941	7.704	36.213	26.361	15.822	30.019	8.511	48.138	17.815	12.394	34.587	5.502	54.849	14.297	8.262	39.351	3.245	32.113
571.32	5.418	31.512	6.609	7.712	45.359	9.057	3.384	10.244	4.66	5.888	57.937	8.598	7.292	17.636	6.349	16.573	75.515	10.322	8.254	26.531	5.961	13.507	66.24	11.668	4.704	28.712	6.065	12.893	70.672	12.902	12.532	40.115	7.754	36.279	26.46	15.715	30.12	8.517	48.306	17.573	12.384	34.637	5.529	55.021	14.234	8.192	39.333	3.2	32.135
571.67	5.302	31.414	6.5	7.681	45.658	9.158	3.339	10.354	4.616	5.936	58.188	8.619	7.19	17.727	6.316	16.678	75.506	10.395	8.368	26.944	6.029	13.629	66.606	11.693	4.529	28.436	5.81	12.791	70.825	12.939	12.529	39.957	7.766	36.093	26.492	15.92	30.199	8.607	48.49	17.95	12.324	34.66	5.538	55.213	14.215	8.226	39.41	3.287	32.136
572.01	5.331	31.474	6.515	7.685	45.877	9.047	3.374	10.397	4.635	5.954	58.415	8.736	7.426	17.743	6.384	16.826	75.672	10.541	8.382	26.89	5.931	13.63	66.713	11.745	4.694	28.599	6	12.862	71.003	12.98	12.616	40.038	7.796	36.452	26.561	16.052	30.412	8.723	48.6	17.869	12.563	34.687	5.539	55.026	14.284	8.244	39.403	3.282	32.109
572.36	5.311	31.562	6.57	7.697	45.639	9.093	3.303	10.508	4.604	5.982	58.113	8.719	7.152	17.378	6.357	16.636	75.66	10.347	8.357	26.98	5.873	13.585	66.864	11.744	4.719	28.746	6.151	13.01	71.504	13.01	12.681	40.263	7.845	36.405	26.774	16.009	30.272	8.63	48.602	18.03	12.398	34.834	5.6	55.08	14.282	8.237	39.454	3.201	32.218
572.7	5.382	31.918	6.515	7.797	45.681	9.024	3.407	10.527	4.675	5.98	58.278	8.695	7.346	17.714	6.324	16.795	75.666	10.424	8.223	26.982	5.918	13.711	66.687	11.671	4.632	28.624	5.966	12.867	71.545	12.996	12.674	40.254	7.942	36.297	26.745	15.984	30.271	8.587	48.487	17.923	12.527	34.758	5.749	55.065	14.288	8.39	39.712	3.29	32.428
573.05	5.55	31.734	6.734	7.95	45.617	9.004	3.434	10.484	4.832	6.087	58.449	8.79	7.37	17.728	6.481	16.761	76.044	10.535	8.348	26.988	5.976	13.833	67.039	11.904	4.542	28.717	6.025	12.956	71.789	13.046	12.697	40.229	8.005	36.394	26.746	16.168	30.381	8.834	48.497	17.987	12.548	34.865	5.684	55.252	14.45	8.324	39.671	3.186	32.205
573.39	5.477	31.918	6.849	7.81	45.698	9.154	3.367	10.517	4.772	5.937	58.473	8.713	7.234	17.638	6.398	16.914	75.793	10.398	8.338	26.966	6.103	13.862	66.824	11.762	4.649	28.749	6.021	12.944	71.732	13.107	12.668	40.278	7.811	36.442	26.727	16.005	30.27	8.754	48.703	18.084	12.597	34.939	5.773	55.074	14.373	8.294	39.661	3.332	32.374
573.73	5.53	31.942	6.746	7.931	46.1	9.268	3.435	10.558	4.755	6.07	58.594	8.677	7.288	17.773	6.428	17.017	76.226	10.511	8.431	27.226	6.135	13.765	67.107	11.76	4.616	28.74	5.916	12.955	71.65	13.005	12.684	40.132	7.948	36.312	26.683	16.257	30.603	8.857	48.86	18.204	12.724	34.839	5.66	55.305	14.53	8.447	39.846	3.328	32.467
574.08	5.431	31.884	6.645	7.838	45.986	9.147	3.338	10.501	4.668	5.999	58.714	8.661	7.274	17.703	6.457	16.977	76.229	10.834	8.33	27.202	6.06	13.867	67.415	11.837	4.784	28.854	6.073	13.018	71.918	13.219	12.754	40.3	7.905	36.452	26.754	16.121	30.51	8.732	48.88	18.275	12.715	34.89	5.742	55.358	14.483	8.339	39.952	3.349	32.478
574.42	5.361	31.829	6.63	7.898	46.098	9.181	3.357	10.424	4.623	5.877	58.829	8.636	7.347	17.633	6.403	17.062	76.481	10.62	8.322	27.21	6.054	13.867	67.234	11.72	4.788	28.927	6.187	13.227	72.155	13.115	12.76	40.296	7.782	36.648	26.815	16.15	30.61	8.817	48.832	18.22	12.643	34.983	5.641	55.311	14.404	8.381	39.917	3.355	32.463
574.77	5.424	32.095	6.659	7.961	46.161	9.211	3.411	10.432	4.722	5.916	58.892	8.79	7.285	17.805	6.379	17.082	76.095	10.57	8.187	27.052	5.917	13.87	67.405	11.676	4.765	28.846	6.057	13.157	72.104	13.173	12.671	40.485	7.977	36.537	26.855	16.018	30.744	8.842	48.407	18.132	12.564	34.831	5.598	55.135	14.337	8.299	39.936	3.378	32.485
575.11	5.514	32.012	6.843	7.97	45.533	9.061	3.338	10.545	4.655	5.967	58.735	8.771	7.121	17.827	6.398	17.02	76.335	10.548	8.398	27.203	5.95	13.864	67.506	11.724	4.735	28.848	6.119	13.198	72.202	13.17	12.756	40.392	8.103	36.699	26.984	15.993	30.622	8.837	48.386	18.235	12.552	34.924	5.708	55.376	14.517	8.346	39.899	3.399	32.467
575.45	5.348	31.999	6.625	8.001	45.656	9.043	3.355	10.462	4.646	5.912	58.629	8.682	7.307	18.003	6.483	17.15	76.33	10.621	8.316	27.289	5.932	13.92	67.148	11.678	4.793	29.059	6.054	13.222	72.383	13.213	12.674	40.342	8.016	36.612	26.971	16.019	30.853	8.935	48.481	18.448	12.604	34.889	5.816	55.344	14.474	8.304	39.804	3.406	32.353
575.8	5.445	32.006	6.752	7.942	45.637	9.174	3.41	10.461	4.776	5.985	58.891	8.678	7.275	17.852	6.453	17.197	76.543	10.581	8.344	27.272	6.129	13.972	67.287	11.833	4.65	29.112	6.039	13.219	72.404	13.232	12.789	40.375	7.905	36.498	26.846	16.108	30.712	8.828	48.02	18.415	12.595	35.035	5.728	55.452	14.489	8.359	39.882	3.325	32.574
576.14	5.493	32.141	6.843	7.962	45.842	9.116	3.448	10.626	4.82	6.094	59.064	8.722	7.188	17.896	6.447	17.113	76.517	10.469	8.312	27.213	5.99	14.032	67.421	11.866	4.726	29.002	5.875	13.255	72.517	13.323	12.885	40.368	8.067	36.582	27.062	15.989	30.766	8.82	48.135	18.489	12.702	34.903	5.853	55.355	14.637	8.429	39.85	3.456	32.469
576.48	5.322	32.046	6.808	8.006	46.1	9.124	3.429	10.588	4.846	6.099	59.421	8.866	7.386	17.97	6.459	17.376	76.372	10.605	8.318	27.502	6.045	14.131	67.687	11.91	4.948	29.275	6.207	13.396	72.838	13.234	12.964	40.674	8.047	36.743	27.092	16.079	30.818	8.956	48.499	18.465	12.634	35.284	5.82	55.583	14.7	8.571	40.083	3.321	32.658
576.83	5.558	32.539	6.916	8.231	46.548	9.21	3.44	10.598	4.758	5.917	59.414	8.89	7.385	18.018	6.44	17.36	76.877	10.742	8.404	27.537	6.021	14.147	67.817	12.011	4.881	29.132	6.155	13.355	72.584	13.327	12.966	40.681	8.157	36.798	27.215	16.118	30.94	9.003	48.437	18.535	12.635	35.255	5.848	55.706	14.755	8.375	40.104	3.399	32.71
577.17	5.536	32.38	6.959	8.14	46.721	9.327	3.366	10.548	4.679	5.883	59.552	8.807	7.404	18.044	6.54	17.501	76.878	10.685	8.531	27.762	6.168	14.243	68.216	12.044	4.845	29.159	6.2	13.312	72.84	13.347	12.854	40.703	8.13	36.786	27.145	16.063	31.131	8.915	48.715	18.561	12.798	35.294	5.918	55.696	14.962	8.332	40.182	3.355	32.685
577.52	5.471	32.119	6.761	8.238	46.587	9.36	3.465	10.707	4.813	6.111	59.579	8.811	7.479	18.037	6.501	17.398	77.049	10.629	8.354	27.525	6.001	14.1	68.232	12.201	4.806	29.119	6.226	13.405	72.867	13.404	12.797	40.834	8.105	36.866	27.201	16.144	31.02	8.918	48.797	18.469	12.787	35.289	5.953	55.678	14.722	8.415	40.381	3.508	32.822
577.86	5.522	32.406	6.807	8.164	46.617	9.273	3.498	10.644	4.845	6.039	59.631	8.846	7.33	18.074	6.519	17.412	76.777	10.742	8.428	27.639	6.095	14.322	68.392	12.138	4.756	29.231	6.181	13.408	73.143	13.503	13.013	40.933	8.133	36.991	27.138	16.297	31.129	9.028	48.827	18.774	12.801	35.348	5.94	55.952	14.793	8.44	40.159	3.433	32.702
578.2	5.351	32.222	6.76	8.092	46.935	9.318	3.412	10.636	4.769	6.122	59.525	8.835	7.355	17.993	6.502	17.533	76.74	10.717	8.48	27.772	6.157	14.264	68.367	12.101	4.742	29.297	6.34	13.465	72.965	13.507	13.111	40.931	8.26	36.932	27.413	16.263	31.046	9.036	48.87	18.713	12.839	35.347	5.95	55.655	14.765	8.459	40.265	3.492	32.862
578.55	5.549	32.576	6.888	8.155	46.707	9.302	3.501	10.675	4.805	6.191	59.629	8.855	7.372	18.196	6.433	17.555	77.438	10.806	8.487	27.795	6.289	14.32	68.309	12.203	4.937	29.269	6.203	13.603	73.446	13.579	13.005	40.886	8.158	36.904	27.443	16.234	31.17	8.998	48.904	18.671	12.832	35.291	6.006	55.724	14.762	8.365	40.316	3.326	32.755
578.89	5.57	32.65	6.873	8.222	46.619	9.32	3.459	10.532	4.897	6.237	59.851	8.934	7.378	18.26	6.7	17.791	77.388	10.831	8.534	27.791	6.194	14.361	68.453	12.086	4.831	29.45	6.185	13.667	73.377	13.477	13.154	40.929	8.2	37.063	27.599	16.168	31.328	9.089	48.596	18.703	12.843	35.263	5.944	55.935	14.916	8.495	40.343	3.4	32.73
579.23	5.444	32.502	6.886	8.256	46.833	9.404	3.384	10.677	4.864	6.101	59.648	8.968	7.368	18.436	6.595	17.773	77.235	10.681	8.57	27.934	6.245	14.37	68.668	12.215	4.89	29.533	6.32	13.616	73.234	13.483	13.152	40.998	8.32	36.949	27.513	16.242	31.462	8.991	48.755	18.888	12.798	35.256	5.944	55.669	14.844	8.503	40.352	3.558	32.85
579.58	5.653	32.512	6.893	8.299	46.989	9.393	3.42	10.695	4.778	6.107	60.122	8.957	7.348	18.309	6.497	17.722	77.394	10.725	8.514	27.916	6.398	14.432	68.706	12.239	4.872	29.488	6.239	13.522	73.669	13.534	13.018	40.993	8.269	37.079	27.368	16.267	31.353	9.061	48.929	18.78	12.922	35.48	5.948	55.862	14.936	8.603	40.413	3.539	33.157
579.92	5.685	32.772	6.79	8.326	47.204	9.365	3.352	10.769	4.833	6.096	59.923	9.012	7.389	18.243	6.542	17.708	77.543	10.687	8.562	28.124	6.22	14.478	69.158	12.385	4.873	29.564	6.341	13.758	73.507	13.642	13.061	41.128	8.239	37.137	27.438	16.202	31.548	9.124	49.195	19.011	12.967	35.619	6.034	55.95	15.035	8.45	40.587	3.567	33.058
580.26	5.566	32.609	6.96	8.347	47.391	9.549	3.547	10.942	4.916	6.212	60.143	8.97	7.454	18.388	6.62	17.904	77.043	10.856	8.558	27.91	6.287	14.628	68.924	12.359	4.933	29.667	6.384	13.698	73.578	13.662	13.187	41.255	8.325	37.235	27.57	16.25	31.357	9.085	49.328	19.01	13.046	35.477	6.138	55.813	15.135	8.633	40.723	3.632	33.088
580.6	5.596	32.792	7.053	8.484	47.646	9.489	3.533	10.798	4.912	6.221	60.231	9.129	7.574	18.348	6.764	17.941	77.333	10.658	8.492	28.175	6.37	14.6	69.067	12.394	5.07	29.545	6.448	13.662	73.77	13.681	13.146	41.28	8.259	37.415	27.724	16.352	31.701	9.201	49.528	19.179	13.138	35.733	6.029	55.96	15.168	8.511	40.707	3.54	33.13
580.95	5.728	32.958	7.055	8.479	48.187	9.58	3.659	10.906	4.842	6.29	60.509	9.262	7.532	18.368	6.652	17.963	77.554	10.816	8.574	28.222	6.343	14.682	69.563	12.497	4.929	29.618	6.333	13.726	73.93	13.758	13.244	41.393	8.318	37.34	27.87	16.338	31.742	9.241	49.638	19.26	13.1	35.763	6.096	56.384	15.134	8.652	40.688	3.642	33.285
581.29	5.626	33.08	7.189	8.536	48.012	9.626	3.608	10.936	4.931	6.307	60.424	9.229	7.567	18.488	6.729	18.109	77.53	10.989	8.703	28.155	6.319	14.759	69.784	12.559	5.139	29.7	6.385	13.931	74.163	13.813	13.263	41.559	8.482	37.507	27.884	16.544	31.615	9.272	49.9	19.235	13.011	35.949	6.095	56.262	15.045	8.686	40.954	3.598	33.338
581.63	5.672	33.154	7.171	8.574	48.393	9.635	3.627	10.862	4.973	6.329	60.635	9.397	7.691	18.459	6.795	18.12	77.741	11.179	8.493	28.169	6.279	14.571	69.654	12.475	5.069	29.776	6.324	13.934	73.808	13.707	13.367	41.447	8.529	37.335	27.673	16.369	31.663	9.315	49.798	19.245	13.121	35.697	6.08	56.075	15.11	8.557	40.749	3.522	33.309
581.98	5.599	32.938	6.983	8.554	48.559	9.634	3.761	11.038	5.053	6.466	60.748	9.205	7.491	18.491	6.67	18.169	77.936	11.183	8.644	28.493	6.389	14.666	69.85	12.598	4.879	29.893	6.348	13.978	74.004	13.742	13.312	41.679	8.331	37.567	27.809	16.47	31.586	9.433	50.011	19.312	13.199	35.919	6.165	56.248	15.193	8.688	40.761	3.57	33.282
582.32	5.551	32.962	7.046	8.627	48.844	9.757	3.689	11.046	4.964	6.32	60.948	9.363	7.589	18.464	6.748	18.269	78.357	10.959	8.583	28.536	6.408	14.785	69.945	12.77	5.182	29.807	6.48	14.032	73.956	13.763	13.494	41.567	8.479	37.534	27.914	16.538	31.824	9.277	50.578	19.506	13.417	35.965	6.243	56.285	15.241	8.611	40.863	3.539	33.49
582.66	5.657	33.153	7.081	8.566	48.795	9.597	3.67	10.98	4.945	6.312	61.023	9.153	7.676	18.524	6.766	18.377	78.463	11.008	8.694	28.695	6.37	14.709	70.318	12.772	5.289	30.07	6.498	14.08	74.006	13.897	13.374	41.695	8.571	37.688	27.987	16.602	31.856	9.492	50.52	19.511	13.458	35.994	6.507	56.529	15.44	8.676	41.193	3.527	33.622
583.01	5.7	33.213	7.132	8.588	49.046	9.689	3.571	11.021	4.775	6.386	60.954	9.374	7.637	18.527	6.93	18.366	78.465	11.247	8.654	28.664	6.423	14.987	70.625	12.84	5.046	30.062	6.514	14.12	74.502	14.067	13.436	41.771	8.525	37.856	28.178	16.872	31.946	9.473	50.672	19.613	13.467	36.027	6.263	56.558	15.405	8.595	41.085	3.606	33.568
583.35	5.716	33.147	7.161	8.757	49.366	9.788	3.785	10.981	5.069	6.453	61.197	9.389	7.633	18.575	6.885	18.51	78.473	11.126	8.834	28.698	6.566	15.033	70.706	12.749	5.171	30.134	6.481	14.111	74.877	14.062	13.347	41.711	8.49	37.606	28.045	16.615	32.08	9.418	50.835	19.722	13.336	36.167	6.139	56.607	15.433	8.616	41.214	3.584	33.716
583.69	5.758	33.425	7.345	8.836	49.349	9.635	3.697	11.065	5.063	6.411	61.474	9.412	7.801	18.436	6.873	18.574	78.396	11.328	8.6	28.732	6.279	14.989	70.866	12.81	5.007	29.947	6.53	14.204	74.794	13.969	13.491	41.813	8.439	37.596	28.102	16.745	32.068	9.38	50.945	19.864	13.491	36.086	6.228	56.572	15.548	8.758	41.287	3.675	33.756
584.03	5.726	33.387	7.168	8.778	49.467	9.853	3.704	11.106	5.022	6.498	61.701	9.346	7.76	18.759	6.854	18.674	78.661	11.164	8.852	28.885	6.655	14.962	71.066	13.044	5.111	29.98	6.477	14.25	75.103	14.375	13.435	41.84	8.504	37.788	28.287	16.915	32.18	9.727	50.992	19.935	13.606	36.217	6.414	56.631	15.688	8.701	41.481	3.66	33.802
584.38	5.807	33.82	7.201	8.717	49.634	9.784	3.675	10.991	4.878	6.341	61.668	9.321	7.688	18.739	6.817	18.648	78.757	11.383	8.714	28.747	6.597	15.173	71.153	13.042	5.173	30.346	6.617	14.254	75.153	14.03	13.661	41.831	8.63	37.662	28.355	16.552	32.092	9.336	51.064	19.79	13.654	36.296	6.424	56.932	15.727	8.762	41.485	3.702	33.661
584.72	5.771	33.735	7.373	8.839	49.856	9.905	3.559	11.125	5.044	6.387	61.703	9.474	7.814	18.809	6.973	18.967	79.072	11.303	8.759	28.885	6.624	15.276	71.234	13.122	5.129	30.361	6.649	14.485	75.309	14.154	13.475	42.084	8.477	37.817	28.4	16.645	32.346	9.467	51.012	19.936	13.697	36.413	6.471	56.882	15.718	8.678	41.518	3.746	33.873
585.06	5.736	33.385	7.101	8.654	49.709	9.828	3.721	11.155	5.049	6.526	62.018	9.491	7.628	18.681	6.998	18.745	79.062	11.36	8.674	28.939	6.492	15.189	71.276	12.944	5.041	30.239	6.483	14.24	75.163	14.141	13.578	41.992	8.616	37.997	28.437	16.533	32.498	9.612	51.155	19.824	13.523	36.112	6.298	56.967	15.747	8.538	41.562	3.654	33.89
585.4	5.761	33.72	7.244	8.762	49.945	9.915	3.835	11.206	5.007	6.543	62.023	9.441	7.701	18.703	6.966	18.954	79.087	11.362	8.911	29.108	6.603	15.357	71.627	13.118	5.276	30.347	6.573	14.324	75.239	14.03	13.706	42.117	8.784	37.893	28.595	16.589	32.489	9.524	51.189	19.935	13.448	36.445	6.243	56.94	15.669	8.902	41.76	3.732	33.943
585.75	5.717	33.669	7.289	8.736	50.06	9.933	3.751	11.121	4.958	6.432	62.094	9.382	7.785	18.904	6.979	19.038	78.955	11.289	8.704	29.173	6.555	15.102	71.36	13.04	5.326	30.486	6.667	14.467	75.228	14.34	13.797	42.149	8.674	37.909	28.456	16.781	32.33	9.679	51.204	20.036	13.789	36.412	6.464	56.979	15.93	8.837	41.758	3.785	33.86
586.09	5.848	33.764	7.209	8.847	50.18	9.984	3.678	11.057	4.96	6.439	62.203	9.606	7.629	18.915	7.144	19.075	79.212	11.545	8.998	29.149	6.704	15.286	71.991	13.224	5.054	30.448	6.53	14.302	75.407	14.353	13.677	42.043	8.557	38.068	28.72	16.751	32.323	9.566	51.548	20.024	13.661	36.281	6.465	56.712	15.785	8.964	41.656	3.728	34.132
586.43	5.752	33.81	7.067	8.838	50.355	10.118	3.636	10.944	4.976	6.682	62.435	9.524	7.51	18.719	7.013	19.18	79.367	11.321	8.957	29.267	6.861	15.481	71.716	13.066	5.049	30.141	6.664	14.478	75.407	14.342	13.62	42.133	8.792	38.081	28.596	16.952	32.476	9.63	51.325	20.063	13.754	36.681	6.437	57.219	15.817	8.817	41.858	3.877	33.955
586.77	5.848	33.878	7.298	8.912	50.42	9.995	3.666	11.121	4.954	6.51	62.41	9.422	7.79	18.854	6.988	19.222	79.212	11.474	8.925	29.227	6.608	15.544	71.91	13.242	5.346	30.354	6.778	14.646	75.766	14.254	13.884	42.336	8.842	38.152	28.778	16.889	32.6	9.671	51.764	20.03	13.787	36.612	6.551	57.162	15.794	8.892	41.918	3.854	34.192
587.11	5.658	34.015	7.209	8.854	50.803	9.989	3.866	11.179	5.165	6.534	62.281	9.409	7.761	18.967	7.017	19.189	79.247	11.299	8.864	29.298	6.654	15.392	71.669	13.272	5.358	30.486	6.75	14.614	75.636	14.321	13.914	42.511	8.909	38.131	28.889	16.941	32.663	9.89	51.602	20.409	13.853	36.495	6.49	57.328	16.01	8.872	41.853	3.741	34.092
587.46	5.761	34.011	7.461	8.974	50.847	9.948	3.746	11.301	5.172	6.751	62.006	9.315	7.79	18.914	7.024	19.287	79.57	11.367	8.841	29.273	6.696	15.459	72.009	13.36	5.1	30.534	6.685	14.53	76.119	14.242	13.84	42.503	8.958	38.054	28.847	17.096	32.607	9.766	51.907	20.374	13.826	36.677	6.628	57.374	15.853	8.917	42.12	3.787	34.19
587.8	5.912	34.141	7.381	9.115	50.851	10.089	3.764	11.427	5.21	6.693	62.549	9.763	7.783	18.974	7.149	19.295	79.65	11.622	8.938	29.564	6.73	15.684	72.681	13.297	5.494	30.731	6.731	14.644	76.137	14.44	13.855	42.452	8.873	38.08	28.994	16.822	32.812	9.862	51.944	20.26	13.914	36.848	6.51	57.48	16.181	8.979	42.077	3.855	34.269
588.14	5.706	34.199	7.452	8.99	51.243	9.988	3.842	11.315	5.094	6.758	62.619	9.548	7.798	18.92	7.051	19.391	79.999	11.592	8.987	29.311	6.583	15.583	72.241	13.329	5.467	30.777	6.829	14.85	76.331	14.424	13.874	42.455	8.764	38.135	28.74	17.09	32.851	9.993	51.895	20.51	13.901	36.721	6.785	57.282	16.197	9.01	42.147	3.933	34.377
588.48	5.789	34.203	7.327	8.964	50.746	10.069	3.839	11.391	5.266	6.851	62.989	9.882	7.961	19.127	7.156	19.536	80.397	11.613	9.083	29.625	6.764	15.721	72.843	13.343	5.233	30.625	6.836	14.775	76.042	14.54	13.851	42.419	8.884	38.117	28.9	17.148	33.08	9.685	52.129	20.489	14.168	36.841	6.667	57.96	16.221	8.869	42.319	3.82	34.341
588.82	5.487	34.46	7.29	8.994	50.965	9.982	3.942	11.335	5.219	6.857	62.776	9.513	7.574	18.809	7.03	19.36	80.161	11.515	9.023	29.66	6.879	15.733	72.819	13.437	5.269	30.782	6.886	14.873	76.324	14.584	13.87	42.552	8.857	38.44	29.247	17.069	32.992	9.802	51.972	20.617	14.013	36.695	6.766	57.474	16.2	8.992	42.517	3.776	34.512
589.17	5.902	34.318	7.35	9.054	51.209	9.986	3.735	11.256	5.249	6.668	62.771	9.566	7.711	18.973	7.117	19.53	79.72	11.449	9.033	29.571	6.712	15.751	73.072	13.28	5.439	30.666	6.901	15.08	76.464	14.53	14.102	42.741	8.812	38.339	29.25	17.043	33.097	9.919	51.987	20.718	14.001	37.084	6.726	57.74	16.323	9.026	42.198	3.665	34.457
589.51	5.868	34.166	7.276	9.103	51.222	10.261	3.875	11.404	5.174	6.545	63.001	9.606	7.894	19.36	7.078	19.831	80.052	11.64	8.96	29.621	6.759	15.883	72.857	13.521	5.371	31.034	6.876	14.89	76.497	14.543	13.889	42.423	8.906	38.248	29.143	16.763	33.139	9.898	52.119	20.794	14.004	36.863	6.666	57.771	16.2	9.097	42.543	3.855	34.768
589.85	5.832	34.338	7.143	9.29	51.564	10.329	3.822	11.411	5.077	6.715	63.021	9.646	7.985	19.229	7.14	19.741	79.538	11.571	9.109	29.663	6.797	15.694	72.92	13.414	5.497	31.012	6.985	14.975	76.577	14.534	13.744	42.524	8.816	38.13	29.084	16.876	33.373	9.801	52.025	20.669	14.063	37.13	6.7	57.625	16.256	9.021	42.418	3.901	34.424
590.19	5.801	34.497	7.556	9.24	51.389	10.241	3.719	11.373	5.135	6.505	62.772	9.805	7.827	19.012	7.179	19.75	80.635	11.689	9.099	29.714	6.836	15.934	72.647	13.333	5.342	30.953	6.853	15.112	76.419	14.545	13.988	43.102	9.009	38.605	29.354	17.015	33.281	9.704	52.131	20.878	14.091	36.955	6.465	57.391	16.318	9.007	42.467	3.961	34.907
590.53	5.892	34.638	7.704	9.547	51.392	10.186	3.869	11.381	5.153	6.72	62.953	9.693	7.829	19.156	7.313	19.693	80.243	11.782	8.894	29.611	6.849	15.979	72.934	13.444	5.268	30.897	6.79	15.146	76.796	14.661	14.089	42.922	8.983	38.456	29.282	17.118	33.347	9.922	52.599	20.968	14.133	37.12	6.75	57.649	16.199	8.979	42.614	3.894	34.544
590.88	6.113	34.658	7.607	9.563	51.652	10.144	3.877	11.588	5.33	6.993	63.066	9.568	8.048	19.257	7.115	20.142	80.381	11.714	8.931	29.893	6.875	15.9	73.313	13.599	5.415	31.032	6.876	15.08	76.719	14.719	14.098	42.85	8.959	38.665	29.288	16.864	33.443	9.893	52.414	20.798	14.229	37.031	6.73	57.638	16.396	8.927	42.513	3.808	34.571
591.22	5.893	34.734	7.782	9.471	51.795	10.325	3.962	11.581	5.274	6.86	63.059	9.656	7.828	19.29	7.246	20.131	80.581	11.796	8.989	29.783	6.958	16.136	73.345	13.569	5.308	30.831	6.927	15.087	76.796	14.705	14.168	42.935	9.039	38.617	29.578	17.276	33.604	10.002	52.531	21.234	14.138	36.998	6.906	57.693	16.203	8.999	42.699	3.945	34.567
591.56	6.055	34.767	7.525	9.507	52.002	10.385	3.903	11.458	5.361	6.877	63.272	9.749	7.899	19.128	7.052	20.032	80.507	11.83	9.095	30.038	6.932	16.07	73.277	13.64	5.472	31.086	7.002	15.224	76.972	14.709	14.282	43.146	9.167	38.659	29.554	17.264	33.605	10.262	52.59	21.172	14.311	37.383	6.87	57.932	16.477	9.111	42.634	3.9	34.703
591.9	5.883	34.999	7.489	9.578	51.787	10.325	3.849	11.514	5.315	6.808	63.402	9.805	7.807	19.319	7.097	20.01	81.036	11.881	9.045	30.024	6.851	16.155	73.61	13.702	5.497	31.149	6.94	15.266	77.191	14.8	14.119	42.99	9.207	38.314	29.557	17.429	33.595	10.207	52.257	21.286	14.308	37.278	6.869	57.966	16.426	9.212	42.767	4.063	34.863
592.24	5.951	34.809	7.369	9.532	51.804	10.423	3.744	11.336	5.116	6.724	63.467	9.855	7.74	19.388	7.146	20.136	80.652	11.781	8.976	30.043	6.774	16.033	73.078	13.518	5.494	31.321	6.918	15.345	77.493	14.871	14.318	42.919	9.002	38.769	29.904	17.364	33.664	10.089	52.3	21.222	14.219	37.576	6.874	58.19	16.589	9.204	43	4.075	34.884
592.58	5.94	34.69	7.545	9.437	52.004	10.236	3.885	11.395	5.15	6.857	63.519	9.724	7.908	19.311	7.281	20.1	81.052	11.93	9.042	30.291	6.863	16.251	73.669	13.728	5.488	31.199	7.11	15.369	77.513	15.269	14.249	43.02	9.073	38.637	29.849	17.254	33.73	10.148	52.139	21.123	14.331	37.317	6.934	58.125	16.711	9.274	42.661	3.942	34.684
592.92	5.914	35.223	7.502	9.467	51.777	10.534	3.964	11.548	5.299	6.905	63.631	9.842	7.919	19.362	7.168	20.258	80.974	11.872	8.935	30.271	6.823	16.09	73.569	13.642	5.344	31.147	6.972	15.325	77.682	14.984	14.23	43.103	9.371	38.65	29.997	17.255	33.924	10.224	52.44	21.422	14.405	37.208	7.058	57.931	16.643	9.178	42.786	4.066	34.812
593.27	5.998	35.198	7.591	9.518	51.769	10.292	3.92	11.537	5.186	6.769	63.817	9.811	7.699	19.443	7.262	20.306	80.794	11.707	9.122	30.306	7.052	16.42	73.464	13.726	5.649	31.542	7.101	15.552	77.653	15.041	14.342	43.07	9.172	38.694	30.069	17.207	34.117	10.245	52.508	21.461	14.291	37.182	6.921	58.049	16.642	9.123	42.845	3.955	35.069
593.61	5.817	35.301	7.39	9.432	51.725	10.321	3.824	11.409	5.169	6.756	63.728	9.762	7.978	19.433	7.446	20.403	81.148	12.032	9.005	30.218	6.845	16.225	73.583	13.727	5.624	31.457	7.076	15.406	77.486	14.989	14.405	43.243	9.23	38.598	30.045	17.211	33.941	10.143	52.512	21.489	14.413	37.554	7.234	58.516	16.625	9.149	42.925	4.007	34.763
593.95	6.002	35.172	7.799	9.65	51.924	10.232	3.741	11.532	5.243	6.749	63.699	9.844	7.961	19.465	7.201	20.39	81.118	11.943	9.188	30.558	7.007	16.507	74.042	13.83	5.426	31.353	7.065	15.441	77.847	15.143	14.378	43.079	9.092	38.68	30.033	17.004	33.946	10.242	52.44	21.35	14.465	37.477	6.974	58.653	16.676	9.09	43.112	4.147	34.89
594.29	5.879	35.374	7.654	9.484	51.967	10.567	3.859	11.615	5.295	6.809	63.975	9.948	8.134	19.568	7.424	20.603	81.161	12.181	9.216	30.595	6.947	16.414	74.221	13.769	5.525	31.455	6.957	15.633	77.972	15.255	14.474	43.374	9.401	38.958	30.339	17.452	34.188	10.417	52.642	21.428	14.404	37.419	7	58.205	16.785	9.153	43.119	4.046	35.047
594.63	6.024	35.41	7.661	9.533	52.542	10.447	3.988	11.525	5.359	6.857	64.173	10.017	7.971	19.581	7.239	20.632	81.318	11.846	9.252	30.691	7.171	16.631	74.251	13.912	5.621	31.388	7.311	15.694	78.064	15.139	14.46	43.207	9.574	38.919	30.288	17.308	34.037	10.54	52.829	21.69	14.368	37.54	7.04	58.529	16.788	9.222	43.432	4.1	35.332
594.97	6.145	35.543	7.674	9.826	52.581	10.593	4.033	11.69	5.198	6.871	64.16	9.817	8.035	19.538	7.546	20.711	81.514	12.163	9.228	30.297	7.059	16.579	74.546	13.787	5.842	31.585	7.298	15.769	78.298	15.12	14.376	43.493	9.323	38.823	30.333	17.328	34.24	10.237	52.792	21.77	14.392	37.61	7.1	58.286	16.857	9.192	43.102	4.106	35.077
595.31	6.137	35.635	7.924	9.856	52.755	10.625	3.892	11.478	5.218	6.858	64.357	9.893	8.13	19.701	7.363	20.839	81.25	12.162	9.194	30.608	7.081	16.58	74.422	13.955	5.617	31.548	7.186	15.657	78.106	15.045	14.409	43.49	9.285	38.925	30.466	17.36	34.096	10.416	52.85	21.68	14.497	37.633	7	58.437	16.894	9.159	43.297	3.975	35.121
595.65	6.094	35.616	7.709	9.696	53.029	10.58	3.984	11.711	5.457	7.169	64.374	9.918	7.968	19.704	7.557	20.698	81.762	12.305	9.274	30.594	7.011	16.773	74.921	13.955	5.614	31.56	7.025	15.839	78.5	15.372	14.531	43.68	9.519	39.2	30.573	17.256	34.252	10.343	53.088	21.716	14.631	37.75	7.137	58.431	16.798	9.289	43.343	3.994	35.183
595.99	6.09	35.685	7.852	9.78	53.251	10.487	4.096	11.722	5.354	6.953	64.681	10.049	7.916	19.69	7.406	20.811	81.96	12.101	9.146	30.775	7.067	16.788	74.624	13.957	5.852	31.923	7.354	16.043	78.397	15.422	14.491	43.518	9.47	39.218	30.443	17.508	34.411	10.33	53.009	21.869	14.661	37.839	7.27	58.641	17.066	9.283	43.322	4.098	35.191
596.33	6.187	35.595	7.59	9.936	52.935	10.575	4.042	11.671	5.368	6.948	64.422	9.92	7.94	19.55	7.388	20.844	81.437	12.184	9.292	30.854	7.054	16.763	74.644	13.961	5.778	31.58	7.435	15.996	78.45	15.26	14.544	43.474	9.424	38.913	30.617	17.4	34.575	10.672	53.135	21.979	14.65	37.92	7.016	58.857	16.857	9.146	43.464	4.015	35.164
596.68	6.143	35.829	7.901	9.908	53.231	10.629	3.804	11.604	5.243	6.944	64.538	10.082	8.016	19.849	7.457	21.028	81.691	12.204	9.318	30.846	7.157	16.855	75.045	14.136	5.719	31.684	7.335	15.771	78.295	15.43	14.686	44.014	9.481	39.089	30.83	17.379	34.441	10.516	53.124	22.027	14.648	37.935	7.271	58.693	17.02	9.238	43.516	4.014	35.277
597.02	6.175	35.591	7.939	9.928	53.257	10.496	4.17	11.86	5.43	7.112	64.561	10.082	7.947	19.876	7.388	20.982	81.872	12.305	9.206	30.912	7.224	17.055	74.859	13.913	5.6	31.715	7.078	15.737	78.36	15.48	14.626	43.76	9.472	38.875	30.561	17.348	34.419	10.592	52.922	22.167	14.869	37.995	7.325	58.978	17.163	9.288	43.594	4.17	35.445
597.36	5.973	35.909	7.646	9.956	52.737	10.575	3.895	11.812	5.314	7.11	64.794	9.966	8.148	19.869	7.598	21.068	81.87	12.386	9.32	30.817	7.06	16.739	74.713	14.048	5.696	31.748	7.113	15.867	79.014	15.446	14.738	43.749	9.481	39.14	30.666	17.459	34.716	10.623	53.164	22.239	14.745	38.046	7.116	58.632	16.901	9.292	43.601	4.259	35.305
597.7	6.188	35.819	7.839	10.036	52.715	10.485	4.044	11.797	5.474	7.023	64.552	10.085	7.96	19.719	7.311	21.011	82.068	12.187	9.422	30.801	7.314	17.131	75.233	14.158	5.763	31.723	7.223	16.048	78.903	15.39	14.613	43.652	9.29	39.143	30.888	17.254	34.793	10.661	52.815	22.153	14.711	38.035	7.335	58.615	17.104	9.455	43.713	4.203	35.317
598.04	6.145	35.853	7.69	10.009	52.885	10.542	4.061	11.841	5.475	7.174	64.785	10.295	8.243	19.832	7.474	21.298	82.416	12.406	9.174	31.101	7.163	16.945	74.975	14.02	5.748	31.911	7.074	16.057	78.753	15.568	14.668	44.183	9.563	39.25	30.809	17.432	34.752	10.708	53.018	22.246	14.725	38.004	7.218	59.057	17.179	9.488	43.686	4.103	35.372
598.38	6.106	36.032	7.888	9.862	53.012	10.714	4.023	11.741	5.437	7.091	64.943	10.061	8.112	19.93	7.589	21.371	82.083	12.351	9.433	30.961	7.29	17.142	75.127	14.103	5.949	31.908	7.328	16.062	78.633	15.448	14.68	43.879	9.462	39.236	30.941	17.537	35.008	10.797	53.349	22.389	14.722	37.942	7.279	58.747	17.112	9.482	44.139	4.138	35.413
598.72	6.18	35.769	7.841	10.129	52.94	10.618	4.093	11.961	5.421	7.064	64.833	9.996	8.176	20.019	7.777	21.441	82.234	12.572	9.286	31.216	7.251	17.25	75.048	14.315	5.595	31.974	7.291	16.116	79.158	15.359	14.792	44.062	9.584	39.258	31.236	17.423	34.968	10.738	53.442	22.374	14.743	38.066	7.252	58.747	17.082	9.403	43.948	4.151	35.353
599.06	6.09	36.143	8.004	10.067	53.072	10.514	4.004	11.848	5.442	7.128	64.88	10.036	8.074	19.844	7.607	21.525	82.337	12.361	9.321	31.226	7.197	17.122	75.086	14.052	5.714	31.952	7.329	16.127	78.47	15.569	14.808	44.031	9.611	39.354	31.016	17.34	34.474	10.459	52.934	22.177	14.841	38.267	7.334	58.949	17.331	9.427	43.697	4.157	35.342
599.4	5.95	36.149	7.76	9.989	53.244	10.571	3.904	11.773	5.323	7.095	65.405	10.124	8.105	19.983	7.7	21.616	82.212	12.507	9.313	31.333	7.252	17.139	75.246	14.132	5.893	31.942	7.274	16.361	79.091	15.524	14.851	44.158	9.576	39.221	31.153	17.321	34.884	10.533	53.223	22.371	14.769	38.1	7.401	59.155	17.315	9.291	43.955	4.147	35.526
599.74	6.123	36.098	7.917	10.082	53.005	10.726	4.068	11.838	5.377	7.137	64.943	10.154	8.049	19.928	7.581	21.527	82.129	12.401	9.238	31.293	7.354	17.231	74.952	14.113	5.871	32.025	7.451	16.368	78.885	15.434	14.816	43.786	9.497	39.238	31.304	17.398	34.9	10.369	52.743	22.207	14.635	38.089	7.189	58.536	17.218	9.347	44.057	4.269	35.396
600.08	6.201	36.151	7.869	9.994	52.536	10.509	4.061	11.849	5.361	7.089	64.511	10.023	7.948	19.87	7.414	21.226	82.095	12.285	9.389	31.195	7.136	17.17	75.027	13.91	5.748	31.93	7.355	16.369	79.386	15.506	14.702	43.92	9.642	39.204	31.085	17.324	34.917	10.599	52.561	22.33	14.61	38.114	7.256	58.913	17.294	9.458	43.859	4.213	35.182
600.42	6.13	36.269	7.89	10.174	52.41	10.624	3.927	11.818	5.428	7.053	64.731	10.048	7.972	20.067	7.485	21.488	81.939	12.291	9.254	31.122	6.969	17.049	74.805	13.888	5.814	31.9	7.335	16.359	79.375	15.52	14.807	43.883	9.621	39.073	31.12	17.219	35.109	10.557	52.232	22.353	14.544	38.059	7.252	58.928	17.233	9.405	43.716	4.297	35.28
600.76	5.977	36.243	7.871	10.144	52.298	10.712	4.027	11.927	5.446	7.279	64.503	10.067	7.925	20.189	7.372	21.49	82.028	12.297	9.201	31.366	7.091	17.275	75.039	14.021	5.789	32.031	7.353	16.332	79.514	15.68	14.854	44.12	9.721	39.256	31.304	17.315	35.176	10.653	52.431	22.382	14.64	38.013	7.291	58.991	17.257	9.466	43.885	4.159	35.376
601.1	6.199	36.097	7.89	10.167	52.737	10.765	4.046	11.864	5.434	7.231	65.127	10.122	8.164	20.272	7.563	21.798	82.097	12.582	9.323	31.416	7.255	17.341	75.084	14.211	5.95	32.108	7.414	16.589	79.434	15.659	14.869	44.062	9.745	39.291	31.416	17.36	35.194	10.796	52.71	22.596	14.774	38.046	7.35	58.915	17.44	9.449	44.1	4.327	35.569
601.44	6.112	36.246	7.962	10.217	53.019	10.746	3.986	11.854	5.376	7.236	65.025	10.223	8.291	20.492	7.751	21.738	81.628	12.589	9.451	31.541	7.31	17.545	75.435	14.213	5.827	32.297	7.355	16.393	79.077	15.538	14.929	44.273	9.744	39.384	31.374	17.314	35.248	10.841	53.155	22.727	14.799	38.388	7.29	59.11	17.331	9.516	44.077	4.275	35.451
601.78	6.161	36.165	7.938	10.279	53.858	10.889	4.19	12.083	5.626	7.383	65.137	10.384	8.228	20.441	7.617	21.863	81.909	12.659	9.342	31.557	7.335	17.394	75.689	14.462	6.03	32.29	7.595	16.605	79.282	15.78	14.725	44.16	9.621	39.363	31.233	17.444	35.184	10.891	53.157	22.823	14.838	38.22	7.48	59.074	17.416	9.508	44.272	4.377	35.851
602.12	6.311	36.485	8.048	10.427	54	10.896	4.234	11.993	5.464	7.335	65.087	10.229	8.308	20.195	7.581	21.829	82.49	12.692	9.433	31.826	7.42	17.579	75.909	14.466	5.92	32.166	7.445	16.433	79.584	15.93	15.255	44.63	9.811	39.508	31.484	17.736	35.539	10.888	53.57	22.795	14.876	38.559	7.494	59.095	17.415	9.467	44.313	4.365	35.879
602.46	6.13	36.368	8.056	10.387	53.902	10.996	4.21	12.213	5.599	7.368	65.304	10.175	8.176	20.338	7.673	21.874	82.419	12.536	9.658	31.829	7.417	17.668	76.057	14.414	5.925	32.368	7.636	16.607	79.701	15.864	15.127	44.622	10.044	39.685	31.805	17.589	35.51	10.885	53.945	23.086	15.03	38.479	7.457	59.222	17.775	9.592	44.303	4.329	35.966
602.8	6.133	36.509	8.131	10.446	54.327	11.03	4.019	11.971	5.495	7.228	65.561	10.472	8.315	20.644	8.074	22.227	82.44	12.855	9.572	31.904	7.47	17.633	76.174	14.72	5.99	32.637	7.58	16.61	79.68	16.052	15.12	44.635	9.799	39.637	31.556	17.481	35.723	11.116	54.003	22.936	15.381	38.751	7.663	59.606	17.873	9.404	44.276	4.321	35.925
603.14	6.081	36.643	7.911	10.33	54.159	11.118	4.222	12.089	5.607	7.302	65.702	10.333	8.259	20.324	7.829	22.409	82.03	12.631	9.776	31.981	7.447	17.665	76.454	14.74	6.002	32.562	7.627	16.817	79.636	16.086	15.192	44.795	9.969	39.915	31.724	17.583	35.682	10.992	54.248	23.185	15.184	38.743	7.591	59.497	17.722	9.623	44.592	4.327	36.165
603.48	6.369	36.742	8.205	10.582	54.391	11.046	4.074	11.858	5.478	7.293	65.818	10.367	8.378	20.398	7.818	22.048	82.662	12.812	9.521	32.106	7.254	17.562	76.253	14.755	5.967	32.396	7.525	16.607	79.609	16.205	15.073	44.649	10.048	39.746	31.81	17.725	35.718	11.193	54.326	23.142	15.074	38.784	7.446	59.557	17.845	9.585	44.576	4.3	35.931
603.82	6.236	36.741	8.203	10.6	54.441	11.01	4.147	12.117	5.635	7.227	65.712	10.449	8.258	20.603	7.77	22.383	82.812	12.651	9.609	32.011	7.503	17.667	76.537	14.779	5.874	32.405	7.441	16.916	79.826	16.055	15.317	44.761	10.042	39.876	31.876	17.639	35.907	11.24	54.201	23.046	15.176	38.631	7.579	59.513	17.847	9.65	44.499	4.332	36.024
604.16	6.392	36.702	8.057	10.776	54.797	11.117	4.08	12.017	5.512	7.295	65.578	10.339	8.333	20.343	7.753	22.381	82.743	12.889	9.727	32.107	7.547	17.881	76.884	14.808	5.958	32.536	7.655	16.649	80.276	16.102	15.202	45.042	9.928	39.847	31.812	17.523	35.801	11.161	54.303	23.23	15.165	38.657	7.468	59.756	17.823	9.604	44.346	4.318	36.036
604.5	6.365	36.71	8.15	10.523	55.082	11.262	4.239	12.104	5.631	7.229	65.976	10.465	8.092	20.55	7.733	22.265	83.016	12.9	9.554	32.413	7.53	18.061	76.977	14.809	6.14	32.633	7.78	16.837	79.977	16.115	15.302	44.745	10.047	40.201	32.093	17.565	36.038	11.231	54.423	23.22	15.412	38.802	7.796	59.73	17.945	9.608	44.695	4.467	36.028
604.84	6.387	37.17	8.068	10.581	54.867	11.084	4.304	12.174	5.538	7.404	66.169	10.551	8.394	20.491	7.793	22.664	83.03	12.924	9.559	32.256	7.367	17.779	76.946	14.911	6.075	32.83	7.662	17.118	80.074	16.029	15.181	45.144	10.099	39.799	31.843	17.672	36.01	11.308	54.404	23.37	15.368	39.013	7.785	60.001	18.068	9.865	44.565	4.369	36.254
605.18	6.481	37.133	8.141	10.736	55.136	11.139	4.478	12.345	5.767	7.526	65.942	10.397	8.467	20.72	7.96	22.542	83.26	13.001	9.539	32.095	7.527	17.978	76.711	14.813	6.104	33.125	7.724	17.208	80.286	16.075	15.32	44.953	10.033	39.67	32.097	17.663	36.127	11.084	54.421	23.369	15.441	38.919	7.929	59.805	18.087	9.732	44.93	4.427	36.346
605.52	6.376	37.178	8.175	10.895	54.966	10.962	4.157	12.167	5.51	7.311	66.219	10.501	8.473	20.617	7.966	22.969	83.058	12.789	9.503	32.06	7.466	17.889	76.478	14.921	6.262	32.738	7.723	17.131	80.383	16.242	15.325	45.36	10.188	39.965	32.284	17.645	36.427	11.23	54.641	23.446	15.536	39.063	7.861	59.959	18.058	9.735	44.786	4.432	36.125
605.86	6.369	36.961	8.018	10.593	54.85	11.176	4.255	12.18	5.65	7.409	66.11	10.325	8.311	20.386	7.754	22.757	83.743	12.836	9.788	32.195	7.695	18.2	76.898	14.808	6.021	32.61	7.652	17.146	80.301	16.084	15.388	45.191	10.132	39.916	32.372	17.747	36.074	11.26	54.306	23.455	15.4	38.925	7.858	59.793	18.121	9.73	45.014	4.54	36.563
606.2	6.196	37.129	8.104	10.415	54.943	11.115	4.351	12.411	5.728	7.558	66.34	10.354	8.276	20.353	7.864	22.826	83.44	12.899	9.439	32.348	7.459	17.978	76.919	14.821	6.19	32.773	7.753	17.298	80.377	16.208	15.348	44.976	10.025	39.85	32.435	17.765	36.501	11.458	54.038	23.624	15.556	39.032	7.849	60.027	18.099	9.711	44.855	4.491	36.125
606.54	6.265	37.372	8.29	10.762	54.412	11.056	4.254	12.224	5.68	7.456	66.23	10.449	8.325	20.629	7.952	22.787	83.592	12.973	9.415	32.004	7.361	18.017	76.952	14.779	6.084	32.986	7.814	17.329	80.789	16.24	15.4	44.919	10.121	39.719	32.57	17.531	36.439	11.399	53.917	23.59	15.281	38.842	7.667	60.02	18.018	9.999	44.796	4.424	36.217
606.88	6.404	37.409	8.189	10.68	54.379	11.102	4.223	12.169	5.509	7.398	66.318	10.461	8.376	20.655	7.809	22.878	83.703	13.033	9.58	32.471	7.584	18.165	76.9	14.705	6.167	32.925	7.925	17.547	80.859	16.237	15.361	45.313	10.067	39.868	32.493	17.61	36.365	11.214	54.073	23.608	15.342	39.02	7.826	59.857	18.147	9.732	44.944	4.437	36.204
607.22	6.383	37.467	8.123	10.729	54.374	11.085	4.116	12.144	5.49	7.404	66.358	10.471	8.167	20.563	7.92	22.916	83.676	13.12	9.483	32.232	7.431	18.14	77.041	14.814	6.234	33.075	7.821	17.636	80.738	16.31	15.544	44.997	10.29	40.007	32.646	17.816	36.797	11.408	54.039	23.83	15.331	39.093	7.928	60.12	18.174	9.783	44.985	4.432	36.023
607.55	6.219	37.522	8.111	10.65	54.407	11.09	4.048	12.155	5.579	7.409	66.509	10.452	8.259	20.68	7.846	22.763	83.561	13.071	9.621	32.332	7.649	18.224	76.751	14.739	6.072	32.8	7.853	17.46	80.975	16.319	15.482	45.178	10.086	39.946	32.784	17.764	36.81	11.428	54.061	23.909	15.38	39.069	7.936	60.058	18.137	9.786	45.057	4.504	36.155
607.89	6.289	37.373	8.319	10.745	54.263	11.152	4.162	12.056	5.57	7.5	66.296	10.356	8.279	20.59	7.951	22.958	84.047	12.967	9.696	32.633	7.567	18.411	76.649	14.763	6.182	32.863	7.811	17.496	81.148	16.457	15.524	45.115	10.171	39.902	32.905	17.677	36.685	11.226	53.887	23.752	15.413	39.027	7.844	60.236	18.155	9.801	44.859	4.595	36.149
608.23	6.408	37.656	8.329	10.871	53.829	11.152	4.176	12.279	5.643	7.471	66.521	10.351	8.353	20.808	7.92	23.165	83.657	13.035	9.488	32.598	7.577	18.372	76.387	14.709	6.197	33.073	7.902	17.487	81.031	16.351	15.502	45.238	10.268	39.838	32.725	17.642	36.714	11.421	53.637	23.83	15.267	38.984	7.78	60.321	18.3	9.961	45.158	4.553	36.273
608.57	6.293	37.632	8.41	10.869	54.282	11.197	4.278	12.423	5.673	7.528	66.246	10.54	8.4	20.833	7.929	23.215	83.793	13.166	9.636	32.584	7.596	18.351	76.845	14.843	6.278	33.312	7.823	17.659	81.288	16.343	15.624	45.299	10.436	40.217	33.121	17.604	36.72	11.406	53.653	23.949	15.608	39.194	8.008	60.201	18.294	9.821	45.226	4.52	36.271
608.91	6.609	37.648	8.543	11.053	54.427	11.3	4.245	12.309	5.69	7.619	66.428	10.455	8.354	20.947	7.918	23.108	83.751	13.197	9.765	32.773	7.622	18.43	77.403	14.975	6.157	33.256	7.888	17.629	81.324	16.494	15.465	45.491	10.243	40.107	32.909	17.759	36.983	11.518	54.114	24.121	15.505	39.422	8.011	60.543	18.357	9.885	45.344	4.474	36.47
609.25	6.545	38.104	8.528	11.24	54.944	11.33	4.412	12.397	5.634	7.583	66.5	10.668	8.482	20.982	8.044	23.399	84.061	13.251	9.607	32.884	7.56	18.414	77.117	14.856	6.177	33.287	7.93	17.754	81.265	16.656	15.683	45.694	10.434	40.255	33.189	17.776	37.062	11.544	54.298	24.047	15.603	39.352	8.037	60.488	18.45	9.915	45.389	4.691	36.489
609.59	6.381	37.728	8.417	10.987	55.029	11.33	4.353	12.371	5.722	7.679	66.659	10.739	8.522	21.082	8.242	23.455	84.152	13.334	9.893	33.011	7.685	18.74	77.593	15.105	6.201	33.162	7.755	17.614	81.279	16.619	15.527	45.413	10.401	40.048	33.041	17.814	36.973	11.546	54.694	24.339	15.58	39.332	7.899	60.57	18.452	9.874	45.403	4.576	36.541
609.93	6.359	37.787	8.406	11.22	55.614	11.434	4.44	12.432	5.867	7.603	66.873	10.681	8.58	21.101	8.184	23.549	84.064	13.319	9.849	33.03	7.743	18.712	77.629	15.308	6.502	33.493	7.685	17.721	81.198	16.406	15.707	45.948	10.493	40.573	33.363	17.837	37.223	11.635	54.684	24.356	15.627	39.545	7.973	60.844	18.457	10.006	45.695	4.676	36.754
610.27	6.419	37.968	8.468	11.135	55.691	11.371	4.252	12.416	5.789	7.6	67	10.829	8.511	21.052	8.362	23.553	83.889	13.31	9.971	33.073	7.777	18.645	77.871	15.31	6.456	33.416	7.986	18.001	81.025	16.313	15.862	45.957	10.584	40.357	33.026	17.853	36.996	11.391	55.222	24.237	15.867	39.507	8.111	60.497	18.762	10.128	45.444	4.777	36.771
610.6	6.503	38.381	8.58	11.441	56.351	11.65	4.378	12.467	5.633	7.553	67.122	10.832	8.505	21.124	8.087	23.603	84.066	13.133	9.705	33.06	7.556	18.462	78.005	15.317	6.373	33.483	8.062	17.942	81.433	16.565	15.897	45.803	10.551	40.413	33.166	18.105	37.359	11.706	55.225	24.431	15.907	39.647	8.183	60.752	18.867	10.144	45.871	4.67	36.757
610.94	6.652	38.047	8.534	11.461	56.307	11.729	4.209	12.381	5.689	7.596	67.029	10.786	8.519	21.091	8.261	23.681	84.088	13.426	9.925	33.062	7.885	18.816	77.849	15.314	6.551	33.622	8.088	18.082	81.772	16.548	15.824	45.83	10.398	40.3	33.183	17.954	37.428	11.637	55.264	24.615	15.833	39.807	8.193	60.361	18.753	10.185	45.943	4.848	36.842
611.28	6.65	37.947	8.484	11.38	56.14	11.717	4.411	12.454	5.818	7.892	67.049	10.875	8.437	21.024	8.086	23.682	84.369	13.367	9.791	32.996	7.755	18.687	78.03	15.41	6.398	33.429	7.876	17.916	81.336	16.72	15.841	45.85	10.479	40.61	33.361	17.857	37.322	11.7	55.302	24.658	16.031	39.577	8.248	60.829	18.816	10.178	45.829	4.928	37.004
611.62	6.548	38.144	8.601	11.516	56.072	11.416	4.503	12.429	5.855	7.892	66.589	10.88	8.177	20.992	8.001	23.719	84.067	13.195	9.68	33.085	7.524	18.476	78.25	15.404	6.566	33.422	8.13	17.938	81.357	16.742	15.87	45.945	10.544	40.603	33.417	17.887	37.108	11.64	55.078	24.802	15.636	39.884	8.013	60.608	18.653	10.028	46.026	4.582	37.007
611.96	6.532	38.02	8.535	11.289	56.258	11.649	4.517	12.436	5.84	7.858	66.748	10.739	8.473	21.084	8.108	23.759	84.236	13.405	9.719	33.139	7.833	18.809	78.249	15.447	6.251	33.413	7.836	17.879	81.366	16.648	16.018	45.994	10.486	40.642	33.469	17.855	37.287	11.58	55.374	24.508	15.913	39.733	8.266	60.626	19.071	9.948	45.714	4.684	36.803
612.3	6.53	38.002	8.562	11.271	55.705	11.584	4.326	12.357	5.792	7.735	66.996	10.779	8.491	21.109	8.392	23.957	84.165	13.556	9.739	33.184	7.836	18.739	77.994	15.315	6.379	33.236	7.972	18.015	81.604	16.847	15.765	45.577	10.49	40.32	33.394	17.757	37.326	11.685	55.143	24.612	15.89	39.859	8.044	60.568	18.758	10.051	45.802	4.771	36.804
612.64	6.304	38.027	8.561	11.189	55.161	11.573	4.341	12.525	5.916	7.805	67.014	10.73	8.311	21.161	8.117	23.903	84.632	13.433	9.722	33.352	7.723	18.864	78.253	15.35	6.497	33.64	8.071	18.159	81.681	16.686	15.942	46.025	10.641	40.446	33.536	17.684	37.414	11.508	54.716	24.589	15.933	40.08	8.284	61.162	18.957	9.995	45.718	4.795	36.751
612.97	6.551	38.347	8.523	11.472	55.12	11.473	4.256	12.449	5.831	7.679	67.119	10.705	8.423	21.283	8.151	24.04	84.283	13.47	9.833	33.267	7.708	18.777	77.678	15.318	6.456	33.573	8.102	18.043	82.048	16.689	15.808	45.777	10.669	40.57	33.394	17.798	37.691	12.016	54.777	24.789	15.835	39.889	8.187	60.86	18.813	10.043	45.911	4.764	36.658
613.31	6.541	38.166	8.655	11.28	55.236	11.561	4.305	12.418	5.738	7.555	67.048	10.688	8.46	21.191	8.17	23.998	84.161	13.399	9.874	33.435	7.796	19.031	77.743	15.352	6.412	33.654	7.941	18.096	81.741	16.912	15.902	45.98	10.847	40.706	33.794	17.726	37.591	11.85	54.546	24.674	15.725	39.871	8.177	60.861	18.837	10.122	45.846	4.674	36.869
613.65	6.469	38.256	8.493	11.354	55.255	11.619	4.393	12.525	5.787	7.752	66.954	10.766	8.49	21.31	8.215	24.042	84.124	13.523	9.957	33.274	8.004	18.985	78.023	15.383	6.366	33.673	8.001	18.138	81.793	16.868	15.865	45.965	10.404	40.771	33.434	17.725	37.455	11.758	54.53	24.649	15.79	39.794	8.248	60.791	18.814	10.042	45.657	4.73	36.959
613.99	6.518	38.285	8.618	11.259	55.227	11.524	4.483	12.476	6.03	7.854	66.975	11.027	8.478	21.368	8.216	23.979	83.83	13.407	9.859	33.475	7.851	19.108	77.722	15.588	6.36	33.351	8.001	17.994	81.356	16.714	15.841	45.973	10.46	40.906	33.424	17.74	37.634	11.807	54.825	24.726	15.831	39.751	8.296	60.677	19.004	10.079	45.948	4.802	36.991
614.33	6.386	38.478	8.62	11.429	55.526	11.488	4.524	12.648	5.949	7.862	66.82	10.876	8.548	21.348	8.265	24.106	83.754	13.347	9.827	33.477	7.861	18.896	77.944	15.591	6.557	33.737	8.205	18.045	81.737	16.667	16.021	46.139	10.647	40.665	33.579	17.611	37.558	11.604	54.692	24.806	15.973	39.798	8.311	60.561	19.071	9.929	45.797	4.75	36.893
614.67	6.631	38.211	8.596	11.35	55.706	11.74	4.384	12.697	5.913	7.73	67.031	10.962	8.502	21.43	8.229	24.322	83.349	13.473	10.069	33.527	8.073	19.162	78.356	15.732	6.699	33.747	8.146	18.084	81.468	16.845	15.854	45.825	10.577	40.813	33.508	17.846	37.692	11.945	55.209	25.023	15.732	39.938	8.165	60.842	18.863	9.898	45.817	4.74	36.973
615	6.867	38.587	8.796	11.657	56.2	11.765	4.437	12.509	5.823	7.915	67.352	11.018	8.569	21.656	8.41	24.425	84.039	13.693	9.98	33.689	7.941	19.281	78.589	15.895	6.435	33.829	8.043	18.227	81.444	16.891	16.148	46.434	10.634	40.963	33.794	17.954	37.71	12.121	55.653	25.089	16.066	39.965	8.526	61.082	19.286	10.108	46.161	4.801	37.193
615.34	6.755	38.612	8.775	11.824	56.505	11.749	4.564	12.604	5.882	7.933	67.447	11.021	8.762	21.581	8.493	24.359	84.287	13.661	10.12	33.911	7.993	19.53	78.775	15.778	6.68	33.822	8.253	18.207	81.911	17.1	16.271	46.192	10.699	40.866	33.885	17.898	37.881	12.007	55.443	25.031	16.015	40.109	8.534	61.029	19.039	10.099	46.279	4.92	37.405
615.68	6.59	38.771	8.692	11.704	56.516	11.694	4.302	12.778	5.848	7.804	67.437	10.915	8.897	21.601	8.296	24.675	84.389	13.738	10.2	33.855	8.196	19.472	78.968	16.106	6.637	33.896	8.304	18.377	81.909	16.963	16.143	46.637	10.646	40.849	34.047	18.33	37.95	12.118	55.826	25.223	16.308	40.126	8.708	61.164	19.421	10.272	46.242	4.845	37.207
616.02	6.492	38.773	8.63	11.624	57.188	11.858	4.426	12.585	5.897	8.023	67.879	11.195	8.745	21.398	8.39	24.5	84.228	13.738	10.225	33.828	8.107	19.581	78.854	15.993	6.645	34.08	8.545	18.665	82.226	17.179	16.296	46.394	10.884	40.937	34.031	17.822	38.002	11.92	56.002	25.316	16.227	40.216	8.464	61.42	19.319	10.452	46.446	4.965	37.489
616.36	6.627	39.005	8.713	11.78	57.242	11.95	4.63	12.91	5.914	8.044	67.73	11.081	8.709	21.49	8.498	24.897	84.829	13.766	10.231	34.047	8.194	19.525	79.561	16.143	6.53	33.8	8.097	18.43	82.562	17.307	16.368	46.628	10.767	41.118	34.028	18.276	38.193	12.091	56.298	25.357	16.31	40.389	8.73	61.49	19.579	10.294	46.554	4.865	37.485
616.69	6.727	39.069	8.695	11.719	57.954	11.937	4.583	12.746	5.976	8.001	68.249	11.239	8.629	21.67	8.669	24.837	84.999	14.008	10.287	34.219	8.408	19.584	79.271	16.392	6.654	34.197	8.363	18.455	82.447	17.422	16.385	46.287	10.856	41.194	34.375	18.324	38.298	12.123	56.369	25.467	16.417	40.444	8.703	61.386	19.684	10.431	46.653	5.031	37.835
617.03	6.695	39.003	8.982	11.813	57.508	11.72	4.505	12.582	5.851	7.82	67.904	11.118	8.699	21.644	8.466	24.726	85.076	13.827	10.117	34.212	8.152	19.471	79.665	16.248	6.589	34.479	8.339	18.825	82.492	17.414	16.393	46.757	10.902	41.404	34.168	18.19	38.531	12.409	56.772	25.675	16.451	40.484	8.696	61.571	19.868	10.322	46.911	4.938	37.673
617.37	6.471	39.119	8.617	11.875	57.599	12.038	4.729	12.723	6.098	8.234	67.763	11.352	8.941	21.583	8.386	25.076	85.074	13.786	10.308	34.41	8.204	19.721	79.95	16.375	6.888	34.293	8.483	18.681	82.894	17.46	16.434	46.87	11.11	41.322	34.426	18.152	38.461	12.434	57.12	25.839	16.448	40.418	8.695	61.512	19.803	10.479	46.946	5.151	37.952
617.71	6.695	38.962	8.937	12.12	57.673	11.972	4.457	12.911	5.799	8.051	68.21	11.312	8.563	21.526	8.695	25.016	85.091	14.03	10.385	34.691	8.44	19.914	79.955	16.2	6.768	34.05	8.41	18.683	82.98	17.266	16.177	47.058	10.807	41.246	34.449	18.291	38.077	12.227	57.004	25.716	16.727	40.699	8.887	62.023	19.951	10.546	47.071	4.943	37.842
618.04	6.863	39.087	8.926	12.034	58.072	11.995	4.599	12.749	5.907	7.981	67.977	11.183	8.672	21.567	8.458	25.061	85.009	13.956	10.438	34.225	8.329	19.856	80.075	16.375	6.886	34.357	8.304	18.752	82.667	17.437	16.622	46.936	10.996	41.342	34.445	18.351	38.312	12.283	57.22	26.009	16.473	40.442	8.599	61.776	19.687	10.541	47.269	4.99	37.928
618.38	6.684	38.944	8.794	12.225	57.88	12.131	4.488	12.812	6.076	8.123	67.947	11.337	8.594	21.655	8.566	25.259	85.112	13.976	10.289	34.21	8.246	19.96	79.569	16.224	6.594	34.214	8.25	18.701	82.962	17.546	16.608	47.204	11.25	41.437	34.583	18.085	38.396	12.232	57.169	26.028	16.294	40.578	8.478	61.518	19.855	10.362	46.887	5.017	37.956
618.72	6.78	39.24	8.713	12.23	58.103	12.439	4.484	12.694	5.963	8.05	68.17	11.136	8.804	22.161	8.854	25.68	84.912	14.198	10.364	34.528	8.471	20.043	79.945	16.501	6.857	34.364	8.613	18.858	83.016	17.878	16.507	47.112	10.855	41.658	34.609	18.215	38.704	12.637	57.562	25.939	16.687	40.672	8.672	61.694	19.73	10.442	47.202	5.202	37.811
619.06	6.863	39.42	8.954	12.2	58.323	12.219	4.767	13.044	6.221	8.261	68.295	11.536	8.962	21.951	8.751	25.45	84.866	14.258	10.275	34.377	8.081	19.866	80.198	16.531	6.819	34.457	8.413	18.819	82.64	17.36	16.494	47.137	11.141	41.413	34.862	18.251	38.576	12.555	57.386	26.067	16.635	40.596	8.836	61.786	20.078	10.311	47.119	5.089	37.945
619.39	6.872	39.098	9.115	12.116	58.591	12.282	4.541	12.743	5.832	7.894	68.267	11.429	8.819	21.731	8.622	25.167	85.133	14.127	10.175	34.237	8.221	19.921	80.477	16.821	7.083	34.333	8.558	18.854	82.787	17.683	16.851	47.099	11.156	41.654	34.968	18.621	38.778	12.535	57.52	26.342	16.641	40.441	8.786	61.875	19.683	10.473	47.097	5.201	37.861
619.73	6.685	39.649	9.179	12.209	58.501	12.083	4.537	12.97	5.957	8.191	68.4	11.217	9.035	21.835	8.86	25.26	84.691	14.234	10.408	34.431	8.19	19.71	79.991	16.727	6.83	34.346	8.446	19.148	83.4	17.91	16.764	46.955	11.078	41.446	34.993	18.339	38.938	12.437	57.586	26.007	16.656	40.912	8.786	61.955	20.042	10.41	47.305	5.223	38.342
620.07	6.723	39.642	8.892	12.155	58.376	12.217	4.643	12.922	6.023	8.039	68.225	11.303	8.786	21.818	8.75	25.204	85.237	14.216	10.575	35.057	8.534	20.159	80.876	16.629	6.657	34.404	8.402	18.804	83.109	17.677	16.472	47.294	11.197	41.574	35.084	18.424	38.871	12.651	57.572	26.364	16.722	40.992	8.867	62.142	20.112	10.391	47.154	4.982	38.161
620.41	6.863	39.235	8.87	12.319	58.735	12.397	4.523	12.876	6.057	8.342	68.447	11.458	8.807	21.674	8.762	25.336	85.102	14.321	10.467	34.704	8.53	20.12	80.539	16.769	7.08	34.823	8.585	19.433	83.378	17.7	16.651	47.375	11.121	41.348	35.042	18.495	39.114	12.672	57.833	26.356	17.016	40.985	9.066	62.171	20.249	10.644	47.159	5.163	38.105
620.74	6.94	39.595	9.031	12.458	58.675	12.235	4.69	13.086	6.186	8.261	68.688	11.656	9.129	21.969	8.958	25.653	85.512	14.327	10.38	34.937	8.418	20.292	80.618	16.705	7.001	35.012	8.675	19.31	83.396	17.741	16.726	47.219	11.402	41.396	35.021	18.497	39.108	12.514	57.859	26.404	16.988	40.879	9.145	62.216	20.186	10.673	47.39	5.211	38.325
621.08	6.778	39.805	9.083	12.311	58.566	12.362	4.607	13.061	6.104	8.285	69.04	11.477	8.821	21.616	8.45	25.46	85.784	14.377	10.634	35.195	8.524	20.411	80.739	16.615	7.087	34.919	8.764	19.654	83.425	17.718	16.69	47.507	11.261	41.64	35.274	18.446	39.158	12.653	58.069	26.398	16.75	40.946	9.128	62.498	20.194	10.71	47.651	5.223	38.561
621.42	6.996	39.995	9.311	12.57	58.818	12.49	4.688	12.948	5.946	8.249	69.276	11.48	9.038	21.749	8.714	25.967	86.008	14.399	10.265	35.175	8.394	20.578	81.075	17.005	6.937	35.119	8.776	19.573	83.581	17.818	17.009	47.479	11.168	41.401	35.381	18.609	39.267	12.819	58.15	26.651	16.953	41.061	9.011	62.42	20.313	10.598	47.614	5.078	38.012
621.76	6.748	39.936	9.17	12.323	58.939	12.487	4.823	13.135	6.243	8.378	69.068	11.554	9.105	21.977	8.887	26.048	85.678	14.425	10.295	34.809	8.531	20.35	80.951	17.127	7.062	34.804	8.904	19.538	83.826	17.952	16.917	47.737	11.304	41.328	35.539	18.539	39.529	12.872	58.193	27.053	16.793	41.027	8.983	62.264	20.518	10.402	47.481	5.106	38.011
622.09	6.837	40.158	9.143	12.555	58.851	12.479	4.685	13.009	6.158	8.327	69.082	11.581	9.143	21.969	8.658	25.995	85.543	14.531	10.59	34.949	8.544	20.519	81.094	17.008	6.846	34.74	8.492	19.603	84.019	18.067	17.243	47.858	11.508	41.576	35.756	18.322	39.531	12.566	57.818	26.898	17.117	41.124	9.26	62.532	20.582	10.57	47.573	5.142	38.496
622.43	7.105	39.984	9.127	12.654	59.19	12.387	4.974	13.092	6.328	8.428	69.418	11.845	8.989	21.94	8.989	26.33	86.384	14.503	10.55	35.354	8.575	20.724	80.976	17.062	7.099	35.131	8.921	19.72	83.552	18.018	16.943	47.645	11.343	41.645	35.782	18.421	39.627	12.771	58.228	27.014	17.142	40.996	9.201	62.721	20.484	10.679	47.702	5.282	38.344
622.77	7.053	40.178	9.211	12.633	59.26	12.327	4.473	12.834	6.214	8.19	69.305	11.636	9.211	22.169	8.958	26.442	85.938	14.924	10.481	35.017	8.518	20.636	81.23	16.859	7.056	34.882	8.756	19.585	83.758	17.852	17.138	47.928	11.414	41.659	35.966	18.609	39.358	12.842	58.427	27.199	17.062	41.076	9.032	62.535	20.562	10.888	47.663	5.312	38.123
623.1	7.288	40.512	9.328	12.939	58.974	12.485	4.606	13.099	6.296	8.509	69.328	11.774	9.043	22.157	8.844	26.403	86.418	14.753	10.659	35.38	8.604	20.923	81.371	16.917	7.084	35.238	8.975	19.743	83.569	18.062	17.132	48.1	11.522	41.5	35.693	18.689	39.481	12.987	58.298	27.023	17.261	41.384	9.148	62.769	20.641	10.677	47.628	5.226	38.406
623.44	7.097	40.422	9.175	12.789	59.105	12.201	4.651	13.118	6.153	8.419	69.346	11.805	8.998	22.128	9.021	26.184	85.803	14.678	10.459	34.923	8.756	20.763	81.116	17.218	7.146	34.972	8.777	19.544	83.982	17.987	17.018	47.563	11.251	41.588	35.653	18.616	39.608	12.937	58.337	27.11	17.03	41.373	9.179	62.594	20.658	10.708	47.961	5.175	38.369
623.78	7.186	40.153	9.269	12.509	59.359	12.316	4.806	13.24	6.171	8.528	69.107	11.538	9.133	22.317	9	26.298	85.605	14.764	10.369	35.185	8.474	20.662	81.177	17.01	6.938	35.229	8.651	19.643	84.641	18.001	17.058	48.023	11.508	41.788	36.102	18.728	39.663	13.108	58.858	27.395	17.092	41.078	9.304	62.632	20.73	10.721	47.955	5.185	38.538
624.11	7.132	40.363	9.267	12.843	59.298	12.553	4.78	13.131	6.181	8.401	69.159	11.722	9.087	22.094	8.966	26.561	86.259	14.555	10.57	35.487	8.682	20.972	81.457	17.143	6.974	34.979	8.946	19.922	84.142	18.363	16.88	47.643	11.527	41.539	35.838	18.466	39.754	12.994	58.298	27.452	16.885	41.098	9.025	62.626	20.742	10.61	48.036	5.343	38.317
624.45	7.054	40.25	9.185	12.938	59.434	12.722	4.499	13.11	6.079	8.467	69.461	11.717	9.279	22.393	9.072	26.528	86.13	14.955	10.293	35.198	8.602	20.798	81.663	17.198	7.282	35.194	8.843	19.844	84.023	17.885	17.179	47.985	11.646	41.93	35.878	18.524	39.591	12.976	58.462	27.386	17.357	41.65	9.222	62.712	21.15	10.797	48.054	5.291	38.608
624.79	7.042	40.409	9.174	12.748	59.345	12.476	4.801	13.248	6.352	8.568	69.395	11.651	9.096	22.192	8.917	26.736	85.915	14.584	10.514	35.452	8.722	21.114	81.31	17.343	7.032	35.038	9.1	20.055	83.956	18.383	17.098	47.704	11.456	41.669	36	18.702	40.115	13.142	58.909	27.485	17.336	41.482	9.324	62.888	20.704	10.858	48.037	5.206	38.712
625.12	7.127	40.513	9.374	12.754	59.258	12.559	4.664	13.248	6.344	8.366	69.329	11.766	9.07	22.189	9.214	26.598	86.091	14.865	10.694	35.457	8.7	21.001	81.653	17.412	7.183	34.961	8.885	20.253	84.721	18.15	17.367	48.516	11.569	42.162	36.202	18.628	39.873	13.192	58.832	27.552	17.242	41.417	9.435	62.343	20.91	11.083	48.402	5.508	38.772
625.46	7.198	40.348	9.3	12.919	59.507	12.875	4.819	13.429	6.243	8.641	68.84	11.711	9.152	22.22	8.842	26.481	86.427	14.646	10.524	35.606	8.66	21.085	81.599	17.453	7.089	35.371	8.854	20.002	84.225	18.319	17.182	48.039	11.804	42.256	36.105	18.682	40.008	13.344	58.763	27.38	17.144	41.725	9.306	62.991	21.207	10.723	48.232	5.182	38.917
625.8	7.161	40.362	9.527	12.781	59.5	12.807	4.884	13.288	6.393	8.551	69.639	11.837	9.163	22.37	9.054	26.704	85.809	14.733	10.708	35.634	8.922	21.294	81.835	17.159	6.978	35.15	8.907	20.298	84.187	18.765	17.426	48.21	11.763	42.223	36.218	18.719	40.012	12.924	58.596	27.201	17.533	41.263	9.382	62.695	20.952	10.624	48.409	5.189	38.58
626.13	7.031	40.491	9.401	13.035	59.35	12.676	5.017	13.313	6.469	8.789	69.727	11.737	9.169	22.616	9.14	27.025	86.377	14.844	10.723	35.741	8.867	21.028	81.589	17.369	7.184	35.166	8.896	19.999	84.574	18.568	17.37	48.051	11.704	42.242	36.36	18.793	40.166	13.226	58.756	27.504	17.328	41.716	9.489	62.904	21.09	10.892	48.445	5.505	38.997
626.47	7.256	40.768	9.603	13.175	59.644	12.75	4.651	13.524	6.376	8.68	69.8	11.842	9.2	22.433	9.093	26.963	85.985	14.97	10.855	36.046	8.725	21.297	82.042	17.201	7.272	35.333	8.712	20.116	84.454	18.655	17.335	48.242	11.724	42.013	36.451	18.925	40.259	13.272	59.202	27.743	17.346	41.469	9.598	63.036	21.15	10.898	48.437	5.241	38.751
626.81	7.493	40.828	9.752	13.291	59.984	12.834	4.622	13.234	6.04	8.523	69.496	11.949	9.265	22.6	9.399	27.387	86.645	14.82	10.722	35.81	8.913	21.345	81.989	17.357	7.267	35.446	8.938	20.229	84.521	18.569	17.452	48.488	12.032	42.253	36.648	18.781	40.526	13.217	58.843	27.815	17.628	41.816	9.508	63.135	21.446	10.677	48.323	5.26	38.806
627.14	7.42	41.001	9.655	12.929	59.799	12.581	4.869	13.467	6.228	8.577	69.76	11.948	9.133	22.265	9.077	27.035	86.397	15.04	10.582	35.735	8.66	21.134	81.836	17.484	7.328	35.593	9.165	20.445	84.756	18.541	17.525	48.375	11.67	42.169	36.556	18.896	40.21	13.321	59.177	27.911	17.573	41.671	9.629	63.015	21.3	10.756	48.604	5.337	38.775
627.48	7.016	40.876	9.57	13.233	60.213	12.872	4.866	13.452	6.276	8.67	69.416	11.965	9.35	22.451	9.338	27.337	86.279	14.957	10.796	35.994	8.961	21.224	82.03	17.488	7.229	35.607	9.061	20.311	84.538	18.547	17.462	48.141	11.852	42.157	36.714	18.747	40.399	13.401	58.937	27.727	17.41	41.944	9.483	63.199	21.208	10.988	48.886	5.512	38.966
627.81	7.281	40.769	9.685	13.434	60.036	12.773	4.898	13.443	6.283	8.529	69.923	11.802	9.034	22.768	9.241	27.323	86.474	15.017	10.727	35.831	8.697	21.429	81.862	17.382	7.22	35.591	9.16	20.529	84.611	18.478	17.535	48.678	11.865	42.141	36.722	18.55	40.319	13.339	59.064	28.16	17.618	41.934	9.658	63.563	21.207	10.668	48.716	5.309	38.767
628.15	7.106	40.797	9.531	13.081	59.642	12.707	4.876	13.234	6.261	8.6	69.732	11.909	9.082	22.511	9.156	27.374	86.633	15.05	10.56	36.101	8.85	21.661	81.452	17.277	7.335	35.673	8.972	20.746	84.418	18.389	17.374	48.786	11.797	42.648	36.908	18.554	40.444	13.455	59.289	28.117	17.488	41.849	9.809	63.667	21.284	10.952	48.733	5.373	39.066
628.49	7.323	40.917	9.689	13.214	59.648	12.81	4.656	13.257	6.137	8.554	69.518	11.704	9.164	22.472	9.117	27.175	85.744	14.851	11.083	36.042	8.988	21.741	81.489	17.564	7.418	35.786	9.197	20.304	84.45	18.54	17.363	48.354	11.83	42.405	36.684	18.636	40.432	13.346	58.905	27.795	17.284	41.812	9.665	62.89	21.19	10.783	48.583	5.574	39.02
628.82	7.309	40.824	9.366	13.102	59.409	12.837	4.814	13.176	6.273	8.58	69.167	11.7	9.381	22.751	9.102	27.362	86.141	15.098	10.66	35.74	8.942	21.389	81.591	17.413	7.51	35.514	9.285	20.508	84.742	18.456	17.521	48.146	11.936	42.508	36.574	18.509	40.768	13.241	58.386	27.881	17.257	41.648	9.656	62.934	21.275	10.845	48.597	5.362	39.136
629.16	7.318	41.05	9.524	13.296	59.184	12.6	4.799	13.371	6.296	8.571	69.771	11.905	9.213	23.042	9.263	27.387	86.1	14.994	10.9	36.061	8.889	21.679	81.818	17.293	7.272	35.733	9.179	20.398	84.756	18.636	17.623	48.567	12.039	42.32	36.836	18.56	40.738	13.312	58.381	28.052	17.493	41.87	9.625	63.151	21.266	10.81	48.527	5.338	38.709
629.49	7.123	40.893	9.369	13.248	59.431	12.871	5.083	13.333	6.498	8.652	69.558	11.84	9.072	22.798	9.05	27.314	86.021	14.922	10.928	36.256	8.963	21.802	82.063	17.45	7.212	35.649	9.135	20.627	84.628	18.472	17.672	48.518	11.789	42.368	36.901	18.609	40.536	13.166	58.281	27.907	17.547	41.794	9.843	62.979	21.397	10.737	48.826	5.605	38.776
629.83	7.171	41.288	9.537	13.125	59.092	12.769	4.954	13.386	6.3	8.559	69.97	12	9.318	22.653	9.384	27.838	86.053	15.231	10.841	36.097	8.843	21.744	81.85	17.512	7.361	35.641	9.174	20.633	85.189	18.596	17.426	48.349	11.924	42.283	37.08	18.669	40.703	13.357	58.263	28.19	17.494	42.032	9.728	63.197	21.335	11.002	48.921	5.614	38.803
630.17	7.413	41.399	9.878	13.467	58.945	13	4.905	13.318	6.449	8.621	69.885	11.932	9.217	22.597	9.296	27.739	86.135	15.284	10.93	36.326	8.914	21.944	81.527	17.597	7.39	35.682	9.28	20.678	85.329	18.686	17.725	48.697	11.992	42.312	37.264	18.729	40.772	13.549	58.111	28.336	17.654	42.208	9.762	63.548	21.612	11.155	48.995	5.666	38.924
630.5	7.256	41.279	9.565	13.373	59.205	12.985	4.716	13.611	6.43	8.81	69.861	11.986	9.178	22.979	9.281	27.815	87.118	15.201	10.742	36.201	8.861	21.833	82	17.405	7.291	35.767	9.289	20.957	85.306	18.748	17.757	48.762	12.089	42.458	37.236	18.995	40.933	13.539	58.216	28.318	17.508	42.052	9.767	63.464	21.609	11.141	48.969	5.413	38.861
630.84	7.132	41.664	9.617	13.382	59.341	12.931	4.906	13.607	6.562	8.93	70.024	12.081	9.152	23.023	9.262	27.886	86.549	15.26	10.893	36.232	8.982	21.85	81.886	17.496	7.448	35.989	9.435	21.163	85.275	18.793	17.887	48.777	12.12	42.349	37.477	18.737	41.181	13.776	58.451	28.341	17.532	42.158	9.935	63.749	21.68	11.107	48.963	5.622	39.079
631.17	7.321	41.532	9.646	13.223	59.606	12.986	4.938	13.537	6.46	8.828	70.231	11.992	9.425	23.105	9.564	28.258	86.704	15.365	10.9	36.766	9.024	22.114	82.658	17.673	7.593	36.001	9.32	21.187	85.549	18.998	17.817	48.843	12.361	42.385	37.569	18.817	41.244	13.633	58.92	28.473	17.723	42.331	9.901	63.889	21.669	11.232	48.957	5.682	39.053
631.51	7.27	41.616	9.642	13.548	60.026	13.176	4.856	13.505	6.45	8.838	70.381	11.925	9.139	23.205	9.504	27.941	87.569	15.429	11.112	36.623	9.137	21.984	82.402	17.715	7.381	36.185	9.421	21.141	85.429	18.76	17.765	48.677	12.066	41.95	37.278	18.804	41.424	13.525	59.017	28.669	17.696	42.523	9.891	63.647	21.781	11.237	49.301	5.518	39.365
631.84	7.383	41.88	9.57	13.336	60.23	13.05	4.998	13.565	6.468	8.658	70.706	12.402	9.254	23.105	9.506	28.226	86.795	15.448	11.046	36.663	9.124	22.236	82.645	17.854	7.621	36.088	9.406	21.214	85.719	18.961	17.774	48.99	12.179	42.434	37.524	18.724	41.262	13.856	59.218	28.908	17.92	42.433	9.981	63.788	21.998	11.427	49.343	5.571	39.309
632.18	7.258	41.645	9.913	13.664	60.26	12.951	4.723	13.312	6.499	8.778	70.613	12.306	9.282	23.007	9.54	28.354	87.454	15.517	10.978	36.603	9.071	22.316	82.755	17.868	7.507	36.139	9.516	21.139	85.39	18.993	18.166	49.242	12.297	42.548	37.987	19.03	41.217	13.849	59.552	29.122	18.065	42.706	10.169	64.263	22.077	11.363	49.551	5.668	39.218
632.52	7.552	41.694	9.712	13.685	60.496	13.446	4.901	13.636	6.478	8.934	70.046	12.037	9.17	23.163	9.447	28.21	87.223	15.432	11.146	36.731	9.232	22.104	82.81	17.85	7.647	36.433	9.558	21.361	85.485	19.002	18.051	48.985	12.225	42.671	37.908	18.977	41.375	13.918	59.535	28.879	17.634	42.377	9.896	63.967	21.849	11.258	49.572	5.696	39.492
632.85	7.425	41.863	9.877	13.532	60.484	13.255	5.124	13.699	6.641	9.114	70.3	12.253	9.261	23.158	9.418	28.407	87.107	15.759	10.868	36.47	9.025	22.181	83.047	17.817	7.542	36.124	9.517	21.206	85.415	18.989	17.868	49.356	12.271	42.729	37.936	18.976	41.453	14.097	59.374	29.188	18.057	42.801	10.068	64.356	22.248	11.317	49.308	5.693	39.44
633.19	7.362	42.021	9.929	13.915	60.835	13.169	5.053	13.694	6.495	8.84	70.286	12.031	9.41	23.234	9.62	28.62	86.848	15.508	10.914	36.717	9.017	22.261	82.854	18.305	7.695	36.232	9.444	21.333	85.693	19.052	17.958	48.946	12.134	42.774	37.826	19.086	41.633	14.191	59.412	29.177	18.117	42.584	10.186	64.178	22.016	11.39	49.393	5.737	39.441
633.52	7.273	42.015	9.774	13.639	61.321	13.474	5.121	13.79	6.428	8.942	70.42	12.195	9.358	23.358	9.666	28.663	87.306	15.649	11.19	36.798	9.144	22.233	83.082	18.367	7.697	36.171	9.557	21.268	85.699	19.333	17.847	49.346	12.058	42.782	37.682	19.131	41.642	14.039	60.049	29.174	17.926	42.706	10.095	64.45	22.167	11.196	49.847	5.548	39.567
633.86	7.53	42.171	9.842	13.998	60.928	13.534	5.125	13.804	6.552	9.034	70.456	12.328	9.423	23.214	9.545	28.642	87.444	15.852	11.156	36.872	9.149	22.35	83.663	18.427	8.052	36.556	9.754	21.584	85.832	19.285	18.14	49.019	12.251	42.715	37.875	19.036	41.499	14.01	60.348	29.297	18.213	42.721	10.099	64.382	22.132	11.333	49.521	5.866	39.474
634.19	7.742	42.029	9.797	13.922	61.23	13.139	4.944	13.703	6.565	9.027	70.394	12.331	9.583	23.457	9.654	28.839	87.522	15.873	11.284	37.201	9.32	22.518	83.226	18.422	7.782	36.5	9.856	21.313	85.878	19.276	18.363	49.465	12.338	42.848	37.954	19.248	42.22	14.188	60.03	29.369	17.975	42.625	10.133	64.111	21.966	11.207	49.64	5.683	39.565
634.53	7.321	42.204	10.144	13.957	61.137	13.197	4.779	13.54	6.475	8.962	71.097	12.362	9.429	23.257	9.72	28.818	87.519	15.701	11.277	37.099	9.403	22.731	83.698	18.525	7.667	36.413	9.731	21.401	85.828	19.3	18.318	49.664	12.545	43.11	38.364	19.213	41.587	14.104	60.363	29.33	18.085	42.726	10.419	64.542	22.451	11.293	49.518	5.653	39.75
634.86	7.742	42.157	10.054	14.161	61.69	13.66	5.025	13.708	6.536	8.885	71.077	12.256	9.538	23.54	9.624	28.685	87.628	15.614	11.233	36.862	9.135	22.545	83.448	18.295	7.564	36.171	9.433	21.466	85.613	19.289	18.214	49.254	12.339	42.755	37.899	18.984	41.889	13.975	60.823	29.447	18.124	42.736	10.519	64.766	22.471	11.218	49.84	5.581	39.84
635.2	7.6	42.6	10.093	13.997	62.05	13.399	5.112	13.727	6.613	8.92	70.782	12.323	9.726	23.57	9.894	29.186	87.475	16.065	11.365	37.46	9.372	22.87	83.076	18.486	8.247	36.68	9.744	21.897	86.139	19.501	18.224	49.661	12.246	43.143	38.553	19.206	41.842	14.426	60.508	29.661	18.093	42.777	10.14	64.462	22.547	11.463	50.095	5.836	39.975
635.53	7.441	42.596	9.745	13.82	61.798	13.396	5.056	13.754	6.405	9.205	70.873	12.48	9.245	23.066	9.754	28.885	87.816	15.813	11.238	37.248	9.49	22.705	83.483	18.45	7.894	36.649	9.569	21.767	85.885	19.726	18.224	49.637	12.19	42.768	38.01	19.206	42.164	14.549	60.487	29.693	18.261	43.194	10.398	64.985	22.678	11.358	49.944	5.732	39.9
635.87	7.54	42.423	10.149	13.976	61.725	13.636	5.139	13.829	6.642	9.094	71.132	12.584	9.327	23.158	9.767	29.349	87.781	15.723	11.365	37.288	9.323	23.03	83.638	18.739	7.987	36.974	9.789	22.059	86.512	19.72	18.723	49.744	12.77	43.293	38.389	19.296	42.199	14.219	60.383	29.641	18.203	42.865	10.409	64.728	22.231	11.329	49.941	5.723	39.722
636.2	7.42	42.496	10.168	13.951	61.933	13.635	5.264	13.77	6.597	8.886	70.931	12.47	9.392	23.312	9.965	29.182	87.675	15.646	11.314	37.475	9.448	23.168	83.705	18.104	7.881	36.627	9.727	21.704	86.29	19.667	18.403	49.76	12.474	42.643	38.336	19.346	42.368	14.299	60.951	30.125	18.261	42.722	10.331	63.996	22.437	11.311	49.896	5.715	39.736
636.54	7.728	42.964	10.121	14.393	62.078	13.55	5.039	13.86	6.577	9.129	71.144	12.317	9.68	23.508	9.685	29.485	87.52	16.048	11.582	37.219	9.376	22.947	83.745	18.596	7.965	37.054	9.925	22.069	86.465	19.983	18.456	49.773	12.47	42.793	38.417	19.389	42.852	14.337	60.718	30.003	18.423	42.899	10.237	64.692	22.44	11.391	50.163	5.826	40.026
636.87	8.005	43.217	10.443	14.266	62.277	13.522	5.292	13.878	6.769	9.304	71.461	12.404	9.47	23.646	9.853	29.284	87.917	15.966	11.249	37.446	9.392	22.779	83.718	18.295	8.042	36.74	9.946	22.136	86.907	19.932	18.68	49.819	12.688	43.063	38.899	19.134	42.161	14.212	60.757	30.121	18.389	43.082	10.346	64.964	22.684	11.575	50.156	6.039	40.111
637.21	7.56	42.718	10.371	14.328	61.835	13.55	5.105	13.93	6.617	9.019	71.197	12.538	9.855	23.779	10.136	29.51	88.117	16.04	11.372	37.761	9.707	23.331	84.202	18.632	7.961	36.724	9.889	22.111	86.712	19.799	18.486	50.078	12.578	43.12	38.607	19.275	42.785	14.601	60.591	30.081	18.257	43.163	10.442	64.844	22.801	11.488	50.322	5.984	39.852
637.54	7.757	42.945	10.18	14.604	61.448	13.68	5.123	13.9	6.567	8.96	71.26	12.477	9.719	23.527	9.904	29.466	88.095	16.15	11.397	37.594	9.526	23.384	83.767	18.408	8.142	36.74	9.899	22.231	86.874	19.749	18.344	49.69	12.629	42.791	38.571	19.543	42.4	14.586	60.453	30.045	18.402	42.899	10.43	64.402	22.783	11.698	50.459	6.039	40.046
637.88	7.696	43.135	10.316	14.273	61.226	13.586	5.239	13.894	6.923	9.356	71.474	12.688	9.574	23.534	9.942	29.541	88.026	16.048	11.462	37.456	9.629	23.146	83.487	18.601	7.888	36.816	9.973	22.323	86.435	19.869	18.783	50.324	12.958	43.078	38.905	19.299	42.954	14.711	60.576	30.24	18.606	43.062	10.554	65.321	22.944	11.777	50.744	6.031	40.414
638.21	7.797	43.001	10.186	14.501	61.646	13.416	5.194	14.065	6.721	9.306	71.842	12.768	9.479	23.791	9.97	29.621	87.87	16.154	11.516	37.577	9.451	23.262	83.987	18.749	8.055	37.149	9.964	22.278	86.534	19.944	18.409	49.946	12.56	43.03	38.674	19.021	42.418	14.335	60.794	30.096	18.602	43.144	10.526	65.107	23.007	11.613	50.36	5.947	39.907
638.55	7.594	43.239	10.386	14.416	62.4	13.726	5.286	14.225	6.758	9.239	71.974	12.592	9.518	23.456	9.899	29.427	88.205	16.31	11.413	37.578	9.649	23.414	83.953	18.779	8.088	36.999	9.97	22.195	86.752	19.941	18.547	49.938	12.655	42.824	39.013	19.259	42.969	14.63	60.716	30.46	18.494	43.111	10.512	64.955	22.97	11.722	50.604	6.142	40.363
638.88	7.917	43.619	10.493	14.53	62.433	13.883	5.247	13.872	6.787	9.196	71.53	12.824	9.436	23.56	9.913	29.874	88.477	16.047	11.451	37.958	9.528	23.489	83.945	18.57	7.909	36.967	9.854	22.252	86.171	19.8	18.861	50.247	13.06	43.225	39.195	19.613	42.858	14.496	60.929	30.368	18.36	43.121	10.865	65.286	23.004	11.696	50.307	5.761	40.095
639.21	7.883	43.391	10.585	14.638	62.318	13.869	5.22	14.024	6.745	9.229	71.699	12.706	9.768	23.635	9.987	29.818	88.251	16.362	11.495	37.804	9.719	23.448	84.227	18.935	8.059	37.054	10.01	22.544	86.737	19.877	18.808	50.255	12.849	43.537	39.13	19.395	42.735	14.634	61.209	30.278	18.717	43.691	10.795	65.252	23.043	11.678	50.835	6.084	40.463
639.55	7.752	43.422	10.436	14.597	62.83	14.086	5.271	14.182	6.988	9.422	72.16	12.867	9.938	24.046	10.082	30.359	88.917	16.233	11.638	38.293	9.638	23.52	84.456	18.701	7.832	37.255	9.74	22.262	86.905	19.932	18.77	50.537	12.748	43.337	39.381	19.639	42.96	14.507	61.131	30.79	18.767	43.392	10.828	65.309	23.158	11.752	50.821	6.002	40.469
639.88	7.636	43.527	10.354	14.54	62.817	13.723	5.193	13.886	6.518	9.203	72.101	12.664	9.716	23.85	9.914	30.173	88.271	16.173	11.485	38.108	9.758	23.345	84.254	18.824	8.204	37.377	9.969	22.488	86.96	20.241	18.595	50.396	12.833	43.319	39.247	19.22	43.231	14.542	61.271	30.47	18.627	43.289	10.638	65.213	22.996	11.886	50.925	6.224	40.349
640.22	7.756	43.281	10.256	15.061	62.829	14.272	5.232	14.091	6.977	9.368	71.295	12.721	9.699	24.124	10.199	30.385	88.456	16.2	11.468	37.895	9.712	23.753	84.248	18.875	8.408	37.594	10.258	22.641	86.532	19.981	18.975	50.428	12.811	43.294	39.577	19.365	43.127	14.731	61.515	30.697	18.663	43.431	10.802	65.291	22.942	11.805	50.957	6.32	40.694
640.55	7.98	43.824	10.263	15.128	62.991	13.863	5.122	13.902	6.663	9.29	71.615	12.596	9.641	24.086	10.258	30.277	88.76	16.63	11.351	37.975	9.461	23.805	84.325	18.889	8.298	37.326	10.075	22.701	86.957	20.15	18.955	50.701	12.843	43.108	39.254	19.369	43.161	15.047	61.557	30.826	19.082	43.496	10.868	65.639	23.301	11.809	50.82	6.043	40.54
640.89	8.016	43.846	10.338	14.781	63.17	14.015	5.287	14.136	6.812	9.483	71.888	12.81	9.815	23.97	10.048	30.197	88.287	16.361	11.358	38.008	9.522	23.655	84.318	19.247	8.165	37.177	9.905	22.606	86.614	20.478	19.025	50.553	13.092	43.513	39.301	19.605	43.055	14.804	61.29	30.842	18.792	43.675	11.128	65.379	22.99	11.893	51.279	6.251	40.655
641.22	7.885	43.636	10.623	14.986	63.179	14.171	5.531	14.169	6.741	9.615	71.658	12.863	9.943	23.861	10.146	30.052	88.198	16.291	11.556	38.242	9.66	23.867	84.096	19.19	8.037	37.338	10.156	22.665	86.563	20.353	19.027	50.56	12.756	43.191	39.344	19.63	43.168	14.97	61.595	30.999	18.831	43.783	10.946	65.409	23.263	11.802	51.218	5.951	40.639
641.55	7.78	43.728	10.445	14.808	63.033	13.828	5.209	14.35	6.647	9.462	71.597	13.08	10.091	24.216	10.284	30.077	88.66	16.805	11.397	37.969	9.65	23.736	85.07	19.301	8.143	37.827	10.147	22.546	86.868	20.197	19.101	50.582	12.88	43.499	39.77	19.533	43.445	14.711	61.466	31.073	18.804	43.71	10.672	65.715	23.367	11.852	50.973	6.157	40.533
641.89	8.148	43.618	10.727	15.316	63.483	14.253	5.475	14.353	6.862	9.606	71.791	12.89	9.862	24.404	10.254	30.347	88.249	16.55	11.675	38.22	9.626	23.986	85.275	19.16	7.969	37.724	10.247	23.21	86.962	20.669	19.205	51.147	13.244	44.105	39.95	19.617	43.402	15.118	61.455	31.082	19.07	43.755	11.137	65.9	23.695	11.767	51.02	6.083	40.889
[truncated: 804 more rows]
[truncated: 396 more columns]
