# Supplementary material for: Artificial nighttime lighting impacts visual ecology links between flowers, pollinators and predators
Source: Nat Commun. 2021 Jul 6;12:4163. doi: 10.1038/s41467-021-24394-0 (PMC8260664; doi:10.1038/s41467-021-24394-0)
Supplement: Supplementary file 4 — Source Data & Code [file 41467_2021_24394_MOESM4_ESM.zip › LightSpectra.csv]

wl	Moon_full	D65	Moon_gibbous	Moon_quarter	Moon_crescent	Twilight_11.4deg	Twilight_1deg	Twilight_-10.8deg	Starlight1	Starlight2	MH	LED_2700K	LED_3000K	LED_3079K	LED_3500K	LED_4000K	LED_5000K	MV	HPS	PCAmber_Luxeon	PCAmber_AEL	PCAmber_Cree	LED_Orange	LPS
300	456.936934	0.000289444	158.848446	48.667839	10.815075	1.20E+10	3.70E+08	9.80E+07	1300000	1500000	0.00016866	0	0	0	0	0	0	0.00133	4.58E-05	0	0	0	0	0.000659957
301	391.410266	0.003056904	140.039332	46.689708	6.769187	1.18E+10	3.50E+08	94600000	1300000	1500000	0.000254196	0	0	0	0	0	0	0.00472	0.000100022	6.15E-06	0	0	0	0
302	468.489408	0.005824364	163.895479	46.932936	5.55243	1.16E+10	3.30E+08	91200000	1300000	1500000	0	0	0	0	0	0	0	0.0101	7.77E-06	2.07E-06	0	0	0	6.69E-05
303	551.991464	0.008591824	157.12214	51.785171	5.412695	1.14E+10	3.10E+08	87800000	1300000	1500000	2.93E-05	0	0	0	0	0	0	0.00924	7.76E-05	1.22E-05	0	0	0	0.000489894
304	574.926396	0.011359284	189.43194	61.358758	5.406457	1.12E+10	2.90E+08	84400000	1300000	1500000	0.000322217	0	0	0	0	0	0	0.00523	0.000130983	9.31E-06	0	0	0	0.000194261
305	641.283946	0.014126744	215.44832	66.796872	5.407351	1.10E+10	2.70E+08	8.10E+07	1300000	1500000	0.000179081	0	0	0	0	0	0	0.00197	0.000118617	3.12E-06	0	0	0	0
306	580.616689	0.016894204	207.58083	65.305441	5.407523	1.07E+10	2.64E+08	77800000	1300000	1500000	0	0	0	0	0	0	0	0.00136	1.79E-05	3.92E-06	0	0	0	0
307	618.150174	0.019661664	213.844697	62.540611	5.407552	1.05E+10	2.58E+08	74600000	1300000	1500000	0.000262152	0	0	0	0	0	0	0.00149	0.000171217	2.96E-07	0	0	0	2.85E-05
308	657.360635	0.022429124	226.897022	66.981005	5.40794	1.02E+10	2.52E+08	71400000	1300000	1500000	0	0	0	0	0	0	0	0.00164	0.000261383	0	0	0	0	0
309	585.570006	0.025196584	214.536719	67.873377	5.410949	9.96E+09	2.46E+08	68200000	1300000	1500000	0.000225596	0	0	0	0	0	0	0.00207	6.82E-05	0	0	0	0	0
310	520.996076	0.027964044	184.660173	62.17036	5.407974	9.70E+09	2.40E+08	6.50E+07	1300000	1500000	0	0	0	0	0	0	0	0.00261	5.91E-05	0	0	0	0	0.000622936
311	672.322354	0.042344159	220.237457	67.826588	5.127836	1.04E+10	2.48E+08	66600000	1320000	1520000	0	0	0	0	0	0	0	0.00767	0.000229362	2.25E-06	0	0	0	0.000319085
312	792.179673	0.056724273	260.630554	78.096251	8.40345	1.10E+10	2.56E+08	68200000	1340000	1540000	0.000441413	0	0	0	0	0	0	0.0427	6.37E-05	0	0	0	0	0.000483239
313	720.050531	0.071104387	259.189565	80.835919	8.126886	1.17E+10	2.64E+08	69800000	1360000	1560000	0.000484696	0	0	0	0	0	0	0.0729	5.79E-05	0	0	0	0	0
314	748.336424	0.085484501	249.642705	78.333318	8.032318	1.23E+10	2.72E+08	71400000	1380000	1580000	0	0	0	0	0	0	0	0.0512	0	1.54E-05	0	0	0	0.000238383
315	714.649287	0.09986419	244.357128	78.744041	6.4939	1.30E+10	2.80E+08	7.30E+07	1400000	1600000	0	0	0	0	0	0	0	0.017	5.95E-05	0	0	0	0	0.000685319
316	665.682971	0.114244729	242.359067	75.958889	8.562627	1.34E+10	3.34E+08	70600000	1400000	1600000	5.63E-05	0	0	0	0	0	0	0.00464	8.78E-05	0	0	0	0	0.000123234
317	779.812909	0.128624419	255.131238	78.335489	5.435529	1.38E+10	3.88E+08	68200000	1400000	1600000	5.13E-05	0	0	0	0	0	0	0.00345	6.12E-05	0	0	0	0	7.10E-05
318	900.235602	0.143004957	300.658213	81.35351	8.242285	1.42E+10	4.42E+08	65800000	1400000	1600000	0.000320957	0	0	0	0	0	0	0.00311	7.73E-05	0	0	0	0	0
319	770.034462	0.157384647	253.362715	81.068054	6.753966	1.46E+10	4.96E+08	63400000	1400000	1600000	0.000205957	0	0	0	0	0	0	0.00298	0	5.09E-06	0	0	0	0
320	832.959237	0.171765185	275.80961	83.85743	13.533476	1.50E+10	5.50E+08	6.10E+07	1400000	1600000	4.00E-06	0	0	0	0	0	0	0.00312	4.45E-05	3.63E-06	0	0	0	0.000523
321	939.869603	0.186039622	318.759824	96.88867	7.619104	1.80E+10	8.00E+08	6.20E+07	1400000	1620000	6.52E-05	0	0	0	0	0	0	0.00311	0.000124761	1.23E-05	0	0	0	0.000500043
322	828.733649	0.200314909	293.121373	90.369292	8.051341	2.10E+10	1.05E+09	6.30E+07	1400000	1640000	0.000120739	0	0	0	0	0	0	0.0033	0.000111435	3.70E-06	0	0	0	0.000347065
323	762.188521	0.214589346	274.441262	86.191147	8.10913	2.40E+10	1.30E+09	6.40E+07	1400000	1660000	0.000298774	0	0	0	0	0	0	0.00334	0.00024603	9.05E-07	0	0	0	0.00056266
324	750.750302	0.228864632	264.533056	83.362753	8.110541	2.70E+10	1.55E+09	6.50E+07	1400000	1680000	0.000230435	0	0	0	0	0	0	0.00335	0.000195835	1.10E-05	0	0	0	0.000295
325	898.568101	0.243139069	291.279504	91.875608	8.091361	3.00E+10	1.80E+09	6.60E+07	1400000	1700000	7.11E-05	0	0	0	0	0	0	0.00338	0.000192398	0	0	0	0	0.000709609
326	1023.614517	0.257414355	330.794754	104.60117	7.989951	3.64E+10	2.44E+09	6.30E+07	1420000	1700000	0.000159478	0	0	0	0	0	0	0.00351	0.000132813	1.42E-05	0	0	0	0.000649696
327	1111.645298	0.271688792	366.461742	115.765547	10.645244	4.28E+10	3.08E+09	6.00E+07	1440000	1700000	0.000281652	0	0	0	0	0	0	0.00347	0.00011615	2.67E-06	0	0	0	0.000393978
328	1041.398115	0.285964078	390.013185	122.476314	11.004078	4.92E+10	3.72E+09	5.70E+07	1460000	1700000	9.26E-05	0	0	0	0	0	0	0.00347	0.000221304	0	0	0	0	0.000436696
329	1128.635235	0.300238516	363.371178	120.157396	7.458919	5.56E+10	4.36E+09	5.40E+07	1480000	1700000	7.78E-06	0	0	0	0	0	0	0.00352	0.00049268	2.10E-06	0	0	0	0
330	1243.038114	0.314513802	392.092563	127.124753	13.553049	6.20E+10	5.00E+09	5.10E+07	1500000	1700000	0.000346	0	0	0	0	0	0	0.00373	0.000423	0	0	0	0	0.000762
331	1180.262308	0.316971107	421.663143	131.088779	13.452927	6.00E+10	4.94E+09	53600000	1500000	1700000	0	0	0	0	0	0	0	0.00396	0.000444	4.68E-06	0	0	0	0
332	1123.118853	0.31942926	401.116161	127.077785	13.760391	5.80E+10	4.88E+09	56200000	1500000	1700000	0	0	0	0	0	0	0	0.00386	0.000499298	3.61E-06	0	0	0	6.22E-05
333	1092.45146	0.321886565	385.761418	123.987409	10.715099	5.60E+10	4.82E+09	58800000	1500000	1700000	2.03E-05	0	0	0	0	0	0	0.0112	0.000546106	9.18E-07	0	0	0	0
334	1101.738822	0.32434387	373.555396	121.55857	8.594965	5.40E+10	4.76E+09	61400000	1500000	1700000	0	0	0	0	0	0	0	0.025	0.000279	7.80E-06	0	0	0	0
335	1146.618734	0.326801175	378.467025	121.068501	9.250098	5.20E+10	4.70E+09	6.40E+07	1500000	1700000	0	0	0	0	0	0	0	0.0165	0.00033563	1.91E-06	0	0	0	7.57E-05
336	1037.621812	0.329259328	403.75978	122.592582	13.342699	5.56E+10	5.16E+09	61800000	1500000	1700000	2.01E-05	0	0	0	0	0	0	0.00534	0.000323913	0	0	0	0	0
337	930.015537	0.331716633	358.856949	113.767783	8.228459	5.92E+10	5.62E+09	59600000	1500000	1700000	0.000338064	0	0	0	0	0	0	0.00403	0.000167021	6.15E-06	0	0	0	0.00023117
338	1016.57376	0.334173938	333.926992	105.960467	8.189877	6.28E+10	6.08E+09	57400000	1500000	1700000	3.01E-05	0	0	0	0	0	0	0.00395	0.000562478	5.63E-06	0	0	0	0
339	1089.27021	0.336632092	361.614934	115.248587	8.531034	6.64E+10	6.54E+09	55200000	1500000	1700000	0.000144485	0	0	0	0	0	0	0.0043	0.000337609	4.50E-06	0	0	0	0
340	1162.878478	0.339089397	389.575821	124.458146	16.270744	7.00E+10	7.00E+09	5.30E+07	1500000	1700000	0	0	0	0	0	0	0	0.00394	0.000179478	0	0	0	0	3.61E-05
341	1230.894802	0.343302041	417.621229	130.32875	14.03208	7.16E+10	7.24E+09	5.30E+07	1520000	1720000	0	0	0	0	0	0	0	0.00382	0.000393766	0	0	0	0	0.000332755
342	1101.244639	0.347514684	403.07422	126.914716	12.259029	7.32E+10	7.48E+09	5.30E+07	1540000	1740000	0.000146085	0	0	0	0	0	0	0.00365	0.000219979	1.32E-05	0	0	0	0
343	1215.656964	0.351727328	419.82443	127.411493	13.690758	7.48E+10	7.72E+09	5.30E+07	1560000	1760000	0.000178	0	0	0	0	0	0	0.00361	0.000273	0	0	0	0	0.000417
344	1058.009772	0.355939972	378.399583	125.454897	13.937451	7.64E+10	7.96E+09	5.30E+07	1580000	1780000	6.67E-05	0	0	0	0	0	0	0.0034	0.000287383	2.18E-06	0	0	0	0
345	889.941519	0.360151767	318.620709	120.212026	7.714517	7.80E+10	8.20E+09	5.30E+07	1600000	1800000	0.000194913	0	0	0	0	0	0	0.00337	0.000337522	5.97E-07	0	0	0	0.000495435
346	1186.856145	0.364364411	351.383965	119.359209	9.020588	8.24E+10	8.76E+09	57400000	1600000	1800000	0.00013385	0	0	0	0	0	0	0.00312	0.000277109	2.63E-06	0	0	0	0
347	1132.419114	0.368577055	400.189848	124.365756	13.73301	8.68E+10	9.32E+09	61800000	1600000	1800000	0.000384043	0	0	0	0	0	0	0.00305	0.000174079	0	0	0	0	0.000198157
348	1101.46164	0.372789699	387.343506	121.121923	10.730092	9.12E+10	9.88E+09	66200000	1600000	1800000	0.000307913	0	0	0	0	0	0	0.00298	0.000322696	3.67E-06	0	0	0	0
349	1049.763807	0.377002343	373.34892	124.727597	11.812617	9.56E+10	1.04E+10	70600000	1600000	1800000	0.000653935	0	0	0	0	0	0	0.00287	0.000484348	1.32E-06	0	0	0	0
350	1198.306452	0.381214987	416.791314	124.433947	10.808921	1.00E+11	1.10E+10	7.50E+07	1600000	1800000	0.000980826	0	0	0	0	0	0	0.00284	0.000299913	3.65E-06	7.47E-09	0	0	0.000216696
351	1356.723333	0.382680881	463.529923	131.554228	13.739632	9.78E+10	1.08E+10	76200000	1600000	1800000	0.001067935	0	0	0	0	0	0	0.00276	0.000199565	6.11E-07	7.47E-09	0	0	0.000357457
352	1107.191865	0.384145927	424.480652	137.862754	13.546701	9.56E+10	1.06E+10	77400000	1600000	1800000	0.001318913	0	0	0	0	0	0	0.00277	0.000216761	1.92E-07	7.47E-09	0	0	0
353	1215.656865	0.385611822	396.936521	129.675335	13.519971	9.34E+10	1.04E+10	78600000	1600000	1800000	0.001403913	0	0	0	0	0	0	0.00288	0.000532609	0	7.47E-09	0	0	0
354	1282.715875	0.387076868	434.178123	136.712774	13.518718	9.12E+10	1.02E+10	79800000	1600000	1800000	0.001559574	0	0	0	0	0	0	0.00324	0.00050683	4.24E-07	7.47E-09	0	0	0
355	1392.781404	0.388542763	474.820684	149.68224	13.519901	8.90E+10	1.00E+10	8.10E+07	1600000	1800000	0.001253043	0	0	0	0	0	0	0.00318	0.00055187	1.34E-06	7.47E-09	0	0	3.59E-05
356	1267.13121	0.390008658	453.0973	147.638705	13.525755	9.12E+10	1.02E+10	80800000	1600000	1820000	0.001481739	0	0	0	0	0	0	0.00293	0.00040287	6.66E-07	7.47E-09	0	0	0.000399913
357	1141.884206	0.391473704	412.681453	135.99064	13.494557	9.34E+10	1.04E+10	80600000	1600000	1840000	0.000779609	0	0	0	0	0	0	0.00283	0.000557065	4.13E-06	7.47E-09	0	0	0.000201891
358	978.628923	0.392939599	360.926324	119.321059	12.041889	9.56E+10	1.06E+10	80400000	1600000	1860000	0.00088887	0	0	0	0	0	0	0.00277	0.000452261	0	7.47E-09	0	0	2.69E-05
359	809.258596	0.394404645	293.19165	113.456688	7.590325	9.78E+10	1.08E+10	80200000	1600000	1880000	0.001133304	0	0	0	0	0	0	0.00302	0.000727043	0	7.47E-09	0	0	0.000542565
360	1140.633591	0.39587054	378.69976	124.396671	13.634561	1.00E+11	1.10E+10	8.00E+07	1600000	1900000	0.001344348	0	0	0	0	0	0	0.00326	0.000482043	0	7.47E-09	0	0	0.000211149
361	1351.301651	0.400497403	456.236281	138.828224	14.261401	1.04E+11	1.16E+10	82400000	1620000	1900000	0.001537174	0	0	0	0	0	0	0.00387	0.000734	1.99E-06	7.47E-09	0	0	0
362	1149.883947	0.405124266	426.040674	134.474194	13.60597	1.08E+11	1.22E+10	84800000	1640000	1900000	0.002117872	0	0	0	0	0	0	0.00655	0.000428596	5.57E-06	7.47E-09	0	0	0.000231887
363	1238.721852	0.40975028	410.388769	135.66012	13.521643	1.12E+11	1.28E+10	87200000	1660000	1900000	0.003246087	0	0	0	0	0	0	0.00967	0.000596783	0	7.47E-09	0	0	7.34E-05
364	1296.819638	0.414377143	439.922291	140.721831	13.528592	1.16E+11	1.34E+10	89600000	1680000	1900000	0.003704681	0	0	0	0	0	0	0.133	0.000889809	1.08E-07	7.47E-09	0	0	0
365	1401.913145	0.419004006	486.791014	147.235301	13.702616	1.20E+11	1.40E+10	9.20E+07	1700000	1900000	0.004245	0	0	0	0	0	0	0.359	0.0006985	4.73E-06	7.47E-09	0	0	0
366	1499.270985	0.42363087	522.445189	161.411337	14.759287	1.26E+11	1.46E+10	92400000	1700000	1920000	0.004388043	0	0	0	0	0	0	0.284	0.000877261	1.86E-06	7.47E-09	0	0	5.27E-05
367	1609.459588	0.428257733	555.821357	172.664929	15.281159	1.32E+11	1.52E+10	92800000	1700000	1940000	0.004067826	0	0	0	0	0	0	0.0849	0.000864435	7.10E-07	7.47E-09	0	0	9.55E-05
368	1501.418485	0.432883747	523.100196	172.400508	19.888584	1.38E+11	1.58E+10	93200000	1700000	1960000	0.00403	0	0	0	0	0	0	0.0151	0.00088	2.54E-06	7.47E-09	0	0	7.49E-06
369	1406.571127	0.43751061	502.29893	170.558632	12.623154	1.44E+11	1.64E+10	93600000	1700000	1980000	0.003341739	0	0	0	0	0	0	0.00711	0.000886457	1.80E-06	7.47E-09	0	0	0.000428522
370	1628.640092	0.442137473	538.182658	170.386471	19.017105	1.50E+11	1.70E+10	9.40E+07	1700000	2.00E+06	0.002372826	0	0	0	0	0	0	0.00534	0.000834087	4.00E-06	7.47E-09	0	0	0
371	1464.761785	0.440343089	568.916367	172.919664	16.513617	1.48E+11	1.68E+10	92200000	1720000	2.00E+06	0.002024894	0	0	0	0	0	0	0.00446	0.000922362	1.92E-05	7.47E-09	0	0	0
372	1668.146519	0.438549554	539.081125	175.757181	19.151743	1.46E+11	1.66E+10	90400000	1740000	2.00E+06	0.002314348	0	0	0	0	0	0	0.00332	0.000731174	1.20E-06	7.47E-09	0	0	0
373	1396.073732	0.436755169	501.820118	160.986371	18.424363	1.44E+11	1.64E+10	88600000	1760000	2.00E+06	0.002884348	0	0	0	0	0	0	0.00265	0.000903739	0	7.47E-09	0	0	0
374	1209.245105	0.434961634	427.120512	147.438737	13.322466	1.42E+11	1.62E+10	86800000	1780000	2.00E+06	0.003064894	0	0	0	0	0	0	0.00232	0.000848234	0	7.47E-09	0	0	0
375	1336.302896	0.43316725	469.742258	142.293657	13.491401	1.40E+11	1.60E+10	8.50E+07	1800000	2.00E+06	0.004018696	0	0	0	0	0	0	0.00237	0.000967109	2.20E-06	7.47E-09	0	0	0
376	1458.496921	0.431372865	499.96236	154.835022	13.585976	1.42E+11	1.62E+10	85800000	1820000	2060000	0.005436957	0	0	0	0	0	0	0.00213	0.000907	0	7.47E-09	0	0	0
377	1602.707049	0.42957933	553.624905	166.680155	13.300266	1.44E+11	1.64E+10	86600000	1840000	2120000	0.006001304	0	0	0	0	0	0	0.00183	0.000918217	0	7.47E-09	0	0	0.000156043
378	1850.406033	0.427784946	582.281406	181.56111	19.378426	1.46E+11	1.66E+10	87400000	1860000	2180000	0.00611087	0	0	0	0	0	0	0.00199	0.000938348	0	7.47E-09	0	0	0
379	1688.029854	0.42599141	636.326727	191.035462	19.139838	1.48E+11	1.68E+10	88200000	1880000	2240000	0.00628913	0	0	0	0	0	0	0.00244	0.000973522	1.75E-06	7.47E-09	0	0	0.0001638
380	1440.779505	0.424197026	568.480555	186.516986	16.157717	1.50E+11	1.70E+10	8.90E+07	1900000	2300000	0.00644	0	0	0	0	0	0	0.00206	0.00108	9.90E-07	7.47E-09	0	0	0.000228
381	1656.557454	0.428163515	533.095868	176.861379	18.755865	1.48E+11	1.66E+10	90600000	1920000	2300000	0.006172391	0	0	0	0	0	0	0.00173	0.001298913	0	7.47E-09	0	0	0
382	1335.095387	0.432129155	493.72639	163.973646	15.399123	1.46E+11	1.62E+10	92200000	1940000	2300000	0.00519	0	0	0	0	0	0	0.00184	0.001056522	4.31E-06	7.47E-09	0	0	0.000265772
383	1156.849559	0.436095644	418.509515	142.355003	13.458395	1.44E+11	1.58E+10	93800000	1960000	2300000	0.00393	0	0	0	0	0	0	0.0016	0.001115	7.67E-06	7.47E-09	0	0	0.000196
384	919.424944	0.440062133	333.905847	125.462305	8.724182	1.42E+11	1.54E+10	95400000	1980000	2300000	0.003593261	0	0	0	0	0	0	0.00136	0.000977239	0	7.47E-09	0	0	0.00017713
385	1199.00889	0.444027773	402.351265	129.276058	12.670386	1.40E+11	1.50E+10	9.70E+07	2.00E+06	2300000	0.00355413	0	0	0	0	0	0	0.00144	0.001024848	0	7.47E-09	0	0	3.05E-06
386	1370.208292	0.447994262	454.23649	148.624679	13.479805	1.44E+11	1.56E+10	97600000	1960000	2280000	0.00332	0	0	0	0	0	0	0.00169	0.00114	0	7.47E-09	0	0	0
387	1395.171701	0.451960751	487.374354	156.727585	13.519231	1.48E+11	1.62E+10	98200000	1920000	2260000	0.003505652	0	0	0	0	0	0	0.00156	0.001173478	0	7.47E-09	0	0	0.00029
388	1330.017787	0.45592724	472.995074	155.302515	13.4775	1.52E+11	1.68E+10	98800000	1880000	2240000	0.003773913	0	0	0	0	0	0	0.0015	0.001210435	8.13E-07	7.47E-09	0	0	0.000270043
389	1512.650154	0.45989288	529.336843	157.18569	13.129619	1.56E+11	1.74E+10	99400000	1840000	2220000	0.004263043	0	0	0	0	0	0	0.00203	0.00128087	0	7.47E-09	0	0	1.62E-05
390	1682.283851	0.463859369	587.359935	170.492609	19.027662	1.60E+11	1.80E+10	1.00E+08	1800000	2200000	0.00472	0	0	0	0	0	0	0.00396	0.001256957	3.04E-06	7.47E-09	0	0	0
391	1989.991094	0.487716871	653.180268	198.303938	18.950141	1.58E+11	1.78E+10	97600000	1760000	2160000	0.005268696	0	0	0	0	0	0	0.00462	0.001403043	0	7.47E-09	0	0	0.000125504
392	1658.468555	0.511573524	692.582937	220.772591	20.49472	1.56E+11	1.76E+10	95200000	1720000	2120000	0.007123913	0	0	0	0	0	0	0.00264	0.0012	1.75E-06	7.47E-09	0	0	0.000233174
393	1264.741564	0.535431026	508.666171	166.584907	15.6122	1.54E+11	1.74E+10	92800000	1680000	2080000	0.007773913	0	0	0	0	0	0	0.00157	0.001187391	5.05E-09	7.47E-09	0	0	0.000258348
394	687.043035	0.559288528	250.015534	88.934435	11.164896	1.52E+11	1.72E+10	90400000	1640000	2040000	0.00836087	0	0	0	0	0	0	0.0014	0.001387391	1.41E-06	7.47E-09	0	0	0
395	1426.080496	0.583145181	458.658974	138.242884	11.78857	1.50E+11	1.70E+10	8.80E+07	1600000	2.00E+06	0.009241304	0	0	0	0	0	0	0.00138	0.001525652	1.06E-06	7.47E-09	0	0	0.000127287
396	1959.917364	0.607002682	674.52982	205.762441	19.465283	1.66E+11	1.90E+10	92400000	1680000	2100000	0.009673043	0	0	0	0	0	0	0.00139	0.001367826	0	7.47E-09	0	0	0.000243783
397	1062.529523	0.630860184	383.718077	135.498491	16.446456	1.82E+11	2.10E+10	96800000	1760000	2200000	0.008685217	0	0	0	0	0	0	0.00146	0.001502174	0	7.47E-09	0	0	5.37E-05
398	1668.046066	0.654717686	584.295041	174.113288	14.617452	1.98E+11	2.30E+10	101200000	1840000	2300000	0.007610435	0	0	0	0	0	0	0.00166	0.001546087	1.14E-06	7.47E-09	0	0	0.000106596
399	1957.544736	0.678574339	658.468003	199.514211	16.981415	2.14E+11	2.50E+10	105600000	1920000	2400000	0.006697391	0	0	0	0	0	0	0.00171	0.001715217	2.66E-06	7.47E-09	6.17E-21	0	0
400	2420.596377	0.702431841	842.704377	247.141232	31.342936	2.30E+11	2.70E+10	1.10E+08	2.00E+06	2500000	0.006711304	0.001375352	0.00266778	0	0.003815243	0.004448967	0.004448967	0.00179	0.001726957	4.12E-06	7.47E-09	3.73E-08	7.35E-05	6.13E-05
401	2530.029353	0.7098428	890.272863	279.20083	28.353132	2.36E+11	2.74E+10	1.12E+08	2080000	2580000	0.006261304	0.001890054	0.002957059	1.12E-07	0.004104521	0.004946755	0.004451051	0.00192	0.001793913	5.75E-06	7.47E-09	1.55E-08	3.28E-05	0
402	2597.085472	0.71725376	909.9613	288.538077	27.068641	2.42E+11	2.78E+10	1.14E+08	2160000	2660000	0.005428261	0.002718659	0.003533203	3.55E-07	0.0043938	0.004949257	0.004949257	0.00336	0.001733913	0	7.47E-09	2.49E-08	3.98E-05	0
403	2676.287475	0.72466472	945.117869	300.54696	30.148759	2.48E+11	2.82E+10	1.16E+08	2240000	2740000	0.006602609	0.003134177	0.004109347	0	0.004969944	0.00643887	0.005943166	0.012	0.001881739	0	7.47E-09	2.18E-08	6.66E-05	0.000137761
404	2608.734544	0.73207568	921.346188	300.439669	29.686933	2.54E+11	2.86E+10	1.18E+08	2320000	2820000	0.007180435	0.003549348	0.004972357	4.69E-07	0.005832954	0.007432362	0.006440954	0.109	0.002096957	2.05E-06	7.47E-09	2.18E-08	8.40E-05	0
405	2547.207702	0.73948664	895.142332	293.214106	29.730303	2.60E+11	2.90E+10	1.20E+08	2400000	2900000	0.007452889	0.004377953	0.005548501	1.70E-07	0.006982829	0.008426271	0.007930568	0.143	0.002076222	0	7.47E-09	4.04E-08	7.70E-05	0.0002016
406	2486.994933	0.746898448	875.406429	285.67544	29.740663	2.64E+11	2.96E+10	1.22E+08	2360000	2840000	0.007825	0.005206559	0.006698376	0	0.008132704	0.009915885	0.009420181	0.0531	0.00216	0	1.09E-08	2.80E-08	6.28E-05	0.000179
407	2434.645703	0.754309408	862.33039	281.376328	29.741483	2.68E+11	3.02E+10	1.24E+08	2320000	2780000	0.007646522	0.00644825	0.00784801	4.46E-07	0.00985607	0.011405498	0.011405081	0.0234	0.002236739	0	1.92E-08	5.60E-08	5.48E-05	0.000196913
408	2469.372485	0.761720368	871.121397	277.760533	29.74147	2.72E+11	3.08E+10	1.26E+08	2280000	2720000	0.006879348	0.007276855	0.009571617	3.81E-07	0.011866542	0.013390398	0.013390398	0.0211	0.002174565	5.62E-06	2.25E-08	7.15E-08	5.89E-05	0.000176578
409	2513.405831	0.769131328	876.996399	284.610909	29.741458	2.76E+11	3.14E+10	1.28E+08	2240000	2660000	0.006222826	0.008518547	0.011295224	4.59E-07	0.013877015	0.015375715	0.015871419	0.00976	0.002355435	2.25E-06	3.49E-08	4.04E-08	3.60E-05	6.65E-05
410	2427.394584	0.776542288	893.305305	281.079405	29.741457	2.80E+11	3.20E+10	1.30E+08	2200000	2600000	0.004758	0.009760239	0.013592562	0	0.016461219	0.017361032	0.019343848	0.00386	0.002148	0	6.07E-08	7.15E-08	4.28E-05	3.94E-05
411	2345.986686	0.778194072	836.369091	276.661822	29.741457	2.80E+11	3.20E+10	1.28E+08	2240000	2660000	0.004973043	0.011827756	0.016463631	1.15E-07	0.019619154	0.019841636	0.022815859	0.00269	0.002235217	4.01E-07	7.19E-08	6.22E-08	8.45E-05	0.000108222
412	2450.2972	0.779845856	867.344208	274.775922	29.741457	2.80E+11	3.20E+10	1.26E+08	2280000	2720000	0.004864348	0.013895621	0.019621566	6.76E-07	0.02335082	0.022818361	0.026783992	0.0023	0.002446957	6.16E-07	7.07E-08	8.70E-08	5.90E-05	0
413	2538.861587	0.781496792	899.195359	284.603033	29.741456	2.80E+11	3.20E+10	1.24E+08	2320000	2780000	0.004882174	0.017202746	0.023066367	5.23E-07	0.027369352	0.02629079	0.031743533	0.00198	0.002353913	7.54E-07	9.30E-08	1.06E-07	5.09E-05	0.000125209
414	2593.107093	0.783148576	917.200476	294.024822	29.741467	2.80E+11	3.20E+10	1.22E+08	2360000	2840000	0.005161333	0.020922957	0.026797792	9.42E-07	0.031387643	0.03125033	0.037694064	0.00169	0.002452	1.87E-06	1.09E-07	9.95E-08	6.28E-05	0.0001008
415	2632.726637	0.78480036	930.6214	299.090099	29.741645	2.80E+11	3.20E+10	1.20E+08	2400000	2900000	0.005403913	0.024230082	0.031390056	6.65E-07	0.036553638	0.036209454	0.04463642	0.00157	0.002327174	8.87E-07	1.31E-07	1.52E-07	6.68E-05	0
416	2642.752809	0.786452144	936.329034	300.404531	29.742747	2.80E+11	3.20E+10	1.22E+08	2380000	2860000	0.005921304	0.027950293	0.036269185	9.13E-07	0.042293365	0.042656106	0.050587368	0.00156	0.002596739	0	1.56E-07	1.40E-07	5.88E-05	0.000386717
417	2660.401264	0.788103928	935.698919	305.625726	29.738323	2.80E+11	3.20E+10	1.24E+08	2360000	2820000	0.007148	0.032083243	0.042582643	9.82E-07	0.049754285	0.05058987	0.058025011	0.00151	0.002567333	3.69E-06	1.82E-07	1.77E-07	6.16E-05	0.0002956
418	2626.74883	0.789754864	929.842143	299.558809	29.601508	2.80E+11	3.20E+10	1.26E+08	2340000	2780000	0.008858261	0.037042714	0.049756698	9.17E-07	0.057788937	0.057531809	0.066454479	0.00153	0.002761739	2.38E-06	2.07E-07	2.33E-07	7.75E-05	3.46E-05
419	2619.205396	0.791406648	923.780494	298.993627	28.401169	2.80E+11	3.20E+10	1.28E+08	2320000	2740000	0.010977391	0.042002185	0.056357021	1.44E-06	0.067257917	0.067944092	0.078849578	0.00151	0.002906957	4.00E-06	2.31E-07	2.24E-07	5.70E-05	0.000366391
420	2647.728792	0.793058432	935.678643	300.166652	30.395678	2.80E+11	3.20E+10	1.30E+08	2300000	2700000	0.012832609	0.048614002	0.064104807	1.91E-06	0.078448091	0.080834895	0.091740381	0.00159	0.003033261	2.66E-06	2.47E-07	2.46E-07	4.55E-05	0.000361274
421	2676.314479	0.787328965	947.07028	304.016908	32.91539	2.82E+11	3.20E+10	1.30E+08	2300000	2700000	0.016054348	0.05522582	0.072139218	2.08E-06	0.088490562	0.092238169	0.106439461	0.00158	0.003030217	1.66E-06	2.72E-07	2.92E-07	4.90E-05	0
422	2716.284111	0.781600346	959.052736	308.554234	33.095402	2.84E+11	3.20E+10	1.30E+08	2300000	2700000	0.017475556	0.06390307	0.081608198	2.47E-06	0.102582094	0.105146858	0.124563866	0.00164	0.003092	6.04E-06	2.94E-07	3.29E-07	5.34E-05	0.000359022
423	2654.593322	0.775870879	939.114261	305.109977	32.17253	2.86E+11	3.20E+10	1.30E+08	2300000	2700000	0.0181	0.073406493	0.093545526	2.67E-06	0.115323975	0.11592715	0.139805853	0.0017	0.003105652	0	3.20E-07	3.89E-07	3.59E-05	9.03E-05
424	2614.35795	0.770142261	917.048663	300.491446	29.705529	2.88E+11	3.20E+10	1.30E+08	2300000	2700000	0.017978261	0.080844136	0.105856795	3.13E-06	0.131683768	0.132694899	0.157336005	0.00177	0.00305913	2.93E-06	3.32E-07	4.04E-07	4.03E-05	0.000432957
425	2643.427135	0.764412793	940.285238	303.100047	31.235288	2.90E+11	3.20E+10	1.30E+08	2300000	2700000	0.017413043	0.091586819	0.121458824	3.62E-06	0.149598967	0.151184397	0.175793288	0.00183	0.003145217	0	3.46E-07	4.32E-07	7.95E-05	0
426	2636.074175	0.758684175	935.549901	304.942872	32.515837	2.84E+11	3.16E+10	1.28E+08	2300000	2700000	0.015634783	0.102530957	0.132253409	3.92E-06	0.166736899	0.168579381	0.200297523	0.00192	0.003177391	8.07E-07	3.76E-07	4.20E-07	6.07E-05	0
427	2587.745962	0.752954708	916.667722	300.247118	29.846404	2.78E+11	3.12E+10	1.26E+08	2300000	2700000	0.013904348	0.113304366	0.146697055	4.47E-06	0.188151429	0.19078636	0.222646873	0.00205	0.00343087	5.22E-06	3.90E-07	4.76E-07	5.20E-05	0
428	2540.596076	0.747226089	898.203437	294.069946	29.777911	2.72E+11	3.08E+10	1.24E+08	2300000	2700000	0.011065217	0.124126799	0.16283142	5.90E-06	0.210019353	0.212266852	0.247663115	0.00209	0.003324783	4.95E-06	4.02E-07	4.69E-07	6.00E-05	0
429	2368.142907	0.741496622	840.86245	284.459305	29.552316	2.66E+11	3.04E+10	1.22E+08	2300000	2700000	0.010897826	0.136905571	0.181796122	6.36E-06	0.237510917	0.238176985	0.27597637	0.00238	0.003537391	4.24E-06	3.99E-07	5.56E-07	4.98E-05	0.000115041
430	2206.119667	0.735768003	780.345671	264.478387	29.436804	2.60E+11	3.00E+10	1.20E+08	2300000	2700000	0.0108	0.149709773	0.200709395	7.16E-06	0.258780495	0.265541842	0.304513171	0.00267	0.00354	4.24E-06	4.05E-07	5.78E-07	5.08E-05	1.96E-05
431	1934.789207	0.751201915	696.967281	249.945401	21.238219	2.66E+11	3.04E+10	1.24E+08	2340000	2740000	0.011526087	0.16347069	0.217788923	8.01E-06	0.284440028	0.295097164	0.337504816	0.00316	0.003880435	3.71E-06	4.31E-07	5.53E-07	5.22E-05	0.000568652
432	2335.159396	0.766634978	825.669459	258.767026	24.350406	2.72E+11	3.08E+10	1.28E+08	2380000	2780000	0.012277778	0.176794457	0.237353488	8.85E-06	0.310459962	0.32451584	0.367187041	0.00377	0.003945556	3.70E-06	4.21E-07	5.60E-07	4.47E-05	0
433	2623.287156	0.782068889	923.561191	281.050914	29.555624	2.78E+11	3.12E+10	1.32E+08	2420000	2820000	0.0124	0.192835355	0.257436904	9.96E-06	0.336633175	0.350939905	0.402860152	0.00812	0.004163261	4.21E-06	4.02E-07	6.09E-07	5.53E-05	0.000151272
434	2555.59871	0.797502801	918.337671	297.540964	29.770811	2.84E+11	3.16E+10	1.36E+08	2460000	2860000	0.013343478	0.206710554	0.277261881	1.12E-05	0.364485088	0.382907669	0.436101677	0.0355	0.004300435	3.50E-06	3.79E-07	6.19E-07	6.73E-05	0.000393913
435	2655.765059	0.812935864	945.148986	298.642169	29.898209	2.90E+11	3.20E+10	1.40E+08	2500000	2900000	0.013221739	0.221856884	0.296737604	1.25E-05	0.390765716	0.426621179	0.473348499	0.17	0.00447087	4.57E-06	3.92E-07	5.72E-07	7.16E-05	4.50E-05
436	2735.014272	0.828369776	970.238738	308.050674	30.895401	2.94E+11	3.26E+10	1.40E+08	2520000	2940000	0.012508696	0.235910263	0.315261517	1.39E-05	0.420128682	0.467433504	0.502756901	0.242	0.004603696	8.13E-06	3.78E-07	5.81E-07	6.76E-05	0
437	2877.089812	0.843803687	1014.067547	321.546459	35.202942	2.98E+11	3.32E+10	1.40E+08	2540000	2980000	0.012217391	0.250704326	0.337405902	1.52E-05	0.452698498	0.500143616	0.537693354	0.143	0.004541739	7.38E-06	3.71E-07	5.63E-07	5.46E-05	0.000827922
438	2775.156793	0.859233355	986.829992	322.886839	35.307252	3.02E+11	3.38E+10	1.40E+08	2560000	3020000	0.011969565	0.266274345	0.358537636	1.68E-05	0.480681167	0.539679256	0.579059594	0.0569	0.004942609	9.64E-06	3.54E-07	5.81E-07	5.22E-05	0.000245583
439	2700.997162	0.874673208	965.403745	316.837104	30.579231	3.06E+11	3.44E+10	1.40E+08	2580000	3060000	0.011428261	0.282738916	0.380660598	1.81E-05	0.51261123	0.58035028	0.615375286	0.0144	0.004842826	1.01E-05	3.37E-07	5.88E-07	7.51E-05	0
440	2841.71951	0.890104573	1006.761095	319.487579	38.301499	3.10E+11	3.50E+10	1.40E+08	2600000	3100000	0.010533333	0.298942685	0.4042357	1.99E-05	0.550185141	0.62098929	0.665833287	0.00558	0.004848667	7.42E-06	3.37E-07	6.03E-07	7.30E-05	0.0004938
441	2950.685278	0.900409126	1048.281587	330.771495	38.48262	3.16E+11	3.56E+10	1.44E+08	2600000	3100000	0.008975652	0.314794655	0.426818704	2.18E-05	0.585195837	0.658794521	0.70811031	0.00359	0.004672174	9.04E-06	3.31E-07	5.38E-07	6.25E-05	0.000298957
442	3045.236196	0.910722168	1085.798092	346.087246	36.826071	3.22E+11	3.62E+10	1.48E+08	2600000	3100000	0.009948478	0.331748238	0.449358788	2.41E-05	0.611444971	0.699434222	0.757929249	0.00276	0.004625435	8.98E-06	3.23E-07	4.97E-07	5.68E-05	0.000549761
443	3103.226821	0.921026721	1107.887468	357.669908	38.119354	3.28E+11	3.68E+10	1.52E+08	2600000	3100000	0.010321739	0.348008745	0.472719001	2.70E-05	0.650248962	0.74669253	0.801262547	0.00248	0.004565652	6.77E-06	3.09E-07	4.69E-07	5.25E-05	0.000152696
444	3131.60582	0.931331274	1117.250895	361.961691	40.818625	3.34E+11	3.74E+10	1.56E+08	2600000	3100000	0.011395556	0.364067884	0.493832942	3.04E-05	0.68417895	0.788120605	0.853804663	0.00212	0.004534	9.80E-06	2.82E-07	4.04E-07	7.20E-05	0.000169956
445	3115.225722	0.941635827	1109.73277	360.762849	37.263233	3.40E+11	3.80E+10	1.60E+08	2600000	3100000	0.0115	0.376881114	0.514689365	3.28E-05	0.714206643	0.838062752	0.893421456	0.00201	0.004521522	1.03E-05	2.86E-07	3.42E-07	9.27E-05	0
446	3083.785315	0.951948868	1106.941564	359.923214	40.254032	3.46E+11	3.86E+10	1.56E+08	2600000	3100000	0.010952174	0.388642525	0.532482668	3.51E-05	0.753293983	0.882101628	0.937753984	0.00194	0.00492087	9.44E-06	2.60E-07	3.05E-07	7.47E-05	0
447	3165.111068	0.962253421	1095.979571	356.771276	37.747151	3.52E+11	3.92E+10	1.52E+08	2600000	3100000	0.010075217	0.394500955	0.543843679	3.68E-05	0.773229158	0.916789361	0.973275994	0.00192	0.005191087	7.11E-06	2.51E-07	2.52E-07	7.25E-05	0.000155957
448	3214.068362	0.972557974	1142.360812	367.145072	40.739957	3.58E+11	3.98E+10	1.48E+08	2600000	3100000	0.008617391	0.395277638	0.550316425	3.87E-05	0.7930472	0.955439405	0.991695681	0.0018	0.005912174	7.15E-06	2.30E-07	2.14E-07	7.69E-05	0
449	3310.443445	0.982871015	1180.191668	376.234133	40.560442	3.64E+11	4.04E+10	1.44E+08	2600000	3100000	0.00783	0.390295999	0.542955703	3.98E-05	0.801699192	0.985146528	0.998813024	0.00172	0.006296667	9.35E-06	2.14E-07	1.99E-07	7.64E-05	0.000318889
450	3389.058125	0.993175568	1209.196693	384.122952	40.530075	3.70E+11	4.10E+10	1.40E+08	2600000	3100000	0.006576889	0.38021052	0.531099308	4.03E-05	0.795590206	0.997885082	0.98706667	0.00169	0.006799778	6.38E-06	1.87E-07	1.52E-07	8.40E-05	6.44E-05
451	3484.139992	0.993854616	1221.418105	393.312379	42.70491	3.72E+11	4.14E+10	1.48E+08	2620000	3140000	0.005671739	0.364529536	0.512008708	3.82E-05	0.781403598	0.987524215	0.955636608	0.0016	0.006884783	6.16E-06	1.67E-07	1.49E-07	7.45E-05	0.000163357
452	3397.316087	0.994542152	1241.301835	399.805749	43.439496	3.74E+11	4.18E+10	1.56E+08	2640000	3180000	0.005649111	0.342578247	0.486720135	3.64E-05	0.753238752	0.965980485	0.909203845	0.00154	0.006923333	9.90E-06	1.47E-07	1.06E-07	5.43E-05	0
453	3347.296981	0.9952212	1194.962069	391.18377	40.356215	3.76E+11	4.22E+10	1.64E+08	2660000	3220000	0.00576	0.318963963	0.45616972	3.36E-05	0.714321183	0.924990573	0.85575045	0.00147	0.006693333	7.82E-06	1.31E-07	8.70E-08	5.89E-05	0
454	3257.176785	0.995908736	1174.471814	383.892552	40.564927	3.78E+11	4.26E+10	1.72E+08	2680000	3260000	0.005836957	0.295587367	0.423046803	3.01E-05	0.669248388	0.877047967	0.79470599	0.00145	0.006131522	6.46E-06	1.08E-07	8.70E-08	8.55E-05	0.000306261
455	3365.124119	0.996587784	1201.251083	386.232044	40.281342	3.80E+11	4.30E+10	1.80E+08	2700000	3300000	0.00583913	0.273644467	0.390582353	2.67E-05	0.621751184	0.822328929	0.734472042	0.00145	0.005375217	6.35E-06	9.37E-08	6.53E-08	0.000110043	0.000397735
456	3460.265689	0.997266832	1235.488859	396.802801	43.563486	3.82E+11	4.30E+10	1.76E+08	2700000	3280000	0.005886739	0.252076053	0.35928891	2.32E-05	0.574418753	0.765484899	0.675498898	0.00142	0.004816304	6.50E-06	9.46E-08	7.46E-08	0.000107953	0
457	3519.177345	0.997954368	1255.306372	400.110106	43.18677	3.84E+11	4.30E+10	1.72E+08	2700000	3260000	0.00562	0.230627436	0.331384298	2.01E-05	0.525375552	0.708075215	0.623530625	0.00146	0.00418	5.61E-06	8.10E-08	8.39E-08	9.07E-05	0.000145
458	3472.372243	0.998633416	1261.117263	402.921438	46.336091	3.86E+11	4.30E+10	1.68E+08	2700000	3240000	0.006025217	0.212587428	0.30287543	1.76E-05	0.486851557	0.659358273	0.569912218	0.00143	0.00405	7.94E-06	8.13E-08	5.60E-08	8.47E-05	0.000277326
459	3421.032081	0.999320952	1231.987463	401.05752	41.842925	3.88E+11	4.30E+10	1.64E+08	2700000	3220000	0.005816087	0.200255027	0.281144515	1.57E-05	0.451101847	0.600854622	0.517121931	0.00136	0.003852174	2.38E-06	7.48E-08	5.28E-08	9.58E-05	0
460	3445.30367	1	1225.089269	397.441223	43.714792	3.90E+11	4.30E+10	1.60E+08	2700000	3200000	0.005732174	0.186691775	0.265375407	1.42E-05	0.415982132	0.551887505	0.477788552	0.00137	0.004082391	6.77E-06	6.09E-08	5.28E-08	9.19E-05	1.56E-06
461	3476.82129	0.997496011	1243.485456	401.840749	46.598962	3.92E+11	4.30E+10	1.58E+08	2700000	3220000	0.005598261	0.177271549	0.250684281	1.32E-05	0.394466746	0.521713946	0.441553202	0.00137	0.004437391	4.51E-06	6.75E-08	4.97E-08	9.91E-05	4.85E-05
462	3517.142924	0.994992021	1259.730946	404.981958	44.91407	3.94E+11	4.30E+10	1.56E+08	2700000	3240000	0.005718478	0.168880239	0.238104429	1.29E-05	0.36799918	0.498271228	0.417437761	0.00135	0.00560587	4.33E-06	5.49E-08	6.22E-08	0.000111545	0
463	3541.485807	0.992488032	1275.940603	411.54964	45.938785	3.96E+11	4.30E+10	1.54E+08	2700000	3260000	0.005784	0.162770575	0.226866751	1.24E-05	0.348603614	0.471864277	0.395261075	0.00131	0.006814	3.21E-06	5.88E-08	4.35E-08	0.000109645	0
464	3486.929699	0.989984042	1244.695039	409.085506	45.91683	3.98E+11	4.30E+10	1.52E+08	2700000	3280000	0.005863043	0.155036318	0.217022358	1.15E-05	0.329885983	0.441901369	0.375840408	0.00137	0.008302826	1.29E-06	4.64E-08	5.60E-08	0.000105099	4.80E-05
465	3458.350372	0.987471565	1236.881499	404.233893	44.420225	4.00E+11	4.30E+10	1.50E+08	2700000	3300000	0.005888696	0.149538341	0.207152477	1.10E-05	0.31627654	0.42347795	0.357107583	0.00137	0.009638261	5.16E-06	4.82E-08	4.04E-08	0.000109291	5.11E-05
466	3428.551116	0.984967576	1226.716039	400.103644	43.280698	3.98E+11	4.30E+10	1.50E+08	2700000	3300000	0.005925556	0.143082815	0.198068535	1.02E-05	0.302032345	0.404238604	0.334846176	0.00139	0.010877778	4.36E-06	4.26E-08	3.73E-08	0.000122586	0
467	3417.64038	0.982463586	1222.1903	397.536231	43.341941	3.96E+11	4.30E+10	1.50E+08	2700000	3300000	0.006237111	0.136348584	0.189361694	9.49E-06	0.289802583	0.385928364	0.317064108	0.00141	0.011791111	5.49E-06	4.20E-08	3.11E-08	0.000106255	0
468	3423.996262	0.979959597	1225.235731	397.680621	42.209569	3.94E+11	4.30E+10	1.50E+08	2700000	3300000	0.006166087	0.131744614	0.180792298	9.06E-06	0.276516812	0.371862239	0.303928567	0.00142	0.012047826	3.04E-06	4.38E-08	3.11E-08	0.000102392	0.000333174
469	3452.414946	0.977455607	1232.818879	399.432361	43.161676	3.92E+11	4.30E+10	1.50E+08	2700000	3300000	0.006177609	0.125635054	0.173231304	8.29E-06	0.262820095	0.353119712	0.281227504	0.00145	0.01148913	2.47E-06	4.44E-08	2.49E-08	0.000119758	0.00010742
470	3394.380238	0.974951618	1224.574707	399.907783	43.258625	3.90E+11	4.30E+10	1.50E+08	2700000	3300000	0.006377826	0.120628176	0.165771198	7.72E-06	0.249141268	0.337675947	0.264889609	0.00143	0.010686957	4.41E-06	4.18E-08	3.42E-08	0.000129532	0.000278696
471	3439.065075	0.975851356	1232.250336	397.221147	43.242716	3.92E+11	4.30E+10	1.46E+08	2700000	3300000	0.006058696	0.116527518	0.158597981	7.01E-06	0.237919864	0.32210127	0.253170211	0.00146	0.009666304	5.41E-06	4.72E-08	2.18E-08	0.000124316	0
472	3494.201313	0.976751095	1251.793627	402.437681	43.002713	3.94E+11	4.30E+10	1.42E+08	2700000	3300000	0.005682174	0.11198068	0.152728786	6.51E-06	0.228226963	0.307600242	0.239556546	0.00152	0.008103913	5.00E-06	4.43E-08	3.73E-08	0.000111434	7.77E-05
473	3544.331676	0.977659322	1266.699536	411.648174	46.168385	3.96E+11	4.30E+10	1.38E+08	2700000	3300000	0.005658667	0.109603115	0.148939881	6.07E-06	0.218825724	0.296595661	0.228491398	0.00151	0.006289556	6.26E-07	4.12E-08	4.35E-08	0.000106439	9.21E-05
474	3576.078544	0.97855906	1275.219449	413.586737	45.943464	3.98E+11	4.30E+10	1.34E+08	2700000	3300000	0.005762174	0.106577671	0.145512622	5.47E-06	0.211825268	0.28491314	0.221868638	0.00154	0.005194348	1.18E-06	3.13E-08	4.66E-08	0.000132724	0
475	3609.280298	0.979458799	1287.959505	418.192142	45.951848	4.00E+11	4.30E+10	1.30E+08	2700000	3300000	0.005501739	0.10603793	0.142334567	5.09E-06	0.20489503	0.275403036	0.215483839	0.00156	0.004608261	6.29E-06	4.45E-08	4.04E-08	0.000144731	0
476	3579.464302	0.980358537	1289.170562	419.061528	45.908575	4.02E+11	4.30E+10	1.30E+08	2720000	3320000	0.005324783	0.105142567	0.141124073	4.74E-06	0.202516968	0.267702702	0.209176551	0.00154	0.004051957	0	1.78E-08	2.49E-08	0.000124335	0.000111822
477	3614.602705	0.981258276	1297.568557	419.042174	46.045448	4.04E+11	4.30E+10	1.30E+08	2740000	3340000	0.005143111	0.106254511	0.140526691	4.33E-06	0.199686031	0.261691421	0.205470792	0.0015	0.003386222	3.81E-06	4.45E-08	2.49E-08	0.000141379	1.69E-05
478	3660.984318	0.982166503	1303.697659	423.929107	42.015612	4.06E+11	4.30E+10	1.30E+08	2760000	3360000	0.005026522	0.107123523	0.141040769	4.48E-06	0.19813291	0.258082662	0.202929896	0.0015	0.00294913	5.58E-07	5.16E-08	5.28E-08	0.000144246	0
479	3658.899799	0.983066241	1311.695788	425.373157	48.880573	4.08E+11	4.30E+10	1.30E+08	2780000	3380000	0.005186889	0.10776466	0.142362404	4.99E-06	0.198596521	0.255962442	0.202630333	0.00151	0.002682	2.39E-06	5.55E-08	3.73E-08	0.000132673	0.000214778
480	3652.763479	0.98396598	1311.205798	427.208771	50.485454	4.10E+11	4.30E+10	1.30E+08	2800000	3400000	0.005368222	0.110254264	0.144204038	4.69E-06	0.199897777	0.256849403	0.20379366	0.00152	0.002174444	1.98E-06	4.53E-08	4.35E-08	0.000146664	0
481	3666.65146	0.977930941	1310.050293	424.788491	57.72578	4.12E+11	4.30E+10	1.28E+08	2820000	3400000	0.005513333	0.113039185	0.14713633	4.37E-06	0.202234345	0.258210602	0.204861613	0.00153	0.001593333	3.40E-06	5.09E-08	6.53E-08	0.000137713	0.000161667
482	3647.54808	0.971895902	1315.510456	427.524259	54.894801	4.14E+11	4.30E+10	1.26E+08	2840000	3400000	0.00621	0.115894354	0.149895049	4.08E-06	0.204513614	0.260481091	0.208168596	0.00158	0.001458696	2.85E-06	6.14E-08	4.66E-08	0.000123108	0
483	3623.156996	0.965852375	1302.735196	427.056647	48.083851	4.16E+11	4.30E+10	1.24E+08	2860000	3400000	0.006503043	0.118843611	0.153865524	4.36E-06	0.208822531	0.264756942	0.210644089	0.00159	0.001465435	2.20E-06	7.10E-08	5.60E-08	0.000130985	0
484	3557.835695	0.959817336	1284.995173	419.476604	51.382419	4.18E+11	4.30E+10	1.22E+08	2880000	3400000	0.006623478	0.122379261	0.1579821	4.62E-06	0.212226341	0.267455252	0.2148285	0.00161	0.001554348	2.27E-06	7.19E-08	4.66E-08	0.000138515	0
485	3381.902287	0.953782297	1215.16744	407.232904	48.2742	4.20E+11	4.30E+10	1.20E+08	2900000	3400000	0.006802	0.126527158	0.162865725	4.42E-06	0.218878909	0.271499894	0.219975416	0.00168	0.001506	1.95E-06	7.58E-08	4.97E-08	0.000152829	6.90E-05
486	3245.077768	0.947747258	1172.715123	392.715083	40.672848	4.14E+11	4.24E+10	1.18E+08	2880000	3400000	0.006812	0.130752044	0.167498774	4.38E-06	0.226008497	0.277691991	0.2260871	0.00171	0.001722	4.49E-06	8.71E-08	7.15E-08	0.000170256	0.0002578
487	3064.654747	0.94171222	1118.623766	373.338739	39.89218	4.08E+11	4.18E+10	1.16E+08	2860000	3400000	0.0067	0.135925954	0.173059279	4.33E-06	0.234182439	0.2847501	0.232085239	0.00171	0.0019	1.81E-06	9.28E-08	8.39E-08	0.000155644	7.42E-05
488	3296.235653	0.935668693	1183.704436	378.291157	39.023019	4.02E+11	4.12E+10	1.14E+08	2840000	3400000	0.006906522	0.140284046	0.179940994	4.50E-06	0.242430052	0.291852698	0.239897114	0.00175	0.002087826	1.99E-06	1.01E-07	7.77E-08	0.000155337	0.000141565
489	3458.295192	0.929633654	1246.456315	393.176863	44.33992	3.96E+11	4.06E+10	1.12E+08	2820000	3400000	0.006935333	0.145946305	0.186991558	4.49E-06	0.250018712	0.29881512	0.24699177	0.00179	0.002415778	3.24E-07	1.14E-07	9.95E-08	0.00016505	0.000158142
490	3527.74604	0.923598615	1268.93046	408.701508	45.940522	3.90E+11	4.00E+10	1.10E+08	2800000	3400000	0.006798889	0.152545671	0.193997982	4.77E-06	0.25928475	0.308200995	0.2543222	0.00232	0.002599556	1.40E-06	1.28E-07	1.09E-07	0.000147417	0
491	3596.731559	0.924056972	1292.686971	416.088825	45.972374	3.94E+11	4.04E+10	1.12E+08	2820000	3420000	0.006826087	0.159215368	0.202152435	4.65E-06	0.269051431	0.317647487	0.264172861	0.00408	0.003067826	6.04E-07	1.39E-07	1.27E-07	0.000142732	0
492	3518.309424	0.924523818	1266.190149	416.472062	45.965318	3.98E+11	4.08E+10	1.14E+08	2840000	3440000	0.00696913	0.16557848	0.210553828	5.19E-06	0.277838537	0.328279828	0.272725158	0.00424	0.004266522	1.82E-06	1.58E-07	1.46E-07	0.000151581	8.74E-05
493	3478.400008	0.924982175	1262.339622	417.036065	45.964136	4.02E+11	4.12E+10	1.16E+08	2860000	3460000	0.007043333	0.172794452	0.220336435	5.42E-06	0.287609531	0.338798414	0.281889696	0.00323	0.006986222	2.59E-07	1.74E-07	1.49E-07	0.000164031	0
494	3550.053793	0.925440532	1273.646909	417.865321	45.964071	4.06E+11	4.16E+10	1.18E+08	2880000	3480000	0.007687778	0.180391839	0.230210227	5.86E-06	0.298389923	0.351722795	0.291995722	0.00252	0.0112	1.20E-06	1.97E-07	1.71E-07	0.000171008	0.0001078
495	3580.22885	0.92589889	1299.764578	418.83228	45.964227	4.10E+11	4.20E+10	1.20E+08	2900000	3500000	0.0084	0.188898066	0.239445938	6.20E-06	0.310437305	0.365483979	0.30538345	0.0023	0.015966667	2.04E-06	2.24E-07	1.99E-07	0.00017448	0
496	3605.798071	0.926365735	1303.810024	421.98828	45.965269	4.12E+11	4.22E+10	1.18E+08	2920000	3500000	0.009407333	0.197385735	0.249959407	6.81E-06	0.322077015	0.376068751	0.314914199	0.00235	0.020273333	3.23E-07	2.46E-07	2.24E-07	0.000175949	0.000414467
497	3583.15214	0.926824093	1293.262004	421.778784	45.962655	4.14E+11	4.24E+10	1.16E+08	2940000	3500000	0.01022	0.205719614	0.25895402	7.06E-06	0.334551321	0.388827252	0.326357965	0.00214	0.023706667	1.84E-06	2.79E-07	2.39E-07	0.0001728	0.000532067
498	3549.764583	0.92728245	1278.516739	420.462957	45.849801	4.16E+11	4.26E+10	1.14E+08	2960000	3500000	0.010886667	0.216258917	0.270208633	7.32E-06	0.345592627	0.402545286	0.339267405	0.00191	0.026131111	2.79E-07	3.11E-07	2.89E-07	0.000175304	0.000810511
499	3522.586443	0.927749296	1267.485875	413.048272	44.771587	4.18E+11	4.28E+10	1.12E+08	2980000	3500000	0.011195556	0.224560171	0.281481309	8.21E-06	0.358940255	0.416843207	0.349953766	0.00174	0.026997778	4.67E-07	3.52E-07	3.20E-07	0.000188485	0.000375444
500	3478.352758	0.928207653	1267.943966	413.374769	46.582828	4.20E+11	4.30E+10	1.10E+08	3.00E+06	3500000	0.011315556	0.233781134	0.292137123	8.59E-06	0.370328997	0.43264644	0.357380995	0.0016	0.02556	4.76E-06	4.02E-07	4.01E-07	0.0002129	0.0004442
501	3442.648649	0.926891997	1263.941075	408.497765	48.865546	4.16E+11	4.22E+10	107400000	2960000	3480000	0.011317778	0.241384968	0.301660331	9.38E-06	0.38132555	0.445028726	0.368811644	0.00163	0.023006667	3.67E-06	4.49E-07	4.17E-07	0.000196334	0.0003454
502	3404.000328	0.925576342	1233.822397	402.032847	44.867173	4.12E+11	4.14E+10	104800000	2920000	3460000	0.010926087	0.25083974	0.312945708	9.98E-06	0.395013983	0.457049508	0.379924013	0.00165	0.018813043	3.08E-07	5.01E-07	4.91E-07	0.000184361	0.000284987
503	3469.781468	0.924252198	1253.779963	405.923172	46.257559	4.08E+11	4.06E+10	102200000	2880000	3440000	0.010466667	0.260330971	0.322746545	1.08E-05	0.406964436	0.470557261	0.391460955	0.00165	0.013533333	0	5.61E-07	5.25E-07	0.000224797	0.000206333
504	3519.385769	0.922936543	1271.646988	413.217024	45.937699	4.04E+11	3.98E+10	99600000	2840000	3420000	0.010053261	0.268761145	0.333670644	1.14E-05	0.419674186	0.483597781	0.401799841	0.0017	0.007877391	2.79E-06	6.20E-07	6.31E-07	0.000237101	0.000224739
505	3589.946204	0.921620888	1293.159588	414.411682	45.938406	4.00E+11	3.90E+10	9.70E+07	2800000	3400000	0.009685778	0.277233178	0.343493845	1.21E-05	0.431559894	0.49486689	0.412148866	0.00174	0.004323556	3.37E-06	7.01E-07	6.78E-07	0.000237884	3.41E-05
506	3632.677629	0.920305232	1314.023053	426.367449	45.816031	4.02E+11	3.90E+10	94400000	2820000	3420000	0.009373556	0.28559724	0.353423022	1.27E-05	0.443881946	0.509697888	0.423128038	0.00173	0.003138444	1.16E-06	7.66E-07	7.43E-07	0.000241539	9.61E-05
507	3696.867394	0.918989577	1349.549317	432.566162	48.607619	4.04E+11	3.90E+10	91800000	2840000	3440000	0.009502889	0.295378212	0.363321078	1.37E-05	0.455108535	0.522428194	0.430732551	0.00167	0.002491111	1.98E-06	8.40E-07	8.52E-07	0.000243096	0
508	3639.228317	0.917665433	1314.651413	431.291433	46.720553	4.06E+11	3.90E+10	89200000	2860000	3460000	0.009446	0.303173336	0.374158917	1.40E-05	0.46601937	0.53603259	0.441374749	0.00171	0.002388	6.34E-07	9.22E-07	9.20E-07	0.000250842	0
509	3588.32695	0.916349778	1296.203907	424.452144	46.036554	4.08E+11	3.90E+10	86600000	2880000	3480000	0.009564	0.312019282	0.384056911	1.47E-05	0.478929323	0.547690494	0.449886509	0.00175	0.002274	2.91E-06	9.95E-07	1.02E-06	0.000266459	0
510	3548.924862	0.915034122	1280.825225	418.931405	45.966056	4.10E+11	3.90E+10	8.40E+07	2900000	3500000	0.009766222	0.320612688	0.393021019	1.57E-05	0.490079538	0.557716816	0.45784204	0.00175	0.002554	4.74E-06	1.11E-06	1.14E-06	0.000286813	3.85E-05
511	3515.717342	0.912479204	1269.824959	414.589115	45.963446	4.12E+11	3.92E+10	8.40E+07	2900000	3500000	0.010304444	0.328144242	0.403416379	1.64E-05	0.499776597	0.570425355	0.467852877	0.00181	0.003473556	4.87E-06	1.21E-06	1.21E-06	0.000297836	5.97E-06
512	3574.821639	0.909924286	1301.288471	417.967491	45.963922	4.14E+11	3.94E+10	8.40E+07	2900000	3500000	0.010748889	0.335650316	0.412677124	1.76E-05	0.510460869	0.579600053	0.475430436	0.00185	0.004668444	2.33E-06	1.31E-06	1.36E-06	0.00030486	1.32E-05
513	3507.945675	0.90736088	1268.909755	418.378576	45.963793	4.16E+11	3.96E+10	8.40E+07	2900000	3500000	0.011293333	0.343332152	0.420950032	1.80E-05	0.52135863	0.591273914	0.48174344	0.00188	0.00566	6.41E-06	1.41E-06	1.43E-06	0.000317175	0.000123407
514	3466.606756	0.904805962	1253.438475	411.155848	45.965826	4.18E+11	3.98E+10	8.40E+07	2900000	3500000	0.0119	0.351571186	0.429880935	1.83E-05	0.532928204	0.602639416	0.488825365	0.00185	0.0064	6.03E-06	1.53E-06	1.57E-06	0.000328791	0.000247333
515	3430.151081	0.902251044	1239.471023	404.395343	46.005632	4.20E+11	4.00E+10	8.40E+07	2900000	3500000	0.012266667	0.359505542	0.439109614	1.92E-05	0.541289545	0.612163501	0.495909182	0.00184	0.006786667	4.01E-06	1.66E-06	1.69E-06	0.000340614	8.33E-05
516	3326.297295	0.899696126	1246.167596	404.346655	46.287113	4.16E+11	3.96E+10	85800000	2940000	3520000	0.0124	0.367095959	0.445906895	1.99E-05	0.552980574	0.62207306	0.50359409	0.00185	0.006863333	5.71E-06	1.78E-06	1.83E-06	0.000353504	0.0001032
517	3221.661239	0.897141208	1168.574071	389.546692	40.639445	4.12E+11	3.92E+10	87600000	2980000	3540000	0.012593333	0.374504617	0.454135115	2.04E-05	0.562024637	0.630930271	0.509933388	0.00186	0.006641556	5.24E-06	1.90E-06	1.98E-06	0.000366537	0.000194533
518	3055.431024	0.894577802	1116.752529	370.603851	40.57864	4.08E+11	3.88E+10	89400000	3020000	3560000	0.012766667	0.381704338	0.463731401	2.07E-05	0.56954372	0.640861534	0.517259633	0.00182	0.00608	4.37E-06	2.04E-06	2.04E-06	0.000384538	4.94E-05
519	3241.373322	0.892022884	1176.469838	372.449275	49.137174	4.04E+11	3.84E+10	91200000	3060000	3580000	0.0124	0.388103372	0.471749228	2.16E-05	0.576893238	0.649693528	0.52197213	0.00184	0.005222444	6.00E-06	2.17E-06	2.17E-06	0.000403342	6.18E-06
520	3354.01085	0.889467966	1210.956076	387.030231	51.91444	4.00E+11	3.80E+10	9.30E+07	3100000	3600000	0.012304444	0.3957608	0.479708409	2.22E-05	0.586459171	0.657171578	0.527752173	0.00187	0.003895556	4.92E-06	2.32E-06	2.30E-06	0.000409793	0
521	3456.058247	0.891929515	1255.01405	403.493774	46.838071	4.04E+11	3.80E+10	89800000	3080000	3600000	0.012364444	0.402097604	0.487360591	2.29E-05	0.595877579	0.665623363	0.534306941	0.00187	0.002844667	6.03E-06	2.47E-06	2.57E-06	0.000426941	0.000139653
522	3511.220974	0.894391064	1262.867841	412.889329	46.091634	4.08E+11	3.80E+10	86600000	3060000	3600000	0.01224	0.409752799	0.494698008	2.32E-05	0.603099969	0.673857493	0.53986287	0.00192	0.002164	4.92E-06	2.60E-06	2.69E-06	0.000449361	0.00031076
523	3468.085784	0.896852613	1266.507723	411.022545	45.97132	4.12E+11	3.80E+10	83400000	3040000	3600000	0.012575556	0.416177258	0.501729921	2.36E-05	0.610184948	0.680092643	0.546377582	0.00192	0.002078889	1.06E-05	2.76E-06	2.82E-06	0.000462842	5.58E-06
524	3539.908567	0.899314162	1293.30002	416.096576	45.963206	4.16E+11	3.80E+10	80200000	3020000	3600000	0.012677778	0.421778441	0.509409063	2.42E-05	0.617200945	0.68815467	0.551678243	0.00194	0.002136222	1.02E-05	2.91E-06	2.93E-06	0.000465288	0.000139933
525	3607.587806	0.901767222	1312.087883	420.876088	45.956868	4.20E+11	3.80E+10	7.70E+07	3.00E+06	3600000	0.013095556	0.42828049	0.514913951	2.48E-05	0.625403931	0.694506465	0.55587895	0.00193	0.002140444	8.88E-06	3.06E-06	3.12E-06	0.000477262	0.000140751
526	3439.337523	0.904228771	1251.958284	416.150129	45.908612	4.22E+11	3.78E+10	73800000	3020000	3620000	0.013073333	0.435376634	0.521124457	2.52E-05	0.632406825	0.70084328	0.560144085	0.00194	0.002064667	1.24E-05	3.22E-06	3.26E-06	0.000507999	4.50E-05
527	3294.194968	0.90669032	1204.826792	405.635113	46.005918	4.24E+11	3.76E+10	70600000	3040000	3640000	0.012851111	0.442676257	0.529210207	2.53E-05	0.640420663	0.707579486	0.564689565	0.00203	0.002155556	1.38E-05	3.41E-06	3.45E-06	0.000525106	0.000214889
528	3445.061492	0.909151869	1250.475825	401.022611	44.989068	4.26E+11	3.74E+10	67400000	3060000	3660000	0.012657778	0.44883951	0.537144019	2.57E-05	0.646422171	0.714614137	0.569483592	0.00205	0.002188444	1.60E-05	3.55E-06	3.60E-06	0.000540675	0
529	3528.045881	0.911613418	1281.488721	414.088504	45.849169	4.28E+11	3.72E+10	64200000	3080000	3680000	0.012306667	0.453969433	0.544293739	2.66E-05	0.65362011	0.720696802	0.573232144	0.00211	0.002147333	1.79E-05	3.71E-06	3.76E-06	0.000560079	0
530	3630.340066	0.914074967	1320.226255	427.754349	45.919318	4.30E+11	3.70E+10	6.10E+07	3100000	3700000	0.012462222	0.45950695	0.550361036	2.65E-05	0.659692007	0.727555299	0.575931884	0.00217	0.002109556	1.88E-05	3.89E-06	3.95E-06	0.000579977	0.000170556
531	3654.770796	0.91129087	1328.804198	434.99493	48.172937	4.32E+11	3.70E+10	62800000	3120000	3740000	0.015017778	0.465716777	0.556776556	2.72E-05	0.665274302	0.73244756	0.579279371	0.0023	0.002261333	2.10E-05	4.07E-06	4.12E-06	0.000611295	4.58E-06
532	3682.441869	0.908498285	1334.436062	435.45954	48.593743	4.34E+11	3.70E+10	64600000	3140000	3780000	0.019332609	0.473422655	0.562754942	2.74E-05	0.671063414	0.738518027	0.583265474	0.0024	0.002281087	2.25E-05	4.25E-06	4.27E-06	0.000650773	0.000221391
533	3628.554631	0.905714189	1318.00523	432.009445	48.663589	4.36E+11	3.70E+10	66400000	3160000	3820000	0.0239	0.478926685	0.569903723	2.80E-05	0.679131166	0.744625403	0.584938148	0.00248	0.002328	2.41E-05	4.44E-06	4.48E-06	0.000688972	8.60E-05
534	3602.338957	0.902921604	1313.334348	429.680176	48.668164	4.38E+11	3.70E+10	68200000	3180000	3860000	0.026908889	0.48616497	0.575838165	2.79E-05	0.685955859	0.750944821	0.58917809	0.00263	0.002354	2.98E-05	4.62E-06	4.67E-06	0.000729455	8.92E-05
535	3650.538755	0.900137507	1326.856712	432.561282	48.667961	4.40E+11	3.70E+10	7.00E+07	3200000	3900000	0.027124444	0.492487392	0.582340191	2.88E-05	0.693389338	0.756600616	0.59313851	0.00279	0.002522444	2.86E-05	4.79E-06	4.91E-06	0.000781683	0.000178456
536	3702.807868	0.897353411	1345.570321	435.771189	48.66811	4.40E+11	3.70E+10	68400000	3180000	3880000	0.02726	0.499312689	0.588601261	2.89E-05	0.698718099	0.76278514	0.596533582	0.00309	0.002495333	3.58E-05	4.99E-06	5.04E-06	0.000850383	0.000285
537	3653.007074	0.894560826	1327.630044	432.627007	48.667676	4.40E+11	3.70E+10	66800000	3160000	3860000	0.026555556	0.506836883	0.595537221	2.92E-05	0.704289811	0.768912746	0.601827375	0.00316	0.002590889	3.55E-05	5.19E-06	5.21E-06	0.000916112	6.82E-05
538	3639.432879	0.891776729	1324.538585	432.254058	48.644226	4.40E+11	3.70E+10	65200000	3140000	3840000	0.024524444	0.513378944	0.601398514	2.91E-05	0.711038252	0.773514311	0.605439892	0.00318	0.002720222	4.07E-05	5.42E-06	5.47E-06	0.000974608	0
539	3607.149032	0.888984144	1343.061298	434.098963	48.410583	4.40E+11	3.70E+10	63600000	3120000	3820000	0.0195	0.518880707	0.607709126	2.94E-05	0.7181854	0.778087829	0.607840464	0.00326	0.002822	4.55E-05	5.62E-06	5.57E-06	0.00103878	0.000233853
540	3572.33469	0.886200048	1299.658753	424.372254	51.400275	4.40E+11	3.70E+10	6.20E+07	3100000	3800000	0.013553333	0.525919751	0.615239713	2.98E-05	0.724327535	0.783479518	0.609958491	0.00338	0.002894222	4.93E-05	5.84E-06	5.85E-06	0.00115679	0.000261689
541	3523.372038	0.885894476	1297.003901	422.111825	46.348238	4.38E+11	3.66E+10	6.20E+07	3180000	3860000	0.011973333	0.532002519	0.620341128	3.00E-05	0.729548226	0.788102903	0.611989255	0.00369	0.003036222	5.34E-05	6.05E-06	6.03E-06	0.00128392	0.000125638
542	3589.052651	0.885588904	1309.567227	425.702093	45.75571	4.36E+11	3.62E+10	6.20E+07	3260000	3920000	0.0139	0.538280664	0.626837206	3.05E-05	0.734269456	0.792184472	0.614618327	0.00376	0.003472	5.87E-05	6.30E-06	6.30E-06	0.00142052	7.00E-05
543	3638.609135	0.885283333	1326.208407	433.475373	48.887766	4.34E+11	3.58E+10	6.20E+07	3340000	3980000	0.016448889	0.544283757	0.633690885	3.06E-05	0.741225913	0.796065868	0.616501802	0.00694	0.003735111	6.34E-05	6.53E-06	6.50E-06	0.00159565	0
544	3672.820672	0.884977761	1340.229735	435.02343	48.69385	4.32E+11	3.54E+10	6.20E+07	3420000	4040000	0.018613333	0.552373474	0.639887399	3.10E-05	0.747379582	0.801735926	0.617553893	0.0188	0.004325333	7.12E-05	6.77E-06	6.69E-06	0.00179374	0.000128133
545	3694.754534	0.88467219	1347.782587	441.269584	50.291572	4.30E+11	3.50E+10	6.20E+07	3500000	4100000	0.019753333	0.558494286	0.647000861	3.10E-05	0.753144186	0.806956193	0.619970393	0.163	0.005092889	7.69E-05	7.04E-06	7.01E-06	0.00203027	0
546	3704.110157	0.884375106	1354.481384	441.398381	51.308165	4.32E+11	3.50E+10	6.20E+07	3500000	4100000	0.019328889	0.565710255	0.653038362	3.15E-05	0.757816154	0.811090969	0.622062924	0.232	0.005864	8.44E-05	7.28E-06	7.30E-06	0.00232278	7.31E-05
547	3696.105489	0.884069535	1349.238727	443.445772	51.366671	4.34E+11	3.50E+10	6.20E+07	3500000	4100000	0.018626667	0.574443703	0.660061796	3.16E-05	0.763233586	0.815948279	0.623573699	0.212	0.00733	9.19E-05	7.55E-06	7.40E-06	0.00264406	0
548	3692.279751	0.883763963	1344.553653	440.592779	49.510199	4.36E+11	3.50E+10	6.20E+07	3500000	4100000	0.017875556	0.580839921	0.667898009	3.22E-05	0.770453364	0.821484177	0.625361804	0.166	0.008738444	9.88E-05	7.82E-06	7.67E-06	0.00301309	0.000129753
549	3707.661814	0.883458391	1355.840771	441.389803	49.741881	4.38E+11	3.50E+10	6.20E+07	3500000	4100000	0.01616	0.589470215	0.674303155	3.21E-05	0.776599507	0.826200933	0.627159879	0.0798	0.010564444	0.00010743	8.12E-06	8.05E-06	0.00344947	0.000115267
550	3720.794815	0.88315282	1362.797773	445.99692	51.33955	4.40E+11	3.50E+10	6.20E+07	3500000	4100000	0.013034091	0.597711616	0.681965476	3.27E-05	0.783134007	0.831021523	0.628487115	0.0346	0.012390909	0.000118312	8.42E-06	8.28E-06	0.00395778	0
551	3727.428815	0.879715139	1359.34469	445.501214	51.37966	4.42E+11	3.50E+10	58600000	3920000	4520000	0.009484	0.604605225	0.689657565	3.28E-05	0.789809761	0.835931187	0.630971516	0.0123	0.014344444	0.000126021	8.74E-06	8.51E-06	0.00455806	0.000204622
552	3732.976681	0.876285947	1366.156914	446.029316	51.372922	4.44E+11	3.50E+10	55200000	4340000	4940000	0.009185333	0.611465934	0.697462944	3.37E-05	0.794490732	0.841036694	0.631576569	0.00738	0.01646	0.000133566	9.05E-06	8.85E-06	0.00526789	0.000265
553	3731.25696	0.872848267	1362.311704	446.142466	51.371675	4.46E+11	3.50E+10	51800000	4760000	5360000	0.009872889	0.620904447	0.704749245	3.37E-05	0.801022975	0.844228181	0.631876123	0.00528	0.018888889	0.000146459	9.41E-06	9.07E-06	0.00610313	0.000309956
554	3736.329212	0.869419075	1367.557296	445.979819	51.371663	4.48E+11	3.50E+10	48400000	5180000	5780000	0.010657778	0.628195421	0.712239834	3.36E-05	0.807563088	0.848561282	0.633359613	0.00446	0.021713333	0.000155642	9.73E-06	9.44E-06	0.0070714	0.000102696
555	3755.952917	0.865981394	1371.891612	449.383219	51.373183	4.50E+11	3.50E+10	4.50E+07	5600000	6200000	0.011904444	0.637426184	0.718366208	3.43E-05	0.813052215	0.854876326	0.634663306	0.00403	0.025306667	0.000167985	1.01E-05	9.79E-06	0.00819381	0.0002984
556	3711.92072	0.862543714	1357.121232	446.121889	51.384443	4.52E+11	3.50E+10	4.60E+07	7480000	7960000	0.013873333	0.644816668	0.726762833	3.44E-05	0.819612891	0.860531695	0.636967346	0.00366	0.029462222	0.000179749	1.05E-05	1.02E-05	0.00950052	0.000210489
557	3674.732493	0.859114521	1343.877015	440.77622	51.36715	4.54E+11	3.50E+10	4.70E+07	9360000	9720000	0.0152	0.653047425	0.734392177	3.48E-05	0.823662724	0.862520126	0.636760244	0.00345	0.03364	0.000192665	1.08E-05	1.05E-05	0.0110217	7.52E-05
558	3616.886894	0.855676841	1322.028311	433.307918	49.365896	4.56E+11	3.50E+10	4.80E+07	11240000	11480000	0.016186364	0.660559266	0.741479238	3.54E-05	0.829793105	0.865709486	0.638238333	0.00326	0.037877273	0.000203317	1.12E-05	1.09E-05	0.0127729	0.000143511
559	3582.338365	0.852247649	1310.982885	428.697612	48.114465	4.58E+11	3.50E+10	4.90E+07	13120000	13240000	0.015866667	0.669190084	0.748618543	3.62E-05	0.835872849	0.869776867	0.63857483	0.00317	0.042233333	0.000214966	1.16E-05	1.12E-05	0.0147728	0.00025
560	3551.663838	0.848809968	1317.211786	427.368747	50.260779	4.60E+11	3.50E+10	5.00E+07	1.50E+07	1.50E+07	0.015122222	0.679221275	0.757147282	3.66E-05	0.841964754	0.874226019	0.640951915	0.00313	0.046211111	0.000228178	1.20E-05	1.16E-05	0.0170729	0.000162141
561	3615.513467	0.845698231	1327.871693	432.008947	50.03242	4.58E+11	3.46E+10	49600000	12820000	12960000	0.014073333	0.68774428	0.765365906	3.68E-05	0.847501006	0.879715006	0.64001793	0.00307	0.049146667	0.000242547	1.25E-05	1.20E-05	0.0197164	0.000349467
562	3653.362757	0.842586494	1346.661625	435.530776	50.125847	4.56E+11	3.42E+10	49200000	10640000	10920000	0.013422222	0.697205162	0.772366633	3.71E-05	0.853677734	0.884197367	0.642059785	0.00302	0.052468889	0.000256294	1.29E-05	1.23E-05	0.0227437	0.000192222
563	3638.971376	0.839475605	1330.315087	435.347235	50.885985	4.54E+11	3.38E+10	48800000	8460000	8880000	0.012626667	0.705520439	0.780036887	3.77E-05	0.860715255	0.887766423	0.643538717	0.00304	0.057717778	0.000268639	1.33E-05	1.29E-05	0.0261821	0.00043332
564	3644.043888	0.836363868	1337.977935	435.165068	48.665895	4.52E+11	3.34E+10	48400000	6280000	6840000	0.012675556	0.71641984	0.787540754	3.83E-05	0.867634517	0.891929717	0.643913624	0.00298	0.067933333	0.000280203	1.38E-05	1.34E-05	0.0301201	0.000764422
565	3644.63542	0.833252131	1337.026584	438.51228	50.597281	4.50E+11	3.30E+10	4.80E+07	4100000	4800000	0.017015556	0.726975895	0.795998893	3.84E-05	0.873972135	0.896851213	0.645452122	0.00295	0.084715556	0.000294089	1.43E-05	1.37E-05	0.0346373	0.002319111
566	3631.164756	0.830140393	1333.913844	434.863255	48.358538	4.50E+11	3.28E+10	4.60E+07	4260000	4940000	0.022727273	0.735514367	0.804274353	3.88E-05	0.88039166	0.900189736	0.644999568	0.00302	0.1	0.000308923	1.47E-05	1.42E-05	0.039819	0.004005455
567	3658.170619	0.827028656	1343.738788	438.00383	48.658863	4.50E+11	3.26E+10	4.40E+07	4420000	5080000	0.027262222	0.74404029	0.811359346	3.94E-05	0.884542727	0.904189668	0.645572561	0.00318	0.112044444	0.000321765	1.52E-05	1.48E-05	0.0456513	0.005097556
568	3684.849256	0.823917767	1361.128145	439.947605	51.556111	4.50E+11	3.24E+10	4.20E+07	4580000	5220000	0.02902	0.754646575	0.819871523	4.03E-05	0.890224869	0.906785982	0.646266437	0.00333	0.119466667	0.000336318	1.57E-05	1.53E-05	0.0521932	0.005175333
569	3667.030184	0.82080603	1347.637464	440.881665	51.40823	4.50E+11	3.22E+10	4.00E+07	4740000	5360000	0.029004444	0.764482362	0.82715839	4.01E-05	0.895680848	0.910306852	0.645410722	0.0034	0.122022222	0.000349206	1.62E-05	1.58E-05	0.0595207	0.004974444
570	3643.966766	0.817694293	1338.172987	437.938697	51.418618	4.50E+11	3.20E+10	3.80E+07	4900000	5500000	0.028115909	0.773785187	0.833355696	4.14E-05	0.899818563	0.91460633	0.645541401	0.00358	0.120795455	0.000364646	1.67E-05	1.61E-05	0.0677381	0.004958409
571	3633.292587	0.817230842	1339.64102	435.468225	49.188767	4.46E+11	3.14E+10	39400000	4840000	5440000	0.025611111	0.782757004	0.841346026	4.15E-05	0.905495467	0.91779122	0.645965645	0.00397	0.116222222	0.000374696	1.72E-05	1.67E-05	0.0769474	0.004585556
572	3705.631937	0.816767392	1359.563537	444.32003	50.079802	4.42E+11	3.08E+10	40800000	4780000	5380000	0.021466667	0.790944172	0.850074921	4.16E-05	0.911238903	0.921288687	0.64736721	0.00454	0.106666667	0.000389828	1.78E-05	1.73E-05	0.0872337	0.003353333
573	3738.861055	0.816303093	1374.240711	447.858575	51.314016	4.38E+11	3.02E+10	42200000	4720000	5320000	0.016131111	0.800907627	0.858014132	4.24E-05	0.918297947	0.924412746	0.646586941	0.00573	0.095808889	0.00040351	1.83E-05	1.77E-05	0.0987036	0.001957111
574	3789.27349	0.815839643	1393.059156	454.821132	51.375246	4.34E+11	2.96E+10	43600000	4660000	5260000	0.012363636	0.810514889	0.864895421	4.27E-05	0.924098761	0.926341338	0.645074911	0.00891	0.084727273	0.000415115	1.88E-05	1.83E-05	0.111604	0.001286364
575	3751.110099	0.815376193	1376.050829	451.720063	51.372719	4.30E+11	2.90E+10	4.50E+07	4600000	5200000	0.011751111	0.821555884	0.873105495	4.35E-05	0.928385787	0.928915179	0.64463215	0.022	0.077533333	0.000425531	1.93E-05	1.90E-05	0.126083	0.001414667
576	3735.60493	0.814912742	1370.684653	448.549626	51.371704	4.30E+11	2.90E+10	4.40E+07	4620000	5240000	0.012306818	0.830188318	0.881500427	4.38E-05	0.934170546	0.932602818	0.643912756	0.0807	0.078897727	0.000439841	1.99E-05	1.93E-05	0.142131	0.001832727
577	3731.195433	0.814449292	1370.810467	448.824823	51.371608	4.30E+11	2.90E+10	4.30E+07	4640000	5280000	0.012484444	0.836785099	0.887153093	4.43E-05	0.939134882	0.936853931	0.641906439	0.142	0.08328	0.000446665	2.04E-05	1.99E-05	0.159998	0.001781556
578	3724.488267	0.813984993	1369.427212	446.817717	51.371607	4.30E+11	2.90E+10	4.20E+07	4660000	5320000	0.013035556	0.846127657	0.894268115	4.46E-05	0.942626645	0.940477619	0.641234164	0.162	0.088966667	0.000457379	2.09E-05	2.04E-05	0.179944	0.002288889
579	3707.503113	0.813521543	1362.6159	445.728687	51.371608	4.30E+11	2.90E+10	4.10E+07	4680000	5360000	0.013336364	0.854503951	0.900977087	4.51E-05	0.945394385	0.942912561	0.641170419	0.181	0.096090909	0.000465493	2.15E-05	2.10E-05	0.202309	0.002698636
580	3735.25273	0.813058093	1374.143556	451.778199	51.371608	4.30E+11	2.90E+10	4.00E+07	4700000	5400000	0.013766667	0.86398122	0.906620829	4.62E-05	0.949349328	0.943890039	0.641087999	0.133	0.103666667	0.000478486	2.20E-05	2.15E-05	0.227314	0.003128889
581	3764.540581	0.807029844	1385.44917	453.471404	51.371608	4.34E+11	2.92E+10	4.00E+07	4840000	5520000	0.013938636	0.873235587	0.913841228	4.57E-05	0.955113064	0.948453593	0.639647372	0.0797	0.110386364	0.000484807	2.25E-05	2.21E-05	0.255064	0.003688636
582	3795.820067	0.801000747	1394.770285	456.849683	51.371608	4.38E+11	2.94E+10	4.00E+07	4980000	5640000	0.014411364	0.881205181	0.919901875	4.68E-05	0.959409464	0.948454519	0.638606867	0.0436	0.116022727	0.000491035	2.30E-05	2.26E-05	0.28563	0.00445
583	3822.73323	0.794972499	1407.121187	459.861916	51.371608	4.42E+11	2.96E+10	4.00E+07	5120000	5760000	0.016426667	0.889418054	0.92614867	4.73E-05	0.964616994	0.950647266	0.636800112	0.0183	0.115466667	0.000504536	2.35E-05	2.32E-05	0.31896	0.006113333
584	3808.639503	0.788943401	1404.182171	459.740492	51.371606	4.46E+11	2.98E+10	4.00E+07	5260000	5880000	0.022451111	0.898965907	0.932242654	4.76E-05	0.969078374	0.951215368	0.636780967	0.00787	0.109955556	0.000508801	2.40E-05	2.37E-05	0.355094	0.016366667
585	3776.512573	0.782915153	1388.799519	455.315284	51.371554	4.50E+11	3.00E+10	4.00E+07	5400000	6.00E+06	0.033375	0.906282859	0.939103843	4.81E-05	0.969909833	0.952985979	0.636449342	0.00546	0.0982	0.000510694	2.45E-05	2.41E-05	0.393778	0.0984
586	3742.985406	0.776886905	1380.333514	451.251269	51.371157	4.54E+11	3.04E+10	40400000	6920000	7600000	0.044088889	0.915076819	0.943953415	4.79E-05	0.972887181	0.954095404	0.635026944	0.00468	0.084348889	0.000518878	2.49E-05	2.46E-05	0.433782	0.265333333
587	3773.298913	0.770857807	1383.626032	451.526983	51.371588	4.58E+11	3.08E+10	40800000	8440000	9200000	0.060066667	0.920489093	0.949381468	4.82E-05	0.978248272	0.956316333	0.633414878	0.0043	0.068211111	0.000523858	2.53E-05	2.50E-05	0.473976	0.390333333
588	3688.511704	0.764829559	1359.643597	449.031191	51.408992	4.62E+11	3.12E+10	41200000	9960000	10800000	0.078118182	0.929262278	0.953656752	4.82E-05	0.981391604	0.95388388	0.630573306	0.00413	0.053172727	0.000527843	2.58E-05	2.56E-05	0.512995	0.445090909
589	3613.984781	0.758800462	1330.943454	440.178092	51.801627	4.66E+11	3.16E+10	41600000	11480000	12400000	0.095772727	0.935818122	0.960359385	4.86E-05	0.984148226	0.955437849	0.629112216	0.00405	0.041822727	0.000529201	2.61E-05	2.60E-05	0.548923	0.443477273
590	3500.096804	0.752772213	1301.673498	429.768033	45.564965	4.70E+11	3.20E+10	4.20E+07	1.30E+07	1.40E+07	0.107733333	0.94382095	0.966720021	4.99E-05	0.988143944	0.956962591	0.628795354	0.00383	0.03804	0.000531284	2.66E-05	2.64E-05	0.579308	0.425666667
591	3645.649476	0.753893491	1347.813068	439.193614	50.554109	4.56E+11	3.10E+10	43600000	11640000	12580000	0.114177778	0.949590719	0.972359364	4.95E-05	0.989073809	0.958854347	0.626399223	0.00368	0.042911111	0.000536969	2.69E-05	2.68E-05	0.601972	0.401977778
592	3750.188684	0.755013921	1377.183299	448.922749	51.236939	4.42E+11	3.00E+10	45200000	10280000	11160000	0.112155556	0.955608271	0.974089963	4.98E-05	0.991416739	0.959433906	0.625411805	0.00358	0.054944444	0.000537691	2.73E-05	2.72E-05	0.614741	0.333577778
593	3756.41899	0.756135199	1387.424604	454.367033	51.363168	4.28E+11	2.90E+10	46800000	8920000	9740000	0.108022727	0.961255363	0.979259416	5.00E-05	0.993966112	0.959282676	0.624166156	0.00347	0.071670455	0.000539304	2.76E-05	2.78E-05	0.614581	0.198863636
594	3760.36112	0.757255628	1386.656028	454.215659	51.372089	4.14E+11	2.80E+10	48400000	7560000	8320000	0.100363636	0.966749931	0.981065977	5.03E-05	0.993030221	0.955241491	0.620500705	0.00346	0.0885	0.000542725	2.80E-05	2.79E-05	0.600587	0.046454545
595	3766.120158	0.758376906	1389.29575	453.939172	51.371711	4.00E+11	2.70E+10	5.00E+07	6200000	6900000	0.087431818	0.972208696	0.98596682	5.00E-05	0.99561102	0.959570138	0.617683684	0.00332	0.104818182	0.000541768	2.82E-05	2.83E-05	0.572952	0.005592273
596	3773.43757	0.759498184	1390.791195	457.215347	51.371165	4.04E+11	2.70E+10	49600000	6060000	6740000	0.073884444	0.977835	0.990049382	5.04E-05	0.997881092	0.958278118	0.614868199	0.00335	0.118511111	0.000541573	2.85E-05	2.89E-05	0.532402	0.003232667
597	3783.536862	0.760618613	1395.154669	456.936922	51.37153	4.08E+11	2.70E+10	49200000	5920000	6580000	0.063162222	0.982025107	0.993299763	4.99E-05	0.99882065	0.956178889	0.611730533	0.00333	0.125866667	0.000541328	2.87E-05	2.91E-05	0.482008	0.002195333
598	3763.32439	0.761739891	1391.750573	457.214037	51.408858	4.12E+11	2.70E+10	48800000	5780000	6420000	0.055053333	0.986095898	0.997159719	5.01E-05	0.9987001	0.953809634	0.609414092	0.00332	0.129866667	0.000540341	2.90E-05	2.94E-05	0.425736	0.001909333
599	3754.240799	0.76286032	1384.869859	453.953114	51.804822	4.16E+11	2.70E+10	48400000	5640000	6260000	0.049277778	0.98970818	0.997070563	5.01E-05	0.998787303	0.952560194	0.607248109	0.00329	0.129888889	0.000539452	2.92E-05	2.95E-05	0.368256	0.001403333
600	3746.022688	0.763981598	1386.701104	454.258891	45.552825	4.20E+11	2.70E+10	4.80E+07	5500000	6100000	0.044302222	0.992756467	0.996315187	5.03E-05	0.99775176	0.950102567	0.605486017	0.00328	0.126288889	0.000538769	2.95E-05	2.99E-05	0.313388	0.001204533
601	3724.115494	0.763636132	1374.898489	452.260037	50.571605	4.28E+11	2.72E+10	47600000	5360000	5980000	0.04022	0.994396005	0.997478701	5.03E-05	0.997789067	0.948713992	0.601511971	0.00329	0.1214	0.000533885	2.96E-05	3.01E-05	0.264106	0.0008576
602	3711.381457	0.763290667	1372.657179	450.128456	51.237508	4.36E+11	2.74E+10	47200000	5220000	5860000	0.036538636	0.996092669	0.998619726	4.95E-05	0.996424767	0.946528528	0.59720933	0.00328	0.116318182	0.000532557	2.98E-05	3.02E-05	0.222682	0.000731591
603	3744.143612	0.762945201	1385.005856	452.263797	51.363085	4.44E+11	2.76E+10	46800000	5080000	5740000	0.033384444	0.997339498	0.997267379	4.97E-05	0.994008677	0.943872023	0.594281763	0.00329	0.110733333	0.000528917	2.99E-05	3.06E-05	0.188801	0.000739044
604	3781.600644	0.762599735	1396.701082	459.556228	51.372072	4.52E+11	2.78E+10	46400000	4940000	5620000	0.0306	0.997792204	0.99869405	4.94E-05	0.991797289	0.941095941	0.590537306	0.00334	0.105	0.000523642	3.00E-05	3.05E-05	0.161557	0.000626
605	3793.649445	0.762253421	1404.933872	459.537442	51.371764	4.60E+11	2.80E+10	4.60E+07	4800000	5500000	0.027961364	0.998827693	0.998167327	4.92E-05	0.989335151	0.936854378	0.586411484	0.00332	0.099693182	0.000520434	3.01E-05	3.07E-05	0.139542	0.000532795
606	3781.161402	0.761907955	1399.729181	458.90065	51.371627	4.68E+11	2.84E+10	44400000	4740000	5440000	0.025745455	0.99924108	0.997910689	4.89E-05	0.989049226	0.932648312	0.581241758	0.00343	0.094281818	0.000517871	3.02E-05	3.08E-05	0.121269	0.000677455
607	3763.540043	0.761562489	1395.108789	456.944799	51.371609	4.76E+11	2.88E+10	42800000	4680000	5380000	0.02368	0.99983554	0.997137898	4.86E-05	0.986258806	0.927696716	0.577860602	0.00346	0.089966667	0.000514668	3.02E-05	3.10E-05	0.105725	0.000485333
608	3743.209339	0.761217024	1387.485332	454.848896	51.371223	4.84E+11	2.92E+10	41200000	4620000	5320000	0.022906667	0.999157279	0.995273765	4.87E-05	0.979889379	0.922323269	0.573945295	0.00349	0.085315556	0.000509746	3.02E-05	3.06E-05	0.092158	0.000340422
609	3723.874413	0.760871558	1380.893714	453.247021	51.367087	4.92E+11	2.96E+10	39600000	4560000	5260000	0.022777778	0.998701819	0.994355738	4.85E-05	0.976846319	0.918149288	0.57018141	0.0035	0.081344444	0.000504067	3.02E-05	3.11E-05	0.0801125	0.000384667
610	3712.051284	0.760526092	1376.334395	451.572738	51.35605	5.00E+11	3.00E+10	3.80E+07	4500000	5200000	0.0221	0.997977773	0.992324838	4.80E-05	0.975852467	0.913323115	0.565929539	0.00349	0.07736	0.000506629	3.02E-05	3.08E-05	0.0694591	0.0003012
611	3714.46247	0.758913354	1376.166126	451.53136	51.598864	5.02E+11	3.02E+10	4.10E+07	4500000	5200000	0.021191111	0.995897759	0.989446901	4.69E-05	0.971437326	0.907370897	0.56151078	0.00352	0.075173333	0.000495935	3.01E-05	3.07E-05	0.0600615	0.000496467
612	3711.315293	0.757299766	1375.337005	451.700112	56.631386	5.04E+11	3.04E+10	4.40E+07	4500000	5200000	0.021773333	0.99199407	0.986717342	4.69E-05	0.967401357	0.901899497	0.555788376	0.00363	0.075646667	0.000484898	3.00E-05	3.08E-05	0.0514828	0.000783356
613	3683.876178	0.755687027	1367.402681	447.934911	55.450125	5.06E+11	3.06E+10	4.70E+07	4500000	5200000	0.023473333	0.991050721	0.981574512	4.66E-05	0.962492821	0.89714117	0.550500049	0.00364	0.07766	0.000482041	3.01E-05	3.09E-05	0.0440274	0.001524
614	3668.100418	0.754073439	1360.538002	450.476692	53.15826	5.08E+11	3.08E+10	5.00E+07	4500000	5200000	0.024533333	0.987667149	0.976353966	4.67E-05	0.954262468	0.891974134	0.546242804	0.00363	0.078655556	0.0004753	2.99E-05	3.09E-05	0.0377291	0.001634444
615	3653.278281	0.7524607	1351.650022	454.189184	57.140246	5.10E+11	3.10E+10	5.30E+07	4500000	5200000	0.024088636	0.983499394	0.970425659	4.56E-05	0.94855448	0.88435852	0.54116491	0.00357	0.077386364	0.000466888	2.98E-05	3.06E-05	0.0323104	0.001816591
616	3603.014193	0.750847961	1339.690919	452.313581	51.300124	5.12E+11	3.12E+10	51400000	4480000	5180000	0.022626667	0.978678764	0.96978062	4.57E-05	0.944071381	0.876691253	0.536648048	0.00353	0.07494	0.000459048	2.97E-05	3.05E-05	0.0274862	0.001617111
617	3588.096752	0.749234373	1338.415166	440.685786	51.373138	5.14E+11	3.14E+10	49800000	4460000	5160000	0.021186667	0.975114299	0.966367401	4.48E-05	0.939273789	0.872809295	0.531867727	0.00354	0.072253333	0.000456495	2.95E-05	3.07E-05	0.0232763	0.001711333
618	3638.907707	0.747621635	1352.520778	442.663137	51.01453	5.16E+11	3.16E+10	48200000	4440000	5140000	0.020111111	0.971043131	0.959447353	4.47E-05	0.933539237	0.8666531	0.525643481	0.00355	0.068722222	0.000447951	2.93E-05	3.02E-05	0.0198952	0.001484444
619	3695.406853	0.746008047	1368.394194	448.632623	46.394661	5.18E+11	3.18E+10	46600000	4420000	5120000	0.018277273	0.964539349	0.950244346	4.40E-05	0.924808498	0.859861794	0.519844574	0.00362	0.063540909	0.000442768	2.92E-05	3.00E-05	0.017132	0.00086675
620	3716.296029	0.744395308	1382.128294	451.975103	52.134767	5.20E+11	3.20E+10	4.50E+07	4400000	5100000	0.015745455	0.959718971	0.944803283	4.35E-05	0.918636019	0.851941023	0.515616842	0.00358	0.057736364	0.000433665	2.89E-05	3.01E-05	0.0149425	0.000698364
621	3732.703995	0.740652056	1389.868276	454.804969	51.17163	5.22E+11	3.22E+10	45200000	4660000	5340000	0.013286364	0.954704214	0.941311962	4.31E-05	0.912448863	0.843556204	0.510667005	0.00367	0.052145455	0.000426339	2.88E-05	2.98E-05	0.0132818	0.000265727
622	3719.401792	0.736908804	1381.405622	452.895925	50.25439	5.24E+11	3.24E+10	45400000	4920000	5580000	0.012777778	0.949591036	0.934433005	4.19E-05	0.903922301	0.835742446	0.504537784	0.00382	0.047455556	0.000418347	2.86E-05	2.96E-05	0.0118988	0.000251778
623	3704.398931	0.733165552	1372.369846	451.23892	52.877508	5.26E+11	3.26E+10	45600000	5180000	5820000	0.012695455	0.943470381	0.926497754	4.16E-05	0.897892327	0.828047825	0.4990839	0.00411	0.045393182	0.000409005	2.83E-05	2.94E-05	0.0106304	9.20E-05
624	3663.303683	0.7294223	1363.079678	446.249757	53.085663	5.28E+11	3.28E+10	45800000	5440000	6060000	0.012627273	0.936201853	0.919470676	4.07E-05	0.888166653	0.819544726	0.493409271	0.00414	0.044081818	0.000401798	2.81E-05	2.91E-05	0.00941055	0.000125273
625	3645.847102	0.725678199	1359.505768	446.433547	54.18799	5.30E+11	3.30E+10	4.60E+07	5700000	6300000	0.01274	0.928147461	0.912406847	4.03E-05	0.880594329	0.811010442	0.488383009	0.00403	0.04248	0.000395659	2.78E-05	2.89E-05	0.00840569	4.19E-05
626	3669.898938	0.721934947	1368.252304	448.835209	53.848744	5.30E+11	3.32E+10	45400000	6320000	6940000	0.0125	0.922118358	0.905399781	3.95E-05	0.870655193	0.803502612	0.481865427	0.00392	0.041322222	0.000389602	2.75E-05	2.84E-05	0.00752695	0.000220667
627	3714.916211	0.718191695	1389.908475	462.361607	54.238742	5.30E+11	3.34E+10	44800000	6940000	7580000	0.013006818	0.913832177	0.897176911	3.88E-05	0.862275528	0.79493997	0.475372632	0.00383	0.040077273	0.000382615	2.73E-05	2.82E-05	0.00672676	0.000137773
628	3762.779342	0.714448443	1402.095104	464.240385	56.420992	5.30E+11	3.36E+10	44200000	7560000	8220000	0.013015556	0.905297595	0.889455023	3.86E-05	0.856051086	0.786459168	0.469793858	0.0038	0.039026667	0.000379316	2.70E-05	2.80E-05	0.00600535	0.000181673
629	3762.539669	0.710705191	1401.377005	463.753249	58.385568	5.30E+11	3.38E+10	43600000	8180000	8860000	0.012993333	0.898239451	0.880796341	3.82E-05	0.847266242	0.778120438	0.463668831	0.00378	0.037833333	0.000368419	2.67E-05	2.76E-05	0.00533284	0.000177133
630	3735.802779	0.706961939	1391.931971	461.911283	56.949747	5.30E+11	3.40E+10	4.30E+07	8800000	9500000	0.012520455	0.88919839	0.87084541	3.72E-05	0.836736563	0.767689061	0.457467059	0.00382	0.036881818	0.000358419	2.64E-05	2.74E-05	0.00470471	0.0002445
631	3689.336334	0.7073108	1378.247253	456.722614	56.7499	5.26E+11	3.36E+10	4.40E+07	8300000	9.00E+06	0.0121	0.879935992	0.86196511	3.65E-05	0.826782293	0.758821825	0.452213324	0.0038	0.036082222	0.000351939	2.61E-05	2.70E-05	0.00413217	0.000328089
632	3673.636662	0.707658812	1360.014313	456.877633	56.773732	5.22E+11	3.32E+10	4.50E+07	7800000	8500000	0.0121	0.870437378	0.854728272	3.58E-05	0.817918924	0.747621909	0.445241098	0.00386	0.034881818	0.000346393	2.58E-05	2.66E-05	0.00361255	0.00025425
633	3693.510562	0.708007673	1384.178096	456.809927	56.778788	5.18E+11	3.28E+10	4.60E+07	7300000	8.00E+06	0.011745455	0.862022224	0.84383345	3.52E-05	0.807921042	0.737009184	0.43876619	0.00387	0.034109091	0.000337913	2.55E-05	2.63E-05	0.00315857	0.000205
634	3695.670693	0.708355685	1381.329623	459.480265	56.779158	5.14E+11	3.24E+10	4.70E+07	6800000	7500000	0.01164	0.852811951	0.833888939	3.47E-05	0.798005808	0.729461442	0.432522305	0.00386	0.03344	0.000327085	2.52E-05	2.62E-05	0.00277865	0.0002142
635	3703.556069	0.708704546	1387.523392	459.558644	56.779015	5.10E+11	3.20E+10	4.80E+07	6300000	7.00E+06	0.011713333	0.841409148	0.823964157	3.42E-05	0.788059524	0.720762138	0.427404659	0.00391	0.032586667	0.000321569	2.48E-05	2.56E-05	0.0024411	0
636	3698.362429	0.709053407	1387.762299	459.432559	56.777928	5.14E+11	3.24E+10	48600000	5920000	6620000	0.012231111	0.831637849	0.814128142	3.33E-05	0.77661711	0.710062312	0.420098152	0.00392	0.031713333	0.000318716	2.45E-05	2.52E-05	0.0021616	0.000129438
637	3729.842601	0.709401419	1392.526311	462.364873	56.778332	5.18E+11	3.28E+10	49200000	5540000	6240000	0.012213636	0.820560978	0.802897131	3.26E-05	0.766593853	0.699218327	0.414112688	0.00392	0.031243182	0.000309428	2.42E-05	2.52E-05	0.00193915	0.000252932
638	3745.010966	0.70975028	1398.666082	464.549781	56.872579	5.22E+11	3.32E+10	49800000	5160000	5860000	0.012281818	0.808010382	0.792511545	3.23E-05	0.75666703	0.688488585	0.406931113	0.00399	0.030590909	0.000301189	2.38E-05	2.45E-05	0.00171168	4.13E-05
639	3721.528132	0.710098292	1391.363833	461.067078	58.114816	5.26E+11	3.36E+10	50400000	4780000	5480000	0.0116	0.799553776	0.782565262	3.14E-05	0.746271731	0.678698133	0.401465125	0.00403	0.029779545	0.000294019	2.35E-05	2.42E-05	0.00152611	0.00021525
640	3671.797021	0.710447153	1380.539136	456.611174	56.569916	5.30E+11	3.40E+10	5.10E+07	4400000	5100000	0.0121	0.787456573	0.772434378	3.10E-05	0.734748125	0.667763109	0.393687401	0.00399	0.029066667	0.000288175	2.32E-05	2.40E-05	0.0013923	0.000143333
641	3657.134908	0.707330323	1368.768621	451.960942	56.813449	5.36E+11	3.46E+10	5.40E+07	4420000	5120000	0.012577273	0.776972362	0.760207616	3.01E-05	0.723349145	0.657139056	0.38829192	0.00402	0.028463636	0.000283576	2.28E-05	2.34E-05	0.00127182	0.000287
642	3629.889451	0.704212644	1370.765485	454.422595	56.785604	5.42E+11	3.52E+10	5.70E+07	4440000	5140000	0.013184091	0.765555948	0.749568354	2.97E-05	0.712163552	0.647139423	0.381750391	0.00406	0.027847727	0.000275892	2.24E-05	2.31E-05	0.00117913	0.000239889
643	3672.781635	0.701095814	1376.346534	456.81743	56.779579	5.48E+11	3.58E+10	6.00E+07	4460000	5160000	0.013811111	0.755231406	0.737685449	2.91E-05	0.70195515	0.635554136	0.374199333	0.00415	0.027588889	0.000263097	2.21E-05	2.27E-05	0.00110212	0.000139867
644	3674.652233	0.697978135	1376.189808	456.910592	56.779127	5.54E+11	3.64E+10	6.30E+07	4480000	5180000	0.014145455	0.743131451	0.727570452	2.80E-05	0.690455862	0.625423367	0.368005139	0.00409	0.026927273	0.000269266	2.17E-05	2.22E-05	0.00101627	0
645	3667.343988	0.694861305	1374.761971	455.180544	56.779138	5.60E+11	3.70E+10	6.60E+07	4500000	5200000	0.0142	0.732704654	0.717999853	2.75E-05	0.680744013	0.615445215	0.362101346	0.00416	0.026238636	0.000251806	2.14E-05	2.19E-05	0.000959487	0.00015525
646	3659.63235	0.691744474	1370.526554	454.120047	56.779145	5.62E+11	3.74E+10	6.20E+07	4500000	5220000	0.014373333	0.720435021	0.706493453	2.72E-05	0.669656837	0.606217808	0.35640418	0.00416	0.025926667	0.000251136	2.10E-05	2.17E-05	0.000911104	0.00017988
647	3671.875879	0.688626795	1373.639248	456.973378	56.779146	5.64E+11	3.78E+10	5.80E+07	4500000	5240000	0.013731818	0.708230448	0.693068359	2.61E-05	0.657216812	0.595419493	0.350366737	0.00411	0.025345455	0.000242966	2.06E-05	2.11E-05	0.000844813	0
648	3666.009448	0.685509965	1376.196426	457.003195	56.779146	5.66E+11	3.82E+10	5.40E+07	4500000	5260000	0.012352273	0.699691592	0.682892009	2.61E-05	0.648396126	0.586050173	0.343322067	0.00417	0.024645455	0.00023322	2.03E-05	2.06E-05	0.000810476	3.20E-05
649	3629.719349	0.682392286	1359.155927	451.520849	56.779145	5.68E+11	3.86E+10	5.00E+07	4500000	5280000	0.010938636	0.686087512	0.672246364	2.51E-05	0.635528027	0.574173959	0.337040178	0.00426	0.024302273	0.000230589	2.00E-05	2.04E-05	0.000789489	0.000356409
650	3575.833463	0.679275456	1351.476173	451.92433	56.779145	5.70E+11	3.90E+10	4.60E+07	4500000	5300000	0.009581818	0.673565516	0.658858901	2.47E-05	0.62388145	0.561350716	0.329861526	0.00422	0.023809091	0.000228662	1.96E-05	2.00E-05	0.00076193	0.000212
651	3709.411017	0.679435032	1376.506038	458.593413	56.779157	5.58E+11	3.84E+10	4.70E+07	4620000	5400000	0.008433636	0.663775123	0.64893426	2.42E-05	0.613964568	0.550749776	0.323742196	0.00427	0.023184091	0.000217953	1.93E-05	1.96E-05	0.000724678	0.000133782
652	3685.372053	0.679594608	1388.058735	459.482842	56.779353	5.46E+11	3.78E+10	4.80E+07	4740000	5500000	0.007860909	0.65092669	0.637254408	2.36E-05	0.602465903	0.542697572	0.31714477	0.00424	0.022856818	0.000209361	1.89E-05	1.93E-05	0.000693998	0.000226682
653	3664.39039	0.679753336	1377.429662	456.13317	56.780485	5.34E+11	3.72E+10	4.90E+07	4860000	5600000	0.007420909	0.639400703	0.625282548	2.27E-05	0.592074395	0.533504921	0.311553069	0.00425	0.022531818	0.000206067	1.86E-05	1.90E-05	0.000678181	0.000191682
654	3584.85962	0.679912912	1345.891294	449.054985	56.774783	5.22E+11	3.66E+10	5.00E+07	4980000	5700000	0.00706	0.628118614	0.61411393	2.21E-05	0.579969038	0.524801185	0.305900541	0.00438	0.0223	0.000198995	1.82E-05	1.85E-05	0.000676708	0
655	3443.206095	0.680072488	1294.006867	438.944175	56.621855	5.10E+11	3.60E+10	5.10E+07	5100000	5800000	0.006952273	0.615377993	0.603205748	2.20E-05	0.568739153	0.513415352	0.300220322	0.00433	0.022259091	0.00019358	1.79E-05	1.82E-05	0.000676721	0.0001585
656	3301.714672	0.680232065	1240.116372	417.670395	55.160325	5.14E+11	3.62E+10	51800000	4960000	5660000	0.006941818	0.603723352	0.592330105	2.12E-05	0.557566466	0.504785186	0.294516637	0.00432	0.021795455	0.00018942	1.76E-05	1.78E-05	0.000675128	2.71E-05
657	3089.232217	0.680391641	1167.046103	408.396306	51.385263	5.18E+11	3.64E+10	52600000	4820000	5520000	0.006557273	0.595012256	0.580814357	2.09E-05	0.546862562	0.49667599	0.287977414	0.00435	0.021490909	0.000183629	1.72E-05	1.73E-05	0.000674634	1.81E-05
658	3385.159997	0.680550368	1272.366238	418.046285	53.128863	5.22E+11	3.66E+10	53400000	4680000	5380000	0.0065	0.581593776	0.57131167	2.01E-05	0.536190587	0.487395239	0.28211583	0.0044	0.0211	0.000178143	1.69E-05	1.70E-05	0.000671051	1.41E-05
659	3539.887506	0.680709945	1331.949108	434.541639	56.98726	5.26E+11	3.68E+10	54200000	4540000	5240000	0.0060675	0.571495912	0.560077059	2.01E-05	0.526014355	0.477125589	0.275849389	0.00444	0.020725	0.000173187	1.66E-05	1.68E-05	0.000678977	0.00011095
660	3606.748632	0.680869521	1355.341547	452.099907	56.788076	5.30E+11	3.70E+10	5.50E+07	4400000	5100000	0.005792955	0.559055213	0.549648564	1.94E-05	0.517140744	0.467484312	0.269617976	0.00446	0.020138636	0.000167609	1.62E-05	1.63E-05	0.000711464	0.000241955
661	3625.92721	0.682620616	1366.891407	451.248732	56.777805	5.32E+11	3.72E+10	57200000	4320000	5020000	0.00563	0.550053391	0.539349596	1.85E-05	0.505942845	0.45605807	0.264817651	0.00452	0.019766667	0.000163728	1.59E-05	1.59E-05	0.000730553	0.000142444
662	3645.333078	0.684371711	1370.323159	454.777255	56.778884	5.34E+11	3.74E+10	59400000	4240000	4940000	0.005437273	0.538613282	0.527267746	1.82E-05	0.496209656	0.443627883	0.259042426	0.00447	0.019390909	0.000160387	1.56E-05	1.57E-05	0.000742895	0
663	3615.060297	0.686123655	1359.558365	451.416588	56.779128	5.36E+11	3.76E+10	61600000	4160000	4860000	0.005544	0.525656432	0.515128125	1.80E-05	0.485375491	0.43526817	0.253279769	0.0045	0.0191	0.000151478	1.52E-05	1.53E-05	0.000758255	2.97E-05
664	3587.413491	0.68787475	1354.945608	449.001491	56.779146	5.38E+11	3.78E+10	63800000	4080000	4780000	0.005458409	0.515870937	0.505378427	1.67E-05	0.47558487	0.425818991	0.247602156	0.00459	0.019156818	0.000153951	1.49E-05	1.49E-05	0.000776917	0
665	3608.172405	0.689625845	1358.175718	450.666162	56.779146	5.40E+11	3.80E+10	6.60E+07	4.00E+06	4700000	0.005482955	0.505889506	0.495775704	1.70E-05	0.464780371	0.418700719	0.242851262	0.00456	0.018931818	0.000146269	1.46E-05	1.44E-05	0.000807596	0.00022225
666	3605.911257	0.69137694	1359.221086	451.6368	56.779146	5.56E+11	3.92E+10	64200000	3980000	4680000	0.005538182	0.495857865	0.485609321	1.63E-05	0.454930013	0.40763574	0.237150886	0.00464	0.019009091	0.000139937	1.43E-05	1.43E-05	0.000850081	3.00E-06
667	3598.554291	0.693128035	1354.540826	448.76242	56.779146	5.72E+11	4.04E+10	62400000	3960000	4660000	0.005734545	0.484427741	0.474866711	1.59E-05	0.445050291	0.398542629	0.231422851	0.00469	0.019263636	0.000137062	1.40E-05	1.41E-05	0.000891862	0
668	3583.067128	0.694879978	1356.427644	450.950893	56.779146	5.88E+11	4.16E+10	60600000	3940000	4640000	0.006153636	0.47458256	0.463923905	1.58E-05	0.435591391	0.390520424	0.226681135	0.00465	0.019463636	0.000132192	1.37E-05	1.36E-05	0.000923063	7.03E-05
669	3607.570447	0.696631073	1360.404195	451.702875	56.779146	6.04E+11	4.28E+10	58800000	3920000	4620000	0.006438636	0.463634168	0.454081989	1.50E-05	0.426069528	0.382991178	0.221963743	0.00465	0.019588636	0.000130542	1.34E-05	1.34E-05	0.000956606	2.27E-05
670	3600.433383	0.698382168	1356.912832	448.646948	56.779146	6.20E+11	4.40E+10	5.70E+07	3900000	4600000	0.006325	0.453917934	0.444183547	1.46E-05	0.416884829	0.374701416	0.216277831	0.00478	0.019636364	0.000126296	1.31E-05	1.30E-05	0.00102054	3.25E-07
671	3586.67685	0.694992021	1352.329843	448.847287	56.779144	6.22E+11	4.42E+10	6.10E+07	3900000	4600000	0.006323636	0.443242384	0.434276355	1.40E-05	0.40687909	0.364418229	0.211221429	0.00513	0.019613636	0.000122939	1.28E-05	1.27E-05	0.00105716	5.51E-05
672	3575.789514	0.691602723	1347.450521	448.755224	56.779117	6.24E+11	4.44E+10	6.50E+07	3900000	4600000	0.006238182	0.433997589	0.424380566	1.34E-05	0.39639771	0.356056367	0.206676297	0.00514	0.019531818	0.000119575	1.25E-05	1.24E-05	0.00108945	0.000196318
673	3565.061015	0.688212576	1346.009226	448.291911	56.778959	6.26E+11	4.46E+10	6.90E+07	3900000	4600000	0.00608	0.424119796	0.415046623	1.39E-05	0.388782134	0.350205012	0.202467524	0.00508	0.0191	0.000115752	1.22E-05	1.21E-05	0.0011536	0.000119959
674	3561.20773	0.684823278	1343.706901	446.094695	56.779685	6.28E+11	4.48E+10	7.30E+07	3900000	4600000	0.005884545	0.414321437	0.405538928	1.29E-05	0.381307558	0.339281961	0.19826936	0.00489	0.018777273	0.000111822	1.20E-05	1.17E-05	0.00120582	0.000133227
675	3555.680689	0.681433131	1341.908609	446.397738	56.800317	6.30E+11	4.50E+10	7.70E+07	3900000	4600000	0.00559	0.405965102	0.397320639	1.31E-05	0.37189162	0.331421286	0.192421678	0.00489	0.01825	0.000105516	1.17E-05	1.16E-05	0.00124655	0
676	3549.589048	0.678042984	1340.320169	443.128752	56.976169	6.32E+11	4.52E+10	7.80E+07	3920000	4620000	0.0053225	0.396156763	0.387236548	1.23E-05	0.362966575	0.32363628	0.188491182	0.00484	0.017725	0.00010645	1.14E-05	1.13E-05	0.0012843	1.00E-04
677	3547.234969	0.674653686	1338.382011	443.414242	57.004529	6.34E+11	4.54E+10	7.90E+07	3940000	4640000	0.00508	0.386322876	0.378385129	1.19E-05	0.354028166	0.316429779	0.183670518	0.00501	0.017195455	0.000101814	1.12E-05	1.11E-05	0.00133977	6.84E-05
678	3542.751255	0.671263539	1338.281356	443.421092	55.95612	6.36E+11	4.56E+10	8.00E+07	3960000	4660000	0.004746364	0.378970934	0.369976042	1.16E-05	0.346398491	0.309039263	0.178836899	0.00496	0.016611364	9.78E-05	1.09E-05	1.07E-05	0.0013766	6.81E-05
679	3539.274194	0.66787424	1337.223712	443.418488	56.389796	6.38E+11	4.58E+10	8.10E+07	3980000	4680000	0.004730227	0.368539199	0.361470052	1.13E-05	0.33783766	0.302951779	0.174350357	0.00498	0.015872727	9.58E-05	1.07E-05	1.05E-05	0.00139152	2.07E-05
680	3536.418096	0.664484093	1335.70981	443.418107	60.391059	6.40E+11	4.60E+10	8.20E+07	4.00E+06	4700000	0.004475	0.360865871	0.352980285	1.13E-05	0.330156953	0.295699021	0.170139061	0.00498	0.015163636	9.07E-05	1.04E-05	1.02E-05	0.00143266	5.73E-05
681	3534.153705	0.657215734	1335.655197	443.418087	58.908746	6.42E+11	4.62E+10	80600000	4600000	5320000	0.004468182	0.352463842	0.344494661	1.10E-05	0.324036889	0.289921763	0.165421603	0.005	0.014490909	9.17E-05	1.02E-05	1.00E-05	0.00146318	0.000157945
682	3532.459492	0.649947374	1335.660473	443.418088	57.197627	6.44E+11	4.64E+10	79200000	5200000	5940000	0.004140909	0.342936769	0.336013612	1.03E-05	0.31674276	0.283737355	0.16171093	0.00503	0.014018182	8.55E-05	9.91E-06	9.77E-06	0.00148401	0
683	3531.341319	0.642679014	1335.661728	443.418086	56.808688	6.46E+11	4.66E+10	77800000	5800000	6560000	0.003993636	0.334467295	0.327447678	1.02E-05	0.308072674	0.27645544	0.158301053	0.00504	0.013245455	8.41E-05	9.67E-06	9.60E-06	0.00151547	9.78E-05
684	3528.511393	0.635410654	1335.661767	443.4181	56.778132	6.48E+11	4.68E+10	76400000	6400000	7180000	0.003714545	0.327355148	0.320147065	9.88E-06	0.300818277	0.268403108	0.154278497	0.00513	0.012836364	8.04E-05	9.44E-06	9.31E-06	0.00155526	0.000189773
685	3526.671449	0.628142295	1335.660072	443.418521	56.778642	6.50E+11	4.70E+10	7.50E+07	7.00E+06	7800000	0.003640909	0.319295613	0.314031518	9.69E-06	0.293073286	0.261281782	0.151517882	0.00516	0.012281818	7.85E-05	9.22E-06	8.98E-06	0.00158444	5.96E-05
686	3525.596599	0.620874784	1335.645476	443.422149	56.778811	6.50E+11	4.70E+10	76600000	6720000	7500000	0.003394545	0.312357365	0.304146474	9.18E-06	0.28506385	0.255047135	0.147147482	0.00512	0.0119	7.66E-05	9.00E-06	8.69E-06	0.00158581	0.000200364
687	3528.473084	0.613606424	1335.641266	443.423195	56.778783	6.50E+11	4.70E+10	78200000	6440000	7200000	0.003304545	0.304256937	0.297231364	9.81E-06	0.278058677	0.249211027	0.143924794	0.0052	0.011581818	7.18E-05	8.78E-06	8.50E-06	0.00158954	0
688	3529.746143	0.606338064	1337.90204	443.130104	56.799579	6.50E+11	4.70E+10	79800000	6160000	6900000	0.00307	0.296426613	0.291010179	8.56E-06	0.270988237	0.242652052	0.140454346	0.0053	0.0111	7.19E-05	8.57E-06	8.32E-06	0.001594	0
689	3541.642035	0.599069704	1340.762742	446.15588	57.042154	6.50E+11	4.70E+10	81400000	5880000	6600000	0.003170909	0.289273639	0.283573863	8.41E-06	0.263825137	0.234047081	0.136685946	0.00564	0.010972727	6.83E-05	8.36E-06	8.12E-06	0.00159649	0
690	3553.547759	0.591801345	1344.405834	449.001563	57.913099	6.50E+11	4.70E+10	8.30E+07	5600000	6300000	0.003161818	0.282120965	0.276119264	8.09E-06	0.257753452	0.228960791	0.132874332	0.00791	0.010554545	6.83E-05	8.15E-06	8.03E-06	0.00160331	0.000149091
691	3553.661325	0.593403898	1344.551521	449.004683	57.529692	6.26E+11	4.52E+10	81600000	5660000	6360000	0.003119091	0.274228155	0.268244907	7.93E-06	0.251302306	0.222781439	0.129340689	0.00971	0.010318182	6.26E-05	7.95E-06	7.81E-06	0.00160444	0.000168618
692	3541.569182	0.595006451	1341.00398	445.852861	54.811343	6.02E+11	4.34E+10	80200000	5720000	6420000	0.003104545	0.267481994	0.262066399	7.74E-06	0.244358451	0.21844318	0.125239052	0.00829	0.010309091	6.39E-05	7.75E-06	7.65E-06	0.00160087	0
693	3533.483976	0.596608155	1338.522301	446.065482	54.218598	5.78E+11	4.16E+10	78800000	5780000	6480000	0.003224545	0.260970224	0.254849961	7.32E-06	0.238233344	0.211997931	0.121885275	0.00672	0.010016364	6.09E-05	7.56E-06	7.40E-06	0.00161136	9.98E-05
694	3531.386738	0.598210709	1338.344853	446.217877	54.171474	5.54E+11	3.98E+10	77400000	5840000	6540000	0.003056364	0.254736921	0.249267713	7.09E-06	0.230950142	0.206327238	0.119909568	0.00572	0.009815455	5.78E-05	7.39E-06	7.38E-06	0.00160263	0.000105555
695	3521.699513	0.599813262	1336.970227	443.275123	51.817611	5.30E+11	3.80E+10	7.60E+07	5900000	6600000	0.003057273	0.248465553	0.24244673	7.55E-06	0.224377906	0.20175959	0.116480442	0.00547	0.009656364	5.94E-05	7.18E-06	7.03E-06	0.00158272	0.000264673
696	3519.623433	0.601415815	1333.881599	444.14063	49.455898	5.22E+11	3.76E+10	75400000	5700000	6400000	0.003006364	0.241434083	0.235413619	7.00E-06	0.219642755	0.195758215	0.11347304	0.00538	0.009522727	5.40E-05	7.02E-06	6.90E-06	0.00158124	0.000111118
697	3514.641945	0.603018368	1329.955825	445.961428	49.452322	5.14E+11	3.72E+10	74800000	5500000	6200000	0.002920909	0.233753675	0.228717797	6.77E-06	0.214544576	0.190308257	0.110122247	0.00547	0.009500909	5.29E-05	6.83E-06	6.52E-06	0.0015766	0.000151982
698	3487.180143	0.604620073	1314.156893	440.248248	52.503151	5.06E+11	3.68E+10	74200000	5300000	6.00E+06	0.002784545	0.228287619	0.222144108	6.32E-06	0.209013953	0.184788269	0.107762768	0.00541	0.00936	5.17E-05	6.66E-06	6.40E-06	0.00156335	0.000152727
699	3508.441466	0.606222626	1336.331278	445.088813	58.268433	4.98E+11	3.64E+10	73600000	5100000	5800000	0.00303	0.222754946	0.216503589	6.22E-06	0.202955593	0.179842365	0.103877655	0.00547	0.00921	5.06E-05	6.50E-06	6.33E-06	0.00154225	0.000171
700	3537.482184	0.607825179	1335.319864	443.244783	57.407463	4.90E+11	3.60E+10	7.30E+07	4900000	5600000	0.002913636	0.216229812	0.210570479	6.03E-06	0.197022526	0.175496335	0.102147824	0.00544	0.009229091	4.71E-05	6.34E-06	6.09E-06	0.00153034	0.000195727
