# Supplementary material for: Artificial nighttime lighting impacts visual ecology links between flowers, pollinators and predators
Source: Nat Commun. 2021 Jul 6;12:4163. doi: 10.1038/s41467-021-24394-0 (PMC8260664; doi:10.1038/s41467-021-24394-0)
Supplement: Supplementary file 4 — Source Data & Code [file 41467_2021_24394_MOESM4_ESM.zip › Plant_spectra.csv]

wl	Digitalis_flower1_S1	Digitalis_flower1_S2	Digitalis_flower1_S3	Digitalis_flower1_S4	Digitalis_flower1_S5	Digitalis_flower1_S6	Digitalis_flower1_S7	Digitalis_flower1_S8	Digitalis_flower1_S9	Digitalis_flower1_S10	Buddleia_flower1_S1	Buddleia_flower1_S2	Buddleia_flower1_S3	Buddleia_flower1_S4	Buddleia_flower1_S5	Buddleia_flower1_S6	Buddleia_flower1_S7	Buddleia_flower1_S8	Buddleia_flower1_S9	Buddleia_flower1_S10	Silenedioica_flower1_S1	Silenedioica_flower1_S2	Silenedioica_flower1_S3	Silenedioica_flower1_S4	Silenedioica_flower1_S5	Silenedioica_flower1_S6	Silenedioica_flower1_S7	Silenedioica_flower1_S8	Silenedioica_flower1_S9	Silenedioica_flower1_S10	Calystegia_flower1_S1	Calystegia_flower1_S2	Calystegia_flower1_S3	Calystegia_flower1_S4	Calystegia_flower1_S5	Calystegia_flower1_S6	Calystegia_flower1_S7	Calystegia_flower1_S8	Calystegia_flower1_S9	Calystegia_flower1_S10	Centaurea_flower1_S1	Centaurea_flower1_S2	Centaurea_flower1_S3	Centaurea_flower1_S4	Centaurea_flower1_S5	Centaurea_flower1_S6	Centaurea_flower1_S7	Centaurea_flower1_S8	Centaurea_flower1_S9
300	4.829648649	4.57427027	2.871486486	5.541	5.423945946	4.391081081	4.617108108	4.006756757	4.837756757	5.565486486	3.817837838	4.126027027	4.781027027	4.418702703	3.941756757	1.954567568	1.547783784	2.212567568	2.301621622	2.089432432	4.248108108	6.412297297	5.644486486	6.768243243	6.728864865	3.714297297	3.765783784	5.184297297	4.58572973	4.559810811	2.672513514	1.590243243	4.772243243	3.167162162	3.233756757	2.557648649	1.875783784	3.465810811	4.651783784	3.369351351	1.203378378	0.323378378	0.253378378	0.482162162	1.085135135	0.385108108	0.527162162	1.130810811	0.174567568
301	5.659842105	5.921578947	0.929894737	5.059736842	4.219421053	4.611315789	3.741210526	3.646052632	3.966421053	5.066947368	3.888157895	3.982105263	4.531157895	4.042684211	4.087631579	1.128789474	1.464894737	1.727736842	1.429263158	1.498631579	3.864894737	5.647894737	7.211578947	8.051684211	7.667157895	2.718631579	3.995368421	6.013	4.774157895	4.169210526	2.628315789	2.047842105	4.724421053	4.826315789	2.376894737	4.470421053	2.720736842	3.084947368	5.185842105	2.894421053	1.157578947	0.005578947	0.031631579	0.552736842	0.763947368	0.248526316	0.495578947	0.946736842	0.488842105
302	5.046	4.561	3.159	6.503	6.806	4.796	4.202	5.473	2.769	5.865	3.231	3.252	5.439	4.707	4.451	2.066	2.828	3.205	2.485	1.56	5.025	6.443	10.015	7.386	8.396	5.685	4.959	2.688	3.149	3.179	4.03	4.865	5.977	4.049	1.634	6.206	1.474	4.347	6.527	5.66	1.117	0.403	-0.179	0.394	0.105	0.071	-0.443	0.208	-0.215
303	5.336052632	4.137894737	2.651052632	5.451578947	5.391210526	6.245789474	3.189842105	3.098421053	3.480473684	6.548631579	4.251684211	4.102421053	5.176578947	5.275105263	4.230736842	1.592684211	1.645947368	2.224315789	2.093894737	2.642842105	5.054526316	9.238684211	7.368105263	6.147947368	8.742052632	6.723105263	7.644	6.373263158	4.026842105	3.965421053	2.772052632	3.698210526	7.020684211	4.196789474	1.639736842	4.330631579	2.654789474	3.161	5.133526316	2.775210526	1.648263158	0.391263158	0.832947368	1.237210526	1.710842105	1.437631579	0.367052632	1.480421053	1.172210526
304	6.6695	4.020052632	2.935710526	7.062894737	6.791473684	4.479684211	3.646315789	4.633026316	5.634105263	6.845105263	3.94	4.742210526	4.987921053	4.0195	3.700052632	2.481473684	2.496894737	2.295894737	1.942684211	1.853894737	2.271710526	5.384736842	7.058578947	6.071473684	8.236026316	4.659157895	4.746973684	7.672263158	5.464342105	3.793921053	4.769026316	6.000342105	8.279105263	4.349210526	6.610026316	7.281447368	3.509210526	6.652894737	6.855421053	5.906578947	0.771263158	-0.281921053	0.487736842	0.793421053	0.570552632	0.268263158	0.137842105	1.156473684	-0.475105263
305	4.650868421	7.3525	3.760157895	7.252763158	5.178157895	5.944736842	6.867184211	6.932315789	6.390526316	4.637394737	3.125605263	4.140868421	4.453105263	4.006026316	3.456473684	1.388552632	0.430894737	2.163526316	0.881578947	0.893684211	5.103710526	6.9185	8.629684211	7.057157895	11.12678947	2.139368421	6.423631579	4.1125	4.657473684	2.958289474	4.546763158	4.066947368	5.268578947	0.616184211	5.518657895	6.226815789	5.381210526	5.139973684	8.752473684	8.157947368	1.479684211	0.861157895	0.393631579	1.540394737	0.523763158	0.501868421	1.068578947	1.092184211	0.833473684
306	7.291378378	4.880864865	2.156918919	5.816810811	4.434135135	5.645459459	2.077702703	3.925	3.234675676	7.026594595	3.736162162	4.110702703	4.413513514	3.672378378	3.511405405	1.578324324	1.63527027	2.107567568	1.606378378	1.632702703	5.243891892	6.123	8.626648649	7.930972973	5.866135135	4.466	4.726621622	6.259054054	5.489459459	5.359621622	3.810108108	5.246918919	5.297945946	3.25027027	3.185054054	6.239459459	4.833405405	5.683945946	7.921324324	6.283675676	0.751513514	0.254297297	0.269135135	1.006648649	0.781216216	0.090513514	0.135621622	1.147972973	0.027216216
307	5.869473684	7.099157895	3.722105263	7.021578947	9.759157895	9.244105263	6.239	4.793368421	5.831789474	5.503736842	2.799157895	4.477157895	4.896421053	4.222578947	4.358473684	0.593210526	0.734263158	1.900631579	2.457578947	0.658894737	4.421631579	5.567684211	7.858578947	5.829526316	5.334263158	6.955263158	7.012789474	7.125315789	5.615684211	6.931526316	4.702	4.941947368	6.557105263	6.005210526	3.430684211	3.092210526	3.641315789	4.219631579	5.379578947	3.753157895	1.070263158	0.572315789	0.668210526	0.593157895	1.083526316	0.417631579	-0.013368421	0.566473684	0.642421053
308	2.273631579	3.657157895	3.821	9.317105263	6.249052632	6.333210526	5.373526316	5.657421053	5.139526316	5.362684211	3.051578947	4.347947368	5.268947368	4.561578947	3.345947368	1.962947368	1.598578947	3.333578947	2.526684211	2.677210526	7.401894737	8.002	7.087105263	6.427789474	9.512052632	10.22505263	9.328421053	8.435263158	5.335631579	4.808526316	4.211157895	5.070315789	6.961	9.139526316	2.768894737	8.459894737	4.642736842	3.523842105	4.875842105	1.931578947	1.223210526	0.384631579	0.079263158	0.976684211	0.833473684	0.478157895	0.342421053	1.266631579	0.898736842
309	8.076	7.242	5.515	8.0455	8.907	8.044	4.324	5.9895	7.6915	3.5415	3.781	4.5805	4.807	4.978	4.4575	2.7465	3.3005	2.914	2.6425	2.3985	6.5405	7.4665	7.1525	8.0705	9.1455	7.2555	8.3785	7.7455	6.511	4.5695	2.8475	5.394	8.4235	3.808	5.133	7.9225	2.821	5.7205	8.1575	8.345	0.6995	0.3665	-0.0575	0.1985	0.2845	-0.2385	0.268	0.9595	-0.954
310	9.604135135	3.966972973	6.498621622	11.76145946	6.602918919	8.375216216	8.104891892	6.785243243	6.649513514	6.957513514	4.190405405	5.638810811	5.165540541	4.788297297	4.899486486	1.029864865	1.325513514	3.149540541	2.101513514	0.794756757	5.244297297	10.18745946	10.59554054	13.44935135	7.574	5.628567568	4.627513514	7.146513514	8.645135135	5.235486486	3.213162162	2.772135135	10.15702703	8.196567568	6.051432432	9.476810811	4.529378378	6.947837838	10.93735135	6.773675676	1.185594595	0.547216216	0.036864865	-0.483567568	1.715459459	0.234108108	0.182297297	0.273486486	0.133594595
311	10.19805263	8.176473684	0.401736842	4.370368421	10.45873684	10.54736842	5.205	9.463894737	6.303473684	8.755157895	3.946210526	4.032263158	5.163578947	4.893052632	3.214263158	2.458105263	2.685526316	2.383052632	1.559894737	2.037947368	8.462473684	10.42510526	9.955894737	12.87347368	9.112947368	2.349736842	3.620157895	7.311105263	5.855736842	7.898578947	5.280473684	6.338842105	10.051	6.360263158	6.377263158	4.551473684	4.198578947	5.015894737	4.386315789	4.600947368	1.896789474	1.550157895	1.109578947	1.272631579	1.344	0.637	0.633052632	1.890526316	1.339894737
312	8.654162162	7.441297297	3.861756757	6.025675676	7.168972973	6.424081081	3.953918919	6.068054054	6.294864865	7.335	4.315405405	5.052243243	4.649783784	4.498243243	3.889864865	3.036567568	2.696405405	3.098810811	2.542081081	2.351189189	4.146675676	8.572054054	6.391594595	6.853621622	9.686837838	3.704486486	5.581081081	4.90927027	4.747	3.493027027	5.756702703	3.882783784	6.177324324	5.888351351	5.136675676	7.756	4.949081081	5.406243243	5.548378378	5.527567568	1.673648649	0.470243243	0.451378378	1.033135135	2.025	0.794702703	1.089135135	0.904243243	0.468540541
313	8.641131579	5.704263158	5.262973684	6.169447368	4.197631579	7.564105263	3.741526316	5.358	4.525736842	6.035921053	3.645868421	4.347236842	4.205789474	4.188078947	4.173210526	2.400657895	2.069447368	2.741815789	3.066315789	2.523657895	3.440842105	8.281552632	6.827210526	6.592394737	5.740289474	1.790552632	3.878842105	7.185447368	6.918657895	4.622947368	2.568789474	7.522763158	10.53876316	4.356473684	3.3705	6.259131579	3.427473684	2.780421053	5.986289474	4.819026316	1.378552632	0.663263158	0.104131579	0.513763158	1.440210526	0.430552632	0.613473684	1.400368421	0.686526316
314	8.233842105	11.35142105	3.370842105	7.618263158	6.897578947	5.909894737	2.797631579	5.533684211	5.759736842	6.286105263	3.891052632	4.335842105	4.598210526	4.097263158	3.382157895	2.863631579	3.079105263	3.307421053	2.822894737	2.862894737	3.200578947	7.483263158	7.103473684	11.28831579	7.038631579	6.225684211	9.395526316	8.688210526	7.298947368	4.718526316	2.809526316	6.133526316	6.858684211	5.425631579	6.122368421	6.870368421	3.896631579	4.317263158	5.522526316	5.891736842	1.466947368	0.375578947	0.399631579	0.686736842	1.014473684	0.397736842	0.387631579	0.828947368	0.142368421
315	8.161027027	7.186648649	3.028027027	5.71872973	4.084810811	7.153162162	3.483081081	6.396324324	3.877162162	5.876054054	3.143135135	4.177054054	4.638594595	3.988810811	3.342675676	1.994054054	2.52727027	2.140027027	2.228783784	1.661756757	3.319756757	6.660810811	6.67972973	7.905891892	10.10045946	5.677567568	4.674675676	7.729891892	6.314702703	4.014783784	5.550675676	7.178972973	4.507	3.082216216	5.772162162	6.329810811	4.809567568	4.649945946	5.33872973	5.873486486	1.129216216	0.649162162	0.586108108	0.565513514	1.000864865	0.348621622	0.662081081	0.928702703	0.604189189
316	9.2925	3.054763158	7.614157895	8.666236842	6.295763158	9.513421053	2.959578947	4.583552632	4.452973684	3.187131579	2.999263158	3.687236842	2.738289474	3.638710526	3.182789474	2.188078947	2.173052632	2.876289474	4.073763158	1.745184211	9.226315789	7.036421053	11.16781579	13.20242105	10.18405263	2.617526316	7.571	3.927210526	7.400447368	4.705789474	6.732105263	5.453710526	8.628078947	12.49026316	7.806763158	5.152289474	6.945315789	7.074315789	6.239710526	8.913552632	1.055710526	0.334315789	0.025789474	0.547710526	1.398552632	0.550473684	0.6795	0.948289474	0.283289474
317	5.568631579	8.357894737	5.111263158	9.259157895	9.574789474	8.368894737	7.622842105	6.910368421	6.518157895	4.974842105	4.165315789	4.555473684	5.061894737	4.571789474	3.870894737	2.594368421	2.140052632	2.770894737	2.342210526	2.443157895	9.857052632	8.285210526	7.121684211	8.751631579	7.953947368	2.674842105	4.489315789	5.626157895	7.003842105	7.594631579	2.931368421	6.922736842	10.71763158	2.071368421	7.367368421	12.16342105	5.081684211	3.878631579	11.81078947	7.388368421	1.411105263	0.359789474	0.511210526	1.160210526	1.582473684	0.840684211	1.144368421	1.059052632	0.834105263
318	7.615894737	12.44565789	4.199447368	6.197052632	5.832157895	6.045368421	3.407684211	8.920552632	7.789263158	8.488368421	3.749	5.069236842	5.988105263	5.205184211	4.570342105	2.353973684	2.402263158	2.512789474	2.092052632	1.814473684	9.830368421	7.774289474	9.603473684	8.639552632	8.112315789	6.763289474	5.437315789	10.11894737	9.764736842	6.867236842	2.677657895	6.948263158	12.18210526	6.139236842	12.77807895	10.43763158	1.804947368	4.428736842	5.284210526	3.965026316	1.350815789	1.000368421	0.224263158	1.246526316	0.980657895	0.590236842	0.476078947	0.842526316	0.451894737
319	5.856	-1.546	6.218	5.262	15.12	9.328	2.604	8.457	6.466	9.527	3.79	4.847	5.452	5.422	4.384	0.658	0.498	0.674	0.668	0.647	5.15	8.286	6.373	14.351	12.531	6.869	12.223	11.278	13.128	7.832	3.169	10.255	13.369	5.628	9.815	7.773	2.597	4.949	6.621	10.02	1.638	1.118	1.36	1.035	1.065	0.451	1.159	0.713	0.485
320	8.776684211	8.639210526	6.056947368	10.28742105	12.37594737	9.782789474	6.864	6.789473684	11.22478947	6.109157895	3.435421053	4.605947368	5.240842105	5.431526316	4.199210526	2.240842105	2.924421053	2.540684211	2.199684211	1.745684211	10.15036842	8.567210526	5.698473684	10.42084211	7.338894737	5.922631579	1.988210526	10.18036842	6.080157895	5.387263158	7.449736842	9.968052632	13.45073684	6.327473684	4.248684211	10.07094737	3.963684211	7.615	12.54915789	8.708894737	1.264421053	0.469315789	0.015526316	0.983684211	0.865473684	0.11	0.060684211	0.375526316	0.358526316
321	2.5945	6.193078947	11.14871053	13.39860526	6.063921053	7.0385	5.116078947	5.110894737	3.700736842	7.431	3.322105263	3.938842105	4.882710526	4.342105263	3.750710526	2.467921053	1.171894737	3.162684211	0.635368421	1.537736842	7.357	11.68613158	11.69452632	9.459973684	9.994684211	6.748236842	7.551421053	6.165078947	8.377631579	7.234763158	6.996236842	7.673736842	8.438684211	10.39386842	9.875789474	8.237631579	7.471342105	13.26947368	15.75918421	8.915	1.338763158	0.710552632	0.246578947	0.932289474	0.436131579	0.212078947	0.322157895	0.348605263	0.776210526
322	5.206842105	1.642947368	3.100842105	12.95715789	8.624894737	10.19168421	5.078684211	6.291789474	4.573421053	2.978894737	2.714789474	5.390473684	4.862052632	4.403842105	5.284052632	2.425473684	2.400894737	2.125684211	3.329526316	0.381421053	11.45742105	12.75689474	18.79931579	6.122736842	10.87015789	8.684631579	5.597105263	10.84657895	7.553315789	6.439368421	8.093421053	8.975736842	14.97826316	8.901842105	4.878315789	2.440736842	10.31763158	10.95010526	11.59442105	11.00868421	1.888315789	0.544947368	0.424368421	1.263	1.065052632	0.213157895	0.832684211	1.125947368	0.445157895
323	7.763184211	9.785184211	5.938078947	11.83960526	9.862210526	4.730078947	9.175947368	6.329289474	6.889368421	9.761210526	3.197736842	3.827105263	5.042026316	4.873921053	3.832947368	4.206342105	2.714447368	3.743526316	2.605578947	2.250894737	5.175578947	6.523789474	12.73515789	16.72168421	11.38031579	5.214447368	7.367526316	11.921	10.34665789	2.339868421	10.52692105	9.107526316	17.53965789	7.887657895	7.626473684	8.807289474	8.736394737	4.882605263	7.883368421	8.928236842	0.120552632	-0.046157895	-0.016184211	-0.007026316	0.523684211	0.073421053	0.128842105	0.740105263	-0.009368421
324	8.795	7.714105263	4.602473684	15.24905263	11.094	12.40942105	8.334631579	8.376631579	9.685263158	5.355842105	3.341315789	4.37	4.176421053	4.319894737	4.488315789	1.862842105	1.078263158	2.154421053	2.781631579	1.112	5.925473684	8.763631579	12.40084211	13.16878947	8.962315789	10.36294737	6.079842105	8.003263158	11.31857895	4.099684211	7.215578947	9.522631579	15.658	12.81794737	15.91026316	8.561684211	5.920789474	14.34705263	9.807157895	9.063894737	0.417631579	-0.332684211	-0.693105263	0.941	0.297	-0.463894737	0.009	0.481578947	-0.361473684
325	0.746131579	7.382184211	8.756947368	8.644315789	9.614289474	9.189552632	5.941789474	11.53213158	10.25123684	9.058578947	3.050078947	4.998289474	5.541605263	6.054684211	4.035605263	1.836078947	2.204131579	2.150868421	2.839078947	2.201473684	3.616	7.660789474	8.376710526	10.2025	8.094210526	5.181815789	6.647447368	11.70110526	8.262	8.049	6.566552632	2.764236842	10.77826316	14.66836842	9.400578947	11.61784211	9.217947368	10.80821053	8.391657895	8.254368421	0.949447368	0.960789474	0.701894737	0.358947368	1.616868421	0.113868421	0.569473684	2.024736842	-0.751657895
326	13.00084211	7.414368421	6.892052632	12.09105263	9.887894737	12.58526316	3.27	5.983	6.970789474	9.642526316	4.050052632	4.720947368	5.458263158	5.146105263	4.012842105	2.793210526	3.148210526	1.896894737	2.489842105	3.102789474	4.381578947	5.800789474	10.75178947	13.35647368	7.262894737	3.001631579	4.445789474	8.817631579	9.984684211	7.579263158	8.533684211	5.295842105	8.071736842	14.84378947	12.76163158	9.136578947	5.532842105	9.296631579	9.443315789	8.802157895	1.301052632	0.306315789	-0.057631579	0.583315789	0.473	0.603526316	0.798894737	0.735157895	0.181421053
327	11.26705263	3.147263158	8.351263158	6.394657895	5.443736842	12.14702632	9.467368421	3.675105263	7.448473684	8.443263158	3.448131579	3.524684211	4.099789474	3.885105263	3.055789474	2.059315789	2.611736842	2.586736842	2.199026316	1.6435	7.470236842	8.179684211	3.349289474	9.191921053	11.75865789	5.031947368	4.585210526	8.129	9.215026316	2.969763158	6.86	10.78221053	15.59660526	7.762368421	9.912842105	5.574236842	6.294763158	9.251605263	9.583026316	10.65365789	0.933631579	0.631921053	0.831868421	1.613763158	1.319710526	0.606289474	0.542052632	1.207868421	0.378210526
328	5.887789474	8.692368421	7.554315789	11.52978947	9.818421053	12.71694737	3.839315789	7.708842105	6.607421053	11.00384211	3.383	3.522789474	4.750526316	4.543842105	3.936368421	3.123736842	2.808526316	2.279736842	2.624421053	2.249105263	6.43	5.634263158	12.78963158	4.757421053	7.651473684	4.991894737	1.018842105	10.87810526	13.6	4.908894737	7.963210526	12.15615789	10.84084211	6.646631579	13.29847368	9.617578947	11.11678947	10.38084211	17.27363158	14.57873684	1.357263158	0.203684211	0.464842105	0.308736842	1.498578947	0.477789474	0.741315789	1.450315789	0.693736842
329	9.374894737	7.742710526	6.753868421	9.959263158	8.350157895	8.674815789	6.796078947	5.696	5.180868421	6.851605263	3.725289474	4.265578947	4.618184211	4.775026316	3.985789474	2.858605263	2.095473684	3.107447368	2.659552632	2.894921053	10.19131579	9.880894737	12.83242105	13.29807895	10.11310526	7.963447368	6.660605263	8.940394737	7.243736842	5.344631579	7.560526316	5.717894737	19.29078947	4.307736842	11.60934211	10.07371053	9.433631579	9.707052632	9.226078947	10.38736842	1.555868421	0.145184211	0.038868421	0.223631579	0.815921053	0.052552632	0.210342105	1.198105263	-0.169947368
330	7.256756757	8.914810811	2.725972973	4.429783784	11.23024324	6.374648649	2.013891892	4.546432432	2.440675676	8.003810811	2.363486486	3.382810811	4.559702703	4.481567568	3.436351351	2.200945946	1.873351351	2.440459459	1.662945946	1.902945946	5.500027027	12.41543243	9.251837838	7.707405405	13.39913514	2.835405405	6.183702703	1.239594595	3.069216216	1.848054054	8.910621622	1.766918919	9.58527027	12.08821622	13.44772973	6.555378378	7.288864865	11.24618919	10.38167568	7.917054054	1.061135135	-0.11027027	-0.302702703	0.664891892	0.542054054	0.018783784	-0.043540541	0.525756757	0.135486486
331	6.695432432	11.02591892	0.947621622	13.63272973	9.360756757	8.024648649	6.866081081	3.222297297	4.907648649	6.126972973	3.336621622	4.197783784	4.293783784	5.162162162	4.171027027	3.261108108	2.135243243	2.536594595	2.762594595	1.829540541	7.593540541	8.623378378	9.04472973	11.51197297	16.32491892	8.596945946	12.78505405	10.44508108	12.41389189	8.194405405	5.16872973	14.77048649	11.62062162	5.207027027	5.929783784	6.744648649	1.377405405	9.026918919	7.669486486	11.74756757	1.213810811	0.586513514	0.545	0.773756757	1.058675676	0.797108108	-0.047864865	1.532783784	0.78072973
332	8.918078947	9.493473684	6.277710526	6.671236842	9.715026316	5.404105263	3.7895	7.969815789	5.736105263	9.962	3.530026316	4.200473684	5.334052632	4.010684211	3.755789474	1.346184211	1.825315789	1.480394737	2.706973684	1.715210526	8.407710526	12.01292105	10.66544737	6.603394737	11.79242105	4.010947368	11.99894737	13.47126316	3.657105263	5.387315789	2.112421053	11.68797368	8.902842105	6.3505	8.246026316	6.970263158	10.83302632	7.504263158	12.27357895	10.69039474	1.389184211	0.407842105	0.520789474	0.640605263	1.331289474	0.427815789	0.794078947	1.044763158	0.519789474
333	12.69484211	8.626526316	5.526947368	10.05231579	7.705578947	12.06747368	9.473	6.377842105	8.905789474	7.621157895	3.879736842	4.027263158	5.224315789	5.035578947	3.821421053	3.042526316	2.123526316	2.710210526	2.171684211	1.029631579	3.723789474	9.418473684	9.668947368	12.87836842	15.14105263	9.137210526	9.787526316	13.06926316	11.21942105	6.953631579	13.62952632	2.756473684	13.61484211	11.45826316	13.82447368	12.23473684	9.345947368	11.77478947	16.04321053	10.72057895	1.180631579	0.707368421	0.398368421	1.291421053	1.373842105	0.790789474	1.179105263	1.682526316	0.752578947
334	7.312263158	11.25071053	-0.587157895	14.27105263	9.963157895	9.451605263	10.17131579	8.695342105	7.592105263	10.83626316	4.152815789	3.826763158	4.047105263	3.450894737	3.401710526	1.824657895	2.526789474	2.349763158	2.666894737	0.936736842	10.69271053	2.356815789	11.86484211	14.13536842	11.20518421	6.747105263	11.56965789	6.839605263	6.926631579	5.583578947	10.62347368	13.85494737	15.73068421	13.93871053	12.02205263	3.867447368	6.773447368	7.917289474	6.380710526	10.37726316	1.169921053	0.800973684	0.298052632	1.504947368	1.154631579	0.699973684	0.654763158	0.288815789	0.431289474
335	9.966621622	6.124027027	0.114486486	7.133432432	5.484054054	8.52272973	5.058810811	8.331864865	7.921648649	11.54083784	3.281027027	3.947513514	4.953675676	5.763243243	4.043621622	1.928945946	2.375810811	2.342810811	2.898513514	1.925621622	6.130756757	13.23054054	3.639189189	8.020891892	15.87783784	6.028162162	9.826621622	8.988891892	8.668621622	8.066162162	11.07643243	12.175	17.2402973	14.76535135	10.32854054	7.86227027	7.549513514	8.331621622	9.189837838	11.10189189	1.114675676	0.958189189	0.570891892	1.282378378	0.675648649	0.550243243	0.540675676	1.282189189	0.335837838
336	7.533157895	9.261210526	7.157684211	12.78257895	8.754052632	10.42284211	5.947105263	7.745473684	7.177894737	6.795263158	3.376368421	3.279894737	5.574947368	5.061736842	4.073947368	2.743894737	3.686052632	3.145	2.771368421	2.931421053	4.094789474	10.64552632	6.438947368	11.01694737	13.98042105	5.1	6.772105263	7.240684211	4.411421053	4.081105263	2.881789474	8.775947368	15.80131579	10.72936842	8.102315789	9.714421053	8.841526316	11.14147368	10.61042105	14.63452632	1.606368421	0.588578947	0.122368421	1.068105263	0.760052632	0.905210526	0.447842105	0.765473684	0.683526316
337	7.712026316	9.365947368	6.018368421	9.803263158	10.86623684	14.72289474	7.970973684	4.263526316	6.2575	8.284157895	4.123342105	5.292184211	4.633	5.077342105	3.403657895	3.229868421	2.138394737	2.278263158	2.033315789	2.433263158	8.795	6.634394737	4.687526316	6.739631579	10.304	1.277894737	6.542473684	8.776736842	10.28557895	6.237026316	8.524394737	18.32821053	12.13113158	7.269657895	11.47555263	5.827236842	4.854342105	5.254131579	6.834710526	6.419263158	0.629947368	0.356815789	0.113789474	0.706578947	0.268236842	0.594947368	-0.048815789	0.714815789	0.613631579
338	7.682081081	8.111216216	3.540081081	7.480162162	13.94497297	6.680810811	6.165945946	2.842756757	6.428594595	7.771486486	3.583	3.447783784	4.989486486	4.902945946	4.173297297	1.96972973	2.202189189	2.329540541	2.301351351	1.93527027	7.029864865	10.15840541	7.341135135	11.09754054	10.78127027	6.37227027	9.369540541	6.947567568	9.351135135	7.781648649	8.646783784	5.147216216	10.46821622	5.632891892	12.05018919	4.641486486	4.933189189	5.222594595	7.943216216	8.877702703	0.386243243	-0.151756757	-0.710243243	0.406351351	0.783918919	-0.042702703	-0.279513514	0.440540541	0.048432432
339	10.2807027	4.075567568	9.068243243	13.68989189	8.943567568	8.744540541	1.584459459	7.928783784	6.466081081	1.97327027	3.281810811	3.416945946	5.597594595	5.329459459	3.893567568	1.669702703	2.262081081	2.216486486	1.629081081	1.423972973	6.234108108	8.860486486	5.401027027	9.504243243	10.51245946	5.183810811	8.678648649	11.88591892	7.073810811	4.47027027	6.05727027	6.828243243	9.499459459	7.099405405	12.34489189	7.643675676	11.2152973	10.05824324	11.57321622	8.397891892	1.037837838	0.805351351	0.319054054	1.06427027	0.624540541	0.883405405	0.274675676	1.264891892	0.354621622
340	8.469432432	8.476378378	4.547054054	8.480891892	7.953	12.80772973	4.863027027	3.415567568	8.570405405	7.526054054	3.629486486	4.652594595	4.501621622	5.179540541	3.593810811	2.840621622	2.354513514	2.725837838	2.310756757	2.902540541	10.31432432	6.565135135	11.13232432	10.51416216	11.52924324	7.046675676	5.083108108	6.777756757	5.944459459	5.226135135	2.442648649	9.476162162	14.42962162	9.302837838	10.45983784	6.479108108	5.186648649	8.127189189	10.25456757	12.08221622	0.39972973	-0.276972973	-0.098162162	0.223783784	0.513621622	-0.037675676	0.194297297	0.939108108	-0.631891892
341	9.469921053	7.954736842	2.482736842	7.146605263	5.497394737	9.711184211	4.766421053	6.931236842	3.214105263	7.664157895	3.750763158	4.432526316	4.647421053	4.550368421	3.620578947	2.285552632	2.129052632	1.804578947	2.162631579	1.736184211	9.484184211	6.592605263	7.807394737	7.057973684	8.669789474	6.331842105	6.582763158	8.391578947	9.481894737	2.264736842	7.155052632	12.37171053	12.23186842	9.778157895	8.659447368	8.701157895	3.490736842	6.043789474	10.33971053	6.9005	0.946026316	0.025447368	-0.131236842	0.276394737	0.238	0.292473684	-0.109184211	0.573394737	-0.022105263
342	10.43807895	9.101526316	5.581184211	12.65244737	8.860868421	7.690342105	4.242578947	6.761078947	6.987736842	9.152	3.869552632	4.522605263	4.240894737	4.484921053	3.730447368	2.667684211	1.891131579	3.030947368	2.182894737	2.119473684	9.260236842	4.571921053	12.84581579	6.859315789	10.08521053	4.548473684	3.452394737	8.042210526	5.271289474	4.163078947	0.972447368	9.978710526	12.75134211	7.3755	10.01181579	10.18221053	8.406631579	7.719157895	12.44797368	13.34578947	1.542263158	0.836526316	0.500842105	0.900710526	1.155736842	0.327157895	0.818710526	1.870605263	0.227605263
343	8.195842105	4.625526316	3.842631579	7.963368421	8.199736842	11.10752632	6.116105263	9.166842105	3.558105263	6.784842105	4.135473684	3.943736842	5.845684211	5.427421053	3.694736842	2.999526316	2.092315789	2.768	2.417105263	2.556052632	6.468	6.419052632	8.645421053	6.795578947	7.247052632	4.129842105	5.834736842	5.854684211	1.973894737	6.750526316	9.953315789	9.015	7.878789474	6.235842105	12.504	8.621631579	11.64536842	9.015052632	5.911578947	12.68847368	1.604526316	0.683578947	0.478105263	0.482631579	0.729052632	0.697157895	1.309684211	0.902052632	0.415105263
344	8.563405405	4.838702703	3.373378378	8.513378378	10.57635135	10.96781081	2.117945946	5.290648649	10.29589189	6.157459459	3.216432432	3.916162162	4.914486486	4.612837838	4.266648649	1.858621622	1.971891892	2.165162162	2.229513514	2.160324324	2.615972973	3.708054054	8.485	10.27864865	7.219243243	3.306459459	9.768810811	10.7737027	8.831675676	6.653189189	5.017405405	8.224540541	11.4207027	5.757189189	8.682891892	8.543702703	6.803297297	6.695162162	8.978486486	5.786378378	0.933621622	-0.115054054	-0.083675676	0.990378378	0.744162162	0.308054054	0.257783784	0.814621622	-0.426486486
345	5.724864865	7.441675676	3.441459459	9.108	5.180216216	10.5532973	3.038810811	4.972621622	6.377216216	10.36643243	4.260675676	4.284648649	4.646189189	4.700135135	4.329297297	2.008972973	2.606378378	2.510945946	2.06827027	2.144891892	2.591135135	8.344945946	8.346486486	4.680405405	10.90827027	6.066405405	7.558243243	9.36827027	9.153756757	5.615459459	8.871405405	6.943945946	12.41054054	2.349	8.452081081	9.592027027	6.107648649	8.535594595	8.15027027	9.883972973	0.897108108	-0.055432432	-0.023378378	0.803756757	0.572567568	-0.045891892	0.432405405	0.670324324	0.165
346	11.10923684	7.040894737	2.326605263	8.602368421	7.505131579	4.259578947	5.026842105	6.024842105	6.972657895	9.326789474	3.355447368	3.863026316	3.810973684	4.573868421	3.643552632	2.257710526	2.977394737	3.598578947	3.056894737	2.381184211	8.420184211	8.582815789	6.805710526	11.09221053	13.70926316	2.195736842	7.869447368	8.481526316	5.098578947	3.791289474	2.858473684	4.802815789	12.68510526	3.578868421	9.851473684	6.336105263	3.426131579	7.051368421	9.594210526	9.104605263	0.575842105	0.457973684	0.056368421	1.059526316	0.532157895	0.230421053	0.069342105	0.8285	0.028368421
347	9.581189189	5.238945946	3.430459459	5.810189189	6.339891892	9.633540541	1.268405405	4.461918919	6.160135135	5.891432432	2.649756757	3.912054054	4.142594595	4.15972973	3.823432432	1.800135135	2.648621622	1.789297297	2.010945946	1.855432432	6.260972973	4.229756757	9.034972973	6.791810811	10.42086486	4.754648649	5.730189189	5.283783784	8.849486486	4.807513514	4.187918919	5.964351351	9.115054054	5.880837838	5.301783784	8.58127027	5.272405405	4.877945946	6.445810811	8.590324324	0.753810811	0.14072973	-0.049297297	0.375648649	0.439675676	-0.181864865	-0.265216216	0.726459459	-0.217648649
348	7.785918919	6.409297297	3.423783784	5.646918919	8.524189189	7.155540541	2.083027027	4.07127027	3.685594595	5.656702703	3.396972973	4.085162162	4.355081081	4.437378378	3.155081081	2.810135135	2.531027027	2.412216216	2.067675676	1.905837838	4.160918919	5.810702703	5.642189189	5.892243243	9.827594595	3.506648649	5.885864865	7.179108108	5.382621622	4.524351351	3.73672973	5.996783784	8.262216216	5.437648649	3.676837838	8.656621622	3.251108108	5.414513514	5.639297297	6.843	0.688945946	0.16972973	0.165351351	0.449567568	0.469756757	0.424027027	0.044216216	1.209216216	-0.251297297
349	7.717315789	6.512789474	2.522315789	9.032684211	5.249894737	6.359157895	2.981894737	5.479789474	7.747947368	5.655842105	3.807315789	3.382631579	4.419526316	4.428842105	3.499526316	2.247263158	1.560789474	2.532578947	0.992578947	1.557157895	3.964210526	7.417736842	10.256	5.738052632	10.49984211	4.240368421	7.381684211	5.337315789	5.963421053	1.985421053	5.510421053	2.155842105	2.025105263	3.523157895	4.907105263	7.491210526	5.261368421	7.349263158	8.269842105	5.948894737	2.002	0.827315789	0.786578947	0.495315789	1.029789474	0.776947368	1.078578947	1.821736842	0.712105263
350	6.325105263	4.306578947	2.920894737	6.226421053	3.869368421	9.167315789	5.607526316	2.177473684	7.12	6.085263158	3.585578947	4.356842105	4.834631579	4.104315789	3.391	3.190842105	2.718105263	2.853789474	1.961421053	2.278842105	5.854368421	4.697631579	9.867	9.024315789	6.983736842	4.152894737	6.364421053	7.262052632	7.221736842	4.251210526	3.359473684	3.389526316	6.682315789	5.251210526	7.747105263	7.270421053	3.333105263	7.568	6.710105263	5.894736842	0.633210526	0.266684211	0.468368421	0.506578947	0.615157895	0.369421053	0.241684211	0.584789474	0.411315789
351	5.766684211	4.008842105	4.063210526	6.963263158	6.314578947	8.376894737	3.044578947	4.656105263	4.497631579	3.393421053	3.523684211	3.897736842	4.942526316	4.988736842	4.128473684	2.542052632	2.438526316	2.324578947	2.116157895	1.911947368	5.352263158	6.770736842	7.767842105	7.579684211	7.798105263	3.303368421	6.338526316	5.682684211	4.722421053	4.953947368	5.651315789	5.834578947	6.810526316	2.189157895	4.807	6.328315789	2.400526316	2.951789474	7.072315789	5.080736842	1.063578947	0.276368421	-0.015578947	0.695315789	0.737684211	0.300947368	0.411473684	0.799631579	0.497526316
352	6.007	5.279	6.045	11.282	4.607	10.425	3.716	3.842	3.124	5.558	3.9	4.32	4.77	5.528	3.943	2.385	2.241	1.908	2.067	1.972	6.715	4.658	8.739	7.466	6.956	2.336	2.885	5.866	2.84	4.784	3.727	3.614	4.499	7.535	6.369	2.209	6.556	2.366	8.363	6.187	1.293	0.521	0.055	0.717	0.943	0.635	0.616	0.824	-0.149
353	6.955810811	6.125297297	1.661540541	6.135297297	6.484162162	7.529513514	5.725837838	4.673351351	3.985945946	5.614486486	3.196621622	4.066243243	4.734810811	5.083567568	4.644783784	1.883162162	2.059972973	1.80427027	1.647108108	2.12472973	4.139432432	4.582351351	6.091783784	4.895918919	8.323702703	2.233783784	4.854027027	5.415567568	5.056189189	6.558891892	4.051405405	3.029486486	6.011351351	4.738891892	7.691351351	5.097027027	3.169486486	4.323756757	5.677648649	5.224945946	0.763621622	0.170162162	-0.542351351	0.423162162	0.252945946	0.103972973	-0.249054054	0.327918919	-0.555297297
354	7.945486486	4.111756757	2.495567568	5.6	6.77072973	8.784351351	3.448027027	6.212837838	5.513702703	6.49872973	3.804486486	3.795918919	4.955567568	4.635513514	4.016513514	2.372216216	2.573081081	2.761945946	2.590351351	1.955540541	1.622621622	5.154324324	6.604837838	5.409027027	7.805	3.168108108	5.235216216	6.413891892	5.856702703	5.165189189	5.376	6.593243243	6.529837838	5.504675676	6.803108108	4.539081081	2.178702703	3.394486486	5.043297297	4.756783784	1.486135135	0.539486486	0.412378378	1.251027027	1.165675676	0.679054054	0.479702703	1.346648649	0.614081081
355	4.777243243	5.296702703	0.831027027	7.614405405	5.480837838	6.072567568	2.521405405	7.67927027	4.211405405	7.561027027	3.931945946	4.523	5.149135135	4.299027027	3.915324324	3.179351351	2.586216216	2.155756757	2.614702703	2.678540541	4.60727027	8.393108108	6.602027027	4.53672973	7.360162162	4.281486486	4.614351351	7.24772973	6.012324324	4.845918919	4.177567568	5.713378378	6.337135135	3.656243243	4.337783784	5.808486486	3.268945946	5.929108108	5.667594595	5.680405405	0.499459459	0.063945946	0.123351351	0.994594595	0.768081081	0.455108108	-0.112891892	0.424675676	0.154918919
356	6.068567568	5.251054054	2.550459459	8.825243243	7.565783784	7.219189189	4.416972973	3.199162162	5.632189189	7.441567568	3.634891892	3.736486486	4.592918919	4.476891892	3.397945946	1.916648649	2.744135135	2.592891892	2.247675676	2.308837838	5.826351351	5.442783784	7.412702703	6.387594595	7.158135135	5.941783784	5.268945946	5.073945946	4.201054054	4.358648649	2.444189189	5.718405405	5.662378378	3.239594595	4.716945946	4.115972973	3.893648649	3.720135135	5.156486486	5.538459459	1.008567568	0.267027027	-0.090054054	1.062810811	1.193945946	0.038567568	0.275675676	1.108297297	0.08527027
357	5.069864865	5.702351351	2.80872973	6.73427027	7.377216216	8.161594595	4.237891892	3.415972973	4.089162162	5.228567568	3.386540541	4.04327027	4.712054054	4.619189189	3.427621622	2.226297297	1.690918919	1.989783784	1.786864865	1.896189189	4.65672973	4.651756757	5.999459459	6.698621622	6.488054054	4.405567568	4.65272973	6.293837838	5.648378378	4.867216216	2.310837838	3.675972973	5.984567568	5.773297297	4.213135135	6.257891892	3.591297297	2.804837838	6.715972973	4.62	1.385405405	0.530189189	0.34027027	1.190216216	0.694918919	0.500243243	0.376243243	0.890567568	0.333135135
358	5.61172973	4.98872973	3.472648649	6.725	5.884594595	9.506486486	4.80027027	3.575405405	3.775135135	5.250891892	3.474783784	4.167972973	4.908162162	4.822891892	4.573216216	2.328621622	1.544027027	1.392891892	1.786405405	1.451135135	4.678378378	3.88527027	7.971675676	6.456837838	9.271756757	3.891891892	5.915378378	4.447486486	4.095945946	3.72272973	2.251675676	3.504378378	6.432405405	3.206783784	2.892216216	5.21827027	3.11227027	2.878378378	4.440297297	3.238756757	1.212054054	0.270540541	0.072756757	0.76872973	0.658	0.657756757	0.872945946	1.237324324	0.359135135
359	4.797648649	5.422243243	2.956945946	7.460783784	5.543	6.686108108	3.129810811	3.597891892	3.350891892	5.402486486	3.577054054	3.877864865	3.940648649	3.569324324	3.203594595	1.966378378	1.847702703	1.898243243	2.179675676	1.476135135	4.760918919	3.523486486	6.534324324	6.494	7.687297297	3.923297297	3.481891892	5.786108108	5.176081081	3.453189189	3.207	1.061837838	4.419837838	2.944918919	3.726054054	4.494783784	1.729972973	2.520837838	5.273027027	1.769027027	1.264459459	0.583756757	0.168702703	0.672432432	1.077837838	-0.025891892	0.662918919	0.950837838	0.418594595
360	5.897351351	5.466459459	2.003810811	5.09127027	5.671081081	9.500972973	3.375486486	3.76127027	5.592216216	5.044864865	3.215783784	3.718432432	4.608648649	4.701810811	3.658756757	1.611945946	1.271513514	1.534027027	1.553810811	1.253378378	5.119405405	5.758405405	5.249783784	6.127810811	7.055054054	3.620621622	4.487351351	5.162378378	4.268810811	3.879459459	3.131432432	3.146459459	4.761081081	2.869027027	3.213162162	5.246216216	3.380918919	2.394243243	3.788783784	3.403432432	1.146756757	0.359648649	0.385810811	0.776297297	0.903486486	0.345945946	0.198891892	1.445378378	0.27872973
361	6.064054054	4.670459459	2.547837838	6.743540541	4.984243243	8.324810811	3.126945946	3.152	4.363810811	4.761486486	3.175972973	3.557918919	3.887027027	4.334486486	3.704081081	1.508135135	1.269189189	1.177216216	1.551108108	1.493513514	4.635648649	6.051513514	6.339243243	4.888027027	7.328675676	3.906405405	3.920486486	4.840351351	3.617243243	2.762810811	3.596864865	2.892621622	3.426243243	2.596243243	3.253594595	5.082135135	1.902432432	2.933891892	3.688756757	2.502351351	0.806108108	0.236297297	0.23272973	0.336378378	0.840378378	0.314054054	0.200891892	1.113621622	0.396162162
362	5.575864865	5.423513514	3.390378378	7.341891892	6.016540541	8.551945946	2.921135135	2.665378378	4.19727027	6.084594595	3.688675676	3.874891892	4.480783784	4.342243243	4.027324324	1.980108108	1.70627027	2.119513514	2.168216216	2.170702703	3.344054054	5.338783784	6.774405405	4.969108108	7.885486486	4.852243243	4.389621622	5.011297297	4.01672973	4.174459459	2.191567568	3.145027027	5.209054054	2.343567568	3.248324324	5.323756757	3.328081081	1.839432432	4.923	2.286756757	1.049135135	0.220027027	-0.019540541	0.663837838	0.613216216	0.021972973	0.099540541	0.908216216	0.139945946
363	4.657216216	5.293675676	3.187108108	6.920864865	5.230162162	9.384216216	2.753810811	3.352837838	5.181864865	4.75472973	3.237162162	3.58372973	4.443162162	4.07672973	3.537648649	2.524675676	2.134648649	2.403162162	1.980675676	1.499378378	4.850378378	4.645783784	6.055945946	5.495162162	7.26472973	4.233567568	4.806	4.525810811	3.921837838	2.859081081	3.294189189	2.096162162	3.866567568	3.221702703	2.762189189	4.852891892	2.579162162	1.173972973	4.134405405	2.569675676	0.611621622	-0.029621622	-0.027675676	0.307243243	0.468891892	0.168459459	0.042351351	0.756864865	-0.508297297
364	5.584810811	5.052675676	2.750594595	6.385918919	5.582675676	8.731675676	2.866459459	3.316891892	4.493945946	5.332189189	3.191648649	3.604837838	4.773162162	4.081486486	3.853810811	1.788594595	1.556108108	1.594810811	1.739135135	1.817594595	4.38227027	4.977567568	6.542486486	5.151675676	7.530594595	3.976	5.192594595	4.85	3.783756757	3.537081081	2.600675676	1.772054054	4.504594595	1.802432432	2.099756757	5.12172973	1.657351351	2.249216216	4.002432432	2.46127027	0.889243243	0.134675676	0.021189189	0.370351351	0.764513514	-0.103459459	-0.067810811	0.642378378	-0.04772973
365	4.587540541	5.246162162	2.049486486	5.806891892	5.528054054	9.299432432	2.85172973	3.066189189	3.902945946	4.539810811	3.230216216	3.686675676	4.313675676	4.265054054	3.686054054	1.908945946	2.196891892	2.159891892	2.148405405	1.933594595	4.281918919	5.599378378	6.302837838	4.736405405	7.155216216	3.850594595	4.088297297	4.931972973	3.672108108	3.391108108	2.334054054	1.619162162	4.653243243	1.931027027	1.60227027	4.685540541	2.146189189	1.738702703	3.550027027	2.047378378	1.093324324	0.255702703	0.199864865	0.588297297	0.572918919	0.18072973	0.036459459	0.730486486	-0.030891892
366	5.262973684	5.108578947	2.543947368	6.170657895	5.344236842	9.014894737	3.092789474	3.053421053	4.745105263	4.3615	2.864263158	3.320421053	4.598421053	4.585447368	3.834473684	2.351421053	2.034184211	2.4465	2.180763158	1.884236842	3.263263158	5.482605263	7.129789474	5.729210526	7.939868421	3.971947368	4.487289474	4.940052632	3.658526316	3.460921053	2.392	2.107263158	4.017868421	2.953368421	2.093447368	4.718684211	1.429105263	1.671315789	3.869973684	2.171026316	0.976342105	-0.051973684	-0.013763158	0.580763158	0.687026316	0.147947368	0.081	0.797789474	-0.0355
367	4.493081081	4.803567568	2.679081081	5.765864865	6.213243243	9.474918919	2.873162162	3.470648649	3.675621622	5.105783784	2.952459459	3.814756757	4.474351351	4.223189189	3.873945946	2.117108108	1.961702703	2.017675676	1.779891892	2.03072973	4.55227027	5.907540541	6.742189189	5.639324324	8.343594595	4.433108108	4.553324324	5.153891892	3.95972973	3.426513514	2.417648649	1.850081081	4.423972973	2.666189189	2.472108108	5.758675676	1.989891892	2.228378378	4.363108108	2.079756757	1.208972973	0.689675676	0.453945946	0.908216216	0.813189189	-0.089486486	0.450405405	0.941486486	-0.010648649
368	6.027	4.852	3.404	6.241	6.186	9.905	3.116	3.293	4.981	4.489	3.026	3.145	4.549	4.647	4.081	2.336	1.814	1.989	1.769	1.77	3.352	5.949	7.273	5.312	7.978	4.506	4.587	5.138	4.008	3.416	2.686	2.07	3.525	2.148	2.003	6.086	2.123	2.022	4.08	1.584	0.892	0.108	0.258	0.575	0.442	0.366	0.343	0.667	0.122
369	5.680621622	5.720972973	3.092972973	6.416405405	6.022756757	10.76035135	3.119810811	3.504459459	4.861378378	4.930243243	2.987108108	3.382459459	4.811702703	4.667594595	3.933459459	2.172189189	1.614135135	1.833243243	1.501648649	1.337162162	4.289810811	6.001297297	7.296972973	6.208648649	8.989972973	4.61027027	4.966027027	4.916837838	3.655621622	3.619351351	1.999135135	1.890432432	3.976432432	2.552	2.880486486	5.632810811	2.298378378	2.547081081	4.102243243	2.782108108	1.488378378	0.534675676	0.591972973	0.851108108	1.007459459	0.405513514	0.55127027	1.048378378	0.252783784
370	4.640837838	5.829054054	3.012027027	6.202162162	6.248972973	10.09005405	3.638837838	3.280378378	4.406243243	4.833027027	3.049621622	3.574702703	4.493864865	4.111621622	3.859702703	1.985513514	1.737135135	1.835459459	1.638	1.186243243	5.112135135	6.308621622	8.044486486	6.266162162	9.285432432	5.129594595	4.814027027	5.368513514	3.796810811	3.641459459	2.374135135	2.099594595	3.803351351	2.148567568	2.159	5.775081081	2.195459459	1.961	4.471459459	2.449783784	0.695	0.08127027	0.030540541	0.651864865	0.766621622	-0.270756757	0.168054054	0.914864865	-0.170594595
371	4.825540541	5.974648649	2.831702703	6.325486486	6.078864865	10.98643243	2.810945946	2.815513514	5.068972973	5.153243243	3.551189189	3.910567568	4.780108108	4.893108108	3.899	2.478432432	1.758027027	2.116297297	1.70327027	1.816594595	4.178432432	6.620567568	7.721702703	6.198486486	9.554567568	5.369810811	5.162810811	5.420783784	3.723486486	3.878135135	1.784189189	2.089756757	3.893297297	1.852027027	2.130189189	5.994405405	1.738432432	1.786405405	3.321378378	1.736675676	1.294459459	0.384432432	0.108810811	0.799108108	0.991810811	0.605054054	0.521837838	0.989675676	0.24027027
372	5.376486486	5.714918919	3.562297297	7.229486486	6.617405405	10.80737838	3.355216216	3.014837838	4.934972973	4.645	3.200567568	3.815540541	4.639189189	4.532405405	3.473135135	1.903648649	2.188621622	2.237891892	2.033810811	1.71972973	4.47772973	6.640189189	8.413972973	6.09027027	10.08864865	4.857783784	4.777189189	6.327054054	3.946297297	3.68072973	2.124756757	1.86372973	3.212540541	2.117972973	2.197675676	5.789459459	1.847837838	2.113	3.239513514	1.941756757	1.147972973	0.508459459	0.229513514	0.910297297	0.832135135	0.133756757	0.657378378	0.716189189	0.150702703
373	4.683756757	5.399162162	3.378810811	7.189189189	6.534243243	11.71997297	3.009756757	3.22272973	4.577081081	5.209189189	3.288783784	3.506513514	4.306054054	4.549675676	3.564891892	2.056702703	1.839486486	2.021567568	2.092513514	1.895297297	4.982378378	7.563783784	9.150243243	6.465108108	10.21856757	5.807459459	5.174675676	6.205135135	4.459837838	4.293351351	2.003162162	1.680702703	4.037810811	1.676432432	1.909918919	6.163054054	2.140540541	1.93	3.48127027	2.279243243	1.029432432	0.105567568	0.010972973	0.53372973	0.528918919	-0.158594595	0.12472973	0.641864865	0.056243243
374	5.357702703	5.836486486	2.75027027	6.410945946	6.595675676	11.45643243	2.794594595	3.247756757	4.887756757	4.683891892	3.200675676	3.629243243	4.711675676	4.403567568	3.716027027	2.179351351	1.969918919	2.271432432	1.815297297	2.142891892	4.912918919	8.027675676	9.442054054	6.592891892	11.42524324	5.798027027	5.069432432	6.022567568	3.444	4.629756757	2.133945946	1.216918919	3.668567568	1.871702703	1.884351351	6.304972973	1.691567568	1.329351351	3.009054054	1.378621622	1.204972973	0.578621622	0.385594595	0.804459459	1.044459459	0.218891892	0.268135135	1.184189189	0.255
375	5.306810811	5.848810811	3.189945946	6.913594595	7.243972973	12.51391892	3.413756757	3.194702703	5.136459459	5.170135135	3.555459459	3.389513514	4.770216216	4.392945946	3.566837838	1.820459459	1.951945946	1.787702703	1.516054054	1.994513514	5.023324324	7.91172973	10.07078378	6.604648649	11.27975676	6.400054054	5.904432432	6.583648649	3.576027027	4.531702703	2.054378378	1.009081081	3.717135135	2.063216216	2.426702703	6.970783784	2.299594595	1.807891892	3.459189189	2.143783784	1.106675676	0.359297297	0.203297297	0.690432432	0.694027027	0.301837838	0.627945946	0.832081081	0.134567568
376	5.887513514	5.910972973	3.00727027	6.764945946	6.88627027	12.9257027	3.402972973	3.554378378	5.27427027	5.278675676	3.531648649	3.862837838	4.706216216	4.741810811	4.130810811	2.130432432	1.893756757	2.196702703	2.125324324	1.734459459	5.529864865	8.89627027	10.1282973	7.270783784	12.38662162	6.969432432	5.743135135	7.010540541	4.372351351	4.456756757	1.765918919	1.479351351	4.139594595	2.183621622	2.192972973	7.141540541	1.57472973	1.42027027	3.11127027	1.664945946	1.113135135	0.319108108	0.061243243	0.650675676	0.802108108	0.385621622	0.377756757	1.247189189	0.038621622
377	5.763054054	6.364756757	2.928594595	6.691594595	7.99772973	13.29905405	3.500756757	3.408783784	5.265918919	5.437216216	3.449864865	3.886945946	4.484972973	4.418945946	4.064135135	2.034108108	1.614135135	1.675351351	1.555513514	1.720432432	5.528486486	9.049621622	11.05605405	7.607405405	12.76575676	6.724702703	5.960486486	6.944405405	4.370162162	4.750675676	2.258891892	1.161405405	3.416675676	2.179081081	1.816378378	7.224837838	1.792675676	1.778108108	3.859243243	1.530540541	1.310918919	0.569432432	0.136702703	0.654432432	0.746	0.349108108	0.318189189	0.964621622	0.081081081
378	5.405	6.516	3.09	7.109	7.317	13.511	3.342	3.654	5.684	5.145	3.404	3.759	4.614	4.11	4.123	1.885	1.572	1.376	1.796	1.428	6.43	9.697	11.819	7.665	14.186	7.655	6.396	7.291	4.428	5.163	1.844	1.49	3.526	1.464	2.206	7.45	1.853	1.471	3.261	1.863	1.151	0.375	0.145	0.91	1.015	0.363	0.524	0.97	0.195
379	5.527216216	6.672405405	2.991027027	7.017297297	7.849972973	14.12905405	3.523054054	3.629162162	5.699567568	5.269297297	3.339540541	3.947324324	4.349918919	4.435054054	3.744594595	2.305081081	1.977540541	1.947	2.103783784	1.92972973	6.624216216	10.98662162	12.71643243	8.758945946	14.89816216	8.396378378	7.13772973	7.481621622	4.264108108	5.288216216	1.85327027	0.923837838	3.966135135	2.293864865	1.791243243	7.944864865	1.877864865	1.424837838	3.482135135	1.642486486	1.026648649	0.38227027	0.213837838	0.846486486	0.677675676	0.435513514	0.730486486	1.040216216	0.203648649
380	5.472162162	6.776945946	3.442351351	7.370216216	8.065783784	14.71089189	3.339216216	3.474216216	6.241459459	5.333945946	3.309702703	3.854054054	4.461216216	4.724243243	3.713837838	1.862864865	1.755135135	1.673	1.702756757	1.577297297	7.067027027	10.78743243	13.49286486	9.144027027	16.48194595	8.33	7.551081081	7.822324324	4.330513514	5.326054054	2.033621622	1.267054054	3.380648649	1.774432432	1.971783784	8.332324324	1.978162162	1.401918919	3.323162162	1.264324324	0.950810811	0.304459459	0.065540541	0.769351351	0.861081081	0.057459459	0.435405405	0.803486486	0.162486486
381	5.771702703	7.002243243	3.395027027	7.30827027	8.731162162	15.18121622	3.702108108	3.883162162	6.653027027	5.624702703	3.644864865	4.07572973	4.531162162	4.584324324	4.19527027	1.833459459	1.998918919	1.98972973	1.810297297	1.598675676	7.663891892	11.46113514	14.06605405	10.01927027	16.78194595	9.034216216	7.731297297	8.560108108	4.748486486	5.727810811	1.946513514	0.961297297	3.386486486	2.218972973	2.372432432	8.522648649	2.019702703	1.497216216	3.424324324	1.728108108	1.218027027	0.70827027	0.286054054	0.970513514	0.975378378	0.427675676	0.636108108	1.026351351	0.239297297
382	5.974054054	7.608567568	3.526432432	7.662594595	9.366702703	15.7427027	3.741081081	3.739972973	6.856351351	6.090702703	3.043432432	3.856108108	5.061675676	5.005405405	4.056432432	2.366243243	1.921081081	2.046216216	1.991162162	1.798945946	8.118243243	12.66278378	15.14805405	10.50240541	18.34867568	9.670432432	9.001135135	9.647486486	5.19072973	5.853027027	2.082864865	1.090945946	3.415297297	1.883864865	2.497054054	9.033027027	2.032486486	1.401945946	3.283513514	1.452945946	1.103567568	0.356378378	0.189459459	0.720351351	0.766918919	0.102486486	0.307702703	0.955162162	0.166675676
383	5.875540541	7.729783784	3.639972973	8.013297297	9.52872973	16.09778378	3.90872973	3.750108108	7.221486486	5.921621622	3.454378378	4.060189189	4.772837838	4.570162162	4.205405405	1.80972973	1.380135135	1.537918919	1.957810811	1.818459459	8.501918919	13.15372973	16.16172973	11.15578378	19.56697297	10.62262162	9.766837838	9.556108108	5.571972973	6.614810811	2.101081081	1.232540541	3.892756757	2.116135135	2.395189189	9.444135135	1.902108108	1.270972973	3.342918919	1.27627027	1.029351351	0.527648649	0.396594595	0.707810811	0.728837838	0.095027027	0.558864865	0.935351351	0.127864865
384	5.911621622	8.017459459	3.541783784	8.096324324	9.894972973	16.92175676	4.031567568	4.415378378	7.569351351	6.024189189	3.595027027	4.323513514	5.185945946	4.990837838	4.541432432	2.247540541	1.826567568	1.852378378	1.924756757	2.083918919	9.452837838	14.078	17.11205405	11.91905405	20.39851351	11.13664865	9.859297297	10.31681081	5.388351351	7.211297297	2.034405405	1.027540541	3.622594595	2.127513514	2.689702703	9.779972973	1.965891892	1.675648649	3.428972973	1.579648649	1.087054054	0.318513514	0.097540541	0.794108108	0.886378378	0.200567568	0.214189189	0.858243243	-0.011621622
385	5.920388889	8.496555556	3.855611111	8.717444444	10.64488889	17.58738889	4.331388889	4.616888889	7.766055556	6.467277778	3.914611111	4.366	4.999444444	5.046444444	4.520666667	2.585222222	1.963333333	1.978777778	1.988944444	2.133222222	9.690555556	15.05605556	18.62077778	12.61494444	21.34816667	11.84766667	10.926	11.11722222	6.168722222	7.524722222	2.238944444	0.963833333	3.767055556	1.972722222	2.675444444	10.25388889	2.157722222	1.691166667	3.524666667	1.9315	0.864888889	0.306388889	0.164888889	0.7815	0.540611111	0.112111111	0.357777778	0.871111111	0.158166667
386	6.239351351	8.773891892	3.981567568	9.02727027	11.01451351	18.37135135	4.439027027	4.56372973	8.465648649	6.743810811	3.691432432	4.405810811	5.277972973	5.120702703	4.816918919	2.514378378	1.819756757	2.057675676	1.968108108	2.001675676	10.80667568	16.08856757	19.41351351	14.29559459	22.87062162	12.54232432	11.85324324	11.53024324	6.450378378	7.818324324	2.242621622	1.113486486	3.955378378	1.951918919	2.883324324	10.62613514	2.271405405	1.55027027	3.397756757	1.607837838	1.356243243	0.712378378	0.412081081	0.889135135	1.061432432	0.426459459	0.705594595	1.020216216	0.259756757
387	6.374081081	9.189405405	4.205621622	9.163189189	11.60905405	18.77181081	4.745	4.740162162	8.986783784	7.151783784	4.050594595	4.482837838	4.913567568	4.91327027	4.607162162	2.228702703	1.634594595	1.80827027	2.098540541	1.724351351	11.57237838	17.06548649	20.85089189	15.25416216	24.19808108	13.40024324	12.78856757	12.35483784	6.781	8.443432432	2.062756757	1.05927027	4.156621622	2.151405405	3.461378378	10.95359459	2.352027027	1.671324324	3.236648649	1.587297297	1.198162162	0.578027027	0.317513514	0.708810811	0.833702703	0.117135135	0.376648649	1.116648649	0.067216216
388	6.951611111	9.882444444	4.315611111	9.661333333	12.05005556	19.74466667	4.818611111	4.802111111	9.523833333	7.3425	4.129444444	5.012166667	5.043	5.150944444	4.868388889	2.527388889	2.042833333	1.649	2.176555556	1.981722222	12.53883333	18.26244444	21.90622222	16.42338889	25.46516667	14.25733333	13.92627778	13.36766667	7.201388889	9.113722222	2.139388889	0.942555556	4.254111111	2.395388889	3.184777778	11.77416667	2.605333333	1.737777778	3.737166667	1.806222222	1.012944444	0.700666667	0.425944444	0.952666667	1.140777778	0.394111111	0.411555556	1.157833333	0.423111111
389	6.986432432	10.43064865	4.961486486	9.963864865	12.94048649	20.20875676	5.234189189	5.427405405	10.48689189	7.478594595	4.327108108	5.026756757	5.454243243	5.675675676	5.534162162	2.529864865	1.847945946	2.127405405	2.242378378	1.820216216	13.61283784	19.20264865	23.06259459	17.48816216	26.70035135	15.011	14.91613514	13.96805405	7.936135135	9.450648649	2.355432432	1.108756757	4.585945946	1.946243243	3.866486486	12.23372973	2.605378378	1.739702703	3.54027027	1.719648649	1.382324324	0.829162162	0.326621622	0.924378378	1.110108108	0.278486486	0.610702703	1.055540541	0.208135135
390	7.325351351	10.63351351	4.90372973	10.23213514	13.45432432	20.88051351	5.23127027	5.708081081	10.66343243	8.036135135	4.552	5.480027027	5.650945946	5.898756757	5.919675676	2.566702703	1.800216216	2.005594595	2.179162162	1.86372973	14.29959459	20.06710811	24.43262162	18.58375676	28.1117027	15.59918919	16.08194595	15.23586486	8.618567568	10.34194595	2.458756757	1.031189189	4.761297297	2.215135135	4.44272973	12.85437838	2.750702703	1.843324324	3.45227027	1.642459459	1.2	0.659324324	0.237513514	0.925243243	1.023513514	0.282405405	0.469324324	1.107864865	0.027054054
391	7.495297297	11.32072973	5.188189189	10.82202703	14.135	21.66851351	5.699675676	5.921243243	11.33156757	8.225837838	4.97672973	6.036810811	6.122972973	6.182918919	6.224594595	2.853675676	1.945945946	2.002540541	2.093135135	2.015513514	15.46416216	21.33294595	25.55927027	19.94527027	29.6262973	16.67105405	17.40951351	15.83721622	9.241243243	10.9527027	2.691162162	1.077486486	5.029405405	2.286135135	4.729	13.58454054	3.107081081	2.047297297	3.753216216	2.086864865	1.419891892	0.915675676	0.488675676	1.192351351	1.344189189	0.533702703	0.651108108	1.161162162	0.388567568
392	8.067351351	12.03448649	5.293081081	11.18645946	15.06218919	22.10189189	5.56327027	6.295243243	12.04683784	8.981135135	5.136621622	6.68127027	6.462783784	6.341027027	6.802243243	2.879513514	2.018189189	1.919594595	2.294054054	1.865594595	16.3887027	22.44532432	27.23689189	21.37354054	31.16608108	17.37524324	18.25948649	16.79437838	9.894810811	11.53864865	2.930837838	1.262972973	5.54572973	2.504918919	5.430027027	13.79775676	3.290405405	2.065135135	3.724648649	2.125216216	1.41872973	0.991486486	0.438945946	1.213135135	1.233675676	0.542675676	0.636432432	0.978594595	0.355378378
393	8.409297297	12.61927027	5.745918919	11.67340541	15.78464865	22.81372973	6.027	6.575783784	12.77678378	9.341027027	5.636297297	6.949621622	6.823648649	6.692243243	7.146243243	3.025945946	2.291378378	2.137891892	2.473702703	2.145513514	17.46697297	23.34083784	28.36802703	22.61708108	32.33489189	18.39254054	19.56148649	17.64781081	10.76362162	12.33664865	3.094378378	1.438351351	5.874513514	2.315216216	5.763243243	14.69086486	3.746243243	2.342783784	4.072081081	2.292054054	1.298702703	0.966351351	0.355756757	1.034216216	1.145513514	0.416351351	0.485783784	1.080108108	0.231459459
394	8.713054054	13.22548649	5.952378378	12.1682973	16.47672973	23.50213514	6.397486486	6.994972973	13.31551351	9.647972973	6.017216216	7.435945946	7.145162162	7.574513514	7.748972973	3.350297297	2.379405405	2.651621622	2.66572973	2.361972973	18.47059459	24.49478378	29.85248649	23.89167568	33.70710811	19.18686486	20.98621622	18.4862973	11.48362162	13.06356757	3.187027027	1.349621622	6.316486486	2.321243243	6.317405405	15.40745946	4.042783784	2.504972973	4.171783784	2.472702703	1.218621622	1.077243243	0.256216216	1.022189189	1.147081081	0.275540541	0.474432432	1.099945946	0.167891892
395	9.035594595	13.71967568	6.188027027	12.79040541	17.37764865	23.97262162	6.869243243	7.445837838	14.08383784	10.24218919	6.783027027	8.308594595	7.713783784	7.914108108	8.634432432	3.634081081	2.548783784	2.587918919	2.736972973	2.450459459	19.21432432	25.44086486	31.13032432	25.226	34.96559459	19.95667568	22.05178378	19.60916216	12.08491892	13.66237838	3.482675676	1.312837838	6.661405405	2.481918919	6.92672973	15.9752973	4.206621622	2.642675676	4.194594595	2.500405405	1.301945946	0.923081081	0.386648649	1.052432432	1.213351351	0.263675676	0.529594595	1.237297297	0.184486486
396	9.52427027	14.62081081	6.723297297	13.60451351	18.19989189	24.86759459	7.054216216	8.058756757	14.8787027	10.7647027	7.498918919	9.212891892	8.307405405	8.980810811	9.301	3.880702703	2.691891892	2.845594595	2.879351351	2.619756757	20.26154054	26.35305405	32.331	26.59437838	35.94094595	20.82578378	23.43118919	20.46183784	12.89305405	14.64967568	3.731297297	1.656756757	7.460675676	2.746216216	7.798378378	16.63537838	4.836	2.87727027	4.493810811	2.918405405	1.264810811	0.990810811	0.326162162	1.042108108	1.18572973	0.267378378	0.439297297	1.075567568	0.126567568
397	9.86372973	15.23556757	7.012756757	14.06697297	18.88267568	25.23902703	7.272918919	8.333459459	15.72908108	11.21778378	8.279162162	10.25562162	8.758432432	9.798216216	10.36851351	3.704297297	2.578216216	2.615864865	2.676783784	2.444837838	21.29562162	27.40816216	33.72513514	27.84686486	37.43035135	21.68675676	24.67964865	21.48572973	13.71797297	15.34310811	4.221405405	1.760675676	8.116405405	2.882378378	8.713297297	17.54921622	5.453054054	3.420459459	4.814054054	3.432351351	1.264918919	1.202567568	0.453864865	1.162648649	1.396810811	0.303216216	0.504108108	1.180297297	0.230594595
398	10.42302703	16.186	7.338405405	14.72497297	19.86705405	25.85694595	7.651783784	8.899	16.55467568	11.93918919	9.079189189	11.34040541	9.504972973	10.54624324	11.287	4.219432432	2.884378378	3.268837838	3.041189189	2.435621622	22.1102973	28.23297297	34.72478378	29.32667568	38.39786486	22.40943243	25.77367568	22.30059459	14.61578378	15.8137027	4.704621622	2.008135135	8.862648649	3.205810811	9.623	18.26416216	5.76072973	3.650054054	5.141945946	3.685162162	1.545162162	1.334405405	0.406702703	1.328810811	1.517702703	0.365918919	0.74372973	1.308648649	0.242081081
399	11.04856757	17.07910811	7.828648649	15.45859459	20.69078378	26.46710811	8.067	9.632243243	17.4047027	12.50327027	10.18635135	12.57554054	10.16937838	11.61645946	12.24259459	4.32072973	2.934540541	3.244432432	3.04727027	2.603891892	23.14132432	29.19862162	36.18351351	30.78062162	39.57448649	23.21994595	26.89343243	23.116	15.56686486	16.70335135	5.151675676	2.471351351	9.824081081	3.494351351	10.80175676	19.15216216	6.651702703	4.046378378	5.476756757	4.175513514	1.513378378	1.514918919	0.338216216	1.352162162	1.536837838	0.376540541	0.373945946	1.462756757	0.204054054
400	11.62267568	17.78427027	8.267432432	16.11502703	21.53772973	27.07856757	8.521540541	9.983405405	18.22078378	13.14343243	11.01845946	13.54083784	11.04091892	13.09297297	13.41289189	4.854783784	3.109405405	3.808135135	3.549135135	2.828783784	24.13818919	29.84178378	37.23286486	31.93456757	40.87332432	23.77918919	28.19421622	24.28878378	16.40891892	17.51751351	5.599648649	2.634864865	10.86886486	3.796540541	11.84981081	20.08110811	7.196945946	4.65672973	5.846378378	4.892135135	1.625594595	1.533054054	0.563216216	1.412945946	1.701432432	0.465864865	0.674405405	1.553189189	0.45572973
401	12.27786486	18.43248649	8.566405405	16.81686486	22.24986486	27.71548649	8.906648649	10.62081081	19.12086486	13.81767568	12.33035135	15.36862162	12.15543243	14.74002703	14.74818919	5.058540541	3.21372973	3.915	3.698108108	3.120513514	24.63562162	30.94054054	38.27278378	32.97356757	41.52810811	24.39908108	29.24751351	24.86172973	17.11089189	18.12354054	6.363837838	2.988891892	11.83197297	4.138108108	13.1377027	21.03494595	7.936810811	5.142864865	6.320891892	5.495405405	1.685378378	1.579459459	0.661081081	1.550405405	1.769243243	0.419297297	0.648756757	1.382135135	0.229216216
402	12.66889189	19.17232432	9.044513514	17.46813514	23.23505405	28.08627027	9.213189189	11.36216216	19.88891892	14.21302703	13.67367568	16.75359459	12.93883784	15.77816216	16.09354054	5.314108108	3.445216216	4.150567568	3.789162162	3.218486486	25.64589189	31.64416216	39.13367568	34.2772973	42.30927027	25.12540541	30.32627027	25.711	18.07345946	18.66821622	6.801081081	3.402324324	12.65910811	4.424675676	14.51367568	21.7572973	8.710351351	5.752783784	6.779405405	6.030756757	1.781945946	1.835837838	0.787135135	1.564108108	1.967324324	0.504837838	0.801891892	1.509459459	0.453945946
403	13.45905556	20.09275	9.650916667	18.32780556	24.08858333	28.80547222	9.660222222	11.61391667	20.95955556	14.90622222	14.94611111	18.16561111	14.00319444	17.20505556	17.00352778	5.595666667	3.847027778	4.876916667	4.16325	3.679638889	26.29583333	32.335	40.25763889	35.48527778	43.58130556	25.78455556	31.37661111	26.40375	18.82658333	19.50733333	7.871916667	3.6755	14.156	4.963277778	15.83436111	22.81608333	9.468138889	6.280583333	7.320861111	6.7505	1.966222222	2.030138889	0.727444444	1.571527778	2.139388889	0.512277778	0.91825	1.708416667	0.530138889
404	14.092	20.96458333	10.10066667	19.08133333	24.90791667	29.53225	10.027	12.25366667	21.49	15.70508333	16.59533333	19.93383333	15.06908333	19.02691667	18.63466667	5.823333333	4.089833333	5.172416667	4.850833333	3.823333333	26.88383333	33.131	40.99425	36.28425	44.20375	26.23375	32.43091667	26.95683333	19.47233333	20.06408333	8.624083333	4.162	15.5825	5.454583333	17.55625	23.81908333	10.44583333	7.057	7.987916667	7.70325	1.920083333	2.098583333	0.825	1.815666667	2.292083333	0.55	0.91625	1.834166667	0.36875
405	14.59230556	21.72830556	10.47577778	19.76683333	25.44997222	29.80397222	10.22461111	12.96972222	22.43269444	16.24138889	17.89438889	21.81266667	16.26805556	20.84722222	19.87569444	5.949777778	4.113722222	5.176833333	4.928027778	3.937472222	27.48844444	33.53197222	41.89083333	37.43430556	44.8075	26.57102778	33.11375	27.76380556	20.32630556	20.61361111	9.302194444	4.901	17.06366667	6.015222222	19.05111111	24.67647222	11.35927778	7.865388889	8.677277778	8.617972222	2.016333333	2.140083333	1.037138889	1.815361111	2.492055556	0.612361111	1.017555556	1.894861111	0.410166667
406	15.38569444	22.64813889	10.99705556	20.46802778	26.36997222	30.3465	10.66219444	13.47430556	23.00577778	17.01452778	19.26061111	23.19566667	17.15980556	22.44372222	21.22738889	6.47375	4.762888889	6.186888889	5.727611111	4.80725	28.17963889	34.06319444	42.41675	38.38197222	45.26897222	27.3075	34.06308333	28.24816667	20.95911111	21.13391667	10.22602778	5.397611111	18.54555556	6.598888889	20.71988889	25.65944444	12.25619444	8.568	9.410833333	9.631083333	2.257666667	2.36675	0.970166667	2.112222222	2.732666667	0.577472222	0.919333333	2.0105	0.442777778
407	15.91002703	23.16008108	11.34908108	21.05943243	26.85994595	30.78202703	11.02556757	13.89221622	23.88654054	17.46275676	20.95897297	24.94308108	18.38789189	23.86389189	22.42002703	6.799783784	4.880243243	6.564486486	5.832756757	4.903081081	28.60435135	34.53789189	43.30091892	39.07018919	45.87135135	27.55535135	34.72527027	28.66489189	21.50591892	21.642	11.13818919	6.238567568	20.122	7.168405405	22.47597297	26.70159459	13.32818919	9.363405405	10.07381081	10.46478378	2.290675676	2.481567568	1.010837838	2.170432432	2.699972973	0.592324324	1.049216216	2.02027027	0.546378378
408	16.573	24.0485	11.7385	21.699	27.5105	31.099	11.3245	14.4475	24.612	18.0405	22.2735	26.534	19.3045	25.609	23.5195	6.8395	5.065	6.9095	6.1015	4.97	29.1765	34.966	43.9085	39.7355	46.6605	27.9565	35.5035	29.26	22.149	21.979	12.2055	6.6835	21.789	7.854	24.216	27.6625	14.407	10.3125	10.8245	11.6725	2.2805	2.619	1.0795	2.302	2.9225	0.6175	1.134	2.216	0.655
409	17.34022222	24.58666667	12.12577778	22.50655556	28.32688889	31.54255556	11.751	15.13644444	25.441	18.52611111	23.98088889	28.23855556	20.25777778	27.14666667	25.15655556	6.982888889	5.364888889	7.197	6.523333333	5.240888889	29.61833333	35.27711111	44.51433333	40.73877778	46.93733333	28.38777778	36.23011111	29.75366667	22.64811111	22.46033333	13.30366667	7.563	23.66544444	8.569111111	26.10322222	28.59655556	15.47788889	11.20622222	11.74711111	13.00688889	2.579888889	2.988666667	1.31	2.586222222	3.335888889	0.782111111	1.316555556	2.429777778	0.760111111
410	17.86416667	25.5325	12.60466667	23.2645	28.98261111	32.02325	12.04205556	15.74608333	26.09238889	19.39644444	25.4055	30.02494444	21.35944444	29.02966667	26.15113889	7.287472222	5.650722222	8.146583333	6.969388889	5.74075	30.07902778	35.69183333	45.17947222	41.23602778	47.4355	28.64902778	36.77952778	30.16808333	23.19144444	22.85027778	14.51997222	8.392777778	25.60233333	9.42925	28.08144444	29.58416667	16.70166667	12.29175	12.68297222	14.27375	2.560583333	3.23425	1.428055556	2.681944444	3.344277778	0.700805556	1.237555556	2.579361111	0.740638889
411	18.63586111	26.07961111	13.01213889	23.88905556	29.61125	32.25580556	12.35636111	16.03816667	26.64097222	19.79819444	26.94680556	31.67772222	22.63602778	31.20091667	27.84933333	7.565333333	5.981666667	8.835527778	7.664083333	6.231194444	30.31211111	36.14116667	45.54036111	41.93944444	48.00113889	28.78413889	37.18883333	30.53175	23.79811111	23.17480556	15.71094444	9.64975	27.60208333	10.37669444	30.27305556	30.67963889	17.90391667	13.53172222	13.682	15.78272222	2.64225	3.3205	1.497861111	2.885944444	3.683861111	0.826666667	1.352555556	2.630583333	0.791638889
412	19.34778378	26.69854054	13.39143243	24.37713514	30.13724324	32.6982973	12.72289189	16.53178378	27.25556757	20.38216216	28.34156757	33.38048649	23.69940541	32.6927027	28.77472973	7.801594595	6.238891892	9.136621622	7.760972973	6.477756757	30.91718919	36.49086486	45.93613514	42.3477027	48.21637838	29.13386486	37.86567568	30.79762162	24.22089189	23.58443243	16.86762162	10.76527027	29.58943243	11.10945946	32.12386486	31.75232432	19.08978378	14.68705405	14.67027027	17.29794595	2.915783784	3.501459459	1.641648649	3.018486486	3.96727027	0.901594595	1.409189189	2.763945946	0.773216216
413	19.72494595	27.38094595	13.79897297	24.95743243	30.26532432	32.87845946	12.94167568	17.07416216	27.92894595	20.7867027	29.86486486	34.73245946	24.27435135	34.01127027	29.72164865	7.920513514	6.369351351	9.903324324	8.354243243	6.904459459	31.08840541	36.73951351	46.3652973	42.68059459	48.43594595	29.44216216	38.14851351	31.0097027	24.45437838	23.83921622	18.18862162	11.87664865	31.66486486	12.16835135	34.09556757	32.61948649	20.32867568	15.88921622	15.66935135	18.702	3.005432432	3.690891892	1.783891892	3.262378378	4.236378378	0.901513514	1.550702703	2.900351351	0.813783784
414	20.43591892	28.14967568	14.16056757	25.56462162	31.00745946	33.36791892	13.30737838	17.3867027	28.51286486	21.37545946	31.30216216	36.23567568	25.32521622	35.39962162	30.93005405	8.252378378	6.814648649	10.29035135	8.766432432	7.294837838	31.25602703	37.01083784	46.54051351	43.31548649	48.79383784	29.48262162	38.65413514	31.36281081	24.94791892	23.92672973	19.43089189	13.04232432	33.61354054	12.97854054	36.28983784	33.64621622	21.48540541	17.029	16.54086486	20.33067568	3.191567568	4.239351351	2.036081081	3.539297297	4.640297297	1.145081081	1.715216216	3.216108108	1.027621622
415	21.12063889	28.76308333	14.51236111	25.99061111	31.66230556	33.65169444	13.47736111	17.96655556	28.97102778	21.76080556	32.30575	37.89780556	26.10636111	36.84341667	31.74069444	8.330555556	7.059611111	10.89558333	9.350194444	7.828861111	31.50838889	37.19563889	47.03641667	43.72636111	49.06733333	29.73225	38.95061111	31.58108333	25.19544444	24.36352778	20.65666667	14.18161111	35.68941667	14.09716667	38.26658333	34.54847222	22.57686111	18.34775	17.79169444	22.05286111	3.3945	4.309416667	2.144	3.820194444	4.942194444	1.281583333	1.787777778	3.367027778	1.093222222
416	21.65637838	29.25759459	14.89183784	26.35078378	31.93256757	34.12575676	13.71094595	18.49997297	29.58024324	22.29491892	33.52151351	38.91618919	26.92413514	38.75443243	32.87213514	8.581108108	7.239243243	11.29445946	9.947432432	8.172945946	31.7287027	37.41837838	47.20186486	44.24127027	49.15175676	29.75994595	39.42375676	31.79410811	25.58481081	24.54118919	21.97359459	15.44478378	37.81864865	15.21345946	40.35318919	35.59194595	23.94467568	19.65143243	18.79921622	23.58286486	3.581567568	4.725864865	2.375513514	4.221378378	5.105891892	1.502351351	2.021945946	3.544027027	1.251864865
417	22.26666667	29.69111111	15.25644444	26.86377778	32.45811111	34.11444444	13.89511111	18.858	29.916	22.84433333	34.74	40.32666667	27.81977778	39.65955556	33.66411111	8.758666667	7.468777778	11.86888889	10.14833333	8.570444444	31.94255556	37.43066667	47.55422222	44.49211111	49.52888889	30.15222222	39.76977778	32.05033333	25.79555556	24.68744444	23.37244444	16.97333333	39.66555556	16.24144444	42.45266667	36.53933333	25.07177778	20.86766667	19.86688889	25.23944444	3.786111111	4.957333333	2.362777778	4.346555556	5.592	1.601222222	2.113	3.767666667	1.326888889
418	22.74038889	30.22183333	15.47544444	27.19108333	32.79641667	34.41925	14.26083333	19.18955556	30.36238889	23.09147222	35.67766667	41.30883333	28.21233333	41.17838889	34.23902778	8.78325	7.63925	12.43677778	10.33463889	8.825555556	32.01936111	37.65155556	47.93316667	44.67919444	49.59077778	30.11897222	39.92152778	32.22638889	25.99152778	24.88016667	24.57041667	18.02502778	41.84369444	17.37808333	44.17436111	37.11077778	26.14252778	22.07377778	20.92786111	26.87458333	3.98725	5.1045	2.487722222	4.663861111	5.883888889	1.721944444	2.287111111	3.836361111	1.339138889
419	23.21381081	30.64959459	15.76405405	27.54916216	32.94716216	34.66364865	14.49132432	19.54291892	30.79954054	23.42443243	36.51645946	42.16605405	28.97959459	41.79840541	34.87937838	8.898513514	7.733027027	12.763	10.82710811	9.204837838	32.27821622	37.89989189	48.03637838	44.90572973	49.57216216	30.36583784	40.24148649	32.21713514	26.04375676	25.09586486	25.74786486	19.49764865	43.66186486	18.29213514	45.99581081	38.05821622	27.26981081	23.18521622	21.93486486	28.35383784	4.167756757	5.429837838	2.828405405	4.954486486	6.254648649	1.889972973	2.494972973	4.121324324	1.547702703
420	23.55633333	31.141	15.98233333	27.832	33.24266667	34.82433333	14.48433333	19.85	31.11933333	23.62833333	37.26266667	42.95933333	29.53666667	42.517	35.635	9.008333333	8.002666667	13.004	11.25933333	9.673333333	32.13233333	37.79833333	48.09933333	45.25466667	49.734	30.32766667	40.24966667	32.391	26.20133333	25.115	26.92866667	21.014	45.512	19.24033333	47.91933333	38.887	28.20733333	24.38066667	22.91233333	29.878	4.397333333	5.749333333	2.953	5.293666667	6.632	2.016	2.65	4.370666667	1.656
421	23.84694595	31.30508108	16.04078378	27.90102703	33.47810811	34.67840541	14.70932432	20.09597297	31.31913514	23.89856757	38.22848649	44.04464865	29.89332432	43.2642973	35.99727027	9.322	8.078108108	13.62505405	11.61359459	9.984810811	32.24627027	37.82445946	47.9837027	45.2862973	49.41356757	30.35835135	40.38886486	32.31691892	26.29578378	25.12716216	28.00854054	22.19918919	47.16927027	20.37535135	49.33508108	39.42962162	29.07886486	25.42348649	23.749	31.36843243	4.657351351	6.128297297	3.108054054	5.618378378	6.930810811	2.274594595	2.871081081	4.486297297	1.684324324
422	24.38340541	31.67167568	16.39167568	28.29624324	33.50716216	34.96259459	14.80308108	20.24259459	31.62118919	24.19710811	38.84559459	44.64991892	30.39654054	43.93056757	36.53489189	9.153594595	8.093351351	13.86845946	11.86567568	10.16675676	32.29902703	37.95667568	48.35586486	45.33210811	49.67391892	30.22551351	40.33356757	32.403	26.30227027	25.16659459	28.94408108	23.56872973	48.75356757	21.41516216	50.92864865	39.94372973	29.96159459	26.44078378	24.62637838	32.93016216	4.805378378	6.382945946	3.256810811	5.818702703	7.217243243	2.372837838	2.970351351	4.696135135	1.822972973
423	24.66543243	31.89764865	16.542	28.51805405	33.79775676	35.15572973	14.99410811	20.51656757	31.95116216	24.37591892	39.37518919	45.21418919	30.71224324	44.52894595	36.81432432	9.241054054	8.300972973	14.05783784	12.15491892	10.54791892	32.31002703	38.03289189	48.44618919	45.49254054	49.63727027	30.29943243	40.57959459	32.46791892	26.41883784	25.21451351	29.9502973	24.97283784	50.39424324	22.4362973	52.45910811	40.70591892	30.83086486	27.58591892	25.41645946	34.25281081	5.033135135	6.654594595	3.414459459	6.158297297	7.550216216	2.597405405	3.163378378	4.941459459	1.877702703
424	24.90194444	32.12269444	16.64263889	28.53316667	33.90141667	35.09836111	15.09713889	20.76538889	32.16152778	24.57469444	40.02802778	45.62025	31.08377778	44.86138889	37.09086111	9.260916667	8.449972222	14.30480556	12.29408333	10.75966667	32.36463889	37.91094444	48.45452778	45.51513889	49.56963889	30.34983333	40.60833333	32.43169444	26.41413889	25.33041667	30.79213889	26.03488889	51.91211111	23.18402778	53.74233333	41.24375	31.60352778	28.66105556	26.24205556	35.41297222	5.151861111	6.997888889	3.547694444	6.425666667	7.894527778	2.820111111	3.320222222	5.064722222	2.032638889
425	25.53938889	32.64022222	16.89905556	29.11622222	34.41916667	35.62883333	15.31438889	21.00244444	32.60333333	25.0235	40.71022222	46.48227778	31.71238889	45.57688889	37.70827778	9.382166667	8.489111111	14.72011111	12.638	11.11877778	32.35877778	38.00205556	48.62472222	45.77161111	49.90444444	30.45588889	40.86061111	32.64111111	26.61688889	25.30061111	31.86372222	27.49222222	53.46672222	24.23094444	55.41583333	41.77005556	32.39677778	29.6035	27.03455556	36.97172222	5.398055556	7.321555556	3.748222222	6.754555556	8.2905	3.064166667	3.613055556	5.269055556	2.118833333
426	25.88327778	33.02277778	17.12733333	29.18883333	34.55861111	35.76997222	15.43788889	21.38397222	32.886	25.24827778	41.02655556	46.90763889	32.04680556	46.51494444	38.17152778	9.491055556	8.658805556	15.00022222	12.89522222	11.32091667	32.55869444	38.13372222	48.67986111	45.91855556	49.95833333	30.40113889	40.81336111	32.76261111	26.61925	25.43336111	32.69916667	28.78083333	54.83266667	25.15455556	56.54091667	42.48875	33.25216667	30.72663889	27.78072222	38.34697222	5.618916667	7.674527778	3.97975	7.162416667	8.669	3.3505	3.844333333	5.492666667	2.250083333
427	26.03766667	33.119	17.21088889	29.19622222	34.56944444	35.86433333	15.58122222	21.50177778	33.00644444	25.38911111	41.53277778	47.60477778	32.16888889	46.77877778	38.34522222	9.390444444	8.621222222	15.14611111	13.01055556	11.57755556	32.49033333	38.03711111	48.73177778	45.91577778	49.825	30.42266667	40.85244444	32.64	26.748	25.46522222	33.46111111	29.95966667	56.01333333	25.96522222	57.64755556	42.94711111	33.72044444	31.51022222	28.58555556	39.35211111	5.783666667	7.913	4.119	7.379444444	8.897222222	3.508222222	3.971666667	5.602888889	2.419333333
428	26.56352778	33.45847222	17.4555	29.64894444	35.01127778	36.21741667	15.70391667	21.61816667	33.3995	25.73691667	42.24444444	48.12722222	32.53780556	47.30191667	38.65186111	9.465111111	8.816861111	15.37291667	13.29655556	11.74272222	32.51158333	38.03169444	48.90313889	46.17233333	50.1875	30.41202778	40.93072222	32.75619444	26.77938889	25.46183333	34.20555556	31.21158333	57.30958333	26.99230556	58.88502778	43.37783333	34.38408333	32.23094444	29.06955556	40.583	6.035527778	8.218027778	4.288	7.831944444	9.247527778	3.793944444	4.256083333	5.818416667	2.547916667
429	27.03066667	33.96016667	17.75772222	29.97261111	35.31688889	36.41838889	15.912	22.01688889	33.90222222	26.03494444	42.84638889	48.69038889	33.099	47.82305556	39.19794444	9.601722222	8.943944444	15.75933333	13.56411111	12.05355556	32.61327778	38.14683333	48.93077778	46.33511111	50.09511111	30.69388889	41.15761111	33.00155556	26.98388889	25.634	35.03205556	32.42583333	58.49427778	27.80988889	59.97372222	43.94933333	35.03405556	33.11788889	29.84577778	41.82683333	6.239666667	8.551722222	4.5565	8.129611111	9.626777778	4.082222222	4.478888889	6.080111111	2.594444444
430	27.40536111	34.34591667	17.96563889	30.15483333	35.72719444	36.69086111	16.23272222	22.22102778	34.13866667	26.40975	43.23972222	49.19344444	33.56758333	48.91602778	39.70575	9.603777778	9.026916667	15.93202778	13.78111111	12.35002778	32.66708333	38.36430556	49.10375	46.62283333	50.37147222	30.65416667	41.25030556	33.14938889	27.15697222	25.80994444	35.90044444	33.69963889	59.58411111	28.69938889	60.93875	44.47675	35.72152778	34.08441667	30.57686111	43.06397222	6.441638889	8.995222222	4.666361111	8.562527778	9.965277778	4.249194444	4.814805556	6.243444444	2.809472222
431	27.80022222	34.72844444	18.28122222	30.38888889	35.98922222	37.07744444	16.44933333	22.61855556	34.63144444	26.83255556	43.62577778	49.521	34.15188889	49.79288889	40.22944444	9.757333333	9.154111111	16.25177778	13.99422222	12.55466667	32.90233333	38.55833333	49.29288889	46.77755556	50.51266667	30.90433333	41.48544444	33.29677778	27.28766667	25.95955556	36.46466667	34.83033333	60.56433333	29.45722222	61.62922222	44.94988889	36.305	34.82088889	31.16722222	43.93344444	6.610111111	9.284777778	5.010111111	8.831222222	10.24266667	4.613888889	4.892444444	6.433555556	2.903
432	28.12125	35.06230556	18.36133333	30.46538889	36.30855556	37.27725	16.67191667	22.79816667	34.88530556	27.11158333	44.17480556	50.03130556	34.36175	50.10627778	40.15644444	9.703416667	9.111222222	16.23936111	14.09125	12.64261111	33.06875	38.68055556	49.51044444	46.83080556	50.50183333	30.94880556	41.50047222	33.37344444	27.40244444	26.04594444	36.95269444	35.64138889	61.46605556	30.08738889	62.65916667	45.36141667	36.70669444	35.51755556	31.69163889	44.81352778	6.802194444	9.568055556	5.075555556	9.152722222	10.64172222	4.887027778	5.172861111	6.670777778	2.981555556
433	28.32916667	35.41733333	18.52972222	30.48361111	36.52055556	37.571	16.76122222	22.88533333	35.04422222	27.3395	44.425	50.37044444	34.64511111	50.92094444	40.56138889	9.807	9.253222222	16.49227778	14.18383333	12.98838889	32.99111111	38.66933333	49.60122222	47.11155556	50.60522222	30.95383333	41.60594444	33.39327778	27.48055556	25.92977778	37.45722222	36.62527778	62.13527778	30.71405556	63.33372222	45.55083333	36.99588889	36.011	32.33322222	45.65727778	6.957444444	9.789777778	5.212333333	9.488944444	10.80933333	5.157166667	5.469277778	6.7085	3.046944444
434	28.55394595	35.65635135	18.76510811	30.63775676	36.689	37.73418919	16.83910811	23.11097297	35.32927027	27.49778378	44.54818919	50.61545946	34.72875676	50.91278378	40.96324324	9.840054054	9.316972973	16.50810811	14.43351351	12.9682973	32.95556757	38.45618919	49.53394595	47.10351351	50.60851351	30.88913514	41.53294595	33.40654054	27.56059459	26.10345946	37.80543243	37.38064865	62.89935135	31.23356757	63.98456757	45.88116216	37.42286486	36.59235135	32.60178378	46.2952973	7.025648649	9.936378378	5.486081081	9.660864865	11.12283784	5.337864865	5.433594595	6.904513514	3.179324324
435	28.9365	35.74983333	18.89341667	30.74725	36.72891667	37.95841667	17.0375	23.26458333	35.52133333	27.72141667	44.76958333	51.07133333	35.06133333	51.52441667	40.96366667	9.913916667	9.454833333	16.82033333	14.55175	13.25791667	33.08433333	38.71225	49.60816667	47.24575	50.44825	31.05466667	41.64116667	33.38216667	27.606	26.19683333	38.29275	38.2335	63.55725	31.83033333	64.47258333	46.03416667	37.73383333	37.10558333	33.06158333	46.89441667	7.094833333	10.25158333	5.48175	9.86625	11.27716667	5.54625	5.608166667	7.034416667	3.238166667
436	29.051	35.89833333	18.92933333	30.66333333	36.792	37.97766667	17.14233333	23.39566667	35.77966667	27.95966667	44.97566667	51.12933333	34.93433333	51.31566667	40.875	9.897	9.466	16.916	14.59266667	13.328	32.905	38.61833333	49.78966667	47.04433333	50.41333333	30.91433333	41.563	33.27933333	27.46133333	26.09533333	38.563	38.798	63.888	32.078	64.81966667	46.246	37.946	37.48833333	33.338	47.39233333	7.216	10.35666667	5.592333333	10.068	11.44666667	5.706666667	5.842666667	7.012666667	3.328
437	29.33016667	36.11525	19.116	30.79716667	37.06691667	38.25666667	17.18216667	23.43658333	36.05808333	28.00633333	45.51425	51.54075	35.06508333	51.44575	41.32966667	9.931166667	9.596	17.08141667	14.80241667	13.4925	32.82675	38.535	49.69533333	47.11608333	50.41375	30.9085	41.51308333	33.29258333	27.423	26.06108333	38.80908333	39.39575	64.589	32.56625	65.32733333	46.39525	38.10291667	37.82041667	33.51675	47.97775	7.2385	10.59958333	5.612833333	10.312	11.63841667	5.824083333	5.959166667	7.0555	3.3405
438	29.72856757	36.60602703	19.38437838	31.03789189	37.52459459	38.44321622	17.40148649	23.77475676	36.35389189	28.36267568	45.64508108	51.72210811	35.27275676	51.8077027	41.31797297	10.02867568	9.706432432	17.22381081	14.95635135	13.63862162	32.96724324	38.58345946	49.67491892	47.30791892	50.47754054	30.97813514	41.58475676	33.44154054	27.59508108	26.08456757	39.21059459	40.1852973	64.93051351	33.01867568	65.87691892	46.48959459	38.39294595	38.14021622	33.76767568	48.59089189	7.457675676	10.86278378	5.800783784	10.66837838	12.00610811	6.137405405	6.161054054	7.203432432	3.396891892
439	29.952	36.76488889	19.49794444	31.24183333	37.6215	38.7395	17.55633333	23.97811111	36.76133333	28.60005556	46.01783333	52.02994444	35.63538889	52.13133333	41.42166667	10.10827778	9.6545	17.33972222	15.12455556	13.77305556	33.04833333	38.70261111	49.90955556	47.3565	50.54538889	31.02905556	41.63194444	33.43538889	27.71483333	26.18116667	39.62427778	40.5895	65.32405556	33.37361111	66.16838889	46.95038889	38.60788889	38.49405556	34.25711111	49.19405556	7.604944444	11.05616667	5.997611111	10.88355556	12.08705556	6.370388889	6.426055556	7.355666667	3.598611111
440	30.27447222	37.02988889	19.662	31.24069444	37.75597222	38.97588889	17.71488889	24.15466667	36.96452778	28.70725	46.14294444	52.12572222	35.5215	52.32247222	41.53863889	9.9175	9.6285	17.3885	15.05375	13.84516667	33.04025	38.6735	49.97419444	47.36861111	50.52388889	31.19747222	41.83266667	33.53552778	27.67241667	26.247	39.81769444	41.18930556	65.69788889	33.80436111	66.54708333	47.00130556	38.90013889	38.89175	34.59638889	49.54247222	7.679111111	11.20777778	6.058194444	11.12313889	12.23447222	6.476972222	6.537722222	7.370222222	3.623805556
441	30.34386486	37.08743243	19.70037838	31.40275676	37.77794595	39.03308108	17.7587027	24.25591892	37.11889189	28.90527027	46.00281081	52.21464865	35.8127027	52.64832432	41.72591892	9.908378378	9.687189189	17.48921622	15.15127027	13.92259459	32.83364865	38.65321622	49.99305405	47.49467568	50.2462973	30.98937838	41.66	33.42227027	27.72494595	26.301	40.01713514	41.59764865	66.09424324	33.96589189	66.98554054	47.1422973	39.00491892	39.09094595	34.71045946	49.72640541	7.736027027	11.354	6.17327027	11.2362973	12.323	6.657567568	6.634837838	7.502594595	3.654216216
442	30.41688889	37.17744444	19.82155556	31.43	37.88722222	39.26488889	17.89911111	24.32944444	37.26555556	28.87111111	46.22433333	52.18633333	35.79066667	52.68177778	41.83022222	9.905	9.585222222	17.32088889	15.28877778	13.90811111	32.836	38.61533333	49.93922222	47.44311111	50.25977778	31.02688889	41.71655556	33.39966667	27.70733333	26.29222222	40.12644444	41.85577778	66.36711111	34.21477778	67.20955556	47.30444444	39.14577778	39.38244444	34.93088889	50.16855556	7.772444444	11.50855556	6.094666667	11.32666667	12.44244444	6.890333333	6.682444444	7.596888889	3.730222222
443	30.58833333	37.23966667	19.76233333	31.437	37.88066667	39.192	17.90566667	24.389	37.44333333	28.907	46.41366667	52.476	35.80766667	52.66266667	41.70733333	9.881333333	9.643333333	17.43533333	15.12633333	13.90566667	32.81766667	38.60766667	49.97633333	47.315	50.241	31.04433333	41.635	33.46266667	27.57566667	26.174	40.27633333	42.17566667	66.63233333	34.362	67.24333333	47.31466667	39.26066667	39.44566667	34.99166667	50.44733333	7.852666667	11.60666667	6.270666667	11.55266667	12.53566667	7.013666667	6.855	7.558333333	3.787333333
444	30.71608333	37.43758333	19.88658333	31.57716667	38.04316667	39.28825	17.95491667	24.38483333	37.50633333	29.01691667	46.34133333	52.36125	35.72266667	52.25741667	41.72341667	9.91975	9.7905	17.5295	15.2595	13.92125	32.76716667	38.45816667	49.88016667	47.38691667	50.19216667	30.95408333	41.49816667	33.26475	27.43875	26.07383333	40.35325	42.50816667	66.69575	34.50966667	67.47241667	47.43283333	39.32108333	39.67441667	35.08166667	50.61191667	7.946833333	11.70883333	6.304666667	11.67083333	12.67116667	7.14125	6.924	7.58025	3.828666667
445	31.15019444	37.79947222	20.15588889	32.10438889	38.4495	39.60688889	18.08336111	24.61463889	37.88922222	29.42708333	46.47477778	52.68575	35.91127778	52.66952778	41.953	9.993555556	9.787611111	17.65761111	15.32238889	14.05830556	32.73902778	38.52452778	49.96191667	47.50697222	50.30872222	30.91313889	41.52286111	33.32358333	27.45880556	26.14536111	40.65544444	43.01658333	66.96772222	34.91672222	67.87416667	47.54461111	39.52658333	39.92808333	35.28286111	50.99613889	8.097361111	11.97091667	6.425888889	11.93005556	12.8545	7.282944444	7.117833333	7.74475	3.927083333
446	31.27322222	37.91622222	20.19344444	32.27816667	38.457	39.64027778	18.24211111	24.83516667	37.98266667	29.58383333	46.70683333	52.50272222	36.34155556	53.17405556	42.27022222	10.10088889	9.894611111	17.61272222	15.33961111	14.23827778	32.88883333	38.47311111	50.07016667	47.69422222	50.45433333	31.04272222	41.61777778	33.47911111	27.54077778	26.19238889	40.89561111	43.33438889	67.15438889	35.12255556	67.90444444	47.80005556	39.54427778	40.07622222	35.65461111	51.34144444	8.116111111	12.04111111	6.547555556	12.02566667	12.91055556	7.505388889	7.276	7.792833333	3.946722222
447	31.25038889	37.89022222	20.28644444	32.45611111	38.35583333	39.85938889	18.34633333	24.89388889	38.09527778	29.56788889	46.85822222	52.94327778	36.31144444	53.29022222	41.99794444	9.906166667	9.841388889	17.77227778	15.43466667	14.15866667	32.88361111	38.52705556	50.10805556	47.65255556	50.11694444	31.022	41.57927778	33.43377778	27.64572222	26.32027778	40.85933333	43.59344444	67.37344444	35.24844444	67.97744444	47.89588889	39.82261111	40.38455556	35.86077778	51.46938889	8.147	12.16122222	6.629055556	12.15344444	13.03416667	7.578277778	7.342944444	7.840166667	4.01
448	31.226	37.8285	20.231	32.4	38.3985	39.7435	18.3095	24.791	38.088	29.6495	46.4725	52.6845	36.215	53.0375	41.831	9.811	9.762	17.629	15.3845	14.2045	32.6685	38.3845	49.9295	47.406	49.8665	30.9995	41.5335	33.2985	27.4115	26.306	40.9705	43.64	67.4235	35.2385	68.0195	47.724	39.684	40.365	35.978	51.463	8.1615	12.105	6.6035	12.2115	13.021	7.5935	7.3655	7.7955	3.965
449	31.14075	37.849	20.15225	32.46775	38.302	39.6835	18.2685	24.81725	38.14025	29.4575	46.51375	52.592	36.0005	52.701	41.68025	9.83375	9.674	17.51575	15.18425	13.99875	32.55925	38.26125	49.9365	47.26475	49.7255	30.79225	41.29775	33.0855	27.22675	26.07775	40.91275	43.717	67.42925	35.3025	68.289	47.7715	39.6995	40.3865	35.985	51.6185	8.119	12.1405	6.573	12.25275	13.02775	7.71575	7.4655	7.75025	4.0245
450	31.29727778	38.03022222	20.25863889	32.74577778	38.44247222	39.82594444	18.19983333	24.74541667	38.15697222	29.49633333	46.55519444	52.59527778	36.0295	52.67361111	41.90205556	9.829472222	9.7625	17.608	15.18461111	13.98988889	32.46905556	38.15816667	49.80830556	47.34313889	49.63983333	30.73908333	41.28591667	33.10513889	27.18083333	25.92141667	41.00169444	43.9635	67.64375	35.44722222	68.45122222	47.72913889	39.78108333	40.4235	35.95261111	51.82363889	8.041277778	12.30619444	6.566027778	12.38161111	13.03852778	7.812666667	7.525777778	7.80025	4.054194444
451	31.62872222	38.16086111	20.41358333	33.20661111	38.66413889	40.02494444	18.36141667	24.92472222	38.38111111	29.68988889	46.62719444	52.75902778	36.35286111	52.85805556	42.05016667	9.818694444	9.658722222	17.58533333	15.21308333	14.04175	32.37461111	38.13747222	49.77994444	47.50336111	49.69194444	30.70611111	41.21344444	33.14466667	27.23552778	25.97130556	41.18188889	44.22472222	67.989	35.47588889	68.53616667	47.97563889	39.96466667	40.63511111	36.07938889	52.19580556	8.281	12.44444444	6.780388889	12.63975	13.35916667	7.889638889	7.696305556	7.93175	4.14
452	31.60233333	38.27058333	20.46141667	33.48175	38.85058333	40.17225	18.40408333	25.03791667	38.45316667	29.84341667	46.7745	52.69175	36.481	53.32916667	42.13541667	9.939916667	9.947833333	17.83475	15.51591667	14.28241667	32.44241667	38.17166667	49.7425	47.42283333	49.58191667	30.83158333	41.22608333	33.18641667	27.31883333	26.10108333	41.361	44.47816667	67.93225	35.87466667	68.57791667	48.113	39.9565	40.66433333	36.28516667	52.23075	8.31625	12.60133333	6.857083333	12.71216667	13.38083333	8.10625	7.752916667	7.94025	4.185333333
453	31.74878378	38.36783784	20.53164865	33.77805405	38.98145946	40.27308108	18.467	25.12997297	38.64137838	29.83835135	46.64705405	52.97513514	36.57994595	53.76005405	42.33443243	9.988972973	9.777945946	17.79013514	15.52	14.25832432	32.30897297	38.248	49.74921622	47.46764865	49.60162162	30.74689189	41.07045946	33.1527027	27.39686486	26.13616216	41.40994595	44.69994595	68.05559459	35.84732432	68.66918919	48.01032432	40.0632973	40.86024324	36.40797297	52.46835135	8.359540541	12.65272973	6.893378378	12.83683784	13.44581081	8.20472973	7.881594595	8.006432432	4.202864865
454	31.76822222	38.37933333	20.60088889	33.784	38.92722222	40.34544444	18.43066667	25.18988889	38.71066667	29.90166667	46.70644444	52.94044444	36.81233333	53.98966667	42.32455556	9.893777778	9.776666667	17.81588889	15.48488889	14.35344444	32.33488889	38.13722222	49.68811111	47.37111111	49.41466667	30.92588889	41.10944444	33.266	27.428	26.16344444	41.52122222	44.82577778	68.01644444	35.92122222	68.83877778	48.04733333	40.05355556	40.96966667	36.646	52.63144444	8.27	12.719	6.977222222	12.989	13.469	8.283444444	7.878333333	8.023111111	4.181555556
455	31.634	38.20433333	20.47055556	33.75722222	38.74022222	40.23811111	18.38633333	25.03977778	38.536	29.85988889	46.64844444	52.70766667	36.46633333	53.52966667	42.13077778	9.876	9.815777778	17.79866667	15.45411111	14.19833333	32.22211111	38.02311111	49.76177778	47.23522222	49.01344444	30.76288889	40.93744444	32.98177778	27.22311111	26.16544444	41.51588889	44.83533333	67.98277778	35.98766667	68.85266667	48.13722222	40.13033333	41.04866667	36.604	52.59588889	8.329555556	12.68655556	6.973666667	12.91611111	13.40955556	8.304888889	7.908888889	7.975777778	4.218777778
456	31.62866667	38.31266667	20.47666667	33.98766667	38.83166667	40.24366667	18.32533333	24.941	38.60566667	29.736	46.76566667	52.78733333	36.575	53.43633333	42.23133333	9.726333333	9.736	17.83566667	15.381	14.225	31.98633333	37.87066667	49.63233333	47.16633333	49.026	30.61	40.966	32.88933333	27.14533333	25.90466667	41.506	44.95166667	67.99366667	36.10866667	68.84333333	48.08966667	40.183	41.09266667	36.77333333	52.76066667	8.311666667	12.735	6.989666667	13.03033333	13.501	8.349666667	8.043333333	8.025333333	4.225333333
457	31.78855556	38.24677778	20.45266667	34.15488889	38.86222222	40.15933333	18.37533333	25.00977778	38.70044444	29.70877778	46.63166667	52.80377778	37.06722222	54.01655556	42.57733333	9.839111111	9.838222222	17.86511111	15.49744444	14.25633333	31.88866667	37.82655556	49.52277778	47.12866667	48.81977778	30.609	40.73166667	32.785	27.09977778	25.95666667	41.557	45.13455556	68.11133333	36.22866667	68.88144444	48.15644444	40.19422222	41.144	36.80366667	52.97622222	8.377	12.85566667	7.084111111	13.13822222	13.66622222	8.497777778	8.150777778	8.070666667	4.243333333
458	31.77122222	38.22177778	20.43222222	34.15722222	38.85333333	40.27311111	18.31555556	24.93277778	38.61788889	29.66311111	46.69066667	52.71622222	36.78144444	53.72866667	42.318	9.783888889	9.775222222	17.92266667	15.39033333	14.25611111	31.84944444	37.73688889	49.39888889	47.07977778	48.60311111	30.52177778	40.68944444	32.83033333	27.03944444	25.905	41.61611111	45.26955556	68.13844444	36.28677778	68.95833333	48.10566667	40.22733333	41.27166667	36.99788889	53.15922222	8.275666667	12.79288889	7.041666667	13.19466667	13.54433333	8.503	8.112777778	7.995888889	4.202666667
459	31.589	38.153	20.422	34.228	38.853	40.187	18.163	24.766	38.612	29.669	46.76	52.918	36.489	53.708	42.391	9.785	9.682	17.942	15.52	14.131	31.735	37.653	49.406	46.83	48.348	30.536	40.396	32.68	26.992	25.766	41.681	45.492	68.216	36.261	69.137	48.094	40.114	41.26	37.161	53.324	8.376	12.92	7.029	13.188	13.665	8.577	8.248	8.108	4.334
460	31.47333333	38.143	20.26377778	34.21011111	38.77077778	40.15955556	18.12944444	24.74944444	38.48033333	29.46566667	46.67344444	52.56577778	36.68833333	53.94788889	42.33377778	9.696555556	9.728111111	17.861	15.55944444	14.149	31.48955556	37.38855556	49.13022222	46.91944444	48.22722222	30.32511111	40.36877778	32.54155556	26.88655556	25.80622222	41.92188889	45.38966667	68.27433333	36.44055556	69.11377778	48.11622222	40.22066667	41.39466667	37.21922222	53.30688889	8.358444444	12.98011111	7.101888889	13.27788889	13.50266667	8.596888889	8.216333333	8.038111111	4.373666667
461	31.31283333	37.94	20.228	34.09575	38.53366667	39.89925	18.05158333	24.6945	38.23558333	29.22475	46.46933333	52.62808333	36.72225	53.61333333	42.20191667	9.73	9.691333333	17.78291667	15.57241667	14.12758333	31.28208333	37.31866667	49.02883333	46.636	47.7215	30.296	40.23383333	32.3925	26.67591667	25.65791667	41.74575	45.40283333	68.25941667	36.34325	69.1125	48.13591667	40.15758333	41.35566667	37.20741667	53.19291667	8.31675	12.87325	7.08725	13.22383333	13.54691667	8.560333333	8.215583333	8.00825	4.253166667
462	31.03616667	37.56411111	19.94069444	33.69280556	38.11388889	39.54938889	17.82088889	24.36877778	37.86608333	28.81683333	46.29888889	52.17952778	36.28133333	53.23038889	41.967	9.576305556	9.664694444	17.63580556	15.40061111	14.02738889	31.06413889	37.03238889	48.81405556	46.26811111	47.28741667	30.08888889	39.79894444	32.10386111	26.38386111	25.48033333	41.60927778	45.29744444	68.14583333	36.24280556	69.00588889	48.16447222	40.06033333	41.18505556	37.24741667	53.04619444	8.25725	12.82377778	7.007194444	13.07247222	13.50547222	8.537694444	8.215444444	7.976555556	4.282666667
463	30.75863889	37.27119444	19.72463889	33.58955556	37.875	39.26091667	17.52686111	24.02313889	37.61286111	28.34855556	46.36483333	52.14627778	35.88777778	52.15202778	41.71647222	9.527388889	9.462888889	17.53069444	15.20894444	13.90697222	30.63111111	36.62830556	48.54786111	46.13788889	46.85372222	29.78558333	39.40727778	31.76241667	26.04969444	25.10713889	41.44544444	45.18158333	67.91286111	36.17883333	69.00216667	47.89852778	39.93675	40.99169444	36.95786111	52.90069444	8.276472222	12.77819444	6.893722222	13.09791667	13.42338889	8.405888889	8.19025	7.735694444	4.278333333
464	31.12225	37.6345	19.97833333	34.252	38.36266667	39.55158333	17.45208333	24.17016667	37.78191667	28.52658333	46.44266667	52.41525	36.35325	52.83858333	41.89025	9.5905	9.673916667	17.5935	15.32725	14.09825	30.58208333	36.52425	48.27358333	46.19691667	47.2975	29.66483333	39.3355	31.78983333	26.16833333	24.97375	41.90425	45.66658333	68.69916667	36.55741667	69.371	48.16083333	40.04033333	41.14383333	36.89458333	53.58875	8.360166667	13.01691667	6.972166667	13.312	13.55333333	8.540416667	8.312166667	7.92175	4.314083333
465	31.07071429	37.55128571	19.95957143	34.29371429	38.45714286	39.606	17.44357143	24.08	37.86814286	28.50385714	46.46257143	52.45457143	36.68285714	53.73228571	42.12942857	9.704857143	9.629428571	17.75857143	15.52842857	14.08542857	30.49342857	36.57471429	48.13085714	46.05957143	46.90585714	29.686	39.21657143	31.78371429	26.29685714	25.08328571	41.87428571	45.829	68.497	36.59428571	69.30814286	48.17042857	40.14042857	41.40728571	37.32571429	53.69314286	8.393142857	13.00728571	7.068142857	13.34057143	13.55642857	8.702571429	8.330714286	8.000571429	4.33
466	31.037	37.395	19.907	34.179	38.3715	39.426	17.343	23.9505	37.698	28.3985	46.5515	52.4975	36.954	53.956	42.443	9.5965	9.6375	17.669	15.473	14.0605	30.3085	36.468	48.135	45.914	46.5365	29.609	39.01	31.626	26.105	25.071	42.0665	46.0485	68.4735	36.6435	69.3335	48.162	40.2195	41.431	37.5355	53.87	8.326	12.96	7.0905	13.2675	13.6335	8.769	8.362	8.0405	4.324
467	30.70577778	37.21833333	19.80905556	34.09694444	38.00322222	39.38527778	17.18366667	23.79138889	37.46211111	28.19072222	46.55327778	52.39055556	36.89722222	53.94588889	42.18377778	9.658722222	9.658055556	17.62972222	15.44466667	14.13077778	30.14372222	36.30994444	47.92683333	45.92194444	46.18177778	29.56544444	38.82911111	31.558	26.01777778	24.99738889	41.936	45.94283333	68.49144444	36.70783333	69.36438889	48.40488889	40.26522222	41.53494444	37.58794444	53.96461111	8.381833333	13.12794444	7.157222222	13.27188889	13.672	8.7285	8.392222222	8.012722222	4.365722222
468	30.59416667	36.94725	19.58675	33.90641667	37.80216667	39.0235	16.9995	23.54608333	37.12508333	27.84625	46.39141667	52.24525	36.71691667	53.2545	41.98816667	9.597166667	9.670166667	17.68108333	15.34908333	13.95233333	29.87391667	36.06708333	47.72616667	45.59016667	45.82241667	29.41675	38.52608333	31.27808333	25.78733333	24.93633333	42.01658333	45.95783333	68.52	36.76225	69.25141667	48.34758333	40.21633333	41.52483333	37.62591667	53.78408333	8.299083333	13.01766667	6.958583333	13.2215	13.46541667	8.5785	8.2825	7.866333333	4.219583333
469	30.32708333	36.83405556	19.46341667	33.91905556	37.78552778	39.09508333	16.79161111	23.38819444	37.23911111	27.55658333	46.21027778	52.324	36.76980556	53.82466667	42.08383333	9.472777778	9.67475	17.63463889	15.47188889	14.04622222	29.56555556	35.82702778	47.41261111	45.43061111	45.56011111	29.17933333	38.35380556	31.09958333	25.64077778	24.72758333	42.16813889	46.26919444	68.52686111	36.80047222	69.5025	48.28569444	40.35905556	41.61411111	37.69658333	53.94997222	8.265944444	12.96569444	6.981305556	13.19663889	13.56958333	8.6765	8.331361111	8.028277778	4.277611111
470	30.21488571	36.47985714	19.25302857	33.63817143	37.62808571	38.68974286	16.62957143	23.11945714	36.74365714	27.18337143	46.13514286	52.07105714	36.90228571	54.32857143	42.21728571	9.446314286	9.482114286	17.53585714	15.30268571	13.86657143	29.27168571	35.49648571	47.19828571	45.10662857	44.96294286	29.03628571	37.89734286	30.77211429	25.52345714	24.59385714	41.86445714	46.19702857	68.29808571	36.64117143	69.32797143	48.06991429	40.08651429	41.51045714	37.79517143	53.9624	8.159942857	12.81545714	6.915542857	13.07034286	13.40325714	8.625571429	8.182114286	7.788771429	4.191371429
471	30.05322222	36.50866667	19.19033333	33.74155556	37.45444444	38.57988889	16.33944444	22.94188889	36.58355556	26.93922222	46.35733333	52.35411111	36.88766667	54.12133333	42.12344444	9.388	9.509555556	17.57644444	15.297	13.91233333	28.92266667	35.29733333	46.82166667	44.91133333	44.623	28.80455556	37.61444444	30.71477778	25.41522222	24.28966667	42.17922222	46.28533333	68.45722222	36.86911111	69.42777778	48.12477778	40.25177778	41.54111111	37.87766667	54.04211111	8.217333333	12.87722222	6.952	13.12833333	13.44077778	8.674777778	8.229	7.867444444	4.192
472	29.73571429	36.1056	19.03245714	33.47794286	37.31311429	38.37245714	16.27131429	22.75065714	36.44725714	26.56862857	46.23425714	52.3222	36.98414286	54.15788571	42.3126	9.4546	9.499571429	17.64237143	15.4004	13.84248571	28.8068	35.1288	46.56034286	44.74397143	44.29257143	28.82714286	37.53128571	30.5256	25.14234286	24.24282857	42.25745714	46.12205714	68.37411429	36.93402857	69.47888571	48.38517143	40.29348571	41.63111429	38.00802857	54.17191429	8.155571429	12.87805714	6.941857143	13.05734286	13.39297143	8.526285714	8.149742857	7.848485714	4.146828571
473	29.57158333	35.99277778	18.92819444	33.39252778	37.05455556	38.32597222	16.04875	22.45652778	36.01405556	26.23947222	46.05402778	52.10455556	36.69944444	54.03844444	42.19208333	9.335444444	9.558083333	17.72277778	15.5225	13.89725	28.55597222	34.99683333	46.2985	44.44697222	44.00083333	28.53341667	37.26352778	30.18966667	24.93297222	24.09077778	42.15563889	46.3405	68.34166667	37.03391667	69.53055556	48.28472222	40.37888889	41.82147222	38.013	54.20847222	8.100861111	12.81369444	6.931472222	13.00630556	13.35872222	8.372666667	8.112138889	7.730972222	4.078527778
474	29.30366667	35.628	18.7505	33.2515	36.76266667	37.98233333	15.78883333	22.15266667	35.836	25.91016667	46.07533333	51.97016667	36.81066667	54.11366667	42.3225	9.416666667	9.451333333	17.4895	15.33766667	14.00433333	28.16216667	34.74883333	46.07833333	44.17516667	43.69733333	28.54016667	36.824	30.07366667	24.847	23.9705	42.20333333	46.3585	68.63416667	37.07533333	69.57066667	48.308	40.40083333	41.72216667	38.00216667	54.26866667	8.153166667	12.90333333	6.917833333	12.95016667	13.39433333	8.442833333	8.149333333	7.7645	4.1065
475	29.08594444	35.39577778	18.54561111	33.08705556	36.46311111	37.6795	15.55311111	21.89005556	35.32483333	25.59722222	46.06961111	52.0955	36.88605556	53.9055	42.2275	9.4755	9.578388889	17.57338889	15.48122222	13.97055556	27.78938889	34.37711111	45.98505556	43.93283333	43.09172222	28.24061111	36.507	29.85533333	24.53355556	23.78033333	42.17161111	46.2705	68.579	37.051	69.43755556	48.35733333	40.41938889	41.65072222	38.17977778	54.38872222	8.098722222	12.86544444	6.953888889	13.01572222	13.32755556	8.291277778	8.152611111	7.747055556	4.105
476	28.75408333	35.11733333	18.26608333	32.7965	36.15491667	37.30883333	15.35808333	21.59316667	35.07133333	25.15475	45.93825	51.84266667	36.93808333	54.00283333	42.15058333	9.368833333	9.45575	17.45266667	15.2255	13.7785	27.387	34.01083333	45.52383333	43.60908333	42.46733333	27.88066667	35.99725	29.48058333	24.30391667	23.558	42.16891667	46.42941667	68.48275	37.02675	69.5045	48.28533333	40.22325	41.73075	38.24858333	54.46883333	8.013583333	12.63658333	6.804583333	12.78791667	13.15591667	8.290833333	7.92775	7.602666667	3.987
477	28.55955556	34.86966667	18.12944444	32.68622222	35.87733333	37.18688889	15.02466667	21.30988889	34.64922222	24.74566667	45.81244444	51.842	36.89933333	54.34944444	42.22122222	9.324	9.474888889	17.55711111	15.34277778	13.83333333	27.04755556	33.74588889	45.16555556	43.35	42.05466667	27.819	35.55744444	29.37988889	24.15411111	23.34288889	42.32644444	46.57366667	68.56355556	37.13555556	69.58544444	48.30044444	40.43688889	41.82344444	38.23611111	54.50211111	8.04	12.67588889	6.839666667	12.76988889	13.17166667	8.239777778	7.938	7.724777778	4.014666667
478	28.30411111	34.55908333	17.96627778	32.32352778	35.52191667	36.96772222	14.86483333	21.0635	34.48586111	24.61052778	45.85425	51.98411111	36.68211111	53.79836111	42.12733333	9.33	9.378166667	17.54155556	15.33483333	13.93877778	26.90841667	33.64063889	44.87869444	43.18602778	41.61313889	27.72011111	35.344	29.10894444	24.04375	23.27736111	42.19480556	46.52733333	68.51736111	37.25883333	69.70763889	48.41127778	40.36094444	41.83811111	38.42147222	54.46502778	7.990611111	12.64094444	6.701805556	12.68172222	13.09944444	8.239805556	7.980861111	7.521527778	4.017111111
479	27.65177778	34.16577778	17.65972222	32.13302778	35.23163889	36.58422222	14.59055556	20.83722222	33.87155556	23.92725	45.6395	51.64266667	36.84183333	53.70386111	41.94133333	9.237194444	9.213222222	17.43313889	15.14844444	13.65730556	26.35966667	33.19711111	44.48805556	42.63688889	40.94977778	27.35397222	34.95911111	28.7145	23.58411111	22.95894444	42.32613889	46.41913889	68.49386111	37.30555556	69.33330556	48.52402778	40.33672222	41.88588889	38.42547222	54.56233333	7.92475	12.54061111	6.64725	12.58038889	13.01844444	8.019583333	7.797777778	7.472	3.842027778
480	27.48994444	33.87305556	17.46427778	31.94505556	34.92122222	36.32944444	14.29572222	20.32138889	33.45466667	23.52644444	45.53066667	51.587	36.2945	53.01166667	41.69788889	9.290888889	9.347166667	17.57477778	15.41855556	13.64961111	25.96538889	32.74394444	44.06638889	42.22355556	40.58066667	27.16061111	34.64794444	28.33	23.29055556	22.68972222	42.33194444	46.39633333	68.63222222	37.17383333	69.56822222	48.41888889	40.31811111	41.74083333	38.33933333	54.53116667	7.9105	12.51583333	6.588277778	12.40872222	12.89311111	7.891222222	7.717333333	7.401277778	3.829055556
481	27.06333333	33.43333333	17.14991667	31.59875	34.41783333	35.94558333	14.06633333	20.07216667	33.09066667	23.19258333	45.35758333	51.29166667	36.37475	53.1295	41.77616667	9.09225	9.1835	17.31666667	15.18075	13.59475	25.53383333	32.43666667	43.644	41.83975	39.95191667	26.87266667	34.154	28.02533333	22.99616667	22.44291667	42.26033333	46.53025	68.59675	37.19466667	69.45683333	48.36716667	40.27441667	41.78533333	38.34266667	54.47233333	7.896916667	12.44833333	6.520083333	12.3215	12.87558333	7.800083333	7.649583333	7.339	3.788333333
482	26.82733333	33.09522222	17.07911111	31.45277778	34.188	35.76577778	13.83644444	19.74788889	32.81855556	22.74888889	45.36344444	51.23033333	36.44255556	53.10744444	41.56988889	9.071222222	9.125333333	17.30811111	15.13822222	13.50155556	25.14344444	32.07011111	43.25111111	41.52988889	39.55977778	26.62277778	33.61755556	27.80022222	22.67977778	22.14033333	42.31422222	46.446	68.60511111	37.18755556	69.56566667	48.35588889	40.34655556	41.68844444	38.47611111	54.50466667	7.820555556	12.49622222	6.389222222	12.17866667	12.77677778	7.635888889	7.548	7.241666667	3.738111111
483	26.36655556	32.73147222	16.79394444	31.19663889	33.94538889	35.30844444	13.61211111	19.39322222	32.34797222	22.366	45.31455556	51.12655556	36.24997222	53.24013889	41.52005556	9.1735	9.169416667	17.34552778	15.05847222	13.56847222	24.72780556	31.65144444	42.71563889	41.04763889	38.93502778	26.30480556	33.05286111	27.34480556	22.39597222	21.94277778	42.30225	46.39413889	68.64597222	37.24013889	69.43944444	48.34627778	40.37225	41.85977778	38.43238889	54.42519444	7.768194444	12.27827778	6.460333333	12.11158333	12.77138889	7.661694444	7.482388889	7.238416667	3.749666667
484	26.02766667	32.25316667	16.4145	30.72783333	33.30433333	34.91866667	13.2955	19.06016667	31.79166667	21.81616667	45.00633333	51.0435	36.10616667	52.97116667	41.40783333	9.025666667	9.128	17.1405	14.97666667	13.38766667	24.26583333	31.34316667	42.34366667	40.68666667	38.29016667	26.08333333	32.77266667	26.957	22.0655	21.77133333	42.28333333	46.3925	68.48066667	37.11266667	69.492	48.4295	40.2495	41.5885	38.501	54.55566667	7.686	12.17366667	6.332	11.98816667	12.54433333	7.467333333	7.372333333	7.1395	3.6885
485	25.42716667	31.64705556	16.10005556	30.21863889	32.70197222	34.39708333	12.93736111	18.54797222	31.18033333	21.25194444	44.76372222	50.7105	35.89069444	52.27416667	41.15152778	8.856944444	8.960861111	17.04941667	14.88022222	13.35202778	23.81338889	30.87672222	41.80477778	40.24233333	37.51786111	25.74941667	32.15969444	26.52316667	21.58552778	21.37336111	42.08127778	46.22502778	68.60419444	37.15086111	69.56958333	48.34744444	40.11011111	41.59672222	38.42275	54.41633333	7.546805556	12.05763889	6.209444444	11.67977778	12.36069444	7.2285	7.203305556	7.022083333	3.634333333
486	24.46155556	30.73288889	15.49177778	29.38244444	31.70133333	33.64988889	12.47433333	17.95911111	30.34433333	20.43622222	44.08955556	50.03933333	35.23344444	51.51388889	40.48722222	8.610777778	8.750888889	16.64211111	14.549	12.92611111	23.05288889	30.18977778	41.219	39.31422222	36.28777778	25.25077778	31.461	25.88833333	20.85988889	20.97188889	41.76633333	45.86277778	68.11444444	36.71988889	69.18311111	48.32188889	40.01377778	41.42233333	38.36888889	54.05744444	7.373111111	11.67533333	5.965111111	11.27622222	12.03766667	6.983222222	6.939666667	6.804666667	3.398333333
487	24.493	30.809	15.671	30.168	32.572	34.3415	12.66775	18.17925	30.917	20.7775	44.5335	50.40625	34.44275	50.1905	40.31025	8.4345	8.47975	16.3305	14.2	12.6935	22.77775	30.04175	41.532	39.4065	36.41175	25.35025	31.5965	26.191	21.12575	21.60325	42.216	46.691	69.1355	37.10075	70.246	51.04525	41.23125	42.747	39.2465	55.67125	7.2115	11.44275	5.63425	11.05575	11.8335	6.62925	6.698	6.41675	3.33325
488	24.71585714	30.70814286	15.28662857	30.0086	31.8954	33.33337143	11.9076	17.27337143	30.03442857	19.9382	44.39202857	50.16748571	34.93654286	50.89491429	40.71297143	8.665514286	8.717885714	16.71514286	14.59751429	13.02848571	22.2242	29.2248	40.03622857	38.93765714	36.31577143	24.49908571	30.49637143	25.39237143	20.44448571	19.92788571	41.88448571	46.34714286	68.49088571	37.04937143	69.43168571	47.92171429	39.80365714	41.09808571	37.63694286	54.4582	7.4084	11.66165714	5.811028571	11.22428571	12.05202857	6.788942857	6.836828571	6.615085714	3.433428571
489	24.16491667	30.239	15.1725	29.53105556	31.32680556	33.06941667	11.9085	17.14269444	29.53083333	19.63136111	44.302	50.15688889	35.31388889	51.05594444	40.66863889	8.70975	8.749916667	16.82027778	14.65836111	12.98761111	21.99019444	29.21622222	39.90697222	38.55341667	35.41791667	24.50786111	30.18572222	25.16991667	20.33419444	20.15969444	42.0815	46.40127778	68.45816667	37.19922222	69.46922222	48.26563889	40.09925	41.46325	38.21455556	54.41541667	7.463305556	11.75025	5.959833333	11.24322222	12.12877778	6.870166667	6.865388889	6.797527778	3.441416667
490	23.3184	29.39982857	14.66545714	28.6834	30.49908571	32.45497143	11.58291429	16.7466	28.79745714	18.94997143	43.748	49.53414286	34.3152	50.0962	39.98645714	8.455771429	8.546571429	16.5166	14.42225714	12.76908571	21.42805714	28.77251429	39.47782857	37.86142857	34.24985714	24.12934286	29.70508571	24.59482857	19.77028571	19.90214286	41.8738	46.04631429	68.28251429	37.00111429	69.28014286	48.33448571	40.03354286	41.47668571	38.46114286	54.19865714	7.240485714	11.44494286	5.648342857	10.93965714	11.79488571	6.543	6.658971429	6.498885714	3.288228571
491	23.1825	29.2815	14.527	28.8135	30.444	32.2985	11.2885	16.3775	28.553	18.633	43.734	49.295	34.183	49.543	39.881	8.3805	8.5155	16.4355	14.3525	12.7005	21.0015	28.2565	38.91	37.5955	34.071	23.8035	29.1595	24.3325	19.5235	19.504	41.824	46.2635	68.3635	37.0075	69.416	48.4135	39.9965	41.43	38.252	54.5495	7.2225	11.41	5.5375	10.827	11.685	6.3905	6.5435	6.3505	3.268
492	23.40069444	29.29719444	14.50791667	29.03758333	30.53294444	32.21558333	11.11697222	16.15952778	28.42402778	18.53216667	43.98891667	49.65280556	34.53763889	50.22419444	40.24425	8.510416667	8.615388889	16.60686111	14.534	12.85091667	20.74277778	27.91591667	38.53352778	37.47908333	33.96908333	23.55288889	28.77508333	24.14261111	19.43808333	19.08747222	42.01125	46.61483333	68.61347222	37.36336111	69.54911111	48.04969444	39.94905556	41.39172222	38.20941667	54.69319444	7.273777778	11.44833333	5.638722222	10.86633333	11.76336111	6.431305556	6.574833333	6.429944444	3.29325
493	23.06762857	28.97528571	14.40794286	28.85562857	30.16222857	32.023	11.07922857	16.04591429	28.2296	18.356	43.70837143	49.55965714	34.75662857	50.6462	40.40874286	8.4008	8.600571429	16.60697143	14.44174286	12.80814286	20.54034286	27.80708571	38.27765714	37.15882857	33.51862857	23.47682857	28.5152	23.94591429	19.27862857	19.17031429	42.26022857	46.75262857	68.62242857	37.48908571	69.66668571	48.28471429	40.29208571	41.65248571	38.57351429	54.84305714	7.2978	11.5384	5.686485714	10.82342857	11.74608571	6.450428571	6.521914286	6.447228571	3.2458
494	22.05505714	28.0992	13.86611429	27.99245714	29.1662	31.35934286	10.78674286	15.57242857	27.28122857	17.60091429	42.83528571	48.55042857	34.17377143	49.9016	39.65485714	8.264314286	8.2924	16.21968571	14.25234286	12.49074286	19.79428571	27.20331429	37.61162857	36.43368571	32.07194286	23.05948571	27.79628571	23.35331429	18.70242857	18.93102857	41.9408	46.29794286	68.28251429	37.22142857	69.31677143	48.24648571	40.14017143	41.59397143	38.74568571	54.43411429	7.028028571	11.13737143	5.449771429	10.42488571	11.385	6.1608	6.221771429	6.271314286	3.026971429
495	21.9345	27.821	13.65875	28.14875	29.1825	31.02225	10.422	15.2015	26.9915	17.262	42.86075	48.46525	33.56375	48.837	39.458	8.2325	8.24975	16.168	14.08525	12.3825	19.3105	26.67675	37.0275	36.01375	31.921	22.672	27.289	22.9455	18.39775	18.34575	41.83375	46.32575	68.41325	37.218	69.482	48.229	39.909	41.41275	38.337	54.5965	7.002	11.0995	5.27325	10.40925	11.357	6.018	6.17325	6.03675	3.09025
496	22.38028571	28.13071429	13.80785714	28.62042857	29.52371429	31.17942857	10.40714286	15.11842857	27.12657143	17.31885714	43.14957143	48.88114286	34.31	50.22485714	40.10614286	8.269142857	8.350714286	16.41857143	14.34714286	12.51971429	19.28328571	26.56757143	36.80028571	35.98428571	32.14185714	22.61042857	27.09728571	23.00828571	18.51071429	18.19685714	42.34057143	47.00728571	68.724	37.67757143	69.84771429	48.17828571	40.06242857	41.61228571	38.57257143	55.22742857	7.166428571	11.28114286	5.440142857	10.54842857	11.50557143	6.144285714	6.267142857	6.271571429	3.092142857
497	22.02155556	27.85361111	13.68361111	28.49194444	29.23894444	31.11577778	10.36877778	15.01494444	26.84461111	17.16027778	42.88811111	48.67711111	34.26994444	50.25866667	39.92238889	8.308722222	8.410388889	16.44772222	14.27094444	12.61461111	18.97177778	26.32588889	36.52372222	35.60088889	31.51566667	22.50466667	26.90583333	22.80761111	18.37138889	18.20277778	42.50405556	46.95616667	68.78105556	37.78988889	69.826	48.46488889	40.23644444	41.83388889	39.07666667	55.369	7.117444444	11.27855556	5.460388889	10.42594444	11.46333333	6.183888889	6.240611111	6.230833333	3.081555556
498	21.59322222	27.41144444	13.49966667	28.20144444	28.79177778	30.76	10.22922222	14.78311111	26.39588889	16.799	42.55622222	48.33777778	33.97144444	50.09455556	39.81244444	8.09	8.188222222	16.20244444	14.20033333	12.38455556	18.55644444	26.021	36.13577778	35.192	30.93122222	22.35277778	26.45688889	22.51111111	18.09977778	18.04766667	42.382	47.009	68.60844444	37.85977778	69.85144444	48.49177778	40.279	42.02588889	39.13733333	55.35655556	7.008333333	11.09311111	5.397	10.29733333	11.31811111	5.964444444	6.068555556	6.133555556	3.038777778
499	21.12	26.935	13.18857143	27.81477143	28.2356	30.33217143	9.956885714	14.46311429	25.89542857	16.37425714	42.28274286	47.82811429	33.78962857	49.91528571	39.7606	7.959514286	8.090228571	16.04954286	14.10842857	12.34297143	18.12617143	25.60822857	35.526	34.72962857	30.21782857	22.02862857	26.00637143	22.00817143	17.6938	17.72597143	42.55271429	46.7488	68.568	37.806	69.69577143	48.48497143	40.3362	41.98571429	39.21545714	55.26831429	6.899285714	10.92337143	5.293542857	10.14062857	11.2296	5.825914286	5.943314286	6.064	2.919914286
500	20.72671429	26.50257143	12.97242857	27.45014286	27.82985714	29.909	9.747714286	14.04157143	25.396	15.89428571	42.08671429	47.51485714	33.25028571	48.734	39.21285714	7.986142857	8.016142857	16.00171429	14.04742857	12.112	17.59257143	25.20128571	35.10814286	34.17585714	29.60857143	21.635	25.45371429	21.65514286	17.39157143	17.46014286	42.36728571	46.90114286	68.78757143	37.836	69.68328571	48.46671429	40.29342857	41.917	39.07657143	55.34142857	6.814571429	10.88	5.139	9.973714286	11.018	5.650857143	5.781	5.898714286	2.825571429
501	20.64085714	26.34925714	12.77788571	27.56514286	27.72034286	29.74762857	9.543114286	13.86817143	25.20562857	15.68637143	41.92891429	47.40171429	33.27251429	48.97937143	39.34314286	7.882171429	8.0188	16.05325714	13.85622857	12.13354286	17.26185714	24.82165714	34.67191429	33.83894286	29.30771429	21.4086	24.99611429	21.38488571	17.16694286	17.12514286	42.43462857	47.15685714	68.75794286	37.9882	69.94302857	48.41031429	40.20405714	41.95117143	39.20125714	55.39462857	6.8458	10.81908571	5.073171429	9.897028571	11.02542857	5.634057143	5.743	5.8824	2.816428571
502	20.292	26.0955	12.651	27.415	27.346	29.4855	9.398	13.574	24.8025	15.4	41.517	47.204	33.0215	48.55	38.8795	7.867	7.905	15.8435	13.9025	11.9955	16.896	24.3545	34.2005	33.5	28.808	21.1405	24.554	21.1285	16.9235	16.8945	42.547	47.174	68.7055	38.1	69.8635	48.4425	40.362	42.024	39.2685	55.478	6.737	10.737	5.0485	9.7695	10.956	5.5495	5.698	5.803	2.7505
503	20.02966667	25.68833333	12.504	27.28133333	27.14133333	29.19333333	9.236	13.36366667	24.54066667	15.066	41.335	46.931	33.052	48.66233333	38.936	7.829333333	7.856333333	15.83866667	13.743	11.92933333	16.60233333	24.045	33.61966667	33.02733333	28.24666667	20.91766667	24.15533333	20.806	16.66166667	16.68833333	42.486	47.19033333	68.59566667	38.054	69.79366667	48.45766667	40.29133333	42.05166667	39.45866667	55.63333333	6.685666667	10.736	5.052333333	9.673	10.896	5.482666667	5.625333333	5.744	2.786333333
504	19.76357143	25.40785714	12.27814286	27.01885714	26.84785714	29.06514286	9.110428571	13.13114286	24.11871429	14.95328571	40.92514286	46.54342857	32.79042857	48.43728571	38.543	7.769714286	7.667285714	15.69557143	13.67314286	11.725	16.19885714	23.68528571	33.27857143	32.68828571	27.69428571	20.566	23.74571429	20.49714286	16.42914286	16.49242857	42.654	47.33014286	68.83814286	38.18328571	69.97228571	48.48	40.41214286	42.26685714	39.53128571	55.67842857	6.618142857	10.54014286	4.965285714	9.531714286	10.678	5.366714286	5.524428571	5.729714286	2.686714286
505	19.38730556	25.01688889	12.05972222	26.89136111	26.50447222	28.74497222	8.969555556	12.92502778	23.81644444	14.59783333	40.67833333	46.32661111	32.61108333	48.38538889	38.55636111	7.521472222	7.668777778	15.618	13.54752778	11.59511111	15.91777778	23.23752778	32.77244444	32.31411111	27.27202778	20.34575	23.28066667	20.16313889	16.15975	16.201	42.76655556	47.43225	68.54438889	38.07766667	69.99680556	48.43158333	40.30919444	42.17169444	39.54166667	55.83811111	6.537222222	10.5255	4.976194444	9.390555556	10.56533333	5.335277778	5.433277778	5.607444444	2.645416667
506	19.02530556	24.68680556	11.92602778	26.65411111	26.09305556	28.33652778	8.771416667	12.56361111	23.39161111	14.24113889	40.4355	45.98513889	32.52063889	48.12522222	38.30241667	7.538666667	7.396833333	15.41725	13.41083333	11.48761111	15.43130556	22.95241667	32.39786111	31.79377778	26.78383333	20.07783333	22.91013889	19.86116667	15.82397222	16.10630556	42.61288889	47.36841667	68.70936111	38.29869444	70.05208333	48.41852778	40.31366667	42.17944444	39.64136111	55.84927778	6.450833333	10.36269444	4.73725	9.22375	10.45394444	5.091944444	5.286083333	5.4385	2.576638889
507	18.68025	24.32355556	11.67827778	26.32702778	25.68788889	28.00136111	8.564972222	12.26569444	23.00416667	13.91830556	40.00011111	45.42586111	31.80930556	47.28769444	37.80605556	7.47225	7.402833333	15.28680556	13.35586111	11.42725	15.04619444	22.57575	31.97269444	31.42713889	26.20777778	19.80066667	22.46780556	19.52852778	15.57152778	15.77916667	42.59722222	47.41891667	68.81358333	38.28802778	70.04691667	48.50261111	40.37397222	42.25727778	39.75802778	55.93244444	6.428527778	10.35191667	4.699277778	9.129638889	10.39913889	5.074361111	5.217388889	5.43175	2.563833333
508	18.48611111	24.02327778	11.46075	26.16147222	25.38388889	27.76322222	8.441166667	12.08747222	22.65083333	13.69744444	39.75361111	45.22927778	31.66261111	47.08441667	37.79602778	7.47425	7.221277778	15.27797222	13.35511111	11.35194444	14.76675	22.23594444	31.48411111	31.05836111	25.95597222	19.56844444	21.99022222	19.24030556	15.28566667	15.40313889	42.69538889	47.45813889	68.64047222	38.50847222	70.05458333	48.37802778	40.33208333	42.13519444	39.80769444	55.983	6.307083333	10.23602778	4.576972222	8.926305556	10.25238889	4.906444444	5.068555556	5.301055556	2.473027778
509	18.21388889	23.67925	11.39661111	26.12880556	25.0705	27.54447222	8.296277778	11.79905556	22.26266667	13.44538889	39.41669444	44.89027778	31.46233333	46.71580556	37.64994444	7.319805556	7.251638889	15.08061111	13.23758333	11.21733333	14.46247222	21.87383333	31.04519444	30.46663889	25.40761111	19.35427778	21.49044444	18.95055556	15.11555556	15.25705556	42.69119444	47.56169444	68.65866667	38.58802778	70.06730556	48.40933333	40.30230556	42.23586111	40.05486111	56.22702778	6.314	10.09533333	4.525222222	8.826416667	10.19791667	4.845305556	5.038	5.243055556	2.449694444
510	17.9095	23.38305556	11.17869444	25.72216667	24.80816667	27.31838889	8.123722222	11.57283333	21.93277778	13.05005556	39.02769444	44.43938889	31.13561111	46.62988889	37.32338889	7.171027778	7.104861111	14.96616667	13.10416667	10.999	14.00002778	21.50702778	30.58005556	30.16902778	24.94169444	19.05744444	21.08816667	18.53116667	14.75094444	14.99555556	42.60602778	47.59280556	68.62136111	38.62097222	70.01483333	48.46794444	40.27497222	42.28461111	39.81908333	56.13052778	6.302666667	10.05944444	4.546805556	8.68825	10.07655556	4.759916667	4.990166667	5.242611111	2.433972222
511	17.45742857	23.01945714	10.9422	25.35214286	24.3446	26.92417143	8.008342857	11.2188	21.45497143	12.76988571	38.53585714	44.11122857	30.736	45.79885714	36.79745714	7.053142857	7.002914286	14.93654286	12.92208571	10.89511429	13.70434286	21.0652	30.05782857	29.66182857	24.358	18.81062857	20.75637143	18.26122857	14.49445714	14.75691429	42.73771429	47.46857143	68.86357143	38.55302857	69.92194286	48.62868571	40.34762857	42.28331429	40.0238	56.21802857	6.207085714	9.898257143	4.341514286	8.534085714	9.876657143	4.528342857	4.825514286	5.066428571	2.345085714
512	17.2054	22.6372	10.801	25.1536	23.9384	26.5822	7.81	10.9766	21.1882	12.5382	38.1454	43.5938	30.3326	44.8966	36.4704	6.9394	6.8924	14.6672	12.7318	10.7664	13.3224	20.7264	29.5652	29.1654	23.9412	18.4728	20.3068	17.9304	14.153	14.4694	42.6886	47.6058	68.807	38.6196	70.0552	48.5702	40.3792	42.2504	39.978	56.1046	6.129	9.7974	4.2812	8.3106	9.7282	4.4772	4.7484	4.9122	2.2742
513	16.97277778	22.32583333	10.56658333	24.94708333	23.67819444	26.37791667	7.675722222	10.85675	20.83027778	12.32952778	37.8455	43.15191667	30.13180556	44.58916667	36.14027778	6.903416667	6.837805556	14.64202778	12.72580556	10.59816667	13.03819444	20.49319444	29.15830556	28.82616667	23.58547222	18.24538889	19.97191667	17.69988889	13.86225	14.19588889	42.70413889	47.5555	68.82127778	38.77041667	70.07325	48.55308333	40.37747222	42.28808333	39.98677778	56.18522222	6.011861111	9.762777778	4.215694444	8.26175	9.655277778	4.399305556	4.629444444	4.878694444	2.253166667
514	16.74382857	22.08225714	10.45008571	24.63354286	23.39505714	26.142	7.551342857	10.54788571	20.59511429	12.10654286	37.5098	42.67445714	29.84742857	44.2082	35.97811429	6.7818	6.692885714	14.58722857	12.56342857	10.5162	12.71957143	20.15071429	28.78228571	28.45374286	23.21777143	18.0054	19.56394286	17.41368571	13.67777143	14.0424	42.89025714	47.69554286	68.80831429	38.79545714	70.23197143	48.47808571	40.37282857	42.30142857	40.0976	56.38545714	5.982228571	9.697514286	4.173171429	8.167742857	9.544657143	4.310628571	4.567628571	4.938028571	2.173485714
515	16.40205714	21.73488571	10.27971429	24.45182857	23.00757143	25.90828571	7.479285714	10.38708571	20.18022857	11.8436	37.03957143	42.12965714	29.39174286	43.69794286	35.57737143	6.662371429	6.535228571	14.27768571	12.40034286	10.32942857	12.41702857	19.82942857	28.453	28.07868571	22.77751429	17.72208571	19.16411429	17.13385714	13.45094286	13.83602857	42.83314286	47.71388571	68.83588571	38.88368571	70.05588571	48.51934286	40.36797143	42.30205714	40.17017143	56.3208	5.955914286	9.526657143	4.107285714	7.991085714	9.467885714	4.170657143	4.404114286	4.758885714	2.196085714
516	16.25757143	21.57814286	10.15671429	24.29	22.73485714	25.66157143	7.287857143	10.13342857	20.03614286	11.642	36.71714286	41.90514286	29.208	43.35228571	35.22614286	6.560428571	6.385571429	14.17	12.25242857	10.08528571	12.15814286	19.51128571	27.93685714	27.76185714	22.48428571	17.57628571	18.86614286	16.88571429	13.25	13.56342857	42.82285714	47.70185714	68.87271429	38.81957143	70.26142857	48.42514286	40.38642857	42.35985714	40.11828571	56.38942857	5.863428571	9.416428571	3.952285714	7.897142857	9.286142857	4.109142857	4.413571429	4.742428571	2.060571429
517	16.062	21.316	10.007	24.152	22.575	25.502	7.252	10.043	19.704	11.541	36.27	41.742	28.935	43.275	35.329	6.485	6.331	14.232	12.329	10.019	11.952	19.146	27.631	27.293	22.174	17.251	18.485	16.687	13.09	13.411	42.993	47.766	68.766	38.936	70.446	48.713	40.474	42.429	40.357	56.553	5.895	9.384	4.002	7.835	9.234	4.059	4.331	4.704	2.099
518	15.79485714	21.03808571	9.864314286	23.86205714	22.34242857	25.22277143	7.166314286	9.723542857	19.40582857	11.28131429	35.86662857	41.0106	28.69231429	42.92951429	34.82054286	6.445714286	6.184942857	13.9844	12.02585714	9.909114286	11.63814286	18.97677143	27.2734	27.1096	21.90494286	17.12025714	18.22708571	16.5514	12.94382857	13.21274286	42.92648571	47.83197143	68.98062857	39.04734286	70.37988571	48.53911429	40.44011429	42.45177143	40.43365714	56.718	5.751457143	9.339914286	3.884542857	7.715771429	9.192742857	3.948542857	4.229742857	4.5614	2.067914286
519	15.51974286	20.76008571	9.709085714	23.62488571	22.05031429	24.93694286	7.034485714	9.655971429	19.1794	11.14448571	35.4196	40.57388571	28.40342857	42.40411429	34.58291429	6.365457143	6.161428571	13.89937143	11.884	9.798628571	11.41765714	18.69725714	26.98117143	26.78234286	21.41334286	16.87065714	17.90597143	16.21794286	12.68314286	12.99908571	42.97188571	47.94085714	68.73325714	39.0596	70.22894286	48.50737143	40.43345714	42.6012	40.5062	56.67734286	5.700514286	9.2926	3.869171429	7.494285714	9.058085714	3.9046	4.247685714	4.585942857	1.967771429
520	15.22882857	20.43025714	9.513428571	23.1996	21.60362857	24.68291429	6.880685714	9.460771429	18.77388571	10.8114	35.04182857	40.18542857	28.00042857	41.56194286	34.25054286	6.238085714	6.113828571	13.67834286	11.789	9.611914286	11.09502857	18.38885714	26.48402857	26.27174286	21.05677143	16.65057143	17.57685714	15.93102857	12.41588571	12.85622857	42.99991429	47.93462857	68.71825714	39.098	70.29122857	48.55705714	40.38862857	42.33297143	40.57308571	56.56197143	5.646628571	9.099057143	3.752342857	7.318885714	8.836285714	3.745028571	4.059171429	4.460342857	1.929714286
521	14.82948571	19.9584	9.281742857	22.7536	21.12471429	24.36077143	6.764857143	9.188771429	18.34142857	10.51802857	34.393	39.41871429	27.30708571	40.50917143	33.50117143	6.1052	5.8442	13.44662857	11.51085714	9.475885714	10.76465714	18.0744	26.02557143	25.78534286	20.6042	16.34331429	17.17108571	15.59394286	12.04468571	12.55262857	42.80591429	47.73582857	68.67968571	39.08168571	70.32645714	48.55845714	40.24362857	42.32717143	40.48434286	56.49945714	5.566428571	8.933085714	3.604057143	7.167657143	8.717142857	3.6584	3.9848	4.3902	1.928314286
522	14.70311111	19.81266667	9.194222222	22.59744444	20.95811111	24.02955556	6.607555556	8.977111111	18.09144444	10.318	33.99888889	39.01877778	26.83366667	39.786	33.21822222	6.038888889	5.779222222	13.333	11.37966667	9.299666667	10.62855556	17.64944444	25.65188889	25.557	20.37611111	16.10666667	16.78133333	15.307	11.89833333	12.23955556	42.71922222	47.933	68.76333333	39.16444444	70.21688889	48.43455556	40.25177778	42.27833333	40.41055556	56.53666667	5.525888889	8.900111111	3.506222222	7.074111111	8.679	3.567333333	3.903	4.221333333	1.832111111
523	14.74697143	19.77814286	9.155685714	22.69351429	21.09565714	24.1126	6.602285714	8.886628571	18.07102857	10.40611429	33.82971429	38.80314286	26.91794286	40.02337143	33.0436	5.9854	5.739057143	13.23162857	11.40205714	9.1776	10.52182857	17.61522857	25.43991429	25.39562857	20.39034286	15.9718	16.60494286	15.2962	11.8264	12.1704	42.8028	48.05457143	68.98174286	39.35782857	70.50977143	48.53068571	40.17165714	42.25545714	40.42285714	56.71062857	5.550228571	8.9214	3.571	7.000914286	8.657828571	3.583485714	3.908171429	4.202142857	1.818314286
524	14.50682857	19.56248571	9.099885714	22.49577143	20.77562857	23.99834286	6.576714286	8.814028571	17.79397143	10.24385714	33.40268571	38.53448571	26.58328571	39.8532	32.79697143	5.783114286	5.620828571	13.0856	11.1918	9.034285714	10.26617143	17.39517143	25.2476	25.21151429	20.14694286	15.8866	16.46105714	15.07662857	11.66345714	12.08148571	43.1716	48.0484	68.89708571	39.47671429	70.35057143	48.56662857	40.42722857	42.54111429	40.63702857	56.98262857	5.461542857	8.914714286	3.5208	6.999028571	8.588714286	3.516571429	3.864228571	4.206914286	1.848428571
525	14.32502857	19.38834286	8.9918	22.25871429	20.60694286	23.87054286	6.499	8.681028571	17.63137143	10.10651429	32.89862857	38.00528571	26.44797143	39.42588571	32.50134286	5.8034	5.558742857	12.97468571	11.12068571	8.844942857	10.14014286	17.22582857	25.02585714	24.92034286	19.84594286	15.77997143	16.20834286	15.00865714	11.64468571	11.99171429	43.123	48.20371429	68.7482	39.51671429	70.36	48.71034286	40.29857143	42.51965714	40.87508571	57.07105714	5.395971429	8.775771429	3.438657143	6.866914286	8.470171429	3.439542857	3.758028571	4.204	1.796285714
526	14.1286	19.0444	8.8556	22.1142	20.3372	23.6014	6.4238	8.536	17.3936	9.9696	32.5188	37.4988	25.9472	38.9624	32.2134	5.717	5.4924	12.8118	10.9504	8.7964	9.9468	17.0596	24.6598	24.609	19.7528	15.6274	16.054	14.8488	11.4104	11.8602	43.1512	48.1712	68.8354	39.5604	70.297	48.5606	40.4538	42.6378	40.9456	57.2256	5.3784	8.651	3.3962	6.7122	8.3334	3.3576	3.7558	4.126	1.7
527	13.9384	18.88197143	8.735057143	21.79648571	20.12382857	23.44394286	6.354885714	8.4542	17.12237143	9.801685714	32.14528571	37.06848571	25.65742857	38.33728571	31.93117143	5.634485714	5.388828571	12.71148571	10.80622857	8.595914286	9.831542857	16.8132	24.42788571	24.33802857	19.43445714	15.3886	15.74794286	14.61431429	11.31108571	11.71208571	43.02265714	48.10462857	68.91197143	39.64557143	70.36554286	48.59522857	40.37771429	42.54091429	40.91988571	57.03254286	5.332	8.635114286	3.404657143	6.672628571	8.224914286	3.316028571	3.697828571	4.008942857	1.724
528	13.49425714	18.44602857	8.535028571	21.21748571	19.544	23.092	6.241257143	8.234914286	16.70648571	9.518428571	31.52837143	36.28245714	25.02742857	37.39334286	31.23922857	5.493085714	5.210085714	12.45268571	10.5916	8.479	9.558342857	16.5392	23.99274286	23.9722	18.9844	15.1946	15.5574	14.37482857	10.99242857	11.49131429	42.99397143	48.06928571	68.62785714	39.62071429	70.33951429	48.53225714	40.46697143	42.47697143	40.9222	56.80474286	5.212228571	8.457428571	3.2658	6.488428571	8.019657143	3.195542857	3.571	3.903314286	1.651142857
529	13.3388	18.21751429	8.367485714	21.01848571	19.30211429	22.8328	6.105914286	8.013285714	16.4658	9.4064	31.08062857	35.78434286	24.36988571	36.41774286	30.85602857	5.369857143	5.078571429	12.26237143	10.35034286	8.2786	9.382571429	16.21794286	23.63542857	23.68508571	18.79151429	14.94405714	15.15011429	14.07322857	10.71017143	11.18957143	42.81311429	47.88662857	68.59262857	39.50014286	70.1762	48.41508571	40.28468571	42.44751429	40.78177143	56.81425714	5.165714286	8.366571429	3.149542857	6.410028571	8.048142857	3.095342857	3.504685714	3.837657143	1.607542857
530	13.31471429	18.0902	8.312285714	20.99397143	19.25268571	22.69074286	6.072371429	7.890142857	16.35794286	9.295057143	30.83145714	35.42808571	24.34788571	36.41785714	30.65445714	5.3634	5.013428571	12.13548571	10.34914286	8.246571429	9.230457143	16.13908571	23.50117143	23.42948571	18.73448571	14.82485714	14.96537143	14.00465714	10.71088571	11.13685714	42.94688571	48.21508571	68.76625714	39.73997143	70.27274286	48.5242	40.17017143	42.36477143	40.6618	56.9282	5.168942857	8.401285714	3.194514286	6.379028571	8.002685714	3.078371429	3.513257143	3.854342857	1.639628571
531	12.64748571	17.42394286	8.030657143	20.10062857	18.52471429	22.31517143	5.926485714	7.701771429	15.79868571	8.905771429	29.78151429	34.45291429	23.46205714	35.1426	29.70625714	5.155857143	4.7704	11.76374286	9.998	7.874514286	8.918457143	15.77611429	23.09454286	22.80968571	18.0118	14.51817143	14.6036	13.65248571	10.29034286	10.97768571	42.71368571	47.69165714	68.50685714	39.35277143	70.0996	48.71954286	40.17325714	42.34622857	40.96882857	56.74894286	4.9946	8.087542857	3.023314286	6.013914286	7.631085714	2.8904	3.348657143	3.686485714	1.526914286
532	12.68194286	17.50045714	8.0078	20.51	18.81642857	22.33691429	5.857085714	7.625485714	15.87568571	8.942685714	29.82085714	34.34437143	22.87688571	34.2724	29.52782857	4.916485714	4.678228571	11.54271429	9.718571429	7.659285714	8.7996	15.51837143	22.87791429	22.74068571	18.21905714	14.38625714	14.4782	13.5302	10.29248571	10.80085714	42.82897143	48.16954286	68.97137143	39.56122857	70.59794286	49.46834286	40.51257143	42.76365714	41.0678	57.50974286	4.894742857	7.959828571	2.859485714	5.9732	7.582	2.7996	3.241685714	3.521257143	1.495628571
533	13.03	17.6108	8.0646	20.595	18.8856	22.26	5.8018	7.5502	15.8776	9.0096	29.682	34.3634	23.3568	34.9302	29.6558	5.05	4.7214	11.6606	9.9058	7.806	8.8424	15.472	22.6394	22.8824	18.4946	14.2466	14.3638	13.534	10.2982	10.5506	42.8958	48.2488	68.7394	39.7806	70.4028	48.1718	39.9888	42.2064	40.5514	57.0454	5.003	8.1286	2.9764	6.0918	7.688	2.9094	3.3456	3.6736	1.5418
534	12.89448571	17.57765714	8.0336	20.42628571	18.74922857	22.33071429	5.842771429	7.557542857	15.78517143	8.997514286	29.3476	34.04434286	23.25937143	34.69268571	29.4464	5.0454	4.726428571	11.62774286	9.873342857	7.767085714	8.851257143	15.55234286	22.70242857	22.80062857	18.44014286	14.37137143	14.4054	13.57917143	10.31928571	10.6558	43.08985714	48.25131429	68.84051429	40.00665714	70.40542857	48.47465714	40.24265714	42.46317143	40.9492	57.30077143	5.041171429	8.169971429	2.972971429	6.061514286	7.680914286	2.914971429	3.321285714	3.707742857	1.540571429
535	12.68914286	17.36417143	7.984285714	20.14622857	18.51831429	22.21268571	5.847285714	7.516114286	15.54902857	8.841371429	28.95231429	33.63234286	22.89091429	34.2684	29.13062857	4.950228571	4.642685714	11.46942857	9.675885714	7.596028571	8.780457143	15.47951429	22.60254286	22.61625714	18.19622857	14.31737143	14.31394286	13.46331429	10.24225714	10.64357143	43.19842857	48.27294286	68.88251429	39.98297143	70.4774	48.54848571	40.28085714	42.64805714	41.23491429	57.24905714	4.946742857	8.099828571	2.964628571	5.980342857	7.612942857	2.840942857	3.270371429	3.599228571	1.489914286
536	12.11697143	16.86045714	7.759342857	19.50994286	17.922	21.86948571	5.744057143	7.303942857	15.1168	8.572371429	28.1322	32.69517143	22.12462857	33.10597143	28.4216	4.780171429	4.4526	11.10794286	9.378942857	7.306171429	8.5336	15.15594286	22.23922857	22.03168571	17.73288571	14.02842857	14.0164	13.13874286	9.878885714	10.49688571	42.84617143	47.97242857	68.45191429	39.90548571	70.23485714	48.46082857	40.14334286	42.43051429	41.26108571	56.95485714	4.885514286	7.926685714	2.856828571	5.786742857	7.382114286	2.768228571	3.185485714	3.531171429	1.471057143
537	12.45728571	17.03737143	7.803514286	19.86365714	18.20757143	21.84388571	5.651914286	7.224571429	15.21328571	8.638742857	28.19694286	32.73102857	22.0342	32.8966	28.42962857	4.796285714	4.461028571	11.10948571	9.345257143	7.326342857	8.558028571	15.12357143	22.01134286	22.20308571	18.13337143	13.98408571	13.87385714	13.10531429	9.895142857	10.24031429	42.98168571	48.45428571	68.71254286	40.02428571	70.2324	48.23102857	40.10325714	42.43	40.85502857	57.148	4.879371429	7.922542857	2.801314286	5.779428571	7.442171429	2.6882	3.146657143	3.435971429	1.460342857
538	12.64182353	17.178	7.865088235	19.99491176	18.44479412	22.11314706	5.719147059	7.367588235	15.34617647	8.732882353	28.06773529	32.62661765	22.32161765	33.40767647	28.48652941	4.813970588	4.506647059	11.21761765	9.521676471	7.375617647	8.5295	15.18944118	22.20417647	22.39488235	18.31694118	14.05094118	13.98861765	13.31811765	10.12288235	10.37558824	43.30223529	48.68541176	69.12217647	40.43261765	70.57429412	48.45938235	40.23576471	42.60508824	41.27394118	57.80267647	4.877176471	7.992529412	2.885823529	5.805617647	7.404147059	2.783882353	3.168970588	3.554588235	1.431705882
539	12.20062857	16.91365714	7.735485714	19.56571429	17.98054286	21.90125714	5.724342857	7.267885714	15.052	8.610485714	27.65114286	32.1564	21.911	32.91317143	28.03908571	4.742314286	4.307314286	11.024	9.341685714	7.196057143	8.533028571	15.15294286	22.06431429	22.11502857	18.04965714	14.03842857	13.8898	13.18422857	9.920285714	10.42617143	43.21214286	48.39728571	68.73037143	40.29565714	70.50788571	48.61768571	40.35122857	42.70577143	41.54211429	57.529	4.782742857	7.914	2.796657143	5.660342857	7.362457143	2.709457143	3.133257143	3.471028571	1.410914286
540	12.12765714	16.77354286	7.621171429	19.39034286	17.87808571	21.7332	5.604028571	7.108028571	14.92	8.526114286	27.35328571	31.7114	21.34468571	32.03548571	27.80017143	4.656971429	4.305114286	10.88468571	9.145628571	7.089714286	8.401342857	14.96582857	21.90614286	21.92685714	17.99762857	13.83342857	13.73348571	13.00148571	9.808171429	10.21537143	43.18365714	48.50617143	68.70888571	40.43191429	70.30477143	48.50422857	40.26391429	42.68854286	41.33808571	57.38234286	4.780371429	7.8762	2.736914286	5.629685714	7.310171429	2.599085714	3.063257143	3.384028571	1.402742857
541	12.369	16.907	7.777	19.6995	18.2065	21.9775	5.7085	7.1575	15.093	8.6425	27.2005	31.6725	21.654	32.498	27.8775	4.7455	4.2875	10.933	9.2095	7.134	8.477	15.0355	21.858	22.135	18.249	13.9375	13.848	13.0995	9.9075	10.2	43.3845	48.8595	69.1705	40.64	70.6	48.6145	40.3395	42.782	41.5965	57.9055	4.8265	7.9315	2.7505	5.606	7.2785	2.6155	3.117	3.415	1.3475
542	12.17354286	16.83577143	7.693828571	19.52565714	17.99231429	21.93471429	5.690314286	7.165942857	15.00948571	8.579342857	27.07122857	31.39282857	21.50325714	32.46191429	27.69608571	4.610628571	4.224142857	10.66997143	9.021714286	6.974285714	8.404714286	15.09471429	21.8802	21.97131429	18.28371429	13.92977143	13.8142	13.10582857	9.886628571	10.23068571	43.39731429	48.69068571	69.0752	40.75728571	70.67202857	48.76071429	40.50797143	42.98874286	41.75594286	58.00542857	4.794885714	7.825885714	2.702857143	5.536028571	7.2456	2.574142857	3.0516	3.396914286	1.387514286
543	11.89745714	16.54288571	7.640971429	19.13771429	17.65311429	21.69474286	5.657914286	7.080914286	14.71214286	8.4358	26.50937143	30.75377143	21.0038	31.66357143	27.25785714	4.556714286	4.194971429	10.61377143	8.954114286	6.826771429	8.282971429	14.90714286	21.69922857	21.82885714	18.01594286	13.87148571	13.71331429	12.95971429	9.717085714	10.25637143	43.32102857	48.67228571	68.98391429	40.71068571	70.61211429	48.77922857	40.40322857	42.86122857	41.86431429	57.75294286	4.713142857	7.743628571	2.666228571	5.413457143	7.114257143	2.533285714	2.935628571	3.275771429	1.3264
544	11.37251429	15.96877143	7.339057143	18.45865714	17.04885714	21.26982857	5.517914286	6.826514286	14.22537143	8.128	25.65377143	29.95368571	20.23977143	30.25145714	26.35371429	4.388828571	3.964257143	10.31145714	8.637085714	6.602257143	8.064514286	14.5904	21.32314286	21.16254286	17.45425714	13.52988571	13.35071429	12.60168571	9.354028571	10.03917143	43.00174286	48.10868571	68.42185714	40.35705714	70.31365714	48.61751429	40.1456	42.61762857	41.70865714	57.31874286	4.606914286	7.556314286	2.528057143	5.2508	6.897857143	2.395857143	2.857914286	3.176657143	1.258057143
545	11.70022857	16.12622857	7.3504	18.78031429	17.34285714	21.347	5.409371429	6.762714286	14.31411429	8.226257143	25.78765714	30.01742857	20.20517143	30.14345714	26.34911429	4.394857143	3.942628571	10.27222857	8.633971429	6.603028571	8.052428571	14.5192	21.14988571	21.2962	17.94502857	13.46388571	13.24474286	12.64534286	9.468457143	9.713485714	43.0932	48.55614286	68.73454286	40.54648571	70.41145714	48.34031429	40.09931429	42.53077143	41.21171429	57.56248571	4.557942857	7.506542857	2.478114286	5.2014	6.880085714	2.351314286	2.856685714	3.145028571	1.2656
546	11.81328571	16.26471429	7.434714286	18.83028571	17.41757143	21.528	5.510285714	6.813	14.43442857	8.252285714	25.78114286	30.03942857	20.387	30.47	26.49585714	4.433285714	3.954285714	10.385	8.665285714	6.622142857	8.136857143	14.64685714	21.195	21.44142857	18.12885714	13.58228571	13.38442857	12.79914286	9.594428571	9.842428571	43.36628571	48.72542857	68.75657143	40.73028571	70.52528571	48.46857143	40.27528571	42.759	41.599	57.75485714	4.62	7.633285714	2.556857143	5.233142857	6.894857143	2.407285714	2.878	3.218142857	1.299
547	11.8195	16.36855882	7.454676471	19.00885294	17.49517647	21.68561765	5.582029412	6.829441176	14.47229412	8.396735294	25.63632353	29.90694118	20.32255882	30.44038235	26.29967647	4.356911765	3.861294118	10.2805	8.596264706	6.508558824	8.212705882	14.68691176	21.41226471	21.54814706	18.41088235	13.62864706	13.51205882	12.81108824	9.595205882	9.903176471	43.31897059	49.05276471	69.04658824	40.9115	70.57514706	48.56588235	40.34538235	42.90397059	41.80382353	58.11835294	4.574617647	7.642264706	2.503147059	5.205588235	6.938882353	2.340235294	2.808235294	3.158470588	1.295
548	11.8328	16.3568	7.4798	18.9784	17.5288	21.7928	5.6178	6.8856	14.5152	8.3854	25.3452	29.7394	20.25	30.4464	26.306	4.342	3.8464	10.2314	8.5388	6.4634	8.215	14.799	21.4718	21.5288	18.4622	13.7578	13.49	12.8712	9.6816	9.9876	43.5074	48.9182	69.1992	41.047	70.7152	48.5864	40.4422	42.9806	42.0258	58.2102	4.6368	7.6158	2.5524	5.1634	6.819	2.354	2.7924	3.2446	1.2828
549	11.64628571	16.1956	7.451085714	18.71891429	17.4266	21.75777143	5.570857143	6.875971429	14.34437143	8.3244	25.06382857	29.45002857	20.01497143	29.844	25.99291429	4.305142857	3.838228571	10.12662857	8.4792	6.444771429	8.195057143	14.78294286	21.50188571	21.5028	18.35877143	13.7746	13.49237143	12.80197143	9.581485714	9.948857143	43.43537143	48.92297143	69.02331429	41.04685714	70.70442857	48.66614286	40.50788571	43.08691429	42.11377143	58.14685714	4.570085714	7.569	2.514285714	5.144	6.873714286	2.330971429	2.7974	3.134457143	1.226942857
550	11.58017647	16.15823529	7.406764706	18.62858824	17.27317647	21.67817647	5.615176471	6.793823529	14.29364706	8.308823529	24.74123529	29.13517647	19.82111765	29.50852941	25.78529412	4.235705882	3.792117647	10.01905882	8.362117647	6.315117647	8.170705882	14.76435294	21.335	21.40205882	18.48	13.67517647	13.43564706	12.78658824	9.599882353	9.900235294	43.47158824	48.95264706	68.99494118	41.08441176	70.64705882	48.75147059	40.39994118	43.064	42.08252941	58.12064706	4.544294118	7.509352941	2.421117647	5.098588235	6.775705882	2.306764706	2.768470588	3.095352941	1.286058824
551	11.81091429	16.26245714	7.473542857	18.92468571	17.60208571	21.92508571	5.575914286	6.881285714	14.446	8.438257143	24.78325714	28.97405714	19.9512	29.90297143	25.765	4.412314286	3.856942857	10.09165714	8.454628571	6.461857143	8.265628571	14.73328571	21.49657143	21.60337143	18.82388571	13.70617143	13.4678	12.90988571	9.657657143	9.886371429	43.66722857	49.22362857	69.07648571	41.28248571	70.88422857	48.70565714	40.45951429	43.07682857	42.21168571	58.53214286	4.571114286	7.609714286	2.461342857	5.095457143	6.803857143	2.359228571	2.7758	3.137857143	1.258885714
552	11.82934286	16.39322857	7.493657143	18.9128	17.6628	22.04205714	5.613342857	6.809057143	14.4614	8.524828571	24.59731429	28.80545714	19.86	30.04168571	25.71505714	4.250485714	3.911114286	9.945914286	8.369342857	6.265142857	8.439857143	15.02191429	21.67125714	21.75788571	18.97837143	13.75082857	13.65217143	13.0994	9.805514286	10.01991429	43.66991429	49.32668571	68.93682857	41.51757143	70.91451429	48.61654286	40.56151429	43.18745714	42.38991429	58.463	4.556542857	7.658971429	2.438371429	5.029028571	6.738314286	2.307285714	2.7262	3.213457143	1.246885714
553	11.776	16.478	7.554	18.7	17.605	22.155	5.697	6.945	14.574	8.479	24.308	28.795	19.855	29.995	25.528	4.234	3.791	10.054	8.375	6.289	8.325	15.058	21.622	21.842	19.195	13.949	13.806	13.053	9.868	10.086	43.817	49.335	69.005	41.464	70.901	48.522	40.54	43.558	42.509	58.591	4.483	7.519	2.429	5.005	6.665	2.362	2.612	3.078	1.214
554	11.6926	16.43174286	7.536942857	18.87102857	17.66922857	22.13208571	5.719314286	6.871171429	14.49557143	8.536542857	24.30402857	28.64348571	19.72397143	29.81437143	25.62028571	4.3406	3.755285714	9.931142857	8.323542857	6.275285714	8.321371429	15.14282857	21.8378	21.86191429	19.23382857	13.93922857	13.84625714	13.09177143	9.872457143	10.11177143	43.72945714	49.33557143	69.03197143	41.4938	70.76002857	48.8246	40.5812	43.1944	42.63205714	58.62391429	4.398114286	7.4602	2.401828571	5.0018	6.630628571	2.259085714	2.681057143	3.013914286	1.132171429
555	11.69935294	16.32335294	7.511411765	18.72164706	17.54935294	22.19788235	5.607	6.988529412	14.40029412	8.540647059	23.91017647	28.18964706	19.54688235	29.32641176	25.149	4.222882353	3.729176471	9.918411765	8.186588235	6.252941176	8.465882353	15.11570588	21.89823529	21.84988235	19.30688235	14.04382353	13.87041176	13.19523529	9.854588235	10.15064706	43.65247059	49.27076471	68.92623529	41.47776471	70.71594118	48.69852941	40.58541176	43.40952941	42.67352941	58.54282353	4.426117647	7.472941176	2.468470588	4.876941176	6.547882353	2.200941176	2.615411765	3.068411765	1.187823529
556	11.74405882	16.27458824	7.490235294	18.69682353	17.49735294	22.21994118	5.700941176	6.894705882	14.42794118	8.494764706	23.81170588	27.98094118	19.39852941	28.85664706	24.99082353	4.183294118	3.718823529	9.670176471	8.065647059	5.989235294	8.421411765	15.20388235	21.84435294	21.78376471	19.50029412	14.02652941	13.87788235	13.19370588	9.830411765	10.13170588	43.73117647	49.23111765	68.95641176	41.53882353	70.83211765	48.72611765	40.51094118	43.26558824	42.62170588	58.45711765	4.488588235	7.477470588	2.402705882	4.883235294	6.540176471	2.276	2.650882353	3.094529412	1.178352941
557	11.7176	16.4	7.530028571	18.85771429	17.63494286	22.43502857	5.684571429	6.898714286	14.45517143	8.543514286	23.59974286	27.95902857	19.31065714	29.09857143	24.89934286	4.080914286	3.625971429	9.746742857	8.022142857	6.106085714	8.585342857	15.32042857	21.92522857	22.032	19.8586	14.164	13.93631429	13.38274286	10.03685714	10.20428571	43.76625714	49.47837143	69.02811429	41.62682857	70.68842857	48.587	40.46502857	43.24128571	42.5572	58.6948	4.520714286	7.4436	2.374228571	4.869685714	6.622857143	2.183342857	2.666742857	3.030142857	1.213457143
558	11.83328571	16.44657143	7.526571429	18.86271429	17.71	22.52128571	5.676	6.891285714	14.62114286	8.638428571	23.52757143	27.73671429	19.35028571	29.05157143	24.84457143	4.173714286	3.556285714	9.578714286	7.97	6.01	8.638714286	15.46514286	22.20514286	22.15757143	20.279	14.25742857	14.11428571	13.43271429	10.07157143	10.25514286	44.01514286	49.58371429	68.97014286	41.68728571	70.88128571	48.71428571	40.42885714	43.36014286	42.77014286	58.814	4.532714286	7.469142857	2.452857143	4.902	6.549428571	2.317428571	2.758142857	3.098285714	1.205
559	11.85071429	16.58894286	7.58	18.94948571	17.79091429	22.74482857	5.824685714	7.006571429	14.61328571	8.699714286	23.26245714	27.50511429	19.29131429	28.94331429	24.6788	4.215142857	3.6962	9.518314286	8.089942857	6.128942857	8.837942857	15.60611429	22.42385714	22.35965714	20.40805714	14.34214286	14.29394286	13.64922857	10.21757143	10.3954	43.75617143	49.54357143	68.97865714	41.82082857	70.81708571	48.59962857	40.60042857	43.51377143	42.88562857	58.93831429	4.574428571	7.597457143	2.483628571	4.921714286	6.623314286	2.325657143	2.738857143	3.093371429	1.260857143
560	11.8624	16.5782	7.6108	19.0114	17.8742	22.791	5.8048	6.9898	14.7594	8.7242	23.177	27.4584	19.28	28.8322	24.733	4.2216	3.6168	9.5798	7.999	6.0384	8.8176	15.806	22.4754	22.498	20.6604	14.581	14.4202	13.724	10.2462	10.472	43.828	49.5844	68.9104	41.9102	70.8782	48.685	40.5452	43.4938	42.9024	58.8346	4.473	7.4268	2.3102	4.7774	6.5466	2.2076	2.6044	3.0502	1.0946
561	11.94188235	16.66958824	7.761588235	19.12464706	17.99261765	22.93329412	5.884529412	7.036147059	14.73147059	8.938411765	23.11785294	27.33147059	19.22508824	28.74679412	24.74385294	4.162794118	3.627764706	9.512617647	7.851235294	5.941441176	9.009411765	15.87941176	22.73005882	22.75832353	21.15070588	14.59752941	14.63529412	13.92808824	10.34705882	10.63547059	43.97617647	49.69661765	69.067	41.9475	70.89894118	48.78485294	40.71132353	43.52311765	42.91897059	58.97970588	4.464588235	7.472882353	2.294029412	4.767441176	6.586705882	2.190441176	2.688205882	3.143176471	1.123735294
562	11.89265714	16.78571429	7.7216	19.12517143	17.99514286	22.98171429	5.933885714	7.113	15.00702857	8.8382	23.09577143	27.15377143	19.20937143	28.53428571	24.44828571	3.974714286	3.500314286	9.309085714	7.820857143	5.673514286	9.143857143	16.24577143	23.07602857	22.96054286	21.26842857	14.73662857	14.80791429	14.16917143	10.56765714	10.65542857	43.96797143	49.61714286	69.18797143	42.06951429	70.79094286	48.79842857	40.67731429	43.53288571	42.91914286	58.81868571	4.526028571	7.460771429	2.355228571	4.789714286	6.4642	2.187485714	2.663457143	2.992742857	1.090542857
563	11.95129412	16.81923529	7.758294118	19.19605882	18.13347059	23.127	5.925529412	7.220882353	15.02276471	8.953529412	22.68817647	26.83170588	19.09541176	28.22358824	24.45935294	4.126352941	3.570705882	9.460823529	7.890058824	5.834764706	9.308176471	16.39717647	23.31252941	23.07635294	21.80629412	14.90535294	15.01041176	14.29635294	10.68376471	10.83294118	43.972	49.49388235	69.27411765	42.06188235	70.85782353	48.70523529	40.76358824	43.48705882	43.07205882	58.97582353	4.506647059	7.503941176	2.364294118	4.878764706	6.440470588	2.285	2.670764706	3.046235294	1.183882353
564	12.10637143	16.84591429	7.776057143	19.14114286	18.19874286	23.2432	5.954485714	7.284342857	15.06308571	8.985657143	22.53991429	26.7024	18.72428571	27.99271429	23.94071429	3.966771429	3.46	9.206257143	7.581485714	5.747028571	9.457457143	16.67128571	23.64637143	23.25417143	22.04294286	15.09271429	15.24117143	14.39525714	10.715	11.01568571	43.85322857	49.613	69.06725714	41.91188571	70.81274286	48.73542857	40.62217143	43.57162857	42.91448571	58.83562857	4.519542857	7.593685714	2.354628571	4.809285714	6.655428571	2.270057143	2.686085714	3.071085714	1.218571429
565	12.08102857	17.0488	7.878571429	19.32291429	18.30588571	23.51962857	5.969285714	7.215028571	15.07171429	9.036742857	22.54977143	26.59288571	18.58408571	27.75505714	23.89094286	4.037514286	3.443628571	9.228257143	7.661714286	5.681371429	9.702685714	16.9236	23.82237143	23.68	22.56354286	15.35254286	15.54117143	14.70577143	10.94717143	11.1002	43.99582857	49.73302857	69.0904	41.97317143	70.86154286	48.70265714	40.67605714	43.55345714	42.96751429	59.01485714	4.500514286	7.497028571	2.282028571	4.720542857	6.549942857	2.185428571	2.7168	3.037685714	1.2014
566	12.24232353	17.16523529	7.992205882	19.45732353	18.45432353	23.66770588	6.066588235	7.392382353	15.19029412	9.137	22.33288235	26.53388235	18.53247059	27.69552941	23.84532353	4.136705882	3.623088235	9.276823529	7.702323529	5.756029412	9.937617647	17.21632353	24.21979412	23.8505	22.99458824	15.51638235	15.77352941	15.00632353	11.14470588	11.30885294	44.00964706	49.81823529	69.18967647	42.20702941	70.82979412	48.73691176	40.66379412	43.63702941	43.167	59.07682353	4.535352941	7.476176471	2.347205882	4.8035	6.559	2.206088235	2.630911765	3.070823529	1.162911765
567	12.35488571	17.2174	7.959028571	19.40202857	18.70148571	23.81688571	6.188628571	7.461314286	15.52885714	9.2768	22.32022857	26.45425714	18.64642857	27.67657143	23.81757143	3.978828571	3.433057143	9.094771429	7.511942857	5.604114286	10.19948571	17.53128571	24.62294286	24.19005714	23.4268	15.74737143	16.11151429	15.177	11.4188	11.4666	43.95077143	49.64382857	69.13265714	42.21785714	70.88231429	48.81394286	40.58897143	43.61671429	43.08994286	58.95288571	4.617657143	7.652914286	2.413142857	4.862485714	6.648314286	2.333085714	2.769028571	3.157314286	1.2468
568	12.34982353	17.25982353	8.014941176	19.54194118	18.69588235	23.95505882	6.142588235	7.513117647	15.44088235	9.355058824	22.14288235	26.22111765	18.32488235	27.12852941	23.56988235	4.040294118	3.469411765	9.065823529	7.608470588	5.652588235	10.45405882	17.79335294	24.92894118	24.582	23.82488235	16.00464706	16.45582353	15.53141176	11.45052941	11.66723529	43.95494118	49.71052941	68.91105882	42.19488235	70.91111765	48.81658824	40.70282353	43.61547059	43.07888235	58.96535294	4.644882353	7.688117647	2.459647059	4.862117647	6.629352941	2.306	2.716411765	3.178764706	1.245058824
569	12.36302857	17.40071429	7.995542857	19.63248571	18.64951429	23.97874286	6.193028571	7.533257143	15.55602857	9.365171429	22.0428	26.10597143	18.10274286	26.77902857	23.33117143	4.067685714	3.462	9.031857143	7.561857143	5.623571429	10.68525714	18.22274286	25.3508	24.79108571	24.2412	16.22411429	16.7306	15.67802857	11.55871429	11.89582857	43.81442857	49.45542857	68.88202857	42.11311429	70.69617143	48.83042857	40.59705714	43.51911429	43.05937143	58.84748571	4.582571429	7.557685714	2.300685714	4.795542857	6.674485714	2.226971429	2.659142857	3.0512	1.100742857
570	12.55788235	17.58467647	8.191205882	19.87408824	18.97161765	24.24664706	6.248882353	7.68	15.73132353	9.479647059	21.96344118	26.10294118	18.09005882	26.70597059	23.64808824	4.102117647	3.497794118	9.018617647	7.495117647	5.708911765	11.01211765	18.52120588	25.73038235	25.31882353	24.98073529	16.54482353	17.13805882	16.07067647	11.93882353	12.04988235	43.93426471	49.79967647	68.86317647	42.01020588	70.84376471	48.81673529	40.60867647	43.47247059	43.03617647	59.03861765	4.798	7.683705882	2.490176471	4.820529412	6.733058824	2.333029412	2.790470588	3.144735294	1.269323529
571	12.72488235	17.841	8.317529412	20.17629412	19.24388235	24.55335294	6.266470588	7.804176471	16.06864706	9.637647059	22.02505882	26.12364706	18.351	27.11870588	23.65935294	3.965470588	3.492588235	9.206058824	7.501823529	5.611764706	11.37964706	19.07470588	26.33705882	25.90241176	25.64535294	16.98423529	17.62364706	16.42541176	12.31588235	12.22929412	44.02535294	49.75141176	69.28117647	42.26988235	71.19694118	48.57794118	40.57135294	43.65858824	43.29570588	59.24305882	4.793823529	7.736529412	2.481705882	4.994058824	6.790764706	2.357764706	2.773588235	3.248823529	1.212117647
572	12.89176471	17.99629412	8.332764706	20.30382353	19.418	24.81029412	6.440088235	7.895176471	16.19129412	9.770882353	21.82420588	25.9365	18.37985294	26.92797059	23.33397059	3.940411765	3.430294118	9.029058824	7.404088235	5.587970588	11.80432353	19.46708824	26.93494118	26.36405882	26.29717647	17.33044118	18.18226471	16.77635294	12.55770588	12.70535294	44.01408824	49.96767647	68.86823529	42.37388235	70.86555882	48.78011765	40.48814706	43.609	43.15573529	59.06829412	4.763205882	7.800852941	2.406558824	4.973352941	6.771617647	2.403264706	2.808411765	3.135323529	1.255264706
573	13.08671429	18.24057143	8.453857143	20.45228571	19.61371429	25.02657143	6.436285714	8.035857143	16.39828571	9.970428571	22.02271429	26.16871429	17.98471429	26.821	23.52071429	3.993571429	3.458142857	8.839285714	7.326428571	5.486	12.237	20.11171429	27.50042857	26.932	26.95557143	17.62571429	18.59542857	17.32742857	12.91	12.93128571	44.032	49.78585714	69.24728571	42.29628571	70.93228571	48.87228571	40.57742857	43.53914286	43.15328571	59.11	4.707285714	7.854857143	2.449	5.021	6.833285714	2.457857143	2.783857143	3.171285714	1.144285714
574	13.14714286	18.38171429	8.5676	20.59997143	19.81002857	25.2564	6.521971429	8.161885714	16.52894286	10.04474286	21.9472	26.03265714	17.98285714	26.74745714	23.47134286	3.988714286	3.399742857	8.872085714	7.3972	5.507971429	12.65191429	20.50074286	28.05005714	27.35902857	27.5578	18.08274286	19.24971429	17.77502857	13.16442857	13.3426	44.03208571	49.68294286	69.0518	42.29111429	70.9504	48.76491429	40.59922857	43.61934286	43.26645714	59.12117143	4.957714286	7.894057143	2.474142857	4.993828571	6.9012	2.449085714	2.857142857	3.214342857	1.238828571
575	13.23547059	18.456	8.560294118	20.77523529	19.81938235	25.24458824	6.565323529	8.208411765	16.67797059	10.14229412	21.84841176	25.95802941	17.67526471	26.28767647	23.16461765	3.932676471	3.285588235	8.843117647	7.281647059	5.501176471	13.09805882	21.01970588	28.58835294	27.80885294	28.20602941	18.37764706	19.73888235	18.07914706	13.45070588	13.61226471	43.90847059	49.63111765	69.06258824	42.33282353	70.85170588	48.70711765	40.63679412	43.61644118	43.14002941	59.04214706	4.961352941	7.917088235	2.509617647	5.037941176	6.975058824	2.469764706	2.889470588	3.247941176	1.303382353
576	13.61323529	18.69205882	8.724352941	21.17488235	20.24405882	25.50217647	6.643235294	8.372176471	16.94464706	10.35429412	22.06723529	26.02747059	17.96517647	26.63988235	23.45076471	3.909764706	3.458352941	8.962588235	7.448764706	5.525882353	13.63135294	21.60541176	29.13947059	28.50511765	29.27329412	18.81294118	20.31064706	18.58517647	13.91788235	13.90194118	43.91482353	49.85735294	69.15170588	42.37882353	70.77058824	48.91552941	40.61647059	43.66505882	43.10576471	59.15223529	4.959470588	8.039647059	2.546941176	5.147529412	7.060647059	2.493352941	2.930352941	3.374588235	1.380941176
577	13.7645	19.019	8.9	21.328	20.509	25.888	6.8415	8.527	17.255	10.532	22.0305	26.2625	17.9885	26.7315	23.549	4.003	3.3675	8.8725	7.5075	5.5545	14.1695	22.2335	29.9145	29.106	30.049	19.256	20.9475	19.045	14.386	14.3865	43.981	49.833	69.17	42.4615	70.831	48.838	40.5595	43.5345	43.392	59.236	5.0555	8.0885	2.641	5.15	7.269	2.5595	2.9545	3.3975	1.374
578	13.80605882	19.18111765	9.038941176	21.54194118	20.61247059	25.97729412	6.898058824	8.645941176	17.41870588	10.65670588	22.17035294	26.309	17.84482353	26.70852941	23.57929412	3.958647059	3.450294118	8.901235294	7.447470588	5.549882353	14.80323529	22.87170588	30.71705882	29.71858824	30.78805882	19.78847059	21.77611765	19.71623529	14.83123529	14.83752941	43.96970588	49.73394118	69.06782353	42.45570588	70.99429412	48.82223529	40.70905882	43.74682353	43.24241176	59.22982353	5.035117647	8.136470588	2.595764706	5.162588235	7.227058824	2.526235294	2.906941176	3.357529412	1.313
579	14.10947059	19.47011765	9.167147059	21.97411765	21.06841176	26.38232353	6.965235294	8.820176471	17.66182353	10.90944118	22.32279412	26.57838235	18.00735294	26.99538235	23.58288235	3.936617647	3.480529412	8.767558824	7.397	5.541970588	15.37544118	23.58585294	31.375	30.52141176	31.896	20.17120588	22.33408824	20.26005882	15.324	15.14761765	44.08879412	49.95547059	69.14408824	42.49397059	70.98135294	48.80320588	40.65794118	43.77497059	43.32758824	59.19491176	5.180058824	8.292852941	2.610176471	5.298647059	7.375735294	2.709117647	3.075058824	3.537941176	1.455558824
580	14.48311765	19.75876471	9.300176471	22.15529412	21.38905882	26.65194118	7.041294118	8.987352941	18.05005882	11.12076471	22.56435294	26.86758824	18.22817647	27.41223529	23.94676471	4.159117647	3.542176471	8.947705882	7.679647059	5.667647059	16.126	24.28452941	32.09352941	31.39864706	32.95852941	20.78764706	23.31517647	20.86658824	15.72511765	15.69382353	44.10770588	50.12664706	69.18188235	42.48588235	70.80005882	48.81547059	40.62876471	43.90205882	43.33911765	59.53094118	5.234176471	8.430235294	2.661117647	5.422823529	7.462705882	2.685529412	3.091058824	3.613058824	1.412882353
581	14.71694118	20.08564706	9.545264706	22.67429412	21.85947059	26.98485294	7.228823529	9.219205882	18.46138235	11.34376471	22.55420588	27.00947059	18.52697059	27.65511765	23.99438235	4.090147059	3.704058824	8.864676471	7.486470588	5.637058824	16.80761765	25.05423529	33.07673529	32.09117647	33.92573529	21.36452941	24.1135	21.38502941	16.43673529	16.17617647	44.20261765	49.86902941	69.10535294	42.74361765	71.09320588	48.90679412	40.63367647	43.90179412	43.51870588	59.50273529	5.322058824	8.464058824	2.772588235	5.404058824	7.568705882	2.871323529	3.093911765	3.634352941	1.355852941
582	15.05317647	20.43311765	9.722705882	23.08247059	22.16423529	27.40547059	7.326	9.409588235	18.75323529	11.48864706	22.94905882	27.32723529	18.39894118	27.89041176	24.21705882	3.749941176	3.384529412	8.960588235	7.467470588	5.617588235	17.66252941	25.86135294	33.80958824	33.034	35.09452941	22.00511765	25.07464706	22.21405882	16.93411765	16.77535294	44.28123529	50.14364706	69.07252941	42.73241176	71.11141176	48.76782353	40.81441176	44.10458824	43.492	59.43770588	5.359352941	8.505352941	2.727882353	5.522529412	7.627529412	2.984470588	3.251764706	3.712176471	1.424705882
583	15.22122857	20.84425714	9.828114286	23.34708571	22.405	27.72934286	7.461142857	9.701285714	19.0352	11.81691429	23.08231429	27.56711429	18.5684	28.3196	24.39954286	3.912714286	3.469914286	8.826342857	7.509514286	5.692314286	18.32474286	26.50648571	34.77962857	33.74977143	36.14271429	22.45671429	25.8348	22.92128571	17.68334286	17.39845714	44.03494286	50.13685714	69.29454286	42.79828571	71.18562857	48.74742857	40.5462	43.8812	43.5292	59.27434286	5.436257143	8.607485714	2.868142857	5.435914286	7.862228571	2.9346	3.1938	3.583971429	1.5194
584	15.38723529	21.04929412	10.02144118	23.54047059	22.70876471	28.00535294	7.530588235	9.774352941	19.40844118	12.13776471	23.43158824	27.90347059	18.76755882	28.47870588	24.60973529	3.995735294	3.627	8.982529412	7.661058824	5.684382353	19.21726471	27.33767647	35.52532353	34.36755882	37.10885294	23.07908824	26.69232353	23.42902941	18.15317647	17.84429412	44.204	50.05573529	69.36094118	42.80664706	70.80488235	49.02902941	40.77464706	43.94220588	43.66455882	59.61294118	5.508941176	8.789558824	2.902176471	5.564441176	7.927029412	3.002382353	3.267617647	3.871147059	1.457794118
585	15.63647059	21.37088235	10.22894118	24.18164706	23.16105882	28.18976471	7.538235294	9.934470588	19.55452941	12.18676471	23.63258824	28.08270588	18.99805882	29.04911765	24.98011765	4.119588235	3.569941176	8.938647059	7.627588235	5.815588235	19.937	28.27788235	36.50135294	35.19964706	38.01152941	23.675	27.64982353	24.21705882	18.81394118	18.33017647	44.27717647	50.21723529	69.19188235	42.80570588	71.09041176	48.83223529	40.76476471	44.05005882	43.72417647	59.44458824	5.687	8.945705882	3.020117647	5.811529412	8.032117647	3.151294118	3.386588235	3.964588235	1.549647059
586	15.90923529	21.63985294	10.33432353	24.38535294	23.33732353	28.63776471	7.698647059	10.16379412	19.95052941	12.48323529	23.91755882	28.32155882	19.14711765	29.29035294	25.245	4.2565	3.7285	9.188058824	7.786205882	6.031705882	20.79061765	29.00879412	37.26444118	36.06282353	39.18905882	24.24829412	28.55973529	24.79029412	19.38391176	18.98220588	44.24414706	50.3635	69.40555882	42.87682353	71.00944118	48.89461765	40.68761765	44.16561765	43.92302941	59.73432353	5.71	8.903058824	3.021676471	5.833147059	8.088970588	3.196529412	3.481117647	3.960617647	1.557352941
587	16.27	21.87182353	10.58858824	24.75964706	23.74502941	28.75152941	7.8235	10.39917647	20.2255	12.61247059	24.54744118	28.99008824	19.27555882	29.53011765	25.40852941	4.081176471	3.736794118	9.190029412	7.806	5.931205882	21.76914706	29.88285294	38.04294118	37.00120588	40.44797059	24.84382353	29.42161765	25.61005882	20.05944118	19.54973529	44.32326471	50.52202941	69.23226471	42.87438235	71.08429412	48.99891176	40.95902941	44.13682353	43.81717647	59.80185294	5.822411765	9.139117647	3.049264706	5.943205882	8.281235294	3.259941176	3.502	4.135617647	1.627852941
588	16.441	22.05623529	10.64958824	24.98747059	23.99752941	29.08811765	7.934764706	10.56452941	20.54582353	12.91458824	24.698	29.27970588	19.49829412	30.11564706	25.92511765	4.474588235	3.882117647	9.337411765	8.179176471	6.089764706	22.519	30.722	38.96864706	37.78470588	41.46494118	25.25164706	30.43705882	26.25952941	20.67635294	20.164	44.39347059	50.12723529	69.38758824	42.94582353	71.21088235	49.14988235	40.829	44.05052941	43.69605882	59.71464706	5.891470588	9.199882353	3.148235294	6.047529412	8.483705882	3.315647059	3.625294118	4.286823529	1.688117647
589	16.672	22.44071429	10.83368571	25.466	24.43691429	29.4796	8.069942857	10.81697143	20.90574286	13.13937143	25.13682857	29.81291429	19.83682857	30.6678	26.24234286	4.314914286	3.922428571	9.324971429	8.139142857	6.178857143	23.45334286	31.55245714	39.82962857	38.73711429	42.62128571	25.9432	31.43037143	26.9938	21.3634	20.73217143	44.30825714	50.43625714	69.29288571	43.1822	71.05682857	48.9128	40.73488571	44.02502857	43.79825714	59.76237143	6.128771429	9.465342857	3.195571429	6.1012	8.620828571	3.511057143	3.718085714	4.351114286	1.835085714
590	17.00876471	22.93661765	11.10108824	25.72152941	24.74238235	29.72208824	8.283352941	11.09267647	21.28076471	13.42835294	25.57885294	30.49914706	20.04429412	31.36320588	26.49917647	4.447617647	3.903352941	9.158852941	8.173470588	6.284617647	24.23123529	32.17182353	40.63044118	39.68194118	43.57905882	26.5905	32.35152941	27.62191176	21.94894118	21.25488235	44.21744118	50.36017647	69.19526471	43.05123529	71.21385294	49.04873529	40.82855882	44.20835294	43.72758824	59.81485294	6.084882353	9.545941176	3.266558824	6.214735294	8.612911765	3.544735294	3.770794118	4.492852941	1.703558824
591	17.26141176	23.07976471	11.30205882	26.06276471	25.02070588	30.07	8.358	11.35129412	21.55388235	13.43052941	26.11623529	30.94305882	20.38905882	31.41647059	26.85823529	4.372823529	3.960764706	9.437705882	8.292705882	6.330529412	25.34317647	33.01770588	41.49011765	40.38617647	44.79376471	27.03794118	33.33358824	28.31817647	22.55952941	21.87370588	44.33482353	50.19947059	69.36129412	42.97764706	71.04764706	49.03635294	40.72382353	44.05482353	43.811	59.87005882	6.212823529	9.701764706	3.374176471	6.252764706	8.716941176	3.633764706	3.879882353	4.504176471	1.816941176
592	17.47194118	23.39382353	11.42147059	26.40911765	25.24564706	30.38929412	8.512	11.40094118	21.86964706	13.88670588	26.81511765	31.54588235	20.61876471	31.95194118	27.36135294	4.509823529	4.108941176	9.664823529	8.382764706	6.545352941	26.02770588	33.87735294	42.34682353	40.91464706	45.80529412	27.73823529	34.45011765	28.99858824	23.25147059	22.46423529	44.28864706	50.30823529	69.27417647	43.05458824	71.14329412	48.94194118	40.85188235	44.12388235	43.87982353	59.76405882	6.370235294	9.788823529	3.387235294	6.311764706	9.004117647	3.588470588	3.793352941	4.569352941	1.885235294
593	17.73977143	23.77314286	11.5756	26.70891429	25.6272	30.6848	8.5724	11.69531429	22.21285714	14.14522857	27.29268571	31.99917143	20.75242857	32.46954286	27.78502857	4.741257143	4.293657143	9.889	8.659228571	6.740971429	26.95325714	34.7076	43.21728571	41.74571429	46.83294286	28.30711429	35.36928571	29.72628571	23.87197143	23.01997143	44.16397143	50.27008571	69.27177143	43.08077143	70.99848571	49.0188	40.85642857	44.10002857	43.70065714	59.63257143	6.484485714	9.903371429	3.486342857	6.513742857	9.129971429	3.744942857	3.894514286	4.670657143	1.921485714
594	18.08735294	24.06041176	11.94929412	27.22411765	26.18779412	31.07705882	8.686558824	12.04508824	22.57105882	14.40255882	27.78938235	32.67497059	21.4355	33.17579412	28.30267647	4.800676471	4.399911765	10.00711765	8.852352941	6.864088235	27.82614706	35.45032353	43.98114706	42.54720588	47.99517647	28.67223529	36.18432353	30.29811765	24.63488235	23.62520588	44.47279412	50.38664706	69.2655	43.12388235	71.18944118	48.99255882	40.87632353	44.02326471	43.74573529	59.84864706	6.462147059	9.835323529	3.422794118	6.523647059	9.201735294	3.744941176	3.975823529	4.666058824	2.028352941
595	18.48576471	24.60402941	12.09223529	27.71908824	26.48961765	31.41867647	8.947911765	12.12494118	23.01344118	14.71844118	28.88047059	33.9155	21.75088235	33.98864706	28.98876471	4.521352941	4.535382353	10.06976471	8.744588235	6.714529412	28.67561765	36.18279412	44.81955882	43.56647059	49.14438235	29.31761765	37.39861765	31.05464706	25.2685	24.11423529	44.51502941	50.41638235	69.31952941	43.28305882	71.19141176	48.94311765	40.90047059	44.13088235	43.84911765	59.84158824	6.662117647	10.17064706	3.620117647	6.700588235	9.4535	3.914	4.160323529	4.940176471	2.090176471
596	18.62644118	24.80588235	12.323	28.03055882	26.84185294	31.76785294	9.088558824	12.44294118	23.34717647	15.10288235	29.67141176	34.46441176	22.30238235	34.73332353	29.32155882	5.146647059	4.652264706	10.40802941	9.157	6.975058824	29.71714706	37.30452941	45.32488235	44.24385294	50.37323529	29.72632353	38.31326471	31.78032353	26.00661765	24.64414706	44.45435294	50.32876471	69.36908824	43.23123529	70.95923529	48.85788235	40.98808824	43.99423529	43.85455882	59.80832353	6.732764706	10.36667647	3.516117647	6.530558824	9.4135	4.001470588	4.083352941	4.923176471	1.943970588
597	18.98105882	25.25623529	12.51329412	28.21076471	27.16376471	31.94758824	9.207588235	12.64447059	23.73029412	15.31382353	29.92111765	35.15941176	22.37011765	35.61517647	30.41388235	4.984117647	4.766411765	10.58635294	9.323352941	7.179352941	30.55564706	37.78782353	46.29976471	44.82023529	51.14347059	30.45582353	39.24129412	32.24111765	26.48894118	25.453	44.39411765	50.22452941	69.26682353	43.243	71.03847059	49.12094118	41.03711765	44.20823529	43.97911765	59.68858824	6.814941176	10.32847059	3.613117647	6.665705882	9.530117647	4.064882353	4.091941176	4.985647059	1.984529412
598	19.47964706	25.48870588	12.83764706	28.71476471	27.47029412	32.28835294	9.473764706	12.95694118	24.063	15.53929412	31.01476471	36.17	23.01770588	36.35670588	30.73752941	5.099176471	4.889529412	10.65111765	9.464647059	7.354352941	31.56770588	38.55852941	46.96294118	45.73458824	52.25876471	30.76517647	40.19894118	32.92564706	27.18076471	25.84558824	44.56888235	50.32547059	69.37352941	43.22694118	71.13194118	49.23411765	40.98294118	44.12941176	43.86411765	59.69170588	7.046588235	10.52047059	3.800058824	6.874	9.827588235	4.170941176	4.379588235	5.147176471	2.185294118
599	19.65723529	25.81458824	13.00423529	28.92141176	27.71117647	32.64623529	9.473764706	13.21535294	24.48135294	15.84711765	31.82429412	37.00635294	23.44435294	36.61270588	31.23158824	5.185823529	4.875647059	10.90147059	9.738941176	7.768823529	32.45370588	39.35605882	47.75447059	46.52788235	53.07441176	31.33776471	41.11529412	33.41194118	27.60188235	26.42152941	44.52	50.18047059	69.17970588	43.29876471	71.19911765	49.03647059	40.96476471	44.122	43.81811765	59.85294118	7.071470588	10.70917647	3.942647059	7.046705882	9.863941176	4.401176471	4.473411765	5.208058824	2.270352941
600	19.83364706	26.08070588	13.08258824	29.10311765	28.03847059	32.92723529	9.68	13.46164706	24.75005882	16.13970588	32.61482353	37.65705882	23.80029412	37.25329412	31.82582353	5.199764706	4.948	10.89517647	9.878294118	7.734294118	33.252	40.03876471	48.39847059	46.97388235	53.788	31.661	41.93494118	33.85947059	27.92194118	26.82723529	44.15070588	50.025	69.16035294	43.08111765	70.94676471	48.93076471	40.92488235	44.02205882	43.63664706	59.56011765	7.031294118	10.71535294	3.878235294	7.020411765	10.00511765	4.241705882	4.372058824	5.176764706	2.099352941
601	20.50094118	26.83305882	13.55829412	29.94705882	28.76152941	33.26135294	9.81	13.79752941	25.29829412	16.57635294	33.32376471	38.51523529	24.44288235	38.55752941	32.659	5.469647059	5.306764706	11.18552941	10.194	8.040058824	33.78805882	40.40417647	48.72858824	47.65064706	55.09982353	32.06641176	42.64611765	34.38152941	28.57870588	27.12641176	44.25182353	50.31905882	69.33152941	43.23970588	71.25094118	48.97111765	40.79917647	44.12258824	43.56823529	59.79452941	7.315941176	10.92352941	3.931352941	7.257176471	10.25235294	4.538764706	4.462058824	5.397470588	2.248647059
602	21.04529412	27.45870588	13.77711765	30.51588235	29.36029412	34.14247059	10.11694118	14.14676471	25.905	17.21176471	34.37252941	39.65594118	25.24970588	39.95164706	33.51523529	5.648470588	5.579176471	11.45535294	10.42323529	8.371823529	34.69776471	41.24647059	49.60135294	48.46352941	55.94982353	32.64929412	43.56911765	35.06158824	29.12217647	27.637	44.38888235	50.36570588	69.19152941	43.34358824	71.08188235	49.11023529	41.00235294	44.33247059	43.92305882	59.82541176	7.318352941	11.05458824	4.165588235	7.322764706	10.32935294	4.667176471	4.638352941	5.531235294	2.394411765
603	21.32494118	27.80835294	14.19170588	31.091	29.76135294	34.51270588	10.46794118	14.57947059	26.34441176	17.50423529	35.48117647	40.818	26.07758824	41.06764706	34.29023529	5.718588235	5.652058824	11.78870588	10.62547059	8.754823529	35.54458824	42.05758824	50.28917647	49.13464706	57.00123529	33.19523529	44.73258824	35.72547059	29.87623529	28.35105882	44.42852941	50.41570588	69.46382353	43.32211765	71.10247059	49.22958824	40.91458824	44.32341176	43.97341176	59.81841176	7.467882353	11.17017647	4.243411765	7.491705882	10.66164706	4.910647059	4.772705882	5.687058824	2.390117647
604	21.89764706	28.35158824	14.47347059	31.37058824	30.309	35.04435294	10.67317647	14.87664706	26.97376471	17.97311765	36.33811765	41.73617647	26.19105882	41.94941176	34.94317647	5.967882353	5.996941176	12.00788235	11.00205882	8.991470588	36.44505882	42.62194118	50.89547059	49.77294118	57.677	33.66152941	45.62694118	36.31023529	30.45741176	28.75711765	44.58652941	50.42652941	69.41258824	43.44317647	71.15664706	49.11729412	40.85635294	44.25117647	43.99011765	59.84988235	7.490470588	11.33376471	4.222823529	7.618	10.66223529	4.928529412	4.808705882	5.737882353	2.371
605	22.27788235	28.85847059	14.86805882	31.83435294	30.81223529	35.279	10.86047059	15.26705882	27.49323529	18.47958824	37.40264706	42.80558824	27.14764706	42.90658824	35.88494118	6.104823529	6.094470588	12.25294118	11.03158824	9.125176471	37.31288235	43.23870588	51.46935294	50.31358824	58.57194118	34.02194118	46.39370588	36.75111765	31.03076471	29.26958824	44.43429412	50.40564706	69.29458824	43.43152941	71.24023529	49.14788235	41.04288235	44.30652941	44.03929412	60.19247059	7.727764706	11.50941176	4.423	7.762411765	10.86352941	5.156882353	5.073294118	5.990117647	2.556882353
606	22.46035294	29.11152941	14.92094118	32.04970588	30.99152941	35.76764706	11.18752941	15.60476471	27.82741176	18.82370588	38.19488235	43.68547059	27.49682353	43.39105882	36.28811765	6.282941176	6.304941176	12.41741176	11.58705882	9.459588235	37.99282353	43.712	52.13176471	50.81582353	59.24176471	34.32735294	47.00994118	37.17011765	31.30405882	29.71847059	44.44094118	50.36682353	69.19058824	43.33735294	71.01235294	49.22682353	41.01529412	44.14147059	44.17811765	59.801	7.828294118	11.70758824	4.431941176	7.838352941	10.96176471	5.143	5.097647059	6.010647059	2.570823529
607	22.92176471	29.45076471	15.29241176	32.42647059	31.46588235	36.08794118	11.32682353	15.89117647	28.29752941	19.08141176	39.10570588	44.63429412	27.81405882	44.16711765	36.90241176	6.598117647	6.597647059	12.75382353	11.84858824	9.786	38.52647059	44.20017647	52.67641176	51.39758824	59.91964706	34.54835294	47.56711765	37.51676471	31.49841176	30.02970588	44.24258824	50.15823529	69.17658824	43.16658824	71.12864706	49.02258824	40.80270588	43.98182353	43.88164706	59.8	7.851117647	11.72676471	4.421882353	7.851823529	11.03247059	5.203117647	5.178235294	6.035647059	2.609588235
608	23.35308824	29.96708824	15.53358824	32.80785294	31.79026471	36.41667647	11.56473529	16.246	28.87594118	19.62955882	39.89379412	45.58558824	28.26726471	44.55717647	37.61958824	6.579941176	6.616764706	12.93638235	11.86338235	9.931470588	39.13958824	44.71982353	52.92002941	51.78061765	60.67926471	34.70788235	48.09152941	37.86535294	31.95938235	30.21838235	44.31691176	50.24664706	69.19285294	43.35070588	71.05038235	48.97841176	40.85464706	43.98732353	43.8065	59.72741176	7.955617647	11.91626471	4.499117647	8.019235294	11.18576471	5.337617647	5.308529412	6.103970588	2.680970588
609	24.20041176	30.82879412	16.09732353	33.72667647	32.77258824	37.07294118	11.85967647	16.73482353	29.56902941	20.18270588	41.0745	46.54611765	29.31729412	46.37282353	38.507	6.948676471	7.066676471	13.25117647	12.64894118	10.39661765	39.68135294	45.03952941	53.58058824	52.52914706	61.63144118	35.12902941	48.86117647	38.29808824	32.4295	30.52276471	44.38561765	50.54029412	69.56923529	43.25623529	71.24385294	49.12855882	40.82038235	44.11176471	43.86052941	59.95029412	8.235441176	12.20279412	4.608	8.269588235	11.41594118	5.658264706	5.488	6.317911765	2.768205882
610	24.77420588	31.50411765	16.57347059	34.237	33.63773529	37.794	12.31535294	17.35020588	30.21594118	21.02888235	41.99811765	47.72982353	30.16488235	47.81705882	39.28552941	7.033117647	7.244176471	13.52629412	12.72629412	10.67014706	40.49073529	45.59329412	54.15429412	53.14941176	62.35861765	35.45526471	49.70655882	38.85267647	32.9805	31.03061765	44.54576471	50.74873529	69.50405882	43.61976471	71.27314706	49.03455882	41.09488235	44.34826471	44.02514706	60.31264706	8.379647059	12.28776471	4.882617647	8.469529412	11.61182353	5.824441176	5.697294118	6.504529412	2.802470588
611	25.33052941	32.28241176	16.95505882	34.69029412	34.19405882	38.29629412	12.68870588	17.75035294	31.05664706	21.57170588	43.05258824	48.955	30.574	48.68282353	39.86264706	7.174117647	7.394058824	13.56982353	13.04058824	10.70058824	41.21517647	46.46735294	54.86058824	53.445	62.94017647	35.78547059	50.34458824	39.51417647	33.43335294	31.57864706	44.52629412	50.645	69.58858824	43.43758824	71.14582353	49.1	41.09976471	44.33858824	44.14364706	59.95023529	8.346823529	12.53858824	4.905764706	8.606176471	11.81552941	6.111941176	5.738352941	6.696058824	2.974294118
612	25.76470588	32.37935294	17.13988235	34.82552941	34.36852941	38.76976471	13.07135294	18.33111765	31.40005882	22.117	44.00694118	49.51347059	31.16005882	48.99117647	40.47417647	7.160647059	7.264352941	13.78641176	13.16441176	10.94223529	41.92752941	46.61717647	55.39070588	53.89	63.45594118	36.05223529	51.02217647	39.60617647	33.74847059	32.04958824	44.27423529	50.34123529	69.32005882	43.46317647	71.06147059	49.26823529	40.92258824	44.15417647	44.01994118	59.72541176	8.454235294	12.53547059	4.948647059	8.557352941	11.93682353	6.142235294	5.849705882	6.651764706	2.947058824
613	26.31294118	33.0605	17.54882353	35.54141176	35.05844118	39.20876471	13.25891176	18.62379412	32.14873529	22.63605882	45.03570588	50.65741176	31.43455882	49.64152941	41.07208824	7.556264706	7.930764706	14.14429412	13.61435294	11.51585294	42.26811765	46.86541176	55.71635294	54.41205882	64.11435294	36.32691176	51.33026471	39.96558824	34.00917647	31.95158824	44.31323529	50.43567647	69.41879412	43.53097059	71.061	49.04614706	41.11397059	44.10452941	43.98520588	60.06873529	8.593617647	12.71067647	4.911323529	8.7815	12.08505882	6.283205882	6.181058824	6.807411765	3.053264706
614	27.09808824	33.90179412	17.98652941	36.51564706	36.04879412	39.94094118	13.77597059	19.22552941	32.99358824	23.38355882	45.86908824	51.50464706	32.31673529	51.36373529	42.03273529	7.684058824	8.284794118	14.23711765	13.84935294	11.72658824	42.777	47.31944118	55.93161765	54.91667647	64.69452941	36.39055882	51.96447059	40.20052941	34.34279412	32.40379412	44.75888235	50.68455882	69.3695	43.55667647	71.457	49.10491176	40.71105882	44.09273529	44.04202941	60.08341176	8.933676471	12.97191176	5.214235294	9.154705882	12.47014706	6.700941176	6.264294118	7.114764706	3.360941176
615	27.859	34.535	18.542	37.01	36.497	40.6	14.126	19.835	33.809	24.386	46.753	52.528	32.835	52.541	42.734	7.781	8.553	14.431	14.102	12.142	43.438	47.982	56.487	55.47	65.424	36.846	52.615	40.791	34.864	32.799	44.615	50.725	69.519	43.549	71.19	49.349	40.828	44.217	44.229	60.317	9.096	13.181	5.485	9.342	12.644	6.942	6.542	7.382	3.387
616	28.42605882	35.42970588	19.01676471	37.59694118	37.34082353	41.02758824	14.66511765	20.47141176	34.55594118	25.11864706	47.27388235	53.26376471	33.75147059	54.15205882	43.07035294	8.198235294	8.577	14.71505882	14.22552941	12.48647059	43.98841176	48.23758824	57.08	55.94052941	65.79776471	37.04570588	53.37247059	40.92170588	35.16641176	32.98147059	44.52282353	50.79135294	69.24705882	43.77441176	71.16394118	49.23788235	41.05517647	44.39447059	44.46758824	60.56423529	8.936	13.44923529	5.445411765	9.406176471	12.86217647	7.363235294	6.850941176	7.431352941	3.450588235
617	29.15464706	36.07991176	19.55002941	38.28444118	38.00808824	42.08129412	15.07482353	21.11091176	35.38644118	25.87055882	48.48455882	54.34167647	34.2665	54.70617647	43.82417647	8.174735294	9.001235294	14.90744118	14.34582353	12.64423529	44.68276471	48.48902941	57.34423529	56.18094118	66.66764706	37.43497059	53.77817647	41.48397059	35.59767647	33.38917647	44.62558824	50.89285294	69.52129412	43.48717647	71.53817647	49.40817647	41.14864706	44.30367647	44.17964706	60.06420588	9.211470588	13.35579412	5.4975	9.551647059	12.76867647	7.501735294	6.906794118	7.3935	3.540352941
618	29.89787879	36.76063636	20.07472727	38.64715152	38.83745455	42.47215152	15.49745455	21.60881818	36.04718182	26.61463636	49.15057576	54.85654545	34.61748485	55.32451515	44.25081818	8.376333333	9.221393939	15.27206061	14.78778788	12.97175758	45.02106061	48.77027273	57.97960606	56.75745455	66.80706061	37.62893939	54.34233333	41.51287879	35.84484848	33.78212121	44.61942424	50.55306061	69.39015152	43.57209091	71.13824242	49.17324242	41.12769697	44.46827273	44.32187879	60.47763636	9.202090909	13.68612121	5.787212121	9.796	13.16121212	7.863848485	7.298787879	7.679969697	3.673818182
619	30.84976471	37.67358824	20.54023529	39.33070588	39.43988235	42.96964706	16.16311765	22.40235294	37.01664706	27.44023529	49.92864706	55.83911765	35.28405882	56.725	45.05476471	8.931235294	9.596529412	15.49952941	14.98864706	13.177	45.46041176	48.94488235	58.38911765	57.02170588	67.66082353	37.57558824	54.50605882	41.91688235	36.09723529	33.86529412	44.49547059	50.81588235	69.39547059	43.56511765	71.34694118	49.20376471	41.09658824	44.27	44.33829412	60.19564706	9.409176471	13.84441176	5.952058824	9.972647059	13.17411765	8.035882353	7.409823529	7.715117647	3.651352941
620	31.39552941	38.26061765	21.03805882	39.87520588	40.25238235	43.55526471	16.44632353	22.93258824	37.78782353	28.34052941	50.42197059	56.887	36.16020588	57.41417647	45.56597059	8.883029412	9.414	15.51191176	15.02241176	13.21773529	45.92091176	49.36317647	58.60073529	57.35952941	67.61958824	37.90082353	55.10426471	42.16908824	36.29379412	34.07805882	44.59097059	50.79682353	69.46235294	43.71823529	71.19347059	49.12064706	41.13997059	44.34614706	44.45773529	60.46205882	9.476	14.05332353	5.803764706	10.17241176	13.50188235	8.355735294	7.674529412	8.023029412	3.632147059
621	32.29529412	38.90917647	21.74447059	40.35558824	40.91705882	44.04347059	17.09894118	23.51711765	38.54547059	29.10741176	50.98317647	57.08558824	36.10323529	57.65235294	45.71429412	8.928294118	9.572117647	15.82476471	15.38764706	13.73158824	46.32217647	49.64352941	58.87288235	57.61935294	68.11917647	38.08752941	55.33841176	42.25394118	36.49235294	34.26776471	44.64094118	50.88088235	69.68870588	43.74147059	71.43247059	48.97588235	40.97841176	44.305	44.229	60.36482353	9.833588235	14.34370588	6.068764706	10.34011765	13.67435294	8.757352941	7.937882353	8.111470588	3.907294118
622	32.86154545	39.618	22.14663636	41.03236364	41.84845455	44.79536364	17.52518182	24.34490909	39.35827273	30.09927273	51.56754545	57.57145455	36.63863636	58.33227273	45.98972727	9.286545455	9.968090909	15.77009091	15.64690909	14.14627273	46.82581818	49.73972727	59.33263636	57.75709091	68.67672727	38.00572727	55.65527273	42.63209091	36.84554545	34.61227273	44.63854545	50.74409091	69.53	43.592	71.01390909	49.23990909	40.9	44.30336364	44.18918182	60.183	9.813181818	14.39063636	6.153727273	10.47627273	13.90063636	9.044545455	8.261363636	8.325727273	4.027
623	33.80630303	40.48045455	22.81039394	41.48912121	42.4569697	45.34724242	18.05084848	24.93284848	40.32778788	30.99515152	52.23457576	58.42445455	36.99687879	59.21909091	46.86242424	9.413393939	10.24369697	16.16651515	15.82493939	14.25072727	47.09736364	49.95466667	59.46827273	58.17351515	68.91236364	38.29142424	56.10175758	42.98863636	36.91121212	34.74081818	44.4580303	50.69651515	69.62406061	43.76157576	71.43815152	49.28572727	40.9139697	44.35409091	44.45030303	60.37884848	10.04163636	14.51018182	6.276151515	10.76281818	14.00445455	9.452575758	8.464060606	8.488242424	4.199666667
624	34.476	41.04733333	23.162	42.07366667	43.13733333	45.796	18.719	25.58466667	41.047	31.693	52.97866667	58.8	37.74333333	59.74633333	47.389	9.267333333	10.17666667	16.144	15.839	13.97533333	47.55466667	50.35666667	59.947	58.52433333	69.28066667	38.60733333	56.38733333	43.13333333	37.13766667	34.85666667	44.70566667	50.74633333	69.55466667	43.70966667	71.11133333	49.09833333	41.07733333	44.54933333	44.379	60.39533333	10.13833333	14.84566667	6.410666667	11.058	14.219	9.651	8.772	8.707333333	4.286666667
625	35.15472727	41.64927273	23.76281818	42.58190909	43.79381818	46.43309091	19.19672727	26.38081818	41.914	32.72018182	53.24390909	59.53763636	38.032	59.83609091	47.16927273	9.464545455	10.64290909	16.23918182	16.066	14.60254545	47.67036364	50.61390909	60.24363636	58.78281818	69.755	38.77627273	57.06054545	43.33172727	37.26054545	35.18609091	44.62554545	50.80754545	69.47063636	43.844	71.22318182	49.28445455	41.11281818	44.52154545	44.45681818	60.40118182	10.29772727	15.00790909	6.538636364	11.23581818	14.33854545	10.06045455	9.009090909	8.748363636	4.323090909
626	35.82806061	42.46424242	24.42690909	43.20451515	44.54245455	47.06475758	19.65442424	26.97281818	42.69327273	33.7039697	53.73563636	59.91481818	38.51315152	60.43736364	47.92227273	9.868545455	10.71375758	16.45293939	16.40590909	14.90384848	48.253	50.85578788	60.50160606	59.19148485	70.45618182	38.81366667	57.23806061	43.53957576	37.57539394	35.41724242	44.60460606	50.65757576	69.65975758	43.73281818	71.34812121	49.26345455	41.07848485	44.51684848	44.46866667	60.45075758	10.22072727	15.19754545	6.679121212	11.57651515	14.65587879	10.488	9.442939394	9.066030303	4.527363636
627	36.65012121	43.15709091	24.77569697	43.80993939	45.27321212	47.59657576	20.38345455	27.69057576	43.37442424	34.53945455	54.43824242	60.50178788	38.52442424	61.09481818	48.127	9.891909091	10.91918182	16.44915152	16.42954545	14.9020303	48.58406061	50.95966667	60.93645455	59.42390909	70.55127273	39.00609091	57.47866667	43.8069697	37.63821212	35.59927273	44.74312121	50.71987879	69.46975758	43.59766667	71.19024242	49.15048485	41.07163636	44.47148485	44.31121212	60.4680303	10.74878788	15.50466667	6.871787879	11.8079697	14.91039394	10.98109091	9.800363636	9.19069697	4.794818182
628	37.31108824	43.87826471	25.51285294	44.22217647	45.93452941	48.04197059	20.94570588	28.27282353	44.30258824	35.57426471	54.61020588	60.738	38.52826471	61.28914706	48.40979412	9.773588235	11.22935294	16.94602941	16.77355882	15.32161765	48.81732353	51.23020588	61.13308824	59.7045	70.54561765	39.15947059	57.89652941	43.89123529	37.70064706	35.76473529	44.85711765	50.81385294	69.65111765	43.73423529	71.21223529	49.34255882	41.06358824	44.58605882	44.56038235	60.52855882	10.70164706	15.52023529	6.835588235	11.96305882	15.0855	11.24244118	10.12408824	9.186647059	4.725852941
629	37.92182353	44.38235294	25.83388235	44.47747059	46.40823529	48.28676471	21.65417647	28.97417647	44.81164706	36.30452941	55.04511765	61.04023529	39.02329412	60.77694118	48.485	9.95	10.92194118	16.75394118	16.80288235	15.30964706	49.21135294	51.37270588	61.43988235	59.78447059	70.82947059	39.18652941	58.14511765	44.09282353	37.78064706	35.90476471	44.51741176	50.67952941	69.36211765	43.77388235	71.45476471	49.49023529	41.08329412	44.37441176	44.51164706	60.46558824	10.95952941	15.82941176	7.077411765	12.21682353	15.20770588	11.694	10.46347059	9.442882353	4.874764706
630	38.581	44.978	26.3585	44.94	46.906	48.861	22.127	29.654	45.5885	37.285	55.6945	61.618	39.0325	61.349	48.914	10.1225	11.233	16.926	17.1035	15.414	49.305	51.45	61.6405	60.0185	71.0715	39.158	58.105	44.2065	37.7755	35.9175	44.5615	50.6685	69.4755	43.7425	71.228	49.1895	41.032	44.403	44.3775	60.443	10.9215	16.057	7.081	12.412	15.3665	11.948	10.7885	9.465	5.0855
631	39.61963636	45.79893939	26.9039697	45.91551515	47.69975758	49.43536364	22.64439394	30.29651515	46.38157576	38.09942424	55.93736364	62.05215152	39.7690303	61.85554545	48.97775758	10.24718182	11.61842424	17.04639394	17.1269697	15.70818182	49.62215152	51.68384848	61.81181818	60.27051515	71.54948485	39.21218182	58.40760606	44.30633333	37.87793939	35.93915152	44.58639394	50.71506061	69.70366667	43.93306061	71.43160606	49.21951515	41.20263636	44.39218182	44.3009697	60.38206061	11.119	16.14945455	7.228454545	12.571	15.64263636	12.30590909	11.19172727	9.734090909	5.082090909
632	40.23535294	46.46305882	27.56388235	46.44411765	48.49147059	50.04735294	23.35735294	31.13294118	47.42782353	39.26470588	56.40088235	62.63611765	40.00970588	62.88964706	49.35058824	10.51882353	11.78764706	17.18247059	17.41682353	15.74	49.89841176	51.76717647	62.01558824	60.49482353	71.59417647	39.20547059	58.426	44.59894118	38.00164706	36.05247059	44.74382353	50.88776471	69.48194118	43.93370588	71.40023529	49.15405882	41.31758824	44.58388235	44.43747059	60.43241176	11.31105882	16.40905882	7.478823529	12.89582353	15.86417647	12.85611765	11.58747059	9.925352941	5.346764706
633	41.13423529	47.1115	28.07202941	46.86035294	49.19582353	50.59494118	24.01147059	31.77852941	48.03179412	40.09120588	56.43802941	62.65879412	40.39082353	63.18085294	49.61573529	10.49076471	11.75088235	17.14391176	17.39991176	15.98020588	50.06391176	51.84691176	62.43264706	60.70817647	72.08505882	39.46732353	59.06764706	44.58179412	38.29723529	36.37414706	44.73697059	50.92579412	69.41814706	43.87905882	71.41352941	49.33229412	41.2385	44.66544118	44.28520588	60.33573529	11.41679412	16.51070588	7.607882353	12.98482353	15.98252941	13.41838235	12.01591176	10.11876471	5.542382353
634	41.98727273	47.85733333	28.74763636	47.49778788	49.89430303	50.94293939	24.52772727	32.3470303	48.81663636	41.16833333	56.82639394	63.08554545	40.68357576	63.84836364	50.05460606	10.58242424	12.07190909	17.62078788	17.5900303	16.214	50.4170303	52.07090909	62.5630303	60.85018182	72.25863636	39.43127273	59.00348485	44.74393939	38.50239394	36.51142424	44.65712121	51.06933333	69.51172727	43.98421212	71.53736364	49.33578788	41.03806061	44.48033333	44.474	60.50518182	11.513	16.67445455	7.725	13.30760606	16.11539394	13.72960606	12.39954545	10.28854545	5.590939394
635	42.60082353	48.58205882	29.22023529	47.79605882	50.47323529	51.45364706	25.23911765	33.00505882	49.52094118	42.03335294	57.16858824	63.60611765	41.04064706	64.21611765	49.96905882	10.75494118	12.011	17.57423529	17.73382353	16.33711765	50.69617647	52.314	62.947	61.07735294	72.31023529	39.62176471	59.38494118	45.00011765	38.65135294	36.59229412	44.75517647	50.88158824	69.39617647	43.73870588	71.12388235	49.21947059	41.28405882	44.46935294	44.57705882	60.71370588	11.61617647	16.77829412	7.834941176	13.62529412	16.35717647	14.31717647	12.59664706	10.43794118	5.738294118
636	43.24715152	49.01978788	29.60475758	48.21360606	50.89193939	52.06469697	25.85460606	33.80018182	50.29639394	43.08115152	57.464	63.60309091	41.58939394	64.49981818	50.55266667	11.01881818	12.4189697	17.73427273	18.00260606	16.57863636	50.91372727	52.18009091	63.16187879	61.23584848	72.79593939	39.63584848	59.62093939	45.25718182	38.82306061	36.83815152	44.78506061	51.08354545	69.41739394	44.08760606	71.42481818	49.33651515	41.253	44.65448485	44.6140303	60.511	11.74463636	16.95618182	8.040969697	13.75981818	16.54287879	14.74230303	13.09290909	10.544	5.927939394
637	43.73505882	49.37305882	30.11644118	48.19905882	51.27061765	52.23420588	26.41067647	34.41308824	50.68094118	43.87161765	57.71041176	63.96297059	41.78529412	64.2505	50.31514706	10.72138235	11.85182353	17.74911765	17.6875	16.43114706	51.21055882	52.51755882	63.64388235	61.48967647	72.64547059	39.77085294	59.47664706	45.18805882	38.83882353	36.81161765	44.61526471	50.78964706	69.68023529	43.88302941	71.22408824	49.36973529	41.10747059	44.60935294	44.43079412	60.39438235	11.92817647	17.11988235	8.042294118	14.16764706	16.68485294	14.92679412	13.49729412	10.55179412	5.961352941
638	44.58809091	50.054	30.70090909	49.15209091	52.07463636	52.881	27.00663636	35.08554545	51.37809091	44.81972727	58.03427273	64.17472727	42.15445455	64.586	50.63836364	10.93372727	12.31809091	17.96554545	18.03827273	16.71009091	50.93009091	52.31145455	63.46781818	61.86490909	72.95763636	39.95745455	59.776	45.34372727	38.85781818	36.74181818	44.81090909	51.01436364	69.54245455	44.05427273	71.25745455	49.29672727	41.27090909	44.44927273	44.59781818	60.69063636	12.00181818	17.38309091	8.106363636	14.28290909	16.76127273	15.36609091	13.69363636	10.81554545	6.166818182
639	45.34063636	50.81381818	31.11290909	49.58081818	52.51736364	53.28427273	27.67327273	35.68581818	52.14909091	45.62418182	57.90063636	64.39454545	42.52145455	65.36254545	51.106	10.98890909	12.48663636	18.23781818	18.10045455	17.05954545	51.32372727	52.65590909	63.832	61.72372727	72.94563636	39.91790909	59.96963636	45.44736364	39.05990909	36.85145455	44.81227273	51.03890909	69.59381818	43.90409091	71.13118182	49.19318182	41.21527273	44.65027273	44.46	60.58709091	11.95090909	17.73890909	8.24	14.55281818	17.02572727	16.09763636	14.29427273	11.04963636	6.485272727
640	45.75629412	51.46123529	31.70776471	49.97841176	53.15258824	53.55570588	28.13752941	36.35894118	52.90329412	46.60917647	58.63217647	64.80770588	43.26270588	65.68052941	51.07258824	11.211	12.58305882	18.18841176	18.02164706	17.16017647	51.77958824	52.68652941	63.88723529	61.83611765	73.19770588	40.07429412	60.20682353	45.687	39.108	37.06788235	44.88294118	51.00688235	69.63341176	43.99482353	71.35488235	49.33111765	41.27705882	44.48182353	44.56041176	60.66229412	12.27023529	17.63905882	8.475470588	14.70141176	17.27441176	16.34829412	14.70623529	11.13235294	6.612882353
641	46.43266667	51.80266667	31.90966667	50.182	53.81733333	53.956	28.83	36.94533333	53.523	47.67	58.78233333	65.4	43.62266667	66.399	51.31433333	11.394	12.724	18.30466667	18.56033333	17.33066667	51.545	52.88533333	64.021	61.864	73.202	39.969	60.379	45.59166667	39.013	37.17533333	44.70166667	51.287	69.47133333	44.28633333	71.312	49.33833333	41.01833333	44.53133333	44.54233333	60.485	12.30566667	17.99933333	8.555666667	14.996	17.39866667	16.87233333	15.199	11.40466667	6.743333333
642	46.861	52.551	32.618	50.432	54.18633333	54.38433333	29.47033333	37.58366667	54.17666667	48.43933333	58.989	65.99166667	43.827	66.39133333	51.62533333	11.548	12.96966667	18.801	18.548	17.466	51.98266667	52.91266667	64.21566667	61.957	73.321	40.01466667	60.417	45.655	39.11333333	37.201	44.81666667	51.065	69.546	44.00833333	71.668	49.65166667	41.44133333	44.79633333	44.65566667	60.802	12.321	18.026	8.752333333	15.36233333	17.51366667	17.53266667	15.5	11.455	6.948
643	47.57733333	52.928	32.91833333	50.72833333	54.68233333	54.78033333	30.03866667	38.05466667	54.69933333	49.43066667	59.46466667	65.688	44.54266667	66.83633333	51.54966667	11.44066667	13.12733333	18.77433333	18.53933333	17.45766667	52.05166667	53.01533333	64.437	62.64333333	73.69866667	40.207	60.51833333	45.89666667	39.247	37.404	44.75966667	51.004	69.65333333	44.025	71.22066667	49.406	41.19533333	45.06266667	44.718	60.88633333	12.50166667	17.88933333	8.707333333	15.446	17.565	17.86533333	15.92933333	11.61033333	6.904
644	48.12620588	52.7275	33.49382353	51.08929412	55.15391176	55.42438235	30.66964706	38.24773529	55.55511765	50.20182353	59.87326471	66.14808824	44.87744118	67.45705882	51.58855882	10.67964706	12.23217647	18.36155882	17.96532353	17.24541176	52.08829412	53.00626471	64.81894118	62.30485294	73.80514706	39.86097059	60.11961765	45.9995	39.23152941	37.47970588	44.60279412	51.30073529	69.90855882	44.24679412	71.52194118	49.45088235	41.00814706	44.73182353	44.91026471	60.91897059	12.12567647	17.62176471	8.790352941	15.17482353	17.28426471	17.87820588	15.71661765	11.72467647	6.614970588
645	48.92147059	53.38426471	33.78341176	51.1935	55.40105882	55.44911765	31.18558824	39.19497059	55.87935294	51.08444118	60.10191176	66.20491176	45.21161765	67.97785294	52.11561765	11.6455	12.77802941	18.62255882	18.75588235	17.49629412	52.14067647	53.32641176	64.77291176	62.417	73.83188235	40.24329412	60.82005882	46.14761765	39.68708824	37.50247059	44.59508824	51.28985294	69.90041176	44.07617647	71.36355882	49.455	41.17844118	44.56970588	44.76923529	60.94838235	12.66744118	18.10911765	8.882058824	15.76194118	17.65629412	18.56594118	16.51144118	11.73111765	7.292029412
646	49.37982353	54.16044118	34.29352941	51.44629412	56.01020588	55.46229412	31.55182353	39.66294118	56.19023529	51.80144118	59.56914706	66.16544118	45.69135294	68.01176471	52.11917647	11.75505882	13.26876471	18.67	19.11826471	17.61867647	52.56470588	53.28888235	64.64941176	62.65891176	74.16423529	40.28229412	60.82611765	45.94873529	39.48435294	37.59914706	45.17670588	51.17838235	69.51658824	44.43444118	71.27038235	49.46614706	41.25761765	44.85235294	44.69385294	60.80064706	12.58564706	18.42455882	9.072323529	16.19638235	17.94579412	19.11432353	16.94897059	11.79455882	7.350029412
647	49.65002941	54.5815	34.476	51.62155882	56.51882353	55.92397059	32.06323529	40.10602941	56.67755882	52.49438235	60.07720588	66.78282353	46.27970588	68.34529412	52.63923529	12.1605	13.62488235	19.56502941	19.41723529	17.94614706	52.54752941	53.07185294	64.74605882	62.84632353	74.25285294	40.45608824	60.96517647	46.05511765	39.51347059	37.66582353	44.95552941	51.12667647	69.87135294	44.08667647	71.39673529	49.41523529	41.188	44.65226471	44.71782353	61.04505882	12.71226471	18.52605882	9.335235294	16.25673529	18.30605882	19.40805882	17.31367647	12.08032353	7.616382353
648	50.19511765	54.61658824	34.88994118	51.95197059	56.53064706	56.33311765	32.88520588	40.99805882	57.12567647	53.33976471	60.26067647	67.03229412	46.47823529	68.86617647	52.40729412	12.19105882	13.9425	19.74767647	19.57320588	18.11367647	52.50976471	53.09194118	65.00005882	62.631	74.29870588	40.42411765	61.33602941	46.14476471	39.57888235	37.83976471	44.84558824	51.25561765	69.73558824	44.12320588	71.16352941	49.40108824	41.1525	44.82873529	44.57564706	60.76332353	12.92847059	18.47370588	9.433235294	16.48188235	18.28167647	19.79426471	17.83085294	12.08788235	7.617558824
649	50.53335294	54.9805	35.52267647	52.01414706	57.09461765	56.46629412	33.18361765	41.03614706	57.70370588	54.29370588	60.49720588	66.74655882	47.37323529	69.25052941	52.64452941	12.5445	14.18885294	19.76164706	19.86723529	18.56829412	52.58847059	53.25747059	65.11547059	62.72302941	74.06673529	40.40064706	61.04241176	46.35273529	39.76441176	37.7245	45.07417647	51.06867647	69.47797059	44.12791176	71.39891176	49.51155882	41.01314706	44.68505882	44.64355882	60.83764706	12.94176471	18.80244118	9.5715	16.41564706	18.36423529	20.29338235	17.97902941	12.15694118	7.690529412
650	51.02166667	55.46266667	35.865	52.29166667	57.51033333	56.87633333	33.63233333	41.62766667	57.857	54.95866667	60.52966667	67.08666667	47.703	69.71766667	52.54733333	12.59166667	14.16133333	19.86866667	20.03333333	18.76166667	52.68233333	53.241	65.10566667	62.98933333	74.268	40.43133333	61.07666667	46.26133333	39.57366667	37.64833333	44.90066667	51.04033333	69.906	44.121	71.16466667	49.284	41.28533333	44.759	44.70466667	60.77733333	13.20333333	18.71	9.671333333	16.89866667	18.37433333	20.63733333	18.33133333	12.38566667	7.956666667
651	51.57366667	55.689	36.00533333	52.121	57.72966667	56.72033333	33.91166667	42.07633333	58.385	55.48433333	60.70233333	67.66333333	48.03033333	69.798	52.94733333	12.641	14.25133333	20.05	19.896	18.87666667	52.65933333	53.33633333	65.108	63.11433333	74.53333333	40.55533333	61.45466667	46.259	39.66766667	37.617	44.919	51.033	69.739	43.978	71.617	49.26433333	41.19366667	44.951	44.84766667	60.85566667	13.17233333	18.79466667	9.636666667	16.943	18.478	20.89666667	18.72366667	12.30733333	8.062333333
652	51.67266667	56.195	36.145	52.38933333	58.037	57.00666667	34.45566667	42.39333333	58.73866667	56.08566667	60.72033333	67.629	48.88933333	69.83633333	53.27766667	12.99066667	14.536	20.57566667	20.07	19.08666667	52.73166667	53.07466667	65.12466667	63.07766667	74.537	40.44233333	61.40166667	46.35733333	39.74133333	37.82633333	44.83866667	50.994	69.695	44.07766667	71.479	49.29866667	41.35033333	44.90566667	44.82633333	60.91	13.2	18.807	9.418	17.011	18.44166667	21.14666667	18.69533333	12.29933333	7.994333333
653	52.04658824	56.37829412	36.644	52.51305882	58.07994118	57.20970588	34.967	42.72558824	59.00729412	56.52717647	61.48341176	68.02023529	49.71282353	70.62452941	53.69635294	13.14735294	14.40488235	20.33464706	20.66452941	18.99523529	52.88523529	53.21694118	65.52494118	63.11582353	74.54629412	40.76705882	61.51494118	46.51129412	39.72911765	38.01523529	44.95347059	51.24088235	69.51552941	44.36358824	71.51	49.38823529	41.38058824	44.81364706	44.85658824	60.94958824	13.16417647	18.85917647	9.635941176	17.23988235	18.41182353	21.57305882	19.02123529	12.43970588	8.234588235
654	52.71945455	56.41072727	37.01854545	52.55127273	58.34263636	57.65936364	35.36127273	42.97627273	59.35336364	57.02045455	61.57872727	68.20890909	50.24809091	70.29427273	53.32172727	13.32445455	14.93563636	21.11472727	20.52781818	19.36654545	53.31590909	53.43872727	65.42472727	63.25627273	74.87363636	40.51245455	61.38581818	46.39290909	39.63963636	37.90572727	44.94409091	50.94281818	69.59481818	44.38763636	71.42563636	49.55954545	41.47327273	44.82663636	44.83163636	60.82027273	13.30109091	18.97163636	9.723909091	17.33009091	18.59881818	21.75045455	19.47618182	12.56772727	8.347636364
655	52.60672727	56.63027273	37.19972727	52.58545455	58.82636364	57.52618182	35.73618182	43.43872727	59.81145455	57.582	61.50463636	68.246	50.53463636	70.821	53.96290909	13.29181818	14.86772727	20.91845455	20.75781818	19.512	53.24027273	53.43263636	65.39981818	63.29027273	74.78463636	40.71518182	61.54954545	46.356	39.63509091	37.95072727	44.69536364	50.77690909	69.39845455	44.27090909	71.37872727	49.477	41.43263636	44.96872727	44.765	61.05790909	13.61672727	19.027	9.780727273	17.34672727	18.402	22.13127273	19.83681818	12.60481818	8.361636364
656	53.10761765	56.79702941	37.41191176	52.79338235	59.16273529	57.84588235	36.11085294	43.75185294	59.95773529	58.35294118	61.90958824	68.93385294	50.933	71.06688235	53.69820588	13.49920588	15.05882353	21.171	21.10347059	19.78008824	53.31829412	53.46029412	65.49144118	63.43967647	75.03458824	40.63608824	61.54544118	46.44455882	39.65317647	38.02605882	44.92111765	51.13191176	69.80502941	44.42308824	71.50426471	49.37582353	41.53988235	44.94632353	44.90091176	60.82526471	13.46367647	19.00138235	10.09241176	17.74917647	18.92291176	22.20323529	20.19035294	12.76205882	8.531323529
657	53.61957576	57.45993939	37.32381818	52.73136364	59.54545455	57.84557576	36.53006061	44.06418182	60.39572727	58.93318182	61.89927273	68.58127273	51.88309091	71.68433333	53.95312121	13.44284848	15.04951515	20.90918182	20.97851515	19.62645455	53.4230303	53.36187879	65.69427273	63.44375758	74.90572727	40.68709091	61.70875758	46.42606061	39.783	38.0450303	44.96081818	51.25748485	69.80887879	44.24469697	71.52524242	49.60181818	41.32318182	44.87333333	44.8659697	60.97160606	13.65551515	19.1219697	9.883515152	17.75321212	19.00309091	22.75081818	20.38263636	12.97466667	8.787
658	53.847	57.703	38.09417647	52.85770588	59.49876471	58.24082353	36.74135294	44.30588235	60.60558824	59.22952941	62.24641176	69.08564706	52.37988235	72.02611765	54.40494118	14.03135294	15.26670588	21.81988235	21.22188235	20.14447059	53.58688235	53.43411765	65.97170588	63.32252941	75.03958824	40.69135294	61.877	46.67111765	39.94776471	37.98423529	44.94535294	51.15905882	69.78629412	44.21258824	71.31264706	49.41947059	41.447	44.93605882	44.91988235	60.93541176	13.597	19.46135294	10.08682353	18.08541176	19.04570588	23.00547059	20.61558824	12.96323529	8.752882353
659	53.6479697	57.64569697	37.99957576	52.88745455	59.62818182	58.23921212	37.22390909	44.62666667	61.00230303	59.71612121	62.50221212	69.02533333	52.79090909	71.82851515	53.90645455	13.85721212	15.65178788	21.95842424	21.24063636	20.19842424	53.38090909	53.70151515	66.09236364	63.34551515	75.085	40.79642424	61.67345455	46.65466667	40.06572727	38.14936364	45.01872727	51.34821212	69.91181818	44.5670303	71.47621212	49.70760606	41.64718182	44.99239394	45.03348485	61.19930303	13.52445455	19.36675758	10.38169697	18.11390909	18.93230303	23.27718182	21.07793939	13.1040303	8.75630303
660	54.37318182	57.78309091	38.36754545	53.061	59.66563636	58.52718182	37.51063636	45.029	61.07454545	60.42845455	62.33463636	69.24945455	53.32390909	71.86990909	54.19854545	13.95263636	16.19327273	22.22036364	21.58963636	20.43163636	53.45509091	53.70036364	65.95363636	63.36618182	75.24281818	40.70527273	61.67381818	46.56427273	39.75618182	38.26327273	45.02645455	51.14754545	69.79463636	44.54054545	71.32354545	49.59672727	41.53172727	44.86981818	44.89427273	60.83172727	13.51818182	19.46927273	10.24590909	18.30763636	18.92654545	23.46154545	21.27918182	12.81654545	8.942818182
661	54.23354545	57.95618182	38.48990909	52.63827273	59.764	58.291	37.92481818	45.321	61.25345455	60.37663636	62.539	69.297	53.82545455	71.765	54.31618182	14.03627273	16.08627273	22.09018182	21.93809091	20.92109091	53.786	53.68745455	66.19127273	63.50281818	75.21709091	40.80827273	61.80363636	46.62036364	39.78936364	38.19545455	44.97363636	51.14318182	69.92572727	44.65372727	71.20345455	49.58909091	41.37454545	44.80454545	44.65454545	60.91645455	13.70763636	19.53881818	10.35763636	18.37654545	19.19027273	23.65281818	21.37990909	13.19009091	9.236363636
662	54.19036364	57.75939394	38.37493939	52.10506061	59.53824242	58.41612121	38.21475758	45.24387879	61.13866667	60.78330303	63.11948485	69.93527273	54.27124242	71.21687879	54.30130303	14.43748485	16.09648485	22.71875758	22.15251515	20.99854545	53.867	53.82654545	66.08581818	63.41560606	75.0140303	40.95024242	61.99324242	46.51766667	39.50315152	38.2580303	44.7799697	51.06624242	69.80339394	44.40293939	71.40766667	49.65778788	41.37754545	44.97027273	44.79766667	60.64421212	13.79233333	19.49354545	10.04481818	18.32612121	19.1729697	23.65190909	21.6419697	13.02106061	9.236212121
663	54.6790303	58.15587879	38.68512121	52.21278788	60.01651515	58.37333333	38.1669697	45.29930303	61.41451515	61.23860606	62.78215152	69.81536364	55.13430303	71.92936364	54.70033333	14.7690303	16.41418182	22.85872727	22.41860606	21.14593939	53.7979697	53.63930303	65.96051515	63.47527273	75.31757576	40.69339394	61.73581818	46.72336364	39.605	38.00915152	44.83560606	51.23312121	69.87772727	44.42042424	71.43390909	49.50387879	41.493	44.90018182	44.63139394	60.60054545	13.89566667	19.7839697	10.21321212	18.59975758	19.31766667	23.77451515	21.93812121	13.19909091	9.371393939
664	54.83876471	58.73405882	38.965	52.33864706	60.30441176	58.73182353	38.16794118	45.77335294	61.99623529	61.59594118	63.19270588	69.91347059	55.72058824	72.79876471	54.93123529	14.67941176	16.51911765	22.92758824	22.36770588	21.17788235	53.45617647	53.51129412	65.66882353	63.63158824	75.28252941	40.69676471	61.81841176	46.75947059	39.47035294	37.75005882	44.93382353	51.14647059	69.74629412	44.37358824	71.58023529	49.62082353	41.23570588	44.76441176	44.82829412	60.99458824	13.91741176	19.50417647	10.18482353	18.58788235	19.27947059	24.00417647	21.80817647	13.03594118	9.213470588
665	55.26854545	58.75872727	39.05281818	52.20690909	60.71290909	59.07109091	38.81009091	45.99281818	61.97663636	62.221	63.04336364	70.37209091	56.40236364	73.45554545	54.64918182	14.74409091	16.63363636	23.34936364	22.57263636	21.42909091	53.82463636	53.54818182	66.05354545	63.69081818	75.38918182	40.88427273	61.95272727	46.65	39.77590909	38.192	45.03445455	51.21054545	69.90736364	44.38409091	71.66263636	49.51163636	41.40345455	44.82381818	44.80781818	61.14572727	13.79527273	19.46109091	10.14363636	18.48809091	19.18290909	24.34290909	22.01890909	13.05845455	9.307818182
666	55.24527273	58.66318182	39.23769697	52.03506061	60.82936364	59.23724242	38.985	46.21006061	62.21539394	62.57027273	63.18460606	70.39424242	57.11227273	74.32851515	55.50333333	14.91993939	16.76293939	23.32742424	22.43390909	21.26618182	53.78681818	53.47578788	66.02736364	63.77306061	75.58336364	40.82821212	61.98806061	46.77209091	40.06436364	38.23839394	45.00309091	51.26060606	69.87739394	44.40566667	71.1789697	49.49324242	41.43584848	44.96348485	44.86487879	61.12927273	13.98448485	19.73390909	10.47833333	18.81127273	19.46157576	24.74172727	22.54509091	13.31442424	9.471484848
667	55.73654545	59.12512121	39.38890909	51.75915152	61.03830303	59.41166667	39.20512121	46.49154545	62.45412121	62.95333333	63.41112121	70.50209091	57.90945455	74.36790909	55.375	15.06506061	16.97787879	23.60842424	22.78272727	21.73969697	53.79024242	53.39215152	66.21106061	63.4999697	75.46066667	40.76233333	62.12433333	46.81915152	40.10760606	38.11327273	44.92066667	51.31493939	69.89690909	44.51645455	71.33866667	49.60669697	41.45439394	45.0979697	45.16175758	60.88375758	13.82227273	19.68190909	10.34575758	18.82412121	19.11990909	24.92875758	22.77151515	13.18569697	9.359878788
668	55.77209091	59.01354545	39.63563636	51.59263636	61.29109091	59.41509091	39.25445455	46.52972727	62.69109091	63.07636364	63.44827273	70.97390909	58.27790909	74.81409091	55.194	15.18272727	16.80318182	23.43054545	22.52845455	21.86509091	53.837	53.71763636	66.30427273	63.59245455	75.078	40.71472727	62.07936364	46.89972727	40.06990909	38.44327273	45.18281818	51.43109091	69.80872727	44.489	71.34645455	49.39509091	41.81845455	45.13609091	45.01809091	61.28772727	14.07654545	19.73836364	10.54709091	18.80936364	19.38790909	25.06072727	22.56018182	13.41054545	9.659454545
669	55.97133333	59.12466667	39.569	51.077	60.97966667	59.15966667	40.01133333	46.826	62.66466667	63.602	63.72066667	70.705	58.70466667	75.04	55.564	15.023	17.299	23.65066667	22.922	22.16	53.58	53.62966667	66.13333333	63.53766667	75.09766667	40.64833333	62.1	46.96333333	40.01866667	38.189	44.89033333	51.33866667	69.87666667	44.61066667	71.18033333	49.47533333	41.35566667	45.14066667	45.26633333	60.97133333	13.765	19.92833333	10.462	18.99	19.448	25.10766667	22.78966667	13.278	9.606
670	55.91433333	59.40069697	39.99733333	51.42063636	61.01424242	59.364	40.09284848	46.70112121	62.80275758	64.0229697	64.00493939	71.18581818	58.35484848	74.78875758	55.27581818	15.63418182	17.20509091	24.05490909	23.33730303	22.06684848	53.69381818	53.68139394	66.21587879	63.44209091	75.19275758	40.75439394	62.03445455	47.14463636	40.11512121	38.20233333	45.082	51.23254545	69.77454545	44.41981818	71.26427273	49.63172727	41.6029697	45.24354545	45.20409091	61.06384848	13.63872727	19.64345455	10.72739394	19.23163636	19.32378788	25.42621212	22.89257576	13.44251515	9.676212121
671	56.23063636	59.86290909	39.97063636	50.86990909	61.33409091	59.43481818	40.00445455	46.95009091	62.81009091	63.96209091	64.03081818	70.8	59.43727273	74.78381818	55.89972727	15.77145455	17.60390909	24.39554545	23.55809091	21.72809091	53.84345455	53.56281818	66.09654545	63.653	75.81672727	40.77309091	61.97245455	46.96136364	39.98854545	38.31345455	44.78745455	50.93609091	69.75409091	44.53309091	71.24981818	49.70727273	41.51445455	45.20154545	45.17436364	60.96254545	14.11227273	19.73636364	10.50781818	19.39345455	19.53263636	25.29827273	23.14381818	13.66836364	9.857636364
672	56.04045455	59.26842424	40.11748485	50.583	61.25736364	59.58639394	40.26148485	47.1299697	63.09669697	63.99642424	64.25278788	71.1339697	59.81581818	74.31066667	55.35306061	16.10675758	17.7009697	24.38918182	23.60812121	22.91954545	54.31657576	53.63027273	66.31127273	63.95242424	75.6959697	40.73715152	62.12615152	46.78372727	39.70639394	38.189	44.9759697	51.27139394	69.63	44.42221212	70.83115152	49.76075758	41.27118182	44.90090909	44.99	61.03954545	13.96545455	19.87190909	10.523	19.23672727	19.38824242	25.55860606	22.98693939	13.53460606	9.827757576
673	56.26354545	59.63263636	40.30445455	50.37	61.48081818	60.06081818	40.48863636	47.17372727	63.12390909	64.20109091	64.15845455	70.98363636	60.19054545	75.32063636	55.67172727	15.84336364	17.67709091	24.59536364	23.44063636	22.63781818	53.95018182	53.93736364	66.04545455	63.81009091	76.17781818	40.77336364	62.14663636	46.86445455	39.85627273	38.17127273	45.184	51.13263636	69.83354545	44.17281818	71.37536364	49.83845455	41.55318182	44.952	44.99227273	60.85527273	13.97663636	19.65118182	10.37763636	19.57054545	19.43172727	25.48518182	23.41636364	13.45118182	9.991272727
674	56.53433333	59.38730303	40.05860606	50.42942424	61.75818182	59.94172727	40.32121212	47.15890909	63.28545455	64.53190909	64.00757576	71.66651515	60.11478788	75.43587879	55.80490909	15.84551515	17.70606061	24.74393939	23.39057576	22.83133333	54.06109091	53.88269697	66.02	64.03587879	75.83754545	40.7600303	62.11690909	46.8419697	40.024	38.40660606	44.95851515	51.30272727	69.82018182	44.42360606	71.56345455	49.62845455	41.46215152	44.80115152	44.74827273	60.67842424	14.05833333	19.85118182	10.72860606	19.19066667	19.56821212	25.95539394	23.44448485	13.65309091	9.933060606
675	56.78009091	59.18818182	39.96487879	50.07354545	61.69918182	59.93181818	40.53342424	47.31427273	63.26184848	64.54915152	64.05830303	71.54642424	61.12436364	76.40172727	55.58763636	16.05948485	17.5219697	24.26572727	23.32151515	22.13212121	54.3209697	53.95818182	66.3100303	63.74933333	75.81033333	40.6820303	61.80521212	47.07854545	40.14787879	38.29187879	45.15236364	51.33406061	69.93593939	44.46827273	71.42824242	49.75227273	41.40315152	44.78245455	45.13633333	60.92166667	14.23142424	19.74215152	10.93436364	19.63539394	19.68051515	26.08618182	23.50618182	13.52672727	10.12136364
676	56.406	59.9329375	40.33125	50.584375	61.4554375	59.513625	41.1099375	47.6955	63.72375	65.289	64.4103125	71.6423125	61.1564375	76.4955625	55.808875	16.5046875	18.5521875	24.7730625	24.171625	23.513625	54.068125	53.9285625	66.2060625	63.77925	75.7411875	40.663625	62.0076875	46.8799375	39.9053125	38.2390625	44.80525	51.162125	69.3928125	44.4993125	70.8891875	49.6474375	41.243125	44.6338125	44.97925	61.1045625	14.0948125	19.9756875	10.764875	19.3845	19.5324375	26.3950625	23.362375	13.4373125	10.224375
677	56.73012121	59.6590303	40.33951515	50.18393939	61.42515152	59.93433333	40.94575758	47.59566667	63.91581818	65.31721212	65.23487879	72.6299697	62.4250303	76.72360606	56.55936364	16.00593939	17.72769697	24.59609091	23.51093939	22.77557576	54.03021212	53.85718182	66.37518182	64.15190909	75.83927273	40.56012121	61.42018182	46.78327273	40.20154545	38.3360303	45.13945455	51.22206061	70.21160606	44.84512121	71.51921212	49.50906061	41.42418182	45.45666667	45.16633333	61.05448485	14.15560606	20.18775758	10.74993939	19.77206061	19.66818182	26.31278788	23.46548485	13.73690909	10.16621212
678	56.401	60.01	40.574	50.27	61.891	60.22	41.154	47.758	63.586	65.345	64.367	71.468	61.822	76.423	56.346	16.176	18.349	25.493	23.968	22.578	53.373	53.701	66.369	63.77	75.963	41.011	62.304	46.718	39.796	38.121	45.408	51.349	69.859	44.332	71.256	49.563	41.52	44.881	44.962	60.857	14.439	19.681	10.602	19.672	19.461	26.466	23.79	13.425	10.286
679	57.11012121	59.73969697	40.57857576	50.41433333	62.31045455	60.07666667	41.21587879	47.77512121	63.38315152	65.51375758	65.11063636	72.40275758	62.57815152	76.56324242	56.5560303	16.39912121	18.14409091	24.88918182	24.21321212	22.62790909	53.63678788	53.61733333	66.59706061	63.77918182	75.66512121	41.07784848	62.36736364	46.7070303	39.84375758	38.26160606	45.44306061	51.49830303	69.73769697	44.51836364	71.15166667	49.47763636	41.51524242	45.21087879	45.28745455	61.11769697	14.12763636	19.6689697	10.65824242	19.79139394	19.57451515	26.4880303	23.5049697	13.93169697	10.04590909
680	56.9194375	59.7161875	40.59996875	50.4708125	62.1525625	59.86028125	41.1633125	47.8449375	63.79009375	65.604625	64.38284375	71.63678125	61.99296875	76.1933125	55.78915625	16.33703125	17.915125	24.8539375	23.69034375	22.95553125	54.030625	54.1453125	66.39078125	63.99096875	75.84809375	40.64675	62.145375	46.83753125	40.04765625	38.6529375	45.0854375	51.689	69.842	44.75209375	71.42209375	49.66540625	41.34934375	45.242875	45.07321875	61.0455625	14.1748125	19.96121875	10.93503125	19.7470625	19.57525	26.48040625	24.0206875	13.74803125	10.28765625
681	57.18051515	59.999	40.54418182	50.40142424	61.87115152	60.04657576	41.40121212	48.2230303	64.03918182	65.81424242	64.47569697	71.88306061	62.58218182	76.42509091	56.93172727	16.64006061	17.9979697	25.38490909	24.12151515	22.95657576	54.32690909	54.06384848	66.87242424	64.22269697	75.81318182	40.94684848	62.00378788	46.94387879	39.99242424	38.25457576	44.89230303	51.09630303	69.75675758	44.7579697	71.22045455	49.89648485	41.39033333	44.92569697	45.13257576	61.09742424	14.17587879	19.8630303	10.75239394	19.92784848	19.75739394	26.54157576	23.8029697	13.73039394	10.47493939
682	56.92848485	59.90015152	40.93939394	50.63509091	61.705	59.73948485	41.45866667	48.25245455	63.90130303	65.70578788	65.22175758	72.084	62.69763636	76.26512121	56.42748485	16.63072727	18.21969697	25.39806061	24.36127273	23.43618182	54.22133333	53.88533333	66.4979697	63.8080303	75.65039394	41.1459697	62.38527273	46.92563636	39.83021212	38.49921212	45.13675758	51.29251515	69.47157576	44.41506061	71.60821212	49.55572727	41.61272727	44.93890909	45.06218182	60.89618182	14.38257576	20.06539394	10.64766667	19.89245455	19.42230303	26.68218182	23.96206061	13.43830303	10.20954545
683	56.69748485	59.76457576	40.81260606	50.30766667	61.74706061	59.64736364	41.57721212	48.07536364	63.7270303	65.72681818	64.90133333	71.84130303	62.33678788	74.90960606	56.18245455	16.76739394	18.47272727	25.85851515	24.53869697	23.51157576	54.43081818	53.73521212	66.8379697	64.02357576	75.7770303	41.25284848	62.38933333	46.98315152	39.67215152	38.58187879	44.90845455	50.96772727	69.93609091	44.30993939	71.34457576	49.67227273	41.47924242	45.01318182	45.21612121	60.82387879	14.47481818	19.99693939	10.73809091	19.92787879	19.70084848	26.2320303	24.00212121	13.55790909	10.42830303
684	57.40454545	60.05406061	40.88427273	50.93842424	62.11184848	59.99448485	41.49878788	47.91345455	63.80075758	65.77812121	65.50424242	72.59836364	63.55584848	75.98254545	56.75351515	16.72190909	18.63654545	25.47845455	24.49060606	23.30821212	53.98972727	53.38378788	66.408	64.15012121	75.67345455	40.95572727	62.25554545	46.934	39.8109697	38.34878788	44.95975758	51.20972727	69.75524242	44.34812121	71.48781818	49.5309697	41.72987879	44.90069697	45.17451515	60.9480303	14.3809697	20.11212121	10.8410303	20.00969697	19.55575758	26.57781818	24.19730303	13.5850303	10.46615152
685	57.13218182	60.28881818	40.86809091	51.86281818	62.27254545	60.09236364	41.58772727	48.17572727	64.10918182	66.50245455	64.89036364	72.16981818	63.61545455	77.16672727	56.22618182	16.702	18.73227273	25.70145455	24.42445455	23.77763636	53.92545455	53.82390909	66.45509091	63.80027273	75.82236364	40.70209091	62.07518182	46.849	40.15136364	38.22372727	44.68118182	51.26645455	69.85936364	44.53027273	71.65927273	49.65236364	41.44618182	44.97045455	45.08754545	61.09281818	14.35563636	19.80972727	10.79636364	20.029	19.61836364	26.855	24.07654545	13.54209091	10.369
686	57.12739394	60.22324242	41.01778788	52.51078788	62.47915152	60.30012121	41.46493939	48.00887879	64.38581818	66.46624242	64.55542424	72.24063636	63.60318182	76.584	56.56857576	16.66263636	18.51160606	25.62248485	24.20454545	23.46842424	53.72160606	53.65163636	66.04912121	64.02669697	75.75893939	40.55054545	61.96778788	46.93212121	39.96239394	38.29218182	45.13339394	51.48693939	69.52530303	44.73772727	71.51551515	49.54642424	41.34209091	45.01715152	45.05860606	61.27142424	14.25221212	19.71578788	10.82466667	20.16148485	19.50490909	26.96036364	24.17206061	13.49230303	10.34957576
687	57.35053125	60.47053125	41.15115625	53.08115625	62.7111875	60.15225	41.585125	48.48825	64.16953125	66.47090625	64.92234375	72.5260625	64.02328125	77.984	56.79028125	17.16971875	18.60921875	25.71946875	24.71978125	23.56628125	54.053375	53.6749375	66.5298125	63.7971875	76.0018125	40.8284375	62.2545625	46.9811875	40.30728125	38.3748125	44.91084375	51.56903125	69.67296875	44.3215625	71.48965625	49.42440625	41.4941875	45.00809375	44.961125	61.0790625	14.62365625	19.76940625	11.0035625	20.0465625	19.56075	27.147125	24.232375	13.72790625	10.5786875
688	57.5098125	60.39921875	41.0733125	54.3405	62.39978125	60.36103125	41.78815625	48.3665	64.31815625	66.46140625	65.1325	72.51284375	63.9818125	77.7381875	56.70946875	17.0305625	18.7111875	25.746125	24.53196875	23.74290625	54.1039375	53.88075	66.33271875	63.59253125	76.1508125	40.607625	61.87271875	47.0761875	40.19971875	38.37034375	44.85440625	51.24434375	69.9655625	44.7281875	71.48478125	49.55478125	41.671	45.11765625	44.98928125	61.16946875	14.26065625	19.64646875	10.5629375	20.3745625	19.5738125	27.271	24.31671875	13.5290625	10.49903125
689	57.68775	60.579375	40.96234375	54.63025	62.581875	60.3390625	41.7736875	48.53428125	64.6278125	66.5588125	64.8289375	72.18390625	64.4380625	77.8305	56.26321875	16.731375	18.63965625	25.5211875	24.4934375	23.63778125	53.91359375	53.63571875	66.19715625	63.99828125	76.0035	40.92228125	62.2801875	46.9356875	39.86015625	38.56296875	44.83465625	51.2025625	69.95225	44.44171875	71.5851875	49.3974375	41.40378125	45.2768125	45.178875	61.24784375	14.3168125	19.752125	11.10009375	20.39153125	19.71115625	27.1261875	24.573875	13.6684375	10.6075625
690	57.29453125	60.406	41.00040625	55.206125	62.7004375	60.32478125	41.917	48.535125	64.46265625	66.75428125	64.96409375	72.249625	64.00828125	77.5841875	56.53453125	17.368625	19.09159375	25.90453125	25.18471875	23.57809375	53.63246875	53.75384375	66.4455	63.40846875	75.532	40.48309375	62.2905	46.6423125	39.99715625	38.3619375	44.9635625	51.3335625	69.64140625	44.5644375	71.65340625	49.20259375	41.37009375	44.8885625	44.9815	61.06940625	14.32496875	19.974875	11.02959375	20.3739375	19.75975	27.18659375	24.3636875	13.61521875	10.47909375
691	57.47084375	60.6189375	41.10840625	55.5846875	62.81175	60.22346875	41.92871875	48.6154375	64.359	66.45771875	65.15621875	72.76634375	64.90796875	78.4590625	57.077375	16.82640625	18.76846875	25.74721875	23.7539375	23.84575	53.74078125	53.41853125	66.35584375	63.959625	75.496375	41.05159375	62.24296875	46.57065625	39.863375	38.41803125	44.55146875	51.48078125	69.60475	44.522	71.73	49.35046875	41.02809375	45.14865625	44.84234375	60.94834375	14.70525	19.9985	11.01565625	20.338	19.58921875	27.4518125	24.40478125	13.7856875	10.66909375
692	57.36621875	60.87046875	41.00328125	55.923375	62.71584375	60.50215625	42.02425	48.4625625	64.70896875	66.8228125	65.1188125	72.68059375	65.34815625	77.75915625	56.2375625	16.70153125	18.3385625	25.4758125	24.28171875	23.11103125	53.80484375	53.8834375	66.72571875	64.2165	75.69928125	40.69753125	61.995	46.84253125	39.97659375	38.3520625	45.0818125	51.29871875	69.74584375	44.931875	71.67903125	49.3444375	41.60071875	45.12740625	45.19184375	61.4220625	14.6645625	19.7536875	11.44859375	20.7585	19.83371875	27.61759375	24.3295	13.8988125	10.86159375
693	57.77303125	60.55765625	41.34125	56.3176875	62.67584375	60.152625	41.63759375	48.74071875	64.78565625	67.00115625	65.40090625	72.542125	64.7158125	77.7405625	56.51078125	17.1893125	19.071	26.00659375	24.97415625	24.02371875	54.1274375	53.95790625	66.56265625	64.039125	75.59715625	40.70240625	61.93109375	47.00753125	40.5159375	38.34790625	44.89075	51.7613125	69.374375	44.22925	71.40165625	49.4454375	41.26284375	45.0366875	45.14346875	61.477125	14.293	19.96015625	10.9	20.655375	19.80325	27.530125	24.3119375	13.76490625	10.973375
694	57.99954545	60.74954545	41.36245455	57.38918182	62.37018182	60.68318182	42.05436364	48.45554545	64.98481818	66.64118182	64.979	71.80709091	64.55772727	77.03463636	56.40190909	16.49763636	19.34318182	26.11909091	24.69381818	23.89409091	54.24336364	54.05036364	66.71545455	63.879	75.28618182	40.78681818	61.86736364	47.08072727	39.80218182	38.60163636	45.07054545	51.10627273	69.34490909	44.61272727	71.576	49.50436364	41.63018182	45.14863636	45.13218182	61.50472727	14.76272727	20.434	11.13845455	20.85845455	19.95272727	27.59172727	25.08036364	14.20772727	10.96827273
695	57.80654545	60.44181818	41.37542424	57.62136364	63.03490909	60.52733333	42.78881818	48.37730303	64.38112121	67.1630303	64.63590909	71.8280303	65.18730303	78.07445455	56.86642424	17.10678788	18.75115152	26.74163636	25.52151515	23.85163636	53.97606061	53.69963636	66.84987879	64.21439394	76.15881818	40.74372727	61.91115152	47.06263636	39.98072727	38.44118182	45.04806061	51.99272727	69.40718182	44.85933333	71.95481818	49.68269697	41.74057576	45.39924242	45.33348485	61.44945455	14.45733333	20.03851515	11.15648485	20.94054545	19.6909697	27.88051515	24.59966667	14.12024242	11.13954545
696	57.63363636	60.85442424	41.60451515	57.79015152	62.75642424	60.64584848	41.99951515	49.18609091	64.64945455	66.88278788	64.96915152	72.5140303	65.82521212	77.75939394	56.45860606	17.51275758	19.19290909	26.45251515	24.87593939	24.39190909	54.10139394	53.56427273	66.29021212	64.11269697	75.946	40.95369697	62.32942424	46.86463636	40.08927273	38.15536364	44.86851515	51.676	69.69490909	44.92409091	71.74284848	49.83809091	41.48475758	45.0250303	45.25845455	61.37751515	14.58148485	20.56975758	11.55506061	20.95548485	20.242	27.92839394	25.01457576	13.87172727	11.22915152
697	57.62878788	61.10024242	41.86081818	58.05215152	62.6869697	60.06651515	42.49015152	48.59454545	64.95736364	66.91724242	65.30415152	72.52860606	64.23115152	77.38884848	56.37654545	17.1280303	18.97239394	25.61615152	24.40821212	23.73693939	54.37457576	53.97812121	67.00124242	64.179	75.45215152	40.88781818	61.89160606	46.8790303	40.16172727	38.30590909	45.17790909	51.5539697	69.96351515	45.003	71.70781818	50.01018182	42.07069697	45.36987879	45.1219697	61.80648485	14.28069697	19.9260303	10.87806061	20.74678788	19.55581818	27.73463636	24.57569697	13.31915152	10.84884848
698	57.557375	61.3296875	41.6255	58.33025	63.1408125	60.2884375	42.6253125	48.592875	64.4330625	67.0583125	65.685375	72.8089375	65.4410625	77.9783125	57.0705625	17.6125	18.9705625	26.63025	25.5203125	24.079625	54.1616875	54.0368125	66.4210625	64.402875	76.15	41.284875	62.3213125	46.988	40.0775625	38.3145	45.0300625	51.789875	70.0295	44.90175	71.6883125	49.832875	41.3926875	45.1596875	45.357	61.32575	14.6095	20.1515	11.3259375	21.4123125	19.9493125	28.02375	25.069625	14.0705	11.3841875
699	57.77427273	60.64363636	41.64372727	58.20436364	62.69572727	60.39509091	42.66081818	49.05945455	64.90963636	67.08981818	65.17745455	72.78545455	65.30690909	76.87754545	56.64381818	17.65045455	18.59754545	26.16009091	24.78054545	23.76609091	53.93754545	54.12218182	66.66127273	64.25236364	75.79009091	41.25	62.14936364	47.19372727	40.08372727	38.62781818	45.09318182	51.53409091	69.71363636	44.54063636	71.76563636	50.01209091	41.939	45.39927273	45.42345455	61.63190909	14.69809091	19.88090909	11.01836364	20.93481818	20.046	28.12863636	24.70418182	13.54090909	10.70981818
700	57.52671875	60.8455	41.423	58.57559375	62.5404375	60.183875	42.70153125	48.65009375	64.76653125	66.9539375	65.98421875	72.86196875	64.99746875	77.06275	56.946625	17.46034375	19.02909375	26.42109375	24.8789375	24.19584375	54.37459375	53.75109375	66.84025	64.28934375	75.7343125	41.22878125	62.073	47.0794375	40.0709375	38.25096875	45.031625	51.42615625	69.76984375	44.4798125	71.4494375	49.92171875	41.6731875	45.05403125	45.19996875	61.481	14.7685	20.4609375	11.35409375	21.08978125	20.0061875	28.00021875	25.20725	13.74234375	11.3701875
[truncated: 231 more columns]
