# Supplementary material for: Artificial nighttime lighting impacts visual ecology links between flowers, pollinators and predators
Source: Nat Commun. 2021 Jul 6;12:4163. doi: 10.1038/s41467-021-24394-0 (PMC8260664; doi:10.1038/s41467-021-24394-0)
Supplement: Supplementary file 4 — Source Data & Code [file 41467_2021_24394_MOESM4_ESM.zip › Source Data.xlsx]

## Sheet: Figure 2
dS.mean	dS.lwr	dS.upr	lighttype	comparison	lightlevel
5.04535	3.81825	6.2593	Moon_full	green-white	10
4.97355	3.74553	6.26265	D65	green-white	10
5.01522	3.69438	6.17268	Moon_gibbous	green-white	10
4.99838	3.56789	6.22131	Moon_quarter	green-white	10
4.88109	3.54438	6.05968	Moon_crescent	green-white	10
4.45106	3.26655	5.58024	Twilight_11.4deg	green-white	10
4.38004	3.17523	5.48615	Twilight_1deg	green-white	10
5.79477	4.35521	7.06541	Twilight_-10.8deg	green-white	10
5.51965	4.02751	6.83251	Starlight1	green-white	10
5.48714	4.00863	6.79512	Starlight2	green-white	10
3.43562	2.46666	4.31665	MH	green-white	10
4.95514	4.7331	5.25612	LED_2700K	green-white	10
4.0472	3.87721	4.27536	LED_3000K	green-white	10
4.05878	3.89308	4.327	LED_3079K	green-white	10
3.3533	3.22765	3.61734	LED_3500K	green-white	10
3.11499	2.97961	3.43938	LED_4000K	green-white	10
2.3395	2.05326	3.00789	LED_5000K	green-white	10
5.60097	4.24934	6.94941	MV	green-white	10
6.33951	6.00442	6.67093	HPS	green-white	10
7.32555	6.89494	7.68638	PCAmber_Luxeon	green-white	10
14.764	13.4849	15.9307	PCAmber_AEL	green-white	10
14.7807	13.7044	15.7771	PCAmber_Cree	green-white	10
0.000180502	0.000158951	0.000201505	LED_Orange	green-white	10
0.000294462	0.000264804	0.000325204	LPS	green-white	10
6.02561	5.44736	6.57011	Moon_full	green-white	0.1
5.94292	5.24486	6.56629	D65	green-white	0.1
6.03374	5.39308	6.57455	Moon_gibbous	green-white	0.1
6.03946	5.46665	6.57602	Moon_quarter	green-white	0.1
6.08132	5.59031	6.55189	Moon_crescent	green-white	0.1
6.09357	5.66717	6.49832	Twilight_11.4deg	green-white	0.1
6.02561	5.42085	6.53135	Twilight_1deg	green-white	0.1
6.02452	4.77799	7.06086	Twilight_-10.8deg	green-white	0.1
5.89095	5.39291	6.33681	Starlight1	green-white	0.1
5.91135	5.36221	6.39817	Starlight2	green-white	0.1
6.06284	5.62651	6.40653	MH	green-white	0.1
5.93832	5.49826	6.4281	LED_2700K	green-white	0.1
6.22614	5.68274	6.81576	LED_3000K	green-white	0.1
6.1977	5.62556	6.77398	LED_3079K	green-white	0.1
6.58078	5.97987	7.20932	LED_3500K	green-white	0.1
6.78917	6.19241	7.43159	LED_4000K	green-white	0.1
7.38842	6.68982	8.09672	LED_5000K	green-white	0.1
5.47019	4.49822	6.23473	MV	green-white	0.1
6.05199	5.62298	6.49002	HPS	green-white	0.1
6.75225	6.27792	7.20566	PCAmber_Luxeon	green-white	0.1
6.7508	6.31631	7.22072	PCAmber_AEL	green-white	0.1
7.00859	6.54844	7.4687	PCAmber_Cree	green-white	0.1
1.81e-05	1.59e-05	2.03e-05	LED_Orange	green-white	0.1
2.94e-05	2.67e-05	3.21e-05	LPS	green-white	0.1
1.38298	1.26443	1.50621	Moon_full	green-white	0.001
1.43128	1.31561	1.54102	D65	green-white	0.001
1.37528	1.25645	1.49505	Moon_gibbous	green-white	0.001
1.37103	1.24308	1.48162	Moon_quarter	green-white	0.001
1.34844	1.22402	1.46929	Moon_crescent	green-white	0.001
1.32166	1.1952	1.44079	Twilight_11.4deg	green-white	0.001
1.37579	1.25532	1.49261	Twilight_1deg	green-white	0.001
1.86229	1.69757	2.02637	Twilight_-10.8deg	green-white	0.001
1.36789	1.25309	1.48673	Starlight1	green-white	0.001
1.37106	1.24756	1.47662	Starlight2	green-white	0.001
1.30662	1.18723	1.41063	MH	green-white	0.001
1.23938	1.14082	1.32471	LED_2700K	green-white	0.001
1.23133	1.14435	1.3259	LED_3000K	green-white	0.001
1.19326	1.10846	1.28218	LED_3079K	green-white	0.001
1.20501	1.10604	1.29587	LED_3500K	green-white	0.001
1.18421	1.08973	1.28268	LED_4000K	green-white	0.001
1.16193	1.07397	1.2589	LED_5000K	green-white	0.001
1.40849	1.31911	1.49933	MV	green-white	0.001
1.20272	1.11302	1.28618	HPS	green-white	0.001
0.781364	0.718428	0.843599	PCAmber_Luxeon	green-white	0.001
0.786694	0.724722	0.850211	PCAmber_AEL	green-white	0.001
0.845454	0.778078	0.917943	PCAmber_Cree	green-white	0.001
1.81e-06	1.58e-06	2.03e-06	LED_Orange	green-white	0.001
2.94e-06	2.65e-06	3.23e-06	LPS	green-white	0.001
6.86409	6.49319	7.29473	Moon_full	green-pink	10
6.56545	6.21524	7.0266	D65	green-pink	10
6.91062	6.51543	7.40566	Moon_gibbous	green-pink	10
6.92785	6.52548	7.36424	Moon_quarter	green-pink	10
7.03097	6.63612	7.52975	Moon_crescent	green-pink	10
7.17318	6.74133	7.65903	Twilight_11.4deg	green-pink	10
6.60305	6.1923	7.10981	Twilight_1deg	green-pink	10
5.02858	4.89295	5.22434	Twilight_-10.8deg	green-pink	10
7.69447	7.20868	8.24168	Starlight1	green-pink	10
7.55653	7.10733	8.10959	Starlight2	green-pink	10
9.01838	8.28022	9.73021	MH	green-pink	10
9.32512	8.79652	9.81814	LED_2700K	green-pink	10
9.57638	9.06165	10.0821	LED_3000K	green-pink	10
9.8748	9.29786	10.4362	LED_3079K	green-pink	10
9.69261	9.16533	10.242	LED_3500K	green-pink	10
9.58633	9.07046	10.0945	LED_4000K	green-pink	10
9.95888	9.50612	10.4779	LED_5000K	green-pink	10
10.3252	9.58565	11.112	MV	green-pink	10
9.17447	8.51629	9.8337	HPS	green-pink	10
7.09187	6.42252	7.87941	PCAmber_Luxeon	green-pink	10
8.20898	7.32351	9.15557	PCAmber_AEL	green-pink	10
8.71262	7.91747	9.65506	PCAmber_Cree	green-pink	10
9.38e-05	7.47e-05	0.000112365	LED_Orange	green-pink	10
0.000135438	0.000106228	0.000166472	LPS	green-pink	10
5.53365	5.28442	5.81918	Moon_full	green-pink	0.1
5.53048	5.29177	5.78307	D65	green-pink	0.1
5.53345	5.29445	5.80072	Moon_gibbous	green-pink	0.1
5.53166	5.27959	5.82746	Moon_quarter	green-pink	0.1
5.51933	5.26207	5.80178	Moon_crescent	green-pink	0.1
5.5469	5.31208	5.83545	Twilight_11.4deg	green-pink	0.1
5.47779	5.25128	5.7237	Twilight_1deg	green-pink	0.1
4.76609	4.6317	4.92866	Twilight_-10.8deg	green-pink	0.1
5.64113	5.30416	6.01004	Starlight1	green-pink	0.1
5.62148	5.2744	5.96419	Starlight2	green-pink	0.1
5.4165	5.05185	5.79683	MH	green-pink	0.1
5.33748	5.03049	5.6414	LED_2700K	green-pink	0.1
5.8445	5.55295	6.15506	LED_3000K	green-pink	0.1
6.24963	5.93335	6.56171	LED_3079K	green-pink	0.1
6.32133	6.01517	6.63103	LED_3500K	green-pink	0.1
6.52558	6.23539	6.82468	LED_4000K	green-pink	0.1
6.92607	6.63086	7.24878	LED_5000K	green-pink	0.1
8.27483	7.77156	8.83656	MV	green-pink	0.1
3.03627	2.75359	3.39511	HPS	green-pink	0.1
0.99384	0.63264	1.52561	PCAmber_Luxeon	green-pink	0.1
1.11981	0.734851	1.65941	PCAmber_AEL	green-pink	0.1
1.23504	0.823808	1.76109	PCAmber_Cree	green-pink	0.1
9.38e-06	7.74e-06	1.13e-05	LED_Orange	green-pink	0.1
1.35e-05	1.06e-05	1.7e-05	LPS	green-pink	0.1
0.940952	0.88896	0.996765	Moon_full	green-pink	0.001
1.0536	0.996907	1.10944	D65	green-pink	0.001
0.928353	0.871706	0.982971	Moon_gibbous	green-pink	0.001
0.922759	0.870092	0.981628	Moon_quarter	green-pink	0.001
0.891619	0.83299	0.94866	Moon_crescent	green-pink	0.001
0.897473	0.840547	0.953467	Twilight_11.4deg	green-pink	0.001
1.04272	0.985728	1.10409	Twilight_1deg	green-pink	0.001
1.38412	1.27448	1.50234	Twilight_-10.8deg	green-pink	0.001
0.800903	0.739115	0.875099	Starlight1	green-pink	0.001
0.816659	0.751686	0.883886	Starlight2	green-pink	0.001
0.668679	0.599095	0.738944	MH	green-pink	0.001
0.547999	0.484132	0.614475	LED_2700K	green-pink	0.001
0.65595	0.597052	0.724323	LED_3000K	green-pink	0.001
0.739742	0.675255	0.805902	LED_3079K	green-pink	0.001
0.786671	0.725325	0.845816	LED_3500K	green-pink	0.001
0.863417	0.808237	0.92647	LED_4000K	green-pink	0.001
1.03809	0.982698	1.09712	LED_5000K	green-pink	0.001
1.38145	1.28731	1.46101	MV	green-pink	0.001
0.227462	0.195484	0.284258	HPS	green-pink	0.001
0.124999	0.0790539	0.186206	PCAmber_Luxeon	green-pink	0.001
0.122389	0.0740487	0.185993	PCAmber_AEL	green-pink	0.001
0.140173	0.0858773	0.206953	PCAmber_Cree	green-pink	0.001
9.38e-07	7.64e-07	1.12e-06	LED_Orange	green-pink	0.001
1.35e-06	1.05e-06	1.66e-06	LPS	green-pink	0.001

## Sheet: Figure 3
dS.mean	dS.lwr	dS.upr	lighttype	comparison	lightlevel
2.32359	2.19532	2.45254	Moon_full	green-moth	10
2.01464	1.89708	2.12918	D65	green-moth	10
2.55107	2.40283	2.70775	Twilight_11.4deg	green-moth	10
2.17864	2.06404	2.30436	Twilight_1deg	green-moth	10
2.40424	2.19773	2.5937	MH	green-moth	10
2.5772	2.40057	2.75432	LED_2700K	green-moth	10
2.45477	2.29941	2.61152	LED_3000K	green-moth	10
2.34521	2.18218	2.49799	LED_3079K	green-moth	10
2.26959	2.12328	2.39983	LED_3500K	green-moth	10
2.08965	1.9776	2.21925	LED_4000K	green-moth	10
1.79321	1.70781	1.88412	LED_5000K	green-moth	10
0.766588	0.659669	0.90059	MV	green-moth	10
2.34563	2.12658	2.57032	HPS	green-moth	10
2.31258	2.10569	2.5008	PCAmber_Luxeon	green-moth	10
2.55094	2.34651	2.75237	PCAmber_AEL	green-moth	10
2.58504	2.39563	2.77874	PCAmber_Cree	green-moth	10
1.50201	1.34283	1.67268	LED_Orange	green-moth	10
1.3186	1.14296	1.47064	LPS	green-moth	10
1.06199	1.00101	1.12779	Moon_full	green-moth	1
0.917779	0.864201	0.970602	D65	green-moth	1
1.16745	1.09414	1.2453	Twilight_11.4deg	green-moth	1
0.99262	0.938948	1.04849	Twilight_1deg	green-moth	1
1.10142	1.007	1.18872	MH	green-moth	1
1.18088	1.1007	1.27483	LED_2700K	green-moth	1
1.12433	1.05225	1.20128	LED_3000K	green-moth	1
1.07398	1.00541	1.15091	LED_3079K	green-moth	1
1.03886	0.978131	1.10323	LED_3500K	green-moth	1
0.955544	0.898079	1.01243	LED_4000K	green-moth	1
0.817662	0.774929	0.86146	LED_5000K	green-moth	1
0.35005	0.298148	0.411931	MV	green-moth	1
1.07388	0.971339	1.17493	HPS	green-moth	1
1.06259	0.965321	1.15688	PCAmber_Luxeon	green-moth	1
1.17182	1.07168	1.26448	PCAmber_AEL	green-moth	1
1.18736	1.09658	1.28604	PCAmber_Cree	green-moth	1
0.695483	0.617626	0.775593	LED_Orange	green-moth	1
0.612352	0.532659	0.683225	LPS	green-moth	1
1.16849	0.989354	1.35685	Moon_full	brown-moth	10
0.978774	0.803814	1.15276	D65	brown-moth	10
1.28281	1.09277	1.48599	Twilight_11.4deg	brown-moth	10
1.04525	0.885941	1.21813	Twilight_1deg	brown-moth	10
1.41441	1.16682	1.64767	MH	brown-moth	10
1.30274	1.09059	1.51956	LED_2700K	brown-moth	10
1.22049	1.01727	1.41459	LED_3000K	brown-moth	10
1.16985	0.945818	1.36495	LED_3079K	brown-moth	10
1.10126	0.907909	1.27015	LED_3500K	brown-moth	10
0.989697	0.833846	1.15587	LED_4000K	brown-moth	10
0.811521	0.682363	0.942782	LED_5000K	brown-moth	10
0.784651	0.566372	1.02061	MV	brown-moth	10
1.36568	1.12011	1.62434	HPS	brown-moth	10
1.27019	1.02627	1.49566	PCAmber_Luxeon	brown-moth	10
1.35834	1.11283	1.59366	PCAmber_AEL	brown-moth	10
1.38649	1.14601	1.62666	PCAmber_Cree	brown-moth	10
0.979789	0.784567	1.16095	LED_Orange	brown-moth	10
0.917616	0.732481	1.08597	LPS	brown-moth	10
0.53886	0.450227	0.628055	Moon_full	brown-moth	1
0.450309	0.366515	0.528766	D65	brown-moth	1
0.592123	0.493442	0.68913	Twilight_11.4deg	brown-moth	1
0.480379	0.405475	0.558977	Twilight_1deg	brown-moth	1
0.650658	0.535182	0.757647	MH	brown-moth	1
0.601449	0.501389	0.717988	LED_2700K	brown-moth	1
0.563445	0.472142	0.656906	LED_3000K	brown-moth	1
0.539932	0.447459	0.635268	LED_3079K	brown-moth	1
0.508528	0.419627	0.594051	LED_3500K	brown-moth	1
0.456918	0.383281	0.529205	LED_4000K	brown-moth	1
0.373879	0.315352	0.440056	LED_5000K	brown-moth	1
0.364382	0.26631	0.470081	MV	brown-moth	1
0.627922	0.5087	0.740784	HPS	brown-moth	1
0.588173	0.473658	0.694437	PCAmber_Luxeon	brown-moth	1
0.629334	0.517656	0.735995	PCAmber_AEL	brown-moth	1
0.64221	0.531411	0.759058	PCAmber_Cree	brown-moth	1
0.456765	0.364038	0.549449	LED_Orange	brown-moth	1
0.428191	0.342101	0.51147	LPS	brown-moth	1
